# Supplementary material for: Leveraging platinum-protein interactions to overcome chemoresistance
Source: Nat Commun. 2025 Oct 20;16:9263. doi: 10.1038/s41467-025-64295-0 (PMC12537935; doi:10.1038/s41467-025-64295-0)
Supplement: Supplementary file 4 — Source data [file 41467_2025_64295_MOESM4_ESM.zip]

Archive with 231 entries (230 files):
- Excel files/
- Excel files/Source Data Figure 2a.xlsx
- Excel files/Source Data Figure 2b.xlsx
- Excel files/Source Data Figure 2c.xlsx
- Excel files/Source Data Figure 2d.xlsx
- Excel files/Source Data Figure 2e.xlsx
- Excel files/Source Data Figure 2f.xlsx
- Excel files/Source Data Figure 2g.xlsx
- Excel files/Source Data Figure 2h.xlsx
- Excel files/Source Data Figure 38.tif
- Excel files/Source Data Figure 39.tif
- Excel files/Source Data Figure 3a.xlsx
- Excel files/Source Data Figure 3b.xlsx
- Excel files/Source Data Figure 3c.xlsx
- Excel files/Source Data Figure 3d.xlsx
- Excel files/Source Data Figure 3f.xlsx
- Excel files/Source Data Figure 3h.xlsx
- Excel files/Source Data Figure 3i.xlsx
- Excel files/Source Data Figure 3j.tif
- Excel files/Source Data Figure 3k.xlsx
- Excel files/Source Data Figure 40.tif
- Excel files/Source Data Figure 41.tif
- Excel files/Source Data Figure 4a.xlsx
- Excel files/Source Data Figure 4b.xlsx
- Excel files/Source Data Figure 4c.xlsx
- Excel files/Source Data Figure 4d.xlsx
- Excel files/Source Data Figure 4e.xlsx
- Excel files/Source Data Figure 4g.xlsx
- Excel files/Source Data Figure 4h.xlsx
- Excel files/Source Data Figure S10.xlsx
- Excel files/Source Data Figure S100 Gel.jpg
- Excel files/Source Data Figure S100 Plot.xlsx
- Excel files/Source Data Figure S101 Gel.jpg
- Excel files/Source Data Figure S101 Plot.xlsx
- Excel files/Source Data Figure S102 Gel.jpg
- Excel files/Source Data Figure S102 Plot.xlsx
- Excel files/Source Data Figure S103 Bottom Gel.jpg
- Excel files/Source Data Figure S103 Top Gel.jpg
- Excel files/Source Data Figure S104 Gel.jpg
- Excel files/Source Data Figure S105 Gel.jpg
- Excel files/Source Data Figure S106 Gel.jpg
- Excel files/Source Data Figure S107 Gel.jpg
- Excel files/Source Data Figure S12.xlsx
- Excel files/Source Data Figure S13.xlsx
- Excel files/Source Data Figure S16.xlsx
- Excel files/Source Data Figure S20.xlsx
- Excel files/Source Data Figure S29.xlsx
- Excel files/Source Data Figure S30.xlsx
- Excel files/Source Data Figure S31.xlsx
- Excel files/Source Data Figure S32.xlsx
- Excel files/Source Data Figure S33.xlsx
- Excel files/Source Data Figure S34.xlsx
- Excel files/Source Data Figure S35.xlsx
- Excel files/Source Data Figure S36.xlsx
- Excel files/Source Data Figure S37.xlsx
- Excel files/Source Data Figure S42.xlsx
- Excel files/Source Data Figure S42t.xlsx
- Excel files/Source Data Figure S43a.xlsx
- Excel files/Source Data Figure S43b.xlsx
- Excel files/Source Data Figure S43c.xlsx
- Excel files/Source Data Figure S44.xlsx
- Excel files/Source Data Figure S44t.xlsx
- Excel files/Source Data Figure S45.xlsx
- Excel files/Source Data Figure S45t.xlsx
- Excel files/Source Data Figure S46.xlsx
- Excel files/Source Data Figure S47a.xlsx
- Excel files/Source Data Figure S47b.xlsx
- Excel files/Source Data Figure S47t1.xlsx
- Excel files/Source Data Figure S47t2.xlsx
- Excel files/Source Data Figure S47t3.xlsx
- Excel files/Source Data Figure S48.xlsx
- Excel files/Source Data Figure S49.xlsx
- Excel files/Source Data Figure S5.xlsx
- Excel files/Source Data Figure S50.xlsx
- Excel files/Source Data Figure S51.xlsx
- Excel files/Source Data Figure S52.xlsx
- Excel files/Source Data Figure S53.xlsx
- Excel files/Source Data Figure S54.xlsx
- Excel files/Source Data Figure S55.xlsx
- Excel files/Source Data Figure S56.xlsx
- Excel files/Source Data Figure S57.xlsx
- Excel files/Source Data Figure S58.xlsx
- Excel files/Source Data Figure S59.xlsx
- Excel files/Source Data Figure S6.xlsx
- Excel files/Source Data Figure S60.xlsx
- Excel files/Source Data Figure S61.xlsx
- Excel files/Source Data Figure S62.xlsx
- Excel files/Source Data Figure S63.xlsx
- Excel files/Source Data Figure S64.xlsx
- Excel files/Source Data Figure S65.xlsx
- Excel files/Source Data Figure S66.xlsx
- Excel files/Source Data Figure S67a.xlsx
- Excel files/Source Data Figure S67b.xlsx
- Excel files/Source Data Figure S67c.xlsx
- Excel files/Source Data Figure S67d.xlsx
- Excel files/Source Data Figure S67e.xlsx
- Excel files/Source Data Figure S67f.xlsx
- Excel files/Source Data Figure S67t.xlsx
- Excel files/Source Data Figure S68a.xlsx
- Excel files/Source Data Figure S68b.xlsx
- Excel files/Source Data Figure S68c.xlsx
- Excel files/Source Data Figure S68d.xlsx
- Excel files/Source Data Figure S68e.xlsx
- Excel files/Source Data Figure S68f.xlsx
- Excel files/Source Data Figure S68t.xlsx
- Excel files/Source Data Figure S69a.xlsx
- Excel files/Source Data Figure S69b.xlsx
- Excel files/Source Data Figure S69c.xlsx
- Excel files/Source Data Figure S69d.xlsx
- Excel files/Source Data Figure S69e.xlsx
- Excel files/Source Data Figure S69f.xlsx
- Excel files/Source Data Figure S69t.xlsx
- Excel files/Source Data Figure S7.xlsx
- Excel files/Source Data Figure S70a.xlsx
- Excel files/Source Data Figure S70B.xlsx
- Excel files/Source Data Figure S70c.xlsx
- Excel files/Source Data Figure S70d.xlsx
- Excel files/Source Data Figure S70e.xlsx
- Excel files/Source Data Figure S70f.xlsx
- Excel files/Source Data Figure S70t.xlsx
- Excel files/Source Data Figure S71a.xlsx
- Excel files/Source Data Figure S71b.xlsx
- Excel files/Source Data Figure S71c.xlsx
- Excel files/Source Data Figure S71d.xlsx
- Excel files/Source Data Figure S71e.xlsx
- Excel files/Source Data Figure S71f.xlsx
- Excel files/Source Data Figure S71t.xlsx
- Excel files/Source Data Figure S72a.xlsx
- Excel files/Source Data Figure S72b.xlsx
- Excel files/Source Data Figure S72c.xlsx
- Excel files/Source Data Figure S72d.xlsx
- Excel files/Source Data Figure S72e.xlsx
- Excel files/Source Data Figure S72f.xlsx
- Excel files/Source Data Figure S72t.xlsx
- Excel files/Source Data Figure S73a.xlsx
- Excel files/Source Data Figure S73b.xlsx
- Excel files/Source Data Figure S73c.xlsx
- Excel files/Source Data Figure S73d.xlsx
- Excel files/Source Data Figure S73e.xlsx
- Excel files/Source Data Figure S73f.xlsx
- Excel files/Source Data Figure S73t.xlsx
- Excel files/Source Data Figure S74a.xlsx
- Excel files/Source Data Figure S74b.xlsx
- Excel files/Source Data Figure S74c.xlsx
- Excel files/Source Data Figure S74d.xlsx
- Excel files/Source Data Figure S74e.xlsx
- Excel files/Source Data Figure S74f.xlsx
- Excel files/Source Data Figure S74t.xlsx
- Excel files/Source Data Figure S75a.xlsx
- Excel files/Source Data Figure S75b.xlsx
- Excel files/Source Data Figure S75c.xlsx
- Excel files/Source Data Figure S75d.xlsx
- Excel files/Source Data Figure S75e.xlsx
- Excel files/Source Data Figure S75f.xlsx
- Excel files/Source Data Figure S75t.xlsx
- Excel files/Source Data Figure S76a.xlsx
- Excel files/Source Data Figure S76b.xlsx
- Excel files/Source Data Figure S76t.xlsx
- Excel files/Source Data Figure S77a.xlsx
- Excel files/Source Data Figure S77b.xlsx
- Excel files/Source Data Figure S77t.xlsx
- Excel files/Source Data Figure S78a.xlsx
- Excel files/Source Data Figure S78b.xlsx
- Excel files/Source Data Figure S78t.xlsx
- Excel files/Source Data Figure S79a.xlsx
- Excel files/Source Data Figure S79b.xlsx
- Excel files/Source Data Figure S79t.xlsx
- Excel files/Source Data Figure S8.xlsx
- Excel files/Source Data Figure S80a.xlsx
- Excel files/Source Data Figure S80b.xlsx
- Excel files/Source Data Figure S80t.xlsx
- Excel files/Source Data Figure S81a.xlsx
- Excel files/Source Data Figure S81b.xlsx
- Excel files/Source Data Figure S81t.xlsx
- Excel files/Source Data Figure S82a.xlsx
- Excel files/Source Data Figure S82b.xlsx
- Excel files/Source Data Figure S82t.xlsx
- Excel files/Source Data Figure S83a.xlsx
- Excel files/Source Data Figure S83b.xlsx
- Excel files/Source Data Figure S83c.xlsx
- Excel files/Source Data Figure S83d.xlsx
- Excel files/Source Data Figure S83t1.xlsx
- Excel files/Source Data Figure S83t2.xlsx
- Excel files/Source Data Figure S84a.xlsx
- Excel files/Source Data Figure S84b.xlsx
- Excel files/Source Data Figure S84c.xlsx
- Excel files/Source Data Figure S84d.xlsx
- Excel files/Source Data Figure S85a.xlsx
- Excel files/Source Data Figure S85b.xlsx
- Excel files/Source Data Figure S85c.xlsx
- Excel files/Source Data Figure S85d.xlsx
- Excel files/Source Data Figure S85t1.xlsx
- Excel files/Source Data Figure S85t2.xlsx
- Excel files/Source Data Figure S85t3.xlsx
- Excel files/Source Data Figure S85t4.xlsx
- Excel files/Source Data Figure S85t5.xlsx
- Excel files/Source Data Figure S86a.xlsx
- Excel files/Source Data Figure S86b.xlsx
- Excel files/Source Data Figure S86c.xlsx
- Excel files/Source Data Figure S86d.xlsx
- Excel files/Source Data Figure S86t1.xlsx
- Excel files/Source Data Figure S86t2.xlsx
- Excel files/Source Data Figure S86t3.xlsx
- Excel files/Source Data Figure S86t4.xlsx
- Excel files/Source Data Figure S86t5.xlsx
- Excel files/Source Data Figure S9.xlsx
- Excel files/Source Data Figure S92a.xlsx
- Excel files/Source Data Figure S92b.xlsx
- Excel files/Source Data Figure S92c.xlsx
- Excel files/Source Data Figure S92d.xlsx
- Excel files/Source Data Figure S97a.xlsx
- Excel files/Source Data Figure S97b.xlsx
- Excel files/Source Data Figure S97c.xlsx
- Excel files/Source Data Figure S97d.xlsx
- Excel files/Source Data Figure S98a.xlsx
- Excel files/Source Data Figure S98b.xlsx
- Excel files/Source Data Figure S98c.xlsx
- Excel files/Source Data Figure S98d.xlsx
- Excel files/Source Data Figure S98e.xlsx
- Excel files/Source Data Figure S98f.xlsx
- Excel files/Source Data Figure S98g.xlsx
- Excel files/Source Data Figure S98h.xlsx
- Excel files/Source Data Figure S99t1.xlsx
- Excel files/Source Data Figure S99t2.xlsx
- Excel files/Source Data Table S1.xlsx
- Excel files/Source Data Table S2.xlsx
- Excel files/Source Data Table S3.xlsx
- Excel files/Source Data Table S4.xlsx
- Excel files/Source Data Table S5.xlsx
- Excel files/Source Data Table S6.xlsx
- Excel files/Source Data Table S7.xlsx
