# Supplementary material for: Leveraging platinum-protein interactions to overcome chemoresistance
Source: Nat Commun. 2025 Oct 20;16:9263. doi: 10.1038/s41467-025-64295-0 (PMC12537935; doi:10.1038/s41467-025-64295-0)
Supplement: Supplementary file 4 — Source data [file 41467_2025_64295_MOESM4_ESM.zip › Excel files/Source Data Figure 2a.xlsx]

## Sheet: Figure 2a
Figure 2a	Heatmap comparing cytotoxicity of oxaliplatin (Ox), doxorubicin (Dox), and doxaliplatin (DoxPt) against human cancer cell lines.

## Sheet: Figure 2a raw data
Figure 2a	time (min)	Dox	DoxPt	Ox
	1. HCT116 (colon)	0.0866	0.5435	0.9583
	2. HCT15 (colon)	0.2308	0.2238	2.865
	3. HT29 (colon)	0.405	0.6453	1.8283
	4. COLO205 (colon)	0.049	0.7135	3.2718
	5. A549 (lung)	0.2345	1.6045	10.088
	6. H1299 (lung)	0.216	0.392	3.6875
	7. HS 578T (breast)	0.5148	0.6128	70
	8. MDA-MB-231 (breast)	0.2063	0.709	20.823
	9. BT549 (breast)	0.2933	0.7568	32.15
	10. T-47D (breast)	0.4773	1.3125	52.8
	11. SKOV3 (ovarian)	0.5688	0.8528	65.833
	12. OVCAR3 (ovarian)	0.0719	0.4565	1.069
	13. OVCAR4 (ovarian)	0.5283	1.1063	19
	14. OVCAR8 (ovarian)	0.178	0.9673	33.118
	15. LNCAP (prostate)	0.0916	0.2303	1.267
	16. 22RV1 (prostate)	0.1291	0.3885	14.913
	17. DU 145 (prostate)	0.093	0.2685	6.5325
	18. PC3 (prostate)	0.282	0.7608	27.108
	19. LOX IMVI (melanoma)	0.0317	0.1353	3.17
