# Supplementary material for: Leveraging platinum-protein interactions to overcome chemoresistance
Source: Nat Commun. 2025 Oct 20;16:9263. doi: 10.1038/s41467-025-64295-0 (PMC12537935; doi:10.1038/s41467-025-64295-0)
Supplement: Supplementary file 4 — Source data [file 41467_2025_64295_MOESM4_ESM.zip › Excel files/Source Data Figure 2b.xlsx]

## Sheet: Figure 2b
Figure 2b	Dose-response curves for Ox (blue), Dox (red), and DoxPt (grey) with HCT15 human colorectal adenocarcinoma cells (n = 4)

## Sheet: Figure 2b raw data
Figure 2b	[Agent]/μM	Ox	Ox	Ox	Ox	Dox	Dox	Dox	Dox	DoxPt	DoxPt	DoxPt	DoxPt
	67.5	0.125632	0.112928	0.108693	0.100223
	22.5	0.153864	0.108693	0.131279	0.118574
	7.5	0.173627	0.0974003	0.0959887	0.0776379
	2.5	0.266792	0.234325	0.191977	0.136925
	0.833333	0.567463	0.52088	0.48559	0.413598
	0.277778	0.906246	0.87378	0.904835	0.774968
	0.0925926	0.985296	0.921774	0.974003	0.958475
	0.001	1.0714	0.998	0.923186	1.02623
	2.5					0.0917539	0.107282	0.0974003	0.101635	0.042348	0.0381132	0.0508176	0.0409364
	0.833333					0.14116	0.145395	0.142571	0.151041	0.0578755	0.0705799	0.0649335	0.107282
	0.277778					0.173627	0.207505	0.148218	0.142571	0.117163	0.112928	0.145395	0.272439
	0.0925926					0.337372	0.302082	0.302082	0.263969	0.265381	0.302082	0.434772	0.560405
	0.0308642					0.484178	0.420656	0.498294	0.474297	0.532173	0.584402	0.776379	0.797553
	0.0102881					0.79473	0.789084	0.777791	0.878014	0.866722	0.926009	0.913304	0.878014
	0.00342936					0.893542	0.964122	0.921774	0.938713	0.985296	0.945771	0.950006	0.965533
	0.001					0.986707	1.02059	0.964122	1.00365	0.990942	1.01212	0.992354	1.0107
