# Supplementary material for: Leveraging platinum-protein interactions to overcome chemoresistance
Source: Nat Commun. 2025 Oct 20;16:9263. doi: 10.1038/s41467-025-64295-0 (PMC12537935; doi:10.1038/s41467-025-64295-0)
Supplement: Supplementary file 4 — Source data [file 41467_2025_64295_MOESM4_ESM.zip › Excel files/Source Data Figure 2c.xlsx]

## Sheet: Figure 2c
Figure 2c	Dose-response curves for Ox (blue), Dox (red), and DoxPt (grey) with MDA-MB-231 human breast adenocarcinoma cells (n = 4)

## Sheet: Figure 2c raw data
Figure 2c	[Agent]/μM	Ox	Ox	Ox	Ox	Dox	Dox	Dox	Dox	DoxPt	DoxPt	DoxPt	DoxPt
	67.5	0.115492	0.0931388	0.0894132	0.0968643
	22.5	0.339025	0.286867	0.171375	0.249612
	7.5	0.346476	0.238435	0.23471	0.182552
	2.5	0.420987	0.298044	0.223533	0.208631
	0.833333	0.584912	0.536479	0.469419	0.331574
	0.277778	0.659423	0.309221	0.40236	0.372555
	0.0925926	0.763738	0.815896	0.767464	0.8457
	0.001	0.94629	0.815896	0.91276	1.1661
	2.5					0.0856877	0.0707855	0.074511	0.074511	0.10059	0.108041	0.115492	0.137845
	0.833333					0.0633344	0.0670599	0.074511	0.0596088	0.160199	0.115492	0.126669	0.178826
	0.277778					0.141571	0.141571	0.16765	0.171375	0.350202	0.357653	0.324123	0.439615
	0.0925926					0.339025	0.398634	0.286867	0.353927	0.36883	0.432164	0.488047	0.659423
	0.0308642					0.476871	0.346476	0.566284	0.420987	0.629618	0.8457	0.547656	0.815896
	0.0102881					0.517852	0.391183	0.588637	0.488047	0.536479	0.64452	0.804719	0.897858
	0.00342936					0.841975	0.756287	0.87923	0.827072	0.994722	0.786091	0.815896	0.938839
	0.001					1.21453	1.13629	1.12512	0.771189	1.21453	0.841975	0.756287	1.09904
