# Supplementary material for: Leveraging platinum-protein interactions to overcome chemoresistance
Source: Nat Commun. 2025 Oct 20;16:9263. doi: 10.1038/s41467-025-64295-0 (PMC12537935; doi:10.1038/s41467-025-64295-0)
Supplement: Supplementary file 4 — Source data [file 41467_2025_64295_MOESM4_ESM.zip › Excel files/Source Data Figure 2d.xlsx]

## Sheet: Figure 2d
Figure 2d	Comparison of Ox, DoxPt, Dox, and a physical mixture of Dox and Ox in 1:1 molar ratio; IC80 values for parental and drug-resistant cell lines are shown in parentheses. Fold resistance was calculated as IC80-resistant ÷ IC80-parental.
	fold resistance (IC80 against drug-sensitive and -resistant cell lines) (μM)	A2780 vs	MES-SA vs	HL60 vs	H69 vs	OVCAR8 vs
		A2780ADR	MES-SA/Dx5	HL60-MX2	H69AR	OVCAR8/DoxR
	disease	ovarian	uterine	leukemia	lung	ovarian
	resistant to	Dox	Dox	Dox	Dox	Dox
	Ox	1.6 (0.80/1.3)	0.39 (7.6/2.9)	2.6 (0.99/2.5)	11 (0.79/8.7)	3.5 (4.6/16)
	DoxPt	0.55 (0.33/0.18)	0.89 (0.45/0.40)	0.54 (0.56/0.30)	2.5 (0.067/0.16)	2.8 (0.25/0.69)
	Dox	3.4 (0.041/0.14)	63 (0.37/23)	2.9 (0.13/0.37)	12 (0.077/0.92)	42 (0.23/9.6)
	Dox+Ox	5.2 (0.056/0.29)	5.4 (0.31/1.7)	3.8 (0.11/0.44)	13 (0.093/1.2)	128 (0.21/27)
