# Supplementary material for: Leveraging platinum-protein interactions to overcome chemoresistance
Source: Nat Commun. 2025 Oct 20;16:9263. doi: 10.1038/s41467-025-64295-0 (PMC12537935; doi:10.1038/s41467-025-64295-0)
Supplement: Supplementary file 4 — Source data [file 41467_2025_64295_MOESM4_ESM.zip › Excel files/Source Data Figure 2e.xlsx]

## Sheet: Figure 2e
Figure 2e	Dose-response curves (n = 3) for Dox with MES-SA human uterine sarcoma cells (solid line) and the doxorubicin-resistant variant MES-SA/Dx5 (dashed line)

## Sheet: Figure 2e raw data
Figure 2e	[Dox]/μM	MES-SA	MES-SA	MES-SA	MES-SA/Dx5	MES-SA/Dx6	MES-SA/Dx7
	2.5	0.030525	0.030525	0.030343
	0.833336	0.052874	0.05033	0.050875
	0.277779	0.276725	0.274726	0.307977
	0.092593	0.679547	0.663376	0.677548
	0.030865	0.864515	0.860881	0.852159
	0.010288	0.9957	1.00824	0.999879
	0.003429	0.991157	0.972261	0.974805
	0.001	1.00097	1.00406	0.994973
	67.5				0.05307	0.053982	0.052705
	22.5				0.214833	0.209179	0.210456
	7.5				0.475076	0.45921	0.473435
	2.5				0.762675	0.775441	0.79003
	0.833336				0.933191	0.925714	0.873191
	0.277779				0.953982	0.957447	0.94997
	0.092593				0.94614	0.949058	0.956353
	0.001				0.999027	0.992644	1.00833
