# Supplementary material for: Leveraging platinum-protein interactions to overcome chemoresistance
Source: Nat Commun. 2025 Oct 20;16:9263. doi: 10.1038/s41467-025-64295-0 (PMC12537935; doi:10.1038/s41467-025-64295-0)
Supplement: Supplementary file 4 — Source data [file 41467_2025_64295_MOESM4_ESM.zip › Excel files/Source Data Figure 2f.xlsx]

## Sheet: Figure 2f
Figure 2f	Dose-response curves (n = 3) for DoxPt with MES-SA cells (solid line) and MES-SA/Dx5 cells (dashed line).

## Sheet: Figure 2f raw data
Figure 2f	[DoxPt]/μM	MES-SA	MES-SA	MES-SA	MES-SA/Dx5	MES-SA/Dx6	MES-SA/Dx7
	2.5	0.031547	0.031547	0.031728	0.032022	0.034218	0.032937
	0.833336	0.06273	0.050946	0.055841	0.07484	0.091308	0.066789
	0.277779	0.454161	0.431861	0.42479	0.426898	0.413724	0.326075
	0.092593	0.919925	0.865897	0.954916	0.966331	0.937969	0.961574
	0.030865	0.976854	1.01565	0.981568	0.98957	0.971821	0.979872
	0.010288	0.991177	0.993896	0.963981	0.981519	0.980604	0.962123
	0.003429	0.978667	0.989726	0.979392	0.978591	0.966331	0.980055
	0.001	1.00115	1.00097	0.997885	0.997438	0.998719	1.00384
