# Supplementary material for: Leveraging platinum-protein interactions to overcome chemoresistance
Source: Nat Commun. 2025 Oct 20;16:9263. doi: 10.1038/s41467-025-64295-0 (PMC12537935; doi:10.1038/s41467-025-64295-0)
Supplement: Supplementary file 4 — Source data [file 41467_2025_64295_MOESM4_ESM.zip › Excel files/Source Data Figure 2g.xlsx]

## Sheet: Figure 2g
Figure 2g	Dose-response curves (n = 3) for a physical mixture of Dox and Ox (1:1 molar ratio) with MES-SA cells (solid line) and MES-SA/Dx5 cells (dashed line).

## Sheet: Figure 2g raw data
Figure 2g	[Dox + Ox]/μM	MES-SA	MES-SA	MES-SA	MES-SA/Dx5	MES-SA/Dx6	MES-SA/Dx7
	2.5	0.030645	0.031004	0.034946
	0.833336	0.049104	0.048208	0.047849
	0.277779	0.227957	0.248029	0.249462
	0.092593	0.564158	0.583154	0.558244
	0.030865	0.841577	0.846237	0.915054
	0.010288	0.979032	0.978136	1.03208
	0.003429	0.967921	0.969892	0.983513
	0.001	0.982975	0.985663	1.03136
	67.5				0.049204	0.05064	0.049383
	22.5				0.066623	0.066264	0.066443
	7.5				0.073985	0.074704	0.070573
	2.5				0.104334	0.110799	0.099844
	0.833336				0.490063	0.604992	0.45774
	0.277779				0.915479	0.925177	0.926972
	0.092593				0.925715	0.948162	0.957859
	0.001				0.98731	0.994134	1.01856
