# Supplementary material for: Leveraging platinum-protein interactions to overcome chemoresistance
Source: Nat Commun. 2025 Oct 20;16:9263. doi: 10.1038/s41467-025-64295-0 (PMC12537935; doi:10.1038/s41467-025-64295-0)
Supplement: Supplementary file 4 — Source data [file 41467_2025_64295_MOESM4_ESM.zip › Excel files/Source Data Figure 2h.xlsx]

## Sheet: Figure 2h
Figure 2h	Comparison of activity of different platinum-containing anticancer agents against MES-SA and MES-SA/Dx5 cells. Fold resistance was calculated as IC80-resistant ÷ IC80-parental.
	IC80 (μM)	DoxPt	DoxPt2	DoxPt3	DoxPt4	PhenPt
	MES-SA	0.56	0.032	0.18	2	0.43
	MES-SA/Dx5	0.3	0.052	0.24	33	2.3
	Fold resistance	0.54	1.6	1.3	17	5.4
