# Supplementary material for: Leveraging platinum-protein interactions to overcome chemoresistance
Source: Nat Commun. 2025 Oct 20;16:9263. doi: 10.1038/s41467-025-64295-0 (PMC12537935; doi:10.1038/s41467-025-64295-0)
Supplement: Supplementary file 4 — Source data [file 41467_2025_64295_MOESM4_ESM.zip › Excel files/Source Data Figure 3a.xlsx]

## Sheet: Figure 3a
Figure 3a	Dose-response curves showing the effect of verapamil on doxorubicin-treated MES-SA and MES-SA/Dx5 cells (n = 3).

## Sheet: Figure 3a raw data
Figure 3a	doxorubicin (μM)	MES-SA +0.0 μM Verapamil	MES-SA +0.0 μM Verapamil	MES-SA +0.0 μM Verapamil	MES-SA +10 μM Verapamil	MES-SA +10 μM Verapamil	MES-SA +10 μM Verapamil	MES-SA/Dx5 +0.0 μM Verapamil	MES-SA/Dx5 +0.0 μM Verapamil	MES-SA/Dx5 +0.0 μM Verapamil	MES-SA/Dx5 +10 μM Verapamil	MES-SA/Dx5 +10 μM Verapamil	MES-SA/Dx5 +10 μM Verapamil
	2.5	0.00301606	0.00241285	0.00331767	0.00411605	0.00411605	0.00411605				0.0115896	0.00941659	0.0108653
	0.833336	0.0491618	0.0452409	0.0434313	0.00651708	0.00480206	0.00583107				0.0510669	0.0405638	0.0478073
	0.277779	0.15593	0.174027	0.209918	0.0723739	0.0740889	0.084379				0.187245	0.150303	0.160082
	0.092593	0.328449	0.356498	0.376706	0.233586	0.230156	0.179391				0.471192	0.414692	0.436423
	0.030865	0.483474	0.472918	0.410184	0.336144	0.340946	0.334086				0.669303	0.55413	0.544352
	0.010288	0.613165	0.656295	0.780556	0.484322	0.498385	0.501472				0.948541	1.03257	1.02496
	0.003429	0.91085	0.580893	0.924423	0.646906	0.677776	0.566643				0.977515	1.01011	0.684152
	0.001	1.00405	1.00194	1.03029	0.986823	0.981335	0.877405				1.0246	1.05719	0.999245
	67.5							0.051318	0.0495484	0.0539724
	22.5							0.106618	0.0871521	0.0929032
	7.5							0.246415	0.211023	0.228719
	2.5							0.532203	0.451244	0.430894
	0.833336							0.599005	0.638378	0.648995
	0.277779							0.783041	0.697659	0.659613
	0.092593							0.652535	0.888332	0.7127
	0.001							1.04184	0.773309	0.798968
