# Supplementary material for: Leveraging platinum-protein interactions to overcome chemoresistance
Source: Nat Commun. 2025 Oct 20;16:9263. doi: 10.1038/s41467-025-64295-0 (PMC12537935; doi:10.1038/s41467-025-64295-0)
Supplement: Supplementary file 4 — Source data [file 41467_2025_64295_MOESM4_ESM.zip › Excel files/Source Data Figure 3b.xlsx]

## Sheet: Figure 3b
Figure 3b	Dose-response curves showing the effect of verapamil on DoxPt-treated MES-SA and MES-SA/Dx5 cells (n = 3)

## Sheet: Figure 3b raw data
Figure 3b	doxaliplatin (μM)	MES-SA +0.0 μM Verapamil	MES-SA +0.0 μM Verapamil	MES-SA +0.0 μM Verapamil	MES-SA +10 μM Verapamil	MES-SA +10 μM Verapamil	MES-SA +10 μM Verapamil	MES-SA/Dx5 +0.0 μM Verapamil	MES-SA/Dx5 +0.0 μM Verapamil	MES-SA/Dx5 +0.0 μM Verapamil	MES-SA/Dx5 +10 μM Verapamil	MES-SA/Dx5 +10 μM Verapamil	MES-SA/Dx5 +10 μM Verapamil
	67.5	0.0102546	0.00874658	0.00934979	0.00754609	0.00445905	0.0082321	0.0402581	0.0283134	0.0318525	0.00688136	0.00398394	0.0047083
	22.5	0.0856561	0.078116	0.0775128	0.0493926	0.0480206	0.0507646	0.273843	0.241548	0.215005	0.0416503	0.0514291	0.0579483
	7.5	0.280192	0.339307	0.373991	0.293612	0.252108	0.27406	0.592811	0.59812	0.641475	0.320164	0.31618	0.257145
	2.5	0.690678	0.533239	0.532938	0.501129	0.528226	0.59717	0.74765	0.691908	0.656959	0.528054	0.537108	0.569342
	0.833336	0.812225	0.491919	0.560686	0.511076	0.465114	0.510733	0.865327	0.775521	0.689696	0.892766	0.546887	0.80693
	0.277779	0.908437	0.49765	0.62342	0.561155	0.675375	0.606774	0.7127	0.923724	0.762691	1.06516	0.866327	0.888057
	0.092593	1.01852	0.960314	0.692488	1.06949	1.05542	0.96933	0.73482	0.686599	0.672	0.925724	0.971358	0.990915
	0.001	1.01008	1.02425	0.973584	1.07909	1.04479	1.03347	1.18651	1.079	0.773751	1.06045	0.991278	1.01989
