# Supplementary material for: Leveraging platinum-protein interactions to overcome chemoresistance
Source: Nat Commun. 2025 Oct 20;16:9263. doi: 10.1038/s41467-025-64295-0 (PMC12537935; doi:10.1038/s41467-025-64295-0)
Supplement: Supplementary file 4 — Source data [file 41467_2025_64295_MOESM4_ESM.zip › Excel files/Source Data Figure 3c.xlsx]

## Sheet: Figure 3c
Figure 3c	Pt clearance from MES-SA and MES-SA/Dx5 cells treated with oxaliplatin (10.0 μM) or DoxPt (1.25 μM) for 12 h (n = 3).

## Sheet: Figure 3c raw data
Figure 3c	t (h)	MES/SA-Ox	MES/SA-Ox	MES/SA-Ox	MES/SA-DoxPt	MES/SA-DoxPt	MES/SA-DoxPt	MES/SA-Dx5-Ox	MES/SA-Dx5-Ox	MES/SA-Dx5-Ox	MES/SA-Dx5-DoxPt	MES/SA-Dx5-DoxPt	MES/SA-Dx5-DoxPt
	0	1	1	1	1	1	1	1	1	1	1	1	1
	4	0.722	0.769	0.78	0.818	0.745	0.758	0.874	0.801	0.721	0.825	0.797	0.854
	8	0.552	0.626	0.663	0.694	0.665	0.655	0.546	0.618	0.615	0.667	0.699	0.701
	24	0.502	0.501	0.521	0.575	0.572	0.571	0.704	0.572	0.596	0.55	0.557	0.564
