# Supplementary material for: Leveraging platinum-protein interactions to overcome chemoresistance
Source: Nat Commun. 2025 Oct 20;16:9263. doi: 10.1038/s41467-025-64295-0 (PMC12537935; doi:10.1038/s41467-025-64295-0)
Supplement: Supplementary file 4 — Source data [file 41467_2025_64295_MOESM4_ESM.zip › Excel files/Source Data Figure 3d.xlsx]

## Sheet: Figure 3d
Figure 3d	Effect of verapamil on Pt clearance from MES-SA and MES-SA/Dx5 cells treated with oxaliplatin (10.0 μM) or DoxPt (1.25 μM) for 12 h. The Pt levels were determined at 0 h and 24 h after the cells were switched to drug-free media (n = 3)

## Sheet: Figure 3d raw data
Figure 3d		Verapamil (-)	Verapamil (-)	Verapamil (-)	Verapamil (+)	Verapamil (+)	Verapamil (+)
	MES/SA Ox	0.485117	0.459075	0.433138	0.473614	0.50657	0.510195
	MES/SA-Dx5 Ox	0.495362	0.456679	0.489362	0.650685	0.541209	0.595409
	MES/SA DoxPt	0.702681	0.709454	0.71482	0.861783	0.865979	0.791083
	MES/SA-Dx5 DoxPt	0.694853	0.720374	0.698706	0.849178	0.796078	0.765525
