# Supplementary material for: Leveraging platinum-protein interactions to overcome chemoresistance
Source: Nat Commun. 2025 Oct 20;16:9263. doi: 10.1038/s41467-025-64295-0 (PMC12537935; doi:10.1038/s41467-025-64295-0)
Supplement: Supplementary file 4 — Source data [file 41467_2025_64295_MOESM4_ESM.zip › Excel files/Source Data Figure 3f.xlsx]

## Sheet: Figure 3f
Figure 3f	Quantification of fluorescence microscopy images. For each agent, fluorescence is normalised to the average absolute intensity of cells treated in the absence of verapamil. The results are consistent across three independent experiments. One was chosen for quantification (n = 183 cells for Dox (−) verapamil, n = 264 cells for Dox (+) verapamil, n = 194 cells for DoxPt (−) verapamil, n = 206 cells…

## Sheet: Figure 3f raw data
Figure 3f		Dox (-) Verapamil	Dox (+) Verapamil	DoxPt (-) Verapamil	DoxPt (+) Verapamil
		0.554615	1.22079	1.10192	0.784281
		0.491234	1.00837	0.832848	0.9793
		0.522996	1.66843	0.94511	0.954636
		0.575402	1.55349	0.957177	0.846692
		0.657021	0.680695	1.10715	0.824375
		0.658126	2.51534	1.04113	1.21328
		0.626972	1.34617	1.33017	0.747601
		0.682344	1.69833	0.9465	0.756968
		0.513468	1.64892	0.950157	0.97197
		0.66636	2.88042	0.379641	0.882613
		0.479523	0.851775	0.405455	0.935479
		0.50835	0.653291	0.601709	0.65041
		0.484592	1.61387	0.997621	0.723712
		0.592309	0.980897	0.672793	0.90707
		0.31797	1.30167	0.866342	0.671042
		0.66832	1.65902	0.706597	0.775211
		0.661193	0.872954	0.955132	0.983437
		0.689162	2.00846	0.943211	0.804909
		0.536569	1.5707	0.831349	0.901591
		0.64754	0.790693	0.929029	0.973962
		0.658535	1.48378	0.846612	0.651884
		0.758875	1.43987	0.793056	0.880138
		0.551066	1.22241	1.17395	0.819383
		0.547345	1.14904	1.00952	0.82982
		0.455557	1.28475	0.810001	0.553195
		0.444426	0.951932	0.532553	0.640057
		0.997017	1.00408	0.536357	0.557424
		0.944954	0.985698	1.14296	0.773397
		0.522513	1.40007	0.995711	0.836271
		0.488761	1.46874	0.68901	0.704205
		0.338247	1.60604	1.24217	0.877146
		0.389596	1.62938	1.26544	0.751273
		2.05885	1.70663	1.43137	0.996007
		0.536262	1.59134	1.635	1.16442
		1.22795	1.13403	1.23772	0.950047
		0.826956	1.03222	0.898567	1.10293
		2.34155	3.08305	0.965572	0.716339
		0.56632	1.6865	1.19645	1.17895
		0.511716	2.26564	1.35192	1.02818
		0.460349	1.98479	0.754578	0.947479
		2.10018	1.3169	1.12293	1.12074
		2.13847	2.42645	0.893832	0.956146
		1.4052	2.11447	0.968096	0.829416
		2.18749	2.60581	0.874072	1.04665
		2.08797	1.34974	1.18371	1.16546
		1.79547	3.2929	0.636788	1.06092
		2.9565	1.23273	0.770852	1.16713
		2.9727	1.60837	1.05836	1.16518
		1.76562	2.21607	0.713533	0.753876
		2.10447	1.26107	0.795796	1.14731
		1.72282	1.5039	0.940364	0.994085
		3.05715	1.53226	1.3272	0.718507
		1.55855	2.31921	1.15977	0.79485
		2.18181	3.21572	1.28627	0.833117
		1.66247	1.79232	0.848002	0.623103
		0.805468	1.53486	0.81148	0.993505
		0.554965	1.6637	0.974284	1.28718
		1.60298	3.06871	1.1779	1.26077
		0.720622	2.0859	1.07553	0.854052
		0.629283	3.37695	0.803204	1.03564
		1.77188	1.39883	1.26846	0.946407
		1.77185	2.97022	1.06341	0.880589
		1.5654	1.94485	1.14433	0.748906
		3.66951	2.35686	0.89837	0.986745
		3.15712	2.73636	1.14213	0.978231
		2.90739	2.70901	0.804811	1.00898
		0.548032	3.16713	1.17262	1.30813
		1.35401	2.91623	0.933435	0.977684
		0.615325	2.01898	1.39284	0.886958
		2.01891	1.56613	0.796041	0.817221
		1.07914	2.19558	1.19654	1.0377
		0.711016	1.78082	1.10991	0.946307
		0.785158	1.17823	0.812107	0.759092
		0.69431	3.00799	0.726565	1.12329
		0.327854	3.27984	0.793284	0.978685
		0.441176	2.74257	1.00797	0.953826
		0.900924	1.96583	1.49778	0.726177
		1.26779	1.24671	1.09833	1.00459
		0.468409	2.97926	1.08094	0.735128
		0.346311	1.28805	1.20792	1.00825
		0.968951	0.688486	1.12445	0.952907
		0.95815	1.01232	1.21043	0.916685
		0.820061	1.76059	1.08881	1.09924
		0.270976	2.27223	1.11266	1.00977
		0.398536	1.5479	0.944362	0.877743
		0.679333	1.80442	0.729766	1.09667
		0.645008	1.19052	1.38234	0.564253
		0.673005	2.04771	1.08066	0.922916
		0.797414	2.01847	0.948473	0.785849
		0.66624	2.37593	0.989109	1.0969
		0.849548	2.93405	0.938746	0.89524
		0.713925	3.50481	1.16453	1.07926
		0.717494	0.9304	1.16539	1.01368
		0.649308	1.26117	1.0302	0.931083
		0.522715	1.1656	1.12922	0.744955
		0.487057	2.17375	0.766598	0.63814
		0.688393	1.47455	0.960199	0.695318
		0.648707	0.857153	0.827921	0.74867
		0.655389	2.40186	0.82491	1.0744
		0.524236	1.91257	1.22386	1.17584
		0.453557	1.3612	1.08835	0.855209
		0.524662	2.38298	1.10924	0.538755
		0.711644	1.80819	0.953187	0.71027
		0.834259	2.00926	0.859381	0.558955
		0.527641	1.35744	0.781405	0.890876
		0.565006	2.62621	0.876373	1.0361
		0.713706	1.9828	0.832381	0.838346
		0.631866	2.33768	0.762819	0.905059
		0.614412	1.92993	0.973986	1.03263
		0.504076	1.55261	1.02842	0.658542
		0.701874	0.705824	0.832135	0.670794
		0.550479	2.7669	0.664605	0.630213
		0.543985	2.91951	0.929459	0.643697
		0.583487	3.07079	1.03437	0.767581
		0.609401	2.59579	0.801465	0.634464
		0.580654	1.83516	0.931516	0.598903
		0.639683	1.56167	0.804926	0.8104
		2.8516	1.46702	1.0087	0.883087
		1.44756	1.91138	0.812427	0.759889
		2.42963	1.98565	0.720762	0.543304
		2.07466	2.1114	1.06755	0.613644
		1.91926	2.38819	1.23383	0.788705
		2.31777	2.27401	1.02799	0.634376
		1.05179	1.61797	1.26903	0.830973
		2.32583	2.16192	1.35942	0.754813
		1.64533	2.67212	1.02642	0.578367
		2.37366	2.10331	0.720713	1.08391
		1.96804	1.7524	0.784422	1.16242
		1.95823	6.4935	0.710203	1.49309
		2.51857	0.966799	0.978315	0.940625
		0.784612	1.41141	0.854465	1.13403
		2.76515	1.56909	1.23003	0.949828
		0.473029	1.77476	1.12801	0.683534
		2.02926	1.25278	1.52566	0.996798
		2.38885	1.26097	0.934808	0.795023
		0.840862	1.47286	1.00164	0.966491
		0.652078	1.14306	0.790161	0.960964
		0.856727	1.52967	1.29652	1.05022
		1.2413	1.40101	1.13324	0.865637
		0.579828	1.31878	1.07895	0.786013
		0.785734	1.08686	1.24532	0.738961
		0.531705	2.00694	1.01909	0.968163
		0.546676	2.49032	1.27336	1.19894
		0.463657	1.37579	0.911932	0.914793
		0.762424	3.0468	1.13215	0.742685
		1.55621	1.80988	0.911604	0.786472
		0.472637	1.19067	0.988655	0.868822
		0.623084	1.91117	1.29257	1.06943
		0.645866	1.99113	1.09493	0.811528
		0.622416	1.99171	0.922813	1.04583
		0.751138	1.15191	1.1115	1.14974
		0.961952	1.40141	0.926881	1.08078
		0.829951	1.70616	0.806618	0.830136
		0.563876	1.48242	0.818825	0.780079
		0.631959	0.88664	0.668799	1.26142
		0.723154	0.854432	1.0592	0.780051
		0.348164	1.58901	1.10192	1.05784
		0.68308	1.55235	1.4043	1.16149
		0.401037	2.00234	1.11639	0.754608
		1.99373	1.68561	1.41528	0.961811
		0.732917	1.71703	1.11008	0.919213
		0.452475	1.59354	1.19707	1.0238
		1.99046	1.78453	0.901914	1.18162
		0.685169	2.02629	0.920234	1.07798
		0.600897	1.72776	0.732757	1.02647
		0.568789	2.07093	0.682121	1.17478
		0.952676	2.47605	0.955078	1.06579
		0.698741	1.68259	1.0043	0.96778
		0.666951	1.66076	1.34822	0.859171
		0.565578	1.43621	0.866122	0.84725
		0.763083	4.0406	1.20973	0.961383
		0.539282	4.56022	0.985006	0.577054
		0.649006	2.5559	1.03704	0.79517
		0.704351	5.43658	1.15182	0.682508
		0.495967	3.53807	0.979301	0.706733
		0.289042	3.08145	1.10135	0.911384
		0.531508	3.89326	1.02243	1.19212
		0.583096	2.18922	0.855536	1.01388
		0.322899	1.74768	0.601331	1.27567
		0.313976	2.34494	0.869516	0.722484
		0.508146	3.78011	0.973732	0.536496
		1.13124	3.61988	1.10393	1.52162
		0.664204	3.68192	0.692783	1.04115
			4.56648	1.00341	0.800871
			2.06573	1.01595	0.866087
			2.07374	1.23379	0.618084
			3.09441	1.04772	0.65287
			4.03769	1.21238	0.967536
			3.95178	0.875004	0.854869
			4.08562	1.19367	0.783717
			4.05078	1.03142	1.8046
			3.7397	1.11334	0.798122
			3.03441	1.1893	0.736263
			2.75715	1.38125	0.675948
			3.78572		0.545498
			4.61077		0.81522
			2.85761		0.974417
			2.37429		0.606944
			1.71088		0.798105
			1.45727		1.17688
			3.23388		1.00049
			5.40548		0.968097
			2.56352		0.862219
			2.51084		0.601346
			2.30625		0.565908
			2.53535		0.829666
			4.17561
			3.21102
			1.93983
			4.31417
			1.59744
			3.43447
			2.94701
			3.52261
			2.90266
			2.94927
			2.83062
			3.07712
			4.0349
			1.6708
			1.87994
			2.30213
			2.33103
			2.00838
			1.88617
			5.74972
			2.3452
			1.70246
			1.18916
			3.26424
			2.73716
			3.11564
			1.62843
			2.27069
			5.27262
			3.13065
			2.22271
			2.38941
			2.34408
			2.27435
			2.78157
			4.02897
			2.35901
			3.73903
			1.21892
			1.66309
			1.49317
			1.28635
			1.28635
			1.84494
			1.91702
			1.94818
			2.15289
			2.7296
			2.41188
			2.9944
			1.69662
			1.57121
			1.76361
			1.345
			1.83721
			1.73133
			1.75344
			3.08685
