# Supplementary material for: Leveraging platinum-protein interactions to overcome chemoresistance
Source: Nat Commun. 2025 Oct 20;16:9263. doi: 10.1038/s41467-025-64295-0 (PMC12537935; doi:10.1038/s41467-025-64295-0)
Supplement: Supplementary file 4 — Source data [file 41467_2025_64295_MOESM4_ESM.zip › Excel files/Source Data Figure 3h.xlsx]

## Sheet: Figure 3h
Figure 3h	Subcellular Pt distribution in MES-SA and MES-SA/Dx5 cells treated with oxaliplatin (10.0 mM) or DoxPt (1.25 mM) for 14 h (n = 3).

## Sheet: Figure 3h raw data
Figure 3h		Cytoplasm	Cytoplasm	Cytoplasm	Nuclear	Nuclear	Nuclear	Insoluble fraction	Insoluble fraction	Insoluble fraction
	MES/SA Ox	77.88	79.15	78.71	10.47	8.15	10.39	11.65	12.7	10.91
	MES/SA-Dx5 Ox	67.51	64.52	69.2	21.2	22.81	15.37	16.09	13.71	17.35
	MES/SA DoxPt	58.9	62.56	61.93	25.01	23.73	20.72	11.28	12.66	15.43
	MES/SA-Dx5 DoxPt	59.29	66.57	65.76	18.95	13.71	17.56	21.77	19.71	16.67
