# Supplementary material for: Leveraging platinum-protein interactions to overcome chemoresistance
Source: Nat Commun. 2025 Oct 20;16:9263. doi: 10.1038/s41467-025-64295-0 (PMC12537935; doi:10.1038/s41467-025-64295-0)
Supplement: Supplementary file 4 — Source data [file 41467_2025_64295_MOESM4_ESM.zip › Excel files/Source Data Figure 3i.xlsx]

## Sheet: Figure 3i
Figure 3i	Pt levels in protein and nucleic acid fractions from MES-SA cells treated with oxaliplatin (25.0 μ) or DoxPt (5.0 μM) for 18 h (n = 3).

## Sheet: Figure 3i raw data
Figure 3i		Ox Whole Cell	Ox Protein	Ox Nucleic Acid	DoxPt Whole Cell	DoxPt Protein	DoxPt Nucleic Acid
		17.66	5.88	0.99	12.6	12.42	0.06
		14.04	6.55	1.05	13.31	15.28	0.07
		15.07	5.92	1.09	13.43	15.79	0.07
