# Supplementary material for: Leveraging platinum-protein interactions to overcome chemoresistance
Source: Nat Commun. 2025 Oct 20;16:9263. doi: 10.1038/s41467-025-64295-0 (PMC12537935; doi:10.1038/s41467-025-64295-0)
Supplement: Supplementary file 4 — Source data [file 41467_2025_64295_MOESM4_ESM.zip › Excel files/Source Data Figure 3k.xlsx]

## Sheet: Figure 3k
Figure 3k	A heat map showing the signature of Dox, DoxPt, an equipotent Dox+Ox physical mixture, and Ox.

## Sheet: Figure 3k raw data
Figure 3k		p53	Chk2	ATR	Chk1	ATX	DNAPK	Bok	Bim
	Dox	2.56324	2.35414	0.979635	-0.71086	-1.41616	-0.74512	-2.02195	1.62139
	DoxPt	1.93226	2.2776	0.794208	-0.70792	-1.36579	0.744764	-0.96462	1.1457
	Dox+Ox	2.72205	2.23897	0.372101	0.444244	-1.22816	-0.4484	0.02501	1.17988
	Ox	2.33996	1.31338	-0.07796	0.615092	-0.88814	-0.13524	0.995499	0.617019
