# Supplementary material for: Leveraging platinum-protein interactions to overcome chemoresistance
Source: Nat Commun. 2025 Oct 20;16:9263. doi: 10.1038/s41467-025-64295-0 (PMC12537935; doi:10.1038/s41467-025-64295-0)
Supplement: Supplementary file 4 — Source data [file 41467_2025_64295_MOESM4_ESM.zip › Excel files/Source Data Figure 4b.xlsx]

## Sheet: Figure 4b
Figure 4b	Dose-response curves showing the effect of Dox (red) and DoxPt (grey) on AKP cancer organoids and doxorubicin-resistant AKP/DoxR cancer organoids (n = 3).

## Sheet: Figure 4b raw data
Figure 4b	Drug (nM)	AKP/DoxR (+)Dox	AKP/DoxR (+)Dox	AKP/DoxR (+)Dox	AKP/DoxR (+)DoxPt	AKP/DoxR (+)DoxPt	AKP/DoxR (+)DoxPt	AKP (+)Dox	AKP (+)Dox	AKP (+)Dox	AKP (+)DoxPt	AKP (+)DoxPt	AKP (+)DoxPt
	12500	0.0587058	0.0503669	0.0503669				0.00678823	0.00678823	0.00718754
	2500	0.103736	0.128419	0.1501				0.00718754	0.00598962	0.00559031
	500	0.28519	0.33956	0.485657				0.0099827	0.0115799	0.0099827
	100	0.62942	0.730821	0.889927				0.0243578	0.0171702	0.0159723
	20	0.817211	1.25751	1.12308				0.221616	0.305071	0.214828
	4	1.13809	1.36391	1.16711				0.970318	0.948755	0.955144
	0.8	0.903269	1.22348	1.33522				0.976707	0.957141	0.994277
	0.1		1.01868	0.981321				0.968721	0.982297	1.01744
	2500				0.039604	0.040324	0.0468047				0.00799627	0.00919571	0.00799627
	833.333				0.161656	0.209901	0.249505				0.0287866	0.0323849	0.0435797
	277.778				0.577858	0.747795	0.788839				0.47098	0.570134	0.610115
	92.5926				0.926733	1.17876	1.15716				0.891584	0.956754	0.92157
	30.8642				0.851845	1.2234	1.29001				0.962751	0.971147	0.975945
	10.2881				1.10963	1.05743	1.10747				0.990338	0.979943	0.983141
	3.42936				0.951215	1.25797	1.209				0.982342	0.961151	1.00593
	0.1					0.914851	1.08515				0.987539	0.94316	1.00433
