# Supplementary material for: Leveraging platinum-protein interactions to overcome chemoresistance
Source: Nat Commun. 2025 Oct 20;16:9263. doi: 10.1038/s41467-025-64295-0 (PMC12537935; doi:10.1038/s41467-025-64295-0)
Supplement: Supplementary file 4 — Source data [file 41467_2025_64295_MOESM4_ESM.zip › Excel files/Source Data Figure 4c.xlsx]

## Sheet: Figure 4c
Figure 4c	Effect of verapamil on AKP and AKP/DoxR cancer organoids treated with doxorubicin or DoxPt (n = 3)

## Sheet: Figure 4c raw data
Figure 4c	Drug (nM)	AKP-DoxR (+)Dox	AKP-DoxR (+)Dox	AKP-DoxR (+)Dox	AKP-DoxR (+)DoxPt	AKP-DoxR (+)DoxPt	AKP-DoxR (+)DoxPt	AKP-DoxR (+)Dox (+)verapamil	AKP-DoxR (+)Dox (+)verapamil	AKP-DoxR (+)Dox (+)verapamil	AKP-DoxR (+)DoxPt (+)verapamil	AKP-DoxR (+)DoxPt (+)verapamil	AKP-DoxR (+)DoxPt (+)verapamil
	12500	0.0587058	0.0503669	0.0503669				0.0341388	0.0345821	0.0407892
	2500	0.103736	0.128419	0.1501				0.0363556	0.0367989	0.0456662
	500	0.28519	0.33956	0.485657				0.0496564	0.0545334	0.0558634
	100	0.62942	0.730821	0.889927				0.121481	0.116604	0.117047
	20	0.817211	1.25751	1.12308				0.973177	0.92618	0.732875
	4	1.13809	1.36391	1.16711				1.32476	1.34649	0.958102
	0.8	0.903269	1.22348	1.33522				1.56994	1.76724	0.757703
	0.1		1.01868	0.981321				0.986921	1.01308
	2500				0.039604	0.040324	0.0468047				0.0383128	0.0331553	0.0261558
	833.333				0.161656	0.209901	0.249505				0.0688893	0.0990974	0.0699945
	277.778				0.577858	0.747795	0.788839				0.634739	0.572481	0.500645
	92.5926				0.926733	1.17876	1.15716				0.996132	1.14017	0.947136
	30.8642				0.851845	1.2234	1.29001				1.19985	1.30558	0.94161
	10.2881				1.10963	1.05743	1.10747				1.10518	1.26137	1.02929
	3.42936				0.951215	1.25797	1.209				1.06244	1.1888	1.04623
	0.1					0.914851	1.08515				0.967029	1.03297
