# Supplementary material for: Leveraging platinum-protein interactions to overcome chemoresistance
Source: Nat Commun. 2025 Oct 20;16:9263. doi: 10.1038/s41467-025-64295-0 (PMC12537935; doi:10.1038/s41467-025-64295-0)
Supplement: Supplementary file 4 — Source data [file 41467_2025_64295_MOESM4_ESM.zip › Excel files/Source Data Figure 4d.xlsx]

## Sheet: Figure 4d
Figure 4d	Effect of Ox (blue) and DoxPt (grey) on AKP cancer organoids and oxaliplatin-resistant AKP/OxR cancer organoids (n = 3)

## Sheet: Figure 4d raw data
Figure 2f	Drug (nM)	AKP/OxR (+)Ox	AKP/OxR (+)Ox	AKP/OxR (+)Ox	AKP/OxR (+)DoxPt	AKP/OxR (+)DoxPt	AKP/OxR (+)DoxPt	AKP (+)Ox	AKP (+)Ox	AKP (+)Ox	AKP (+)DoxPt	AKP (+)DoxPt	AKP (+)DoxPt
	67500	0.0244486	0.0329524	0.0361414				0.00840285	0.0062108	0.00949887
	22500	0.325007	0.418815	0.600319				0.0157097	0.0179017	0.0189978
	7500	0.849854	1.03588	0.994419				0.117275	0.118736	0.127869
	2500	0.932766	1.10763	1.1148				0.608293	0.580162	0.615235
	833.333	0.985915	1.08238	1.0877				0.906046	0.944407	0.86184
	277.778	1.00319	1.09142	1.09886				0.950618	0.979845	0.941119
	92.5926	0.985915	1.10231	1.11241				0.959021	0.978384	0.925044
	0.1		0.991762	1.00824				0.944773	0.981672	1.02259
	2500				0.0114118	0.00990454	0.0124883				0.00799627	0.00919571	0.00799627
	833.333				0.0198091	0.0183019	0.0193784				0.0287866	0.0323849	0.0435797
	277.778				0.318453	0.426541	0.34386				0.47098	0.570134	0.610115
	92.5926				0.837149	0.881935	0.912941				0.891584	0.956754	0.92157
	30.8642				0.971291	0.959664	1.02081				0.962751	0.971147	0.975945
	10.2881				0.942654	0.950836	1.05247				0.990338	0.979943	0.983141
	3.42936				0.978397	0.977751	1.04084				0.982342	0.961151	1.00593
	0.1				0.968061	1.00251	1.02943				0.987539	0.94316	1.00433
