# Supplementary material for: Leveraging platinum-protein interactions to overcome chemoresistance
Source: Nat Commun. 2025 Oct 20;16:9263. doi: 10.1038/s41467-025-64295-0 (PMC12537935; doi:10.1038/s41467-025-64295-0)
Supplement: Supplementary file 4 — Source data [file 41467_2025_64295_MOESM4_ESM.zip › Excel files/Source Data Figure 4e.xlsx]

## Sheet: Figure 4e
Figure 2f	Dose-response curves showing the effect of Dox (red), Ox (blue), and DoxPt (grey) on AKP and AKP/DoxPtR cancer organoids (n = 3)

## Sheet: Figure 4e raw data
Figure 4e	[agent] (nM)	AKP/DoxPtR Ox	AKP/DoxPtR Ox	AKP/DoxPtR Ox	AKP/DoxPtR Dox	AKP/DoxPtR Dox	AKP/DoxPtR Dox	AKP/DoxPtR DoxPt	AKP/DoxPtR DoxPt	AKP/DoxPtR DoxPt	AKP Ox	AKP Ox	AKP Ox	AKP Dox	AKP Dox	AKP Dox	AKP DoxPt	AKP DoxPt	AKP DoxPt
	12500				0.014454	0.0142799	0.0174145							0.00678823	0.00678823	0.00718754
	2500				0.0165438	0.0163696	0.0193301							0.00718754	0.00598962	0.00559031
	500				0.0255993	0.0283857	0.0278632							0.0099827	0.0115799	0.0099827
	100				0.0569455	0.0639113	0.0518953							0.0243578	0.0171702	0.0159723
	20				0.567191	0.621002	0.6621							0.221616	0.305071	0.214828
	4				0.925408	0.983746	1.05445							0.970318	0.948755	0.955144
	0.8				0.995588	1.00813	1.04034							0.976707	0.957141	0.994277
	0.1				0.953793	0.993673	1.05253							0.968721	0.982297	1.01744
	67500	0.0118481	0.0111511	0.0106284							0.00840285	0.0062108	0.00949887
	22500	0.0170752	0.0158555	0.0146359							0.0157097	0.0179017	0.0189978
	7500	0.0423394	0.0446045	0.0357184							0.117275	0.118736	0.127869
	2500	0.258741	0.264142	0.222848							0.608293	0.580162	0.615235
	833.333	0.844523	0.814206	0.795737							0.906046	0.944407	0.86184
	277.778	1.00168	0.93983	0.943141							0.950618	0.979845	0.941119
	92.5926	0.962133	0.922929	0.959868							0.959021	0.978384	0.925044
	0.1	0.96161	0.99001	1.04838							0.944773	0.981672	1.02259
	2500							0.0154147	0.0150796	0.0159173							0.00799627	0.00919571	0.00799627
	833.333							0.156493	0.134543	0.120302							0.0287866	0.0323849	0.0435797
	277.778							0.944652	0.934432	0.849483							0.47098	0.570134	0.610115
	92.5926							1.00849	1.0353	1.02642							0.891584	0.956754	0.92157
	30.8642							0.985032	1.00397	0.974141							0.962751	0.971147	0.975945
	10.2881							1.00531	0.992404	1.00748							0.990338	0.979943	0.983141
	3.42936							1.0301	0.964926	1.02776							0.982342	0.961151	1.00593
	0.1							0.968109	1.00564	1.02625							0.987539	0.94316	1.00433
