# Supplementary material for: Leveraging platinum-protein interactions to overcome chemoresistance
Source: Nat Commun. 2025 Oct 20;16:9263. doi: 10.1038/s41467-025-64295-0 (PMC12537935; doi:10.1038/s41467-025-64295-0)
Supplement: Supplementary file 4 — Source data [file 41467_2025_64295_MOESM4_ESM.zip › Excel files/Source Data Figure 4g.xlsx]

## Sheet: Figure 4g
Figure 4g	DoxPt treatment of a hyper-aggressive AKPS organoid-based colon cancer peritoneal carcinomatosis mouse model. Median survival times of DoxPt-treated mice and the control group were 34 days and 22.5 days, respectively. n = 10 mice per treatment group. ***P ≤ 0.0005 by Mantel-Cox test.

## Sheet: Figure 4g raw data
Figure 4g	Day	vehicle	DoxPt
	20	1
	21	1
	21	1
	22	1
	22	1
	23	1
	23	1
	28	1
	29	1
	34	1
	24		1
	29		1
	29		1
	30		1
	30		1
	38		1
	40		1
	43		1
	48		1
	61		1
