# Supplementary material for: Leveraging platinum-protein interactions to overcome chemoresistance
Source: Nat Commun. 2025 Oct 20;16:9263. doi: 10.1038/s41467-025-64295-0 (PMC12537935; doi:10.1038/s41467-025-64295-0)
Supplement: Supplementary file 4 — Source data [file 41467_2025_64295_MOESM4_ESM.zip › Excel files/Source Data Figure 4h.xlsx]

## Sheet: Figure 4h
Figure 4h	Tumour burden reduction from DoxPt treatment in the AKPS organoid-based colon cancer peritoneal carcinomatosis mouse model.

## Sheet: Figure 4h raw data
Figure 4h	untreated	DoxPt
		0.04
	0.78	0.11
	0.89	0.02
	0	0.03
	0.22	0.31
	0.01	0.11
	0.42	0.11
	1.02	0.04
	0.34	0.06
	0.68	0.17
