# Supplementary material for: Leveraging platinum-protein interactions to overcome chemoresistance
Source: Nat Commun. 2025 Oct 20;16:9263. doi: 10.1038/s41467-025-64295-0 (PMC12537935; doi:10.1038/s41467-025-64295-0)
Supplement: Supplementary file 4 — Source data [file 41467_2025_64295_MOESM4_ESM.zip › Excel files/Source Data Figure S10.xlsx]

## Sheet: Figure S10
Figure S10	Analytical HPLC chromatograms of DoxPt in glycerol:water (1:1 v:v) after heating-freezing cycles. Solvent gradient is given in the text.

## Sheet: Figure S10 raw data
Figure S10	time (min)	After Heating Cycle 1	After Heating Cycle 10	After Heating Cycle 20
	0.005667	0.002202	0.003206	0.004016
	0.012333	0.004062	0.003512	0.004305
	0.019	0.006336	0.003756	0.00463
	0.025667	0.008173	0.003766	0.004812
	0.032333	0.009096	0.003495	0.004709
	0.039	0.008419	0.00288	0.004235
	0.045667	0.005453	0.001854	0.003327
	0.052333	0.001334	0.000573	0.002012
	0.059	-0.00193	-0.00056	0.000573
	0.065667	-0.00299	-0.00124	-0.00056
	0.072333	-0.00257	-0.00146	-0.00115
	0.079	-0.00106	-0.00136	-0.00129
	0.085667	0.001519	-0.00097	-0.0011
	0.092333	0.003969	-0.00049	-0.00069
	0.099	0.004895	-0.00014	-0.00023
	0.105667	0.003833	-4.1e-05	5.36e-05
	0.112333	0.002069	-0.00014	6.18e-05
	0.119	0.000532	-0.00028	-5.4e-05
	0.125667	-0.00058	-0.00038	-0.00014
	0.132333	-0.00134	-0.00038	-0.00014
	0.139	-0.00185	-0.00027	-5.4e-05
	0.145667	-0.00211	-0.0001	0.000124
	0.152333	-0.00218	0.000117	0.000375
	0.159	-0.00213	0.00035	0.000656
	0.165667	-0.00201	0.00056	0.000915
	0.172333	-0.00188	0.000704	0.001159
	0.179	-0.00174	0.000779	0.001361
	0.185667	-0.00161	0.000831	0.001493
	0.192333	-0.00148	0.000851	0.001534
	0.199	-0.00137	0.000817	0.001521
	0.205667	-0.00127	0.000717	0.001472
	0.212333	-0.00117	0.000553	0.001361
	0.219	-0.00109	0.000343	0.001216
	0.225667	-0.00103	8.58e-05	0.001043
	0.232333	-0.00098	-0.00018	0.000858
	0.239	-0.00097	-0.00042	0.000639
	0.245667	-0.00104	-0.00061	0.000371
	0.252333	-0.00117	-0.00077	8.66e-05
	0.259	-0.00135	-0.00092	-0.00019
	0.265667	-0.00155	-0.00108	-0.00043
	0.272333	-0.00177	-0.00126	-0.00065
	0.279	-0.00202	-0.00147	-0.00084
	0.285667	-0.00228	-0.00169	-0.001
	0.292333	-0.00255	-0.00191	-0.00113
	0.299	-0.00282	-0.00209	-0.00129
	0.305667	-0.00308	-0.00226	-0.00151
	0.312333	-0.00333	-0.00241	-0.00177
	0.319	-0.00354	-0.00253	-0.00204
	0.325667	-0.00369	-0.00264	-0.0023
	0.332333	-0.00376	-0.00271	-0.00256
	0.339	-0.0038	-0.00278	-0.00277
	0.345667	-0.00385	-0.00286	-0.0029
	0.352333	-0.00393	-0.00298	-0.00296
	0.359	-0.00402	-0.00312	-0.00304
	0.365667	-0.00409	-0.00325	-0.00313
	0.372333	-0.00416	-0.00343	-0.00325
	0.379	-0.00424	-0.00362	-0.00339
	0.385667	-0.00432	-0.00377	-0.00357
	0.392333	-0.00438	-0.00384	-0.00376
	0.399	-0.00441	-0.00389	-0.00393
	0.405667	-0.00446	-0.00393	-0.00405
	0.412333	-0.00454	-0.00396	-0.00414
	0.419	-0.00462	-0.00401	-0.00424
	0.425667	-0.00468	-0.0041	-0.00436
	0.432333	-0.0047	-0.0042	-0.00451
	0.439	-0.00475	-0.00429	-0.00465
	0.445667	-0.00482	-0.00438	-0.00477
	0.452333	-0.00489	-0.00446	-0.00486
	0.459	-0.00493	-0.00451	-0.00494
	0.465667	-0.00497	-0.0045	-0.00501
	0.472333	-0.00502	-0.00449	-0.00504
	0.479	-0.00505	-0.00449	-0.00508
	0.485667	-0.00506	-0.00452	-0.00511
	0.492333	-0.00506	-0.00455	-0.00517
	0.499	-0.00509	-0.0046	-0.00523
	0.505667	-0.00513	-0.00469	-0.00527
	0.512333	-0.00518	-0.00479	-0.00529
	0.519	-0.0052	-0.0049	-0.0053
	0.525667	-0.00523	-0.005	-0.00532
	0.532333	-0.00526	-0.00508	-0.00536
	0.539	-0.00528	-0.00512	-0.00539
	0.545667	-0.0053	-0.00515	-0.00541
	0.552333	-0.00534	-0.00519	-0.00545
	0.559	-0.00542	-0.00525	-0.00554
	0.565667	-0.00554	-0.00531	-0.00566
	0.572333	-0.00564	-0.00539	-0.00579
	0.579	-0.00571	-0.00547	-0.00591
	0.585667	-0.00575	-0.00555	-0.00602
	0.592333	-0.00577	-0.00561	-0.00609
	0.599	-0.00576	-0.00565	-0.00614
	0.605667	-0.00573	-0.00568	-0.00617
	0.612333	-0.00572	-0.0057	-0.00618
	0.619	-0.00572	-0.00573	-0.00619
	0.625667	-0.00573	-0.00578	-0.00623
	0.632333	-0.00576	-0.00584	-0.00629
	0.639	-0.00579	-0.00591	-0.00638
	0.645667	-0.00582	-0.00595	-0.00646
	0.652333	-0.00585	-0.00597	-0.0065
	0.659	-0.00587	-0.00597	-0.00654
	0.665667	-0.00588	-0.00598	-0.00654
	0.672333	-0.00586	-0.00601	-0.00652
	0.679	-0.00586	-0.00602	-0.00651
	0.685667	-0.00588	-0.00604	-0.00651
	0.692333	-0.00593	-0.00606	-0.00654
	0.699	-0.00599	-0.00608	-0.00658
	0.705667	-0.00606	-0.00609	-0.00663
	0.712333	-0.00614	-0.00605	-0.00669
	0.719	-0.00621	-0.00602	-0.00675
	0.725667	-0.00625	-0.00606	-0.00681
	0.732333	-0.00629	-0.00612	-0.00687
	0.739	-0.00634	-0.00617	-0.00694
	0.745667	-0.00639	-0.00622	-0.007
	0.752333	-0.00643	-0.00629	-0.00706
	0.759	-0.00647	-0.00636	-0.00711
	0.765667	-0.00648	-0.0064	-0.00715
	0.772333	-0.00647	-0.00642	-0.00719
	0.779	-0.00644	-0.00644	-0.00724
	0.785667	-0.00643	-0.00646	-0.00731
	0.792333	-0.00644	-0.00648	-0.00737
	0.799	-0.00648	-0.00651	-0.00738
	0.805667	-0.0065	-0.00654	-0.00736
	0.812333	-0.00653	-0.00656	-0.00734
	0.819	-0.00658	-0.00657	-0.00734
	0.825667	-0.00663	-0.00658	-0.00732
	0.832333	-0.00666	-0.00659	-0.00732
	0.839	-0.0067	-0.0066	-0.00736
	0.845667	-0.00674	-0.00659	-0.00741
	0.852333	-0.00678	-0.0066	-0.00745
	0.859	-0.00677	-0.00664	-0.00747
	0.865667	-0.00673	-0.0067	-0.00749
	0.872333	-0.00668	-0.00675	-0.0075
	0.879	-0.00665	-0.00678	-0.00754
	0.885667	-0.00666	-0.00681	-0.00758
	0.892333	-0.00669	-0.00681	-0.00764
	0.899	-0.00674	-0.00678	-0.00769
	0.905667	-0.00682	-0.00673	-0.00772
	0.912333	-0.00689	-0.00669	-0.00774
	0.919	-0.00694	-0.00669	-0.00774
	0.925667	-0.00696	-0.00674	-0.00777
	0.932333	-0.00699	-0.00679	-0.00782
	0.939	-0.00701	-0.00685	-0.0079
	0.945667	-0.00702	-0.0069	-0.00797
	0.952333	-0.00702	-0.00696	-0.00802
	0.959	-0.00704	-0.007	-0.00802
	0.965667	-0.00705	-0.00701	-0.00797
	0.972333	-0.00704	-0.00701	-0.0079
	0.979	-0.00703	-0.00702	-0.00785
	0.985667	-0.00703	-0.00705	-0.00784
	0.992333	-0.00704	-0.00708	-0.00781
	0.999	-0.00703	-0.0071	-0.0078
	1.00567	-0.00703	-0.00713	-0.00781
	1.01233	-0.00704	-0.00716	-0.00782
	1.019	-0.00706	-0.00721	-0.0078
	1.02567	-0.00706	-0.00725	-0.00777
	1.03233	-0.00705	-0.00726	-0.00779
	1.039	-0.00705	-0.00724	-0.00784
	1.04567	-0.00708	-0.00721	-0.0079
	1.05233	-0.0071	-0.00719	-0.00792
	1.059	-0.00714	-0.00719	-0.0079
	1.06567	-0.00718	-0.00717	-0.00784
	1.07233	-0.00721	-0.00714	-0.00776
	1.079	-0.00723	-0.00712	-0.00769
	1.08567	-0.00724	-0.00711	-0.00762
	1.09233	-0.00724	-0.00708	-0.0076
	1.099	-0.00722	-0.00703	-0.00763
	1.10567	-0.00722	-0.00702	-0.00771
	1.11233	-0.00725	-0.00707	-0.00783
	1.119	-0.00733	-0.00712	-0.00794
	1.12567	-0.0074	-0.00717	-0.00804
	1.13233	-0.00745	-0.0072	-0.00808
	1.139	-0.00749	-0.00721	-0.00808
	1.14567	-0.00754	-0.0072	-0.00806
	1.15233	-0.00759	-0.00719	-0.00803
	1.159	-0.0076	-0.00719	-0.00798
	1.16567	-0.00758	-0.0072	-0.00794
	1.17233	-0.00755	-0.00723	-0.00794
	1.179	-0.00752	-0.00726	-0.00798
	1.18567	-0.00747	-0.00729	-0.00802
	1.19233	-0.00741	-0.00727	-0.00805
	1.199	-0.00735	-0.00725	-0.00808
	1.20567	-0.0073	-0.00723	-0.00812
	1.21233	-0.00726	-0.00725	-0.00816
	1.219	-0.00724	-0.00728	-0.00816
	1.22567	-0.00723	-0.00732	-0.00816
	1.23233	-0.00724	-0.00735	-0.00816
	1.239	-0.00725	-0.00734	-0.00817
	1.24567	-0.00726	-0.00732	-0.00817
	1.25233	-0.00731	-0.00728	-0.00818
	1.259	-0.00736	-0.00723	-0.00821
	1.26567	-0.00741	-0.00719	-0.00825
	1.27233	-0.00744	-0.0072	-0.00827
	1.279	-0.00744	-0.00727	-0.00826
	1.28567	-0.00744	-0.00734	-0.00827
	1.29233	-0.00744	-0.00739	-0.00827
	1.299	-0.00746	-0.00744	-0.00825
	1.30567	-0.00747	-0.00744	-0.00824
	1.31233	-0.0075	-0.00738	-0.00827
	1.319	-0.00752	-0.00732	-0.00831
	1.32567	-0.00755	-0.00728	-0.0083
	1.33233	-0.00757	-0.00729	-0.00824
	1.339	-0.00759	-0.0073	-0.00817
	1.34567	-0.00758	-0.00731	-0.00812
	1.35233	-0.00758	-0.00734	-0.00809
	1.359	-0.00759	-0.00736	-0.00806
	1.36567	-0.0076	-0.00737	-0.00808
	1.37233	-0.0076	-0.00737	-0.00815
	1.379	-0.0076	-0.00739	-0.00825
	1.38567	-0.00762	-0.00744	-0.00833
	1.39233	-0.00766	-0.00747	-0.00836
	1.399	-0.00769	-0.00749	-0.00837
	1.40567	-0.00771	-0.00747	-0.00837
	1.41233	-0.00772	-0.00745	-0.00835
	1.419	-0.00773	-0.00743	-0.00829
	1.42567	-0.00774	-0.00739	-0.00823
	1.43233	-0.00773	-0.00732	-0.00823
	1.439	-0.00772	-0.00724	-0.00823
	1.44567	-0.0077	-0.00721	-0.00823
	1.45233	-0.0077	-0.00721	-0.00823
	1.459	-0.0077	-0.00721	-0.00824
	1.46567	-0.00769	-0.00722	-0.00828
	1.47233	-0.00768	-0.00726	-0.0083
	1.479	-0.00768	-0.00735	-0.00832
	1.48567	-0.00768	-0.00742	-0.00832
	1.49233	-0.00765	-0.00742	-0.00831
	1.499	-0.00759	-0.0074	-0.00826
	1.50567	-0.00754	-0.0074	-0.00819
	1.51233	-0.00751	-0.00741	-0.00812
	1.519	-0.00749	-0.00743	-0.00807
	1.52567	-0.00748	-0.00746	-0.00804
	1.53233	-0.0075	-0.0075	-0.00806
	1.539	-0.00754	-0.00752	-0.00809
	1.54567	-0.00757	-0.00751	-0.00808
	1.55233	-0.00758	-0.00747	-0.00802
	1.559	-0.0076	-0.00738	-0.00795
	1.56567	-0.00763	-0.00727	-0.00788
	1.57233	-0.00767	-0.0072	-0.00777
	1.579	-0.00768	-0.00716	-0.00765
	1.58567	-0.00768	-0.00715	-0.0076
	1.59233	-0.00766	-0.00716	-0.00762
	1.599	-0.00763	-0.00721	-0.00768
	1.60567	-0.00758	-0.00725	-0.00776
	1.61233	-0.00754	-0.00732	-0.00791
	1.619	-0.00751	-0.00738	-0.00809
	1.62567	-0.0075	-0.00746	-0.00822
	1.63233	-0.0075	-0.00751	-0.00827
	1.639	-0.00748	-0.00754	-0.00827
	1.64567	-0.00745	-0.00754	-0.00823
	1.65233	-0.0074	-0.00751	-0.00817
	1.659	-0.00734	-0.00745	-0.0081
	1.66567	-0.00728	-0.00736	-0.00804
	1.67233	-0.00722	-0.00729	-0.00801
	1.679	-0.00715	-0.00724	-0.008
	1.68567	-0.00706	-0.00718	-0.00805
	1.69233	-0.00697	-0.00711	-0.0081
	1.699	-0.00689	-0.00702	-0.0081
	1.70567	-0.00682	-0.00692	-0.00809
	1.71233	-0.00674	-0.0068	-0.00808
	1.719	-0.00666	-0.00667	-0.00806
	1.72567	-0.0066	-0.00656	-0.00797
	1.73233	-0.00654	-0.00644	-0.00783
	1.739	-0.00646	-0.00634	-0.00772
	1.74567	-0.00631	-0.00624	-0.00766
	1.75233	-0.00596	-0.00618	-0.00764
	1.759	-0.0052	-0.00615	-0.00767
	1.76567	-0.00377	-0.00613	-0.00773
	1.77233	-0.00141	-0.00607	-0.00785
	1.779	0.00184	-0.00598	-0.00795
	1.78567	0.005532	-0.00585	-0.00796
	1.79233	0.008841	-0.0057	-0.00783
	1.799	0.011014	-0.00552	-0.00759
	1.80567	0.011572	-0.0054	-0.00732
	1.81233	0.01043	-0.00538	-0.00709
	1.819	0.007837	-0.00546	-0.00695
	1.82567	0.004406	-0.00559	-0.00691
	1.83233	0.000958	-0.00573	-0.00696
	1.839	-0.00186	-0.00586	-0.00708
	1.84567	-0.00378	-0.00595	-0.00724
	1.85233	-0.00492	-0.00597	-0.00735
	1.859	-0.0055	-0.00593	-0.00737
	1.86567	-0.00572	-0.00583	-0.00731
	1.87233	-0.00573	-0.0057	-0.0072
	1.879	-0.00569	-0.00553	-0.00704
	1.88567	-0.00567	-0.00533	-0.00683
	1.89233	-0.00568	-0.00514	-0.00663
	1.899	-0.00574	-0.00498	-0.00643
	1.90567	-0.00587	-0.00489	-0.00628
	1.91233	-0.00606	-0.00489	-0.00621
	1.919	-0.00626	-0.00498	-0.00626
	1.92567	-0.00644	-0.00516	-0.00637
	1.93233	-0.0066	-0.00536	-0.0065
	1.939	-0.00672	-0.00558	-0.00668
	1.94567	-0.0068	-0.00579	-0.00687
	1.95233	-0.00683	-0.006	-0.00705
	1.959	-0.00683	-0.00617	-0.0072
	1.96567	-0.00683	-0.00629	-0.0073
	1.97233	-0.00684	-0.00638	-0.00734
	1.979	-0.00686	-0.00644	-0.00734
	1.98567	-0.00692	-0.00646	-0.00731
	1.99233	-0.00701	-0.00642	-0.00727
	1.999	-0.00713	-0.00636	-0.00722
	2.00567	-0.00721	-0.0063	-0.00719
	2.01233	-0.00725	-0.00622	-0.00718
	2.019	-0.00728	-0.00611	-0.00721
	2.02567	-0.00733	-0.00602	-0.00724
	2.03233	-0.00737	-0.00597	-0.0073
	2.039	-0.00739	-0.00594	-0.00734
	2.04567	-0.00741	-0.00595	-0.00739
	2.05233	-0.00745	-0.00602	-0.00746
	2.059	-0.0075	-0.00616	-0.00754
	2.06567	-0.0075	-0.0063	-0.00759
	2.07233	-0.0075	-0.00645	-0.00762
	2.079	-0.00751	-0.00661	-0.00767
	2.08567	-0.00755	-0.00675	-0.00768
	2.09233	-0.00761	-0.00683	-0.00768
	2.099	-0.00766	-0.00685	-0.00767
	2.10567	-0.0077	-0.00683	-0.00769
	2.11233	-0.00771	-0.00679	-0.00772
	2.119	-0.00769	-0.00676	-0.00774
	2.12567	-0.00765	-0.00675	-0.00776
	2.13233	-0.00761	-0.00678	-0.0078
	2.139	-0.0076	-0.00683	-0.00786
	2.14567	-0.00763	-0.0069	-0.00789
	2.15233	-0.00768	-0.00697	-0.00788
	2.159	-0.00776	-0.00699	-0.0079
	2.16567	-0.00782	-0.00695	-0.00796
	2.17233	-0.00786	-0.00692	-0.00804
	2.179	-0.00787	-0.00692	-0.00808
	2.18567	-0.00785	-0.00693	-0.00811
	2.19233	-0.00782	-0.00694	-0.00813
	2.199	-0.00776	-0.00695	-0.00813
	2.20567	-0.00772	-0.007	-0.00806
	2.21233	-0.00769	-0.00705	-0.00792
	2.219	-0.00768	-0.00705	-0.00779
	2.22567	-0.0077	-0.00704	-0.00771
	2.23233	-0.00772	-0.00703	-0.0077
	2.239	-0.00774	-0.00704	-0.00771
	2.24567	-0.00776	-0.00704	-0.00773
	2.25233	-0.00777	-0.00703	-0.00775
	2.259	-0.00776	-0.00702	-0.00778
	2.26567	-0.00772	-0.00703	-0.00783
	2.27233	-0.00769	-0.00702	-0.00785
	2.279	-0.00767	-0.00699	-0.00785
	2.28567	-0.00769	-0.00694	-0.00785
	2.29233	-0.00773	-0.00688	-0.00787
	2.299	-0.00779	-0.00682	-0.00789
	2.30567	-0.00786	-0.0068	-0.00787
	2.31233	-0.0079	-0.0068	-0.00782
	2.319	-0.00791	-0.0068	-0.00775
	2.32567	-0.0079	-0.00679	-0.0077
	2.33233	-0.00788	-0.00678	-0.00767
	2.339	-0.00787	-0.00678	-0.00766
	2.34567	-0.00785	-0.00676	-0.00764
	2.35233	-0.00783	-0.00673	-0.00766
	2.359	-0.00781	-0.00671	-0.00771
	2.36567	-0.00777	-0.00676	-0.0078
	2.37233	-0.0077	-0.00682	-0.00788
	2.379	-0.00763	-0.00687	-0.00793
	2.38567	-0.00759	-0.00689	-0.008
	2.39233	-0.00757	-0.00688	-0.00804
	2.399	-0.00758	-0.00681	-0.00802
	2.40567	-0.0076	-0.00671	-0.00795
	2.41233	-0.00763	-0.00663	-0.00786
	2.419	-0.00763	-0.00658	-0.00781
	2.42567	-0.00759	-0.00656	-0.00776
	2.43233	-0.00755	-0.00653	-0.00773
	2.439	-0.00752	-0.00654	-0.00774
	2.44567	-0.00751	-0.00658	-0.00779
	2.45233	-0.00753	-0.00662	-0.00784
	2.459	-0.00764	-0.00665	-0.00785
	2.46567	-0.00796	-0.00669	-0.00785
	2.47233	-0.00866	-0.00676	-0.00783
	2.479	-0.00991	-0.0069	-0.00783
	2.48567	-0.01173	-0.00726	-0.00787
	2.49233	-0.01388	-0.00803	-0.00812
	2.499	-0.01602	-0.00936	-0.00882
	2.50567	-0.01782	-0.01118	-0.01023
	2.51233	-0.01907	-0.01315	-0.01238
	2.519	-0.01973	-0.01478	-0.01493
	2.52567	-0.01977	-0.01562	-0.0171
	2.53233	-0.01925	-0.01544	-0.01814
	2.539	-0.01813	-0.01425	-0.01771
	2.54567	-0.01626	-0.01233	-0.0159
	2.55233	-0.01342	-0.01015	-0.01312
	2.559	-0.00955	-0.00821	-0.01003
	2.56567	-0.00516	-0.00682	-0.00746
	2.57233	-0.00116	-0.00611	-0.00604
	2.579	0.001733	-0.00602	-0.00585
	2.58567	0.003182	-0.00643	-0.00645
	2.59233	0.003093	-0.00723	-0.00733
	2.599	0.001444	-0.00827	-0.0081
	2.60567	-0.00144	-0.00934	-0.00853
	2.61233	-0.00497	-0.01008	-0.00847
	2.619	-0.00864	-0.01011	-0.00785
	2.62567	-0.01212	-0.00919	-0.00673
	2.63233	-0.01512	-0.00729	-0.00533
	2.639	-0.01717	-0.00464	-0.00401
	2.64567	-0.01799	-0.00157	-0.00322
	2.65233	-0.01759	0.001442	-0.00323
	2.659	-0.01624	0.003773	-0.00401
	2.66567	-0.01434	0.004926	-0.0054
	2.67233	-0.0123	0.004669	-0.00718
	2.679	-0.01044	0.003138	-0.00897
	2.68567	-0.00888	0.000659	-0.01021
	2.69233	-0.00763	-0.00225	-0.01064
	2.699	-0.00674	-0.00507	-0.01047
	2.70567	-0.00629	-0.0074	-0.01006
	2.71233	-0.00639	-0.00902	-0.0096
	2.719	-0.00693	-0.00996	-0.0092
	2.72567	-0.00756	-0.01036	-0.00905
	2.73233	-0.00786	-0.01036	-0.00924
	2.739	-0.00759	-0.00995	-0.00964
	2.74567	-0.00676	-0.00911	-0.00997
	2.75233	-0.00552	-0.00804	-0.01013
	2.759	-0.00421	-0.00696	-0.01019
	2.76567	-0.00325	-0.00601	-0.01026
	2.77233	-0.00296	-0.00527	-0.01042
	2.779	-0.00337	-0.00489	-0.01073
	2.78567	-0.00426	-0.00492	-0.01121
	2.79233	-0.00538	-0.00517	-0.0118
	2.799	-0.00649	-0.00536	-0.01239
	2.80567	-0.00744	-0.00529	-0.01289
	2.81233	-0.00811	-0.00502	-0.01314
	2.819	-0.00845	-0.00469	-0.01307
	2.82567	-0.00835	-0.00446	-0.01268
	2.83233	-0.0077	-0.00439	-0.01204
	2.839	-0.00658	-0.00451	-0.01123
	2.84567	-0.00522	-0.00481	-0.01043
	2.85233	-0.00388	-0.00515	-0.00983
	2.859	-0.00271	-0.00529	-0.00957
	2.86567	-0.00185	-0.0051	-0.00964
	2.87233	-0.00143	-0.00467	-0.00978
	2.879	-0.00143	-0.00418	-0.00955
	2.88567	-0.00168	-0.00377	-0.00864
	2.89233	-0.00203	-0.00353	-0.00702
	2.899	-0.00243	-0.00356	-0.00486
	2.90567	-0.00297	-0.00386	-0.00242
	2.91233	-0.00369	-0.00427	-0.00021
	2.919	-0.00459	-0.00463	0.00113
	2.92567	-0.00552	-0.00489	0.001385
	2.93233	-0.00622	-0.0051	0.000767
	2.939	-0.0065	-0.0053	-0.00031
	2.94567	-0.00635	-0.00544	-0.00154
	2.95233	-0.00603	-0.00552	-0.00269
	2.959	-0.00581	-0.00548	-0.00353
	2.96567	-0.00573	-0.0053	-0.004
	2.97233	-0.00588	-0.00503	-0.00424
	2.979	-0.00633	-0.00481	-0.00444
	2.98567	-0.00699	-0.00478	-0.00472
	2.99233	-0.00755	-0.00494	-0.00502
	2.999	-0.00781	-0.00525	-0.00529
	3.00567	-0.00783	-0.00565	-0.00552
	3.01233	-0.00774	-0.00609	-0.00573
	3.019	-0.00763	-0.00643	-0.00586
	3.02567	-0.00755	-0.00659	-0.00569
	3.03233	-0.0075	-0.00662	-0.00488
	3.039	-0.0075	-0.00656	-0.00345
	3.04567	-0.00752	-0.0065	-0.002
	3.05233	-0.00754	-0.00633	-0.00118
	3.059	-0.00758	-0.00573	-0.00111
	3.06567	-0.00761	-0.00434	-0.00165
	3.07233	-0.00763	-0.00236	-0.00284
	3.079	-0.00764	-0.00051	-0.00435
	3.08567	-0.00765	0.000621	-0.00531
	3.09233	-0.00766	0.00093	-0.00523
	3.099	-0.00768	0.000467	-0.00452
	3.10567	-0.00769	-0.0009	-0.0039
	3.11233	-0.00769	-0.00289	-0.00361
	3.119	-0.00769	-0.00476	-0.00374
	3.12567	-0.00769	-0.00591	-0.0045
	3.13233	-0.00771	-0.00637	-0.00569
	3.139	-0.00771	-0.00653	-0.0068
	3.14567	-0.00774	-0.0066	-0.00747
	3.15233	-0.00778	-0.00664	-0.00776
	3.159	-0.00783	-0.00666	-0.00787
	3.16567	-0.00786	-0.00668	-0.00792
	3.17233	-0.00788	-0.00671	-0.00795
	3.179	-0.0079	-0.00674	-0.00793
	3.18567	-0.0079	-0.00676	-0.00789
	3.19233	-0.00788	-0.00675	-0.00785
	3.199	-0.00786	-0.00672	-0.00786
	3.20567	-0.00785	-0.00668	-0.00788
	3.21233	-0.00782	-0.00663	-0.00789
	3.219	-0.00779	-0.00658	-0.0079
	3.22567	-0.00777	-0.00655	-0.00791
	3.23233	-0.00776	-0.00657	-0.00788
	3.239	-0.00774	-0.0066	-0.00781
	3.24567	-0.00772	-0.00665	-0.00776
	3.25233	-0.00769	-0.00669	-0.00769
	3.259	-0.00768	-0.00671	-0.00762
	3.26567	-0.00767	-0.00671	-0.00758
	3.27233	-0.00768	-0.00665	-0.0076
	3.279	-0.00771	-0.00659	-0.00765
	3.28567	-0.00774	-0.00655	-0.00769
	3.29233	-0.00775	-0.00653	-0.00774
	3.299	-0.00774	-0.0065	-0.00781
	3.30567	-0.00772	-0.0065	-0.00787
	3.31233	-0.00769	-0.00654	-0.00787
	3.319	-0.00764	-0.00659	-0.00783
	3.32567	-0.0076	-0.00663	-0.00778
	3.33233	-0.0076	-0.00668	-0.00774
	3.339	-0.00765	-0.00675	-0.00771
	3.34567	-0.00771	-0.00681	-0.00772
	3.35233	-0.00775	-0.00683	-0.00776
	3.359	-0.00778	-0.00682	-0.00779
	3.36567	-0.0078	-0.00681	-0.00781
	3.37233	-0.00782	-0.00678	-0.00778
	3.379	-0.00781	-0.00672	-0.00772
	3.38567	-0.00781	-0.00667	-0.00764
	3.39233	-0.00783	-0.00667	-0.0076
	3.399	-0.0079	-0.00667	-0.0076
	3.40567	-0.00798	-0.00666	-0.00766
	3.41233	-0.00803	-0.00665	-0.00772
	3.419	-0.00805	-0.00668	-0.00782
	3.42567	-0.00804	-0.00671	-0.00793
	3.43233	-0.00802	-0.00673	-0.00802
	3.439	-0.00797	-0.00676	-0.0081
	3.44567	-0.00795	-0.00682	-0.00815
	3.45233	-0.00795	-0.00689	-0.00819
	3.459	-0.00796	-0.00691	-0.00818
	3.46567	-0.008	-0.00691	-0.00812
	3.47233	-0.00803	-0.00692	-0.00805
	3.479	-0.00807	-0.00693	-0.008
	3.48567	-0.00806	-0.0069	-0.00797
	3.49233	-0.00801	-0.00685	-0.00795
	3.499	-0.00795	-0.00681	-0.00799
	3.50567	-0.00788	-0.00679	-0.00804
	3.51233	-0.00781	-0.00677	-0.00807
	3.519	-0.00773	-0.00673	-0.00804
	3.52567	-0.00767	-0.00667	-0.00798
	3.53233	-0.00761	-0.00661	-0.00788
	3.539	-0.00757	-0.00655	-0.00775
	3.54567	-0.00756	-0.00651	-0.00762
	3.55233	-0.00754	-0.00649	-0.0075
	3.559	-0.00752	-0.00651	-0.0074
	3.56567	-0.0075	-0.00651	-0.00736
	3.57233	-0.00748	-0.0065	-0.00737
	3.579	-0.00746	-0.00645	-0.0074
	3.58567	-0.00743	-0.00634	-0.00741
	3.59233	-0.00739	-0.00624	-0.00741
	3.599	-0.00736	-0.00613	-0.00739
	3.60567	-0.00731	-0.00604	-0.00735
	3.61233	-0.00727	-0.00601	-0.00731
	3.619	-0.00726	-0.00603	-0.00731
	3.62567	-0.00729	-0.00608	-0.00731
	3.63233	-0.00733	-0.00608	-0.00731
	3.639	-0.00737	-0.00607	-0.00729
	3.64567	-0.00743	-0.00609	-0.00727
	3.65233	-0.00749	-0.0061	-0.00724
	3.659	-0.00753	-0.00611	-0.00723
	3.66567	-0.00755	-0.00611	-0.00725
	3.67233	-0.00756	-0.00616	-0.0073
	3.679	-0.00757	-0.00619	-0.00734
	3.68567	-0.00759	-0.00622	-0.00738
	3.69233	-0.00763	-0.00624	-0.00739
	3.699	-0.00767	-0.00626	-0.00735
	3.70567	-0.00768	-0.00626	-0.00729
	3.71233	-0.00767	-0.00624	-0.00723
	3.719	-0.00765	-0.00624	-0.00721
	3.72567	-0.00763	-0.00623	-0.00722
	3.73233	-0.00758	-0.00621	-0.00726
	3.739	-0.00751	-0.00619	-0.00729
	3.74567	-0.00744	-0.00619	-0.00733
	3.75233	-0.00739	-0.00621	-0.00739
	3.759	-0.00736	-0.00624	-0.00746
	3.76567	-0.00736	-0.00629	-0.00756
	3.77233	-0.00737	-0.00635	-0.00763
	3.779	-0.00741	-0.0064	-0.00767
	3.78567	-0.00746	-0.0064	-0.00767
	3.79233	-0.00752	-0.00638	-0.00766
	3.799	-0.00758	-0.00636	-0.00765
	3.80567	-0.00763	-0.00634	-0.00764
	3.81233	-0.00766	-0.00632	-0.00765
	3.819	-0.00768	-0.0063	-0.00768
	3.82567	-0.0077	-0.00631	-0.00773
	3.83233	-0.00772	-0.00633	-0.00778
	3.839	-0.00772	-0.00637	-0.00779
	3.84567	-0.00773	-0.00641	-0.00778
	3.85233	-0.00773	-0.00646	-0.00774
	3.859	-0.00774	-0.00653	-0.00769
	3.86567	-0.00772	-0.00659	-0.00763
	3.87233	-0.0077	-0.00665	-0.00757
	3.879	-0.00767	-0.00668	-0.00754
	3.88567	-0.00763	-0.00669	-0.00752
	3.89233	-0.00758	-0.00668	-0.0075
	3.899	-0.00753	-0.00665	-0.00747
	3.90567	-0.0075	-0.00664	-0.00747
	3.91233	-0.00748	-0.00665	-0.00748
	3.919	-0.00746	-0.00666	-0.00747
	3.92567	-0.00745	-0.00666	-0.00746
	3.93233	-0.00746	-0.00665	-0.00748
	3.939	-0.00748	-0.00666	-0.00754
	3.94567	-0.00748	-0.00669	-0.00758
	3.95233	-0.00746	-0.00673	-0.00759
	3.959	-0.00743	-0.00674	-0.00762
	3.96567	-0.00738	-0.00672	-0.00766
	3.97233	-0.00738	-0.00671	-0.00768
	3.979	-0.00743	-0.00671	-0.00765
	3.98567	-0.00752	-0.0067	-0.00764
	3.99233	-0.00761	-0.00666	-0.00768
	3.999	-0.0077	-0.00662	-0.00767
	4.00567	-0.00777	-0.00664	-0.00764
	4.01233	-0.00779	-0.00666	-0.0076
	4.019	-0.00776	-0.00665	-0.0076
	4.02567	-0.00771	-0.00663	-0.00759
	4.03233	-0.00767	-0.0066	-0.00757
	4.039	-0.00766	-0.0066	-0.00757
	4.04567	-0.00766	-0.00657	-0.00755
	4.05233	-0.00767	-0.00652	-0.00751
	4.059	-0.00769	-0.00647	-0.00746
	4.06567	-0.0077	-0.00646	-0.00746
	4.07233	-0.0077	-0.00648	-0.0075
	4.079	-0.00769	-0.00651	-0.00756
	4.08567	-0.00765	-0.00653	-0.00762
	4.09233	-0.0076	-0.00656	-0.00768
	4.099	-0.00758	-0.00661	-0.00769
	4.10567	-0.00758	-0.00664	-0.00766
	4.11233	-0.00759	-0.00664	-0.0076
	4.119	-0.00761	-0.00663	-0.00754
	4.12567	-0.00764	-0.00664	-0.00751
	4.13233	-0.00766	-0.00665	-0.00754
	4.139	-0.00766	-0.00667	-0.00762
	4.14567	-0.00767	-0.00668	-0.00769
	4.15233	-0.00769	-0.0067	-0.00771
	4.159	-0.0077	-0.00673	-0.00771
	4.16567	-0.0077	-0.00675	-0.00771
	4.17233	-0.00768	-0.00674	-0.00769
	4.179	-0.00766	-0.0067	-0.00769
	4.18567	-0.00762	-0.00668	-0.00769
	4.19233	-0.00759	-0.00667	-0.0077
	4.199	-0.00759	-0.00668	-0.00771
	4.20567	-0.00761	-0.00666	-0.0077
	4.21233	-0.00765	-0.00666	-0.00765
	4.219	-0.00768	-0.00668	-0.0076
	4.22567	-0.0077	-0.00669	-0.00757
	4.23233	-0.00769	-0.00669	-0.00757
	4.239	-0.00764	-0.00671	-0.00756
	4.24567	-0.00759	-0.00676	-0.00754
	4.25233	-0.00755	-0.0068	-0.00755
	4.259	-0.00751	-0.00681	-0.00758
	4.26567	-0.00749	-0.00682	-0.0076
	4.27233	-0.0075	-0.00682	-0.0076
	4.279	-0.00753	-0.0068	-0.00762
	4.28567	-0.00756	-0.00676	-0.00765
	4.29233	-0.00757	-0.00673	-0.00767
	4.299	-0.0076	-0.00673	-0.00767
	4.30567	-0.00764	-0.00675	-0.00767
	4.31233	-0.00766	-0.00677	-0.00769
	4.319	-0.00766	-0.0068	-0.0077
	4.32567	-0.00766	-0.00681	-0.00773
	4.33233	-0.00766	-0.00683	-0.00774
	4.339	-0.00763	-0.00686	-0.00771
	4.34567	-0.00758	-0.00688	-0.00764
	4.35233	-0.00754	-0.00686	-0.00755
	4.359	-0.00752	-0.00684	-0.00748
	4.36567	-0.00752	-0.00683	-0.00745
	4.37233	-0.00751	-0.00681	-0.00745
	4.379	-0.00751	-0.00681	-0.0075
	4.38567	-0.00754	-0.0068	-0.00757
	4.39233	-0.00759	-0.00679	-0.00762
	4.399	-0.00763	-0.00678	-0.00764
	4.40567	-0.00768	-0.00678	-0.00762
	4.41233	-0.00772	-0.00677	-0.00757
	4.419	-0.00775	-0.00673	-0.00755
	4.42567	-0.00774	-0.00667	-0.00757
	4.43233	-0.00768	-0.00666	-0.00763
	4.439	-0.00761	-0.0067	-0.0077
	4.44567	-0.00756	-0.00676	-0.00775
	4.45233	-0.00754	-0.00681	-0.00778
	4.459	-0.00752	-0.00683	-0.00776
	4.46567	-0.00754	-0.00684	-0.00771
	4.47233	-0.00757	-0.00679	-0.00764
	4.479	-0.00758	-0.0067	-0.00755
	4.48567	-0.00756	-0.00663	-0.00748
	4.49233	-0.00756	-0.0066	-0.00747
	4.499	-0.00759	-0.0066	-0.00749
	4.50567	-0.00762	-0.00662	-0.00751
	4.51233	-0.00767	-0.00666	-0.00752
	4.519	-0.00774	-0.0067	-0.00754
	4.52567	-0.00781	-0.0067	-0.00757
	4.53233	-0.00784	-0.0067	-0.00759
	4.539	-0.00782	-0.00668	-0.0076
	4.54567	-0.00778	-0.00668	-0.00762
	4.55233	-0.00772	-0.00669	-0.00767
	4.559	-0.00767	-0.00674	-0.00772
	4.56567	-0.00764	-0.0068	-0.00774
	4.57233	-0.00763	-0.00683	-0.00776
	4.579	-0.00762	-0.00687	-0.00774
	4.58567	-0.00762	-0.0069	-0.00771
	4.59233	-0.00761	-0.00694	-0.00769
	4.599	-0.0076	-0.00697	-0.00768
	4.60567	-0.00759	-0.00698	-0.00771
	4.61233	-0.0076	-0.00697	-0.0077
	4.619	-0.00763	-0.00692	-0.0077
	4.62567	-0.00767	-0.00688	-0.00772
	4.63233	-0.00768	-0.00684	-0.00776
	4.639	-0.00768	-0.00677	-0.00777
	4.64567	-0.00768	-0.00668	-0.00778
	4.65233	-0.00769	-0.00662	-0.0078
	4.659	-0.00769	-0.00658	-0.00779
	4.66567	-0.00769	-0.00656	-0.00778
	4.67233	-0.0077	-0.00651	-0.00777
	4.679	-0.00771	-0.00646	-0.00777
	4.68567	-0.00771	-0.00645	-0.00776
	4.69233	-0.00771	-0.00649	-0.00778
	4.699	-0.00772	-0.00657	-0.00781
	4.70567	-0.00771	-0.00664	-0.00783
	4.71233	-0.00769	-0.00672	-0.00781
	4.719	-0.00767	-0.00681	-0.00776
	4.72567	-0.00763	-0.0069	-0.00772
	4.73233	-0.00759	-0.00695	-0.0077
	4.739	-0.00755	-0.00696	-0.00768
	4.74567	-0.00755	-0.00697	-0.00767
	4.75233	-0.00758	-0.00696	-0.00771
	4.759	-0.00761	-0.00693	-0.00778
	4.76567	-0.00765	-0.0069	-0.00784
	4.77233	-0.00765	-0.00688	-0.0079
	4.779	-0.00762	-0.00687	-0.00794
	4.78567	-0.00758	-0.00685	-0.00798
	4.79233	-0.00757	-0.00682	-0.00799
	4.799	-0.00757	-0.00681	-0.00795
	4.80567	-0.00758	-0.00682	-0.00788
	4.81233	-0.00761	-0.00682	-0.00777
	4.819	-0.00764	-0.00682	-0.00765
	4.82567	-0.00768	-0.00683	-0.00757
	4.83233	-0.00767	-0.00688	-0.00757
	4.839	-0.00764	-0.00691	-0.00762
	4.84567	-0.0076	-0.00689	-0.00769
	4.85233	-0.00755	-0.00687	-0.00776
	4.859	-0.0075	-0.00685	-0.00783
	4.86567	-0.00748	-0.00683	-0.00786
	4.87233	-0.00749	-0.00681	-0.00784
	4.879	-0.00753	-0.00681	-0.00778
	4.88567	-0.00759	-0.00685	-0.00772
	4.89233	-0.00765	-0.00689	-0.0077
	4.899	-0.00769	-0.00691	-0.00768
	4.90567	-0.00769	-0.00689	-0.00765
	4.91233	-0.00768	-0.00688	-0.00763
	4.919	-0.00766	-0.00686	-0.00763
	4.92567	-0.00766	-0.00682	-0.00765
	4.93233	-0.00765	-0.0068	-0.00767
	4.939	-0.00765	-0.0068	-0.00768
	4.94567	-0.00764	-0.00683	-0.00769
	4.95233	-0.00763	-0.00687	-0.00768
	4.959	-0.00763	-0.00689	-0.00768
	4.96567	-0.00763	-0.0069	-0.00767
	4.97233	-0.00766	-0.0069	-0.00769
	4.979	-0.00772	-0.00688	-0.00775
	4.98567	-0.00777	-0.00683	-0.00782
	4.99233	-0.0078	-0.00678	-0.00786
	4.999	-0.00779	-0.00673	-0.00787
	5.00567	-0.00779	-0.00669	-0.00788
	5.01233	-0.00778	-0.00669	-0.00789
	5.019	-0.00775	-0.00672	-0.00785
	5.02567	-0.00772	-0.00676	-0.00779
	5.03233	-0.00772	-0.00678	-0.00776
	5.039	-0.00774	-0.0068	-0.00776
	5.04567	-0.00773	-0.0068	-0.00777
	5.05233	-0.00772	-0.00681	-0.00778
	5.059	-0.00773	-0.00678	-0.00779
	5.06567	-0.00775	-0.00676	-0.00782
	5.07233	-0.00776	-0.00677	-0.00785
	5.079	-0.00776	-0.00679	-0.00785
	5.08567	-0.00775	-0.00681	-0.00783
	5.09233	-0.00774	-0.00682	-0.00783
	5.099	-0.00773	-0.00683	-0.00787
	5.10567	-0.00772	-0.00682	-0.00792
	5.11233	-0.00773	-0.00679	-0.00794
	5.119	-0.00777	-0.00677	-0.00791
	5.12567	-0.00781	-0.00675	-0.00788
	5.13233	-0.00782	-0.00675	-0.00783
	5.139	-0.00781	-0.00673	-0.00777
	5.14567	-0.0078	-0.00671	-0.00772
	5.15233	-0.00778	-0.00671	-0.00771
	5.159	-0.00774	-0.00673	-0.00774
	5.16567	-0.0077	-0.00677	-0.00776
	5.17233	-0.00771	-0.0068	-0.00774
	5.179	-0.00775	-0.00683	-0.00771
	5.18567	-0.00778	-0.00687	-0.00771
	5.19233	-0.00781	-0.0069	-0.00773
	5.199	-0.00784	-0.00689	-0.00777
	5.20567	-0.00787	-0.00688	-0.00782
	5.21233	-0.00787	-0.00688	-0.0079
	5.219	-0.00787	-0.00689	-0.00797
	5.22567	-0.00788	-0.00691	-0.00802
	5.23233	-0.00787	-0.00693	-0.00804
	5.239	-0.00787	-0.00697	-0.00805
	5.24567	-0.00786	-0.00701	-0.00804
	5.25233	-0.00784	-0.00701	-0.008
	5.259	-0.0078	-0.00697	-0.00795
	5.26567	-0.00776	-0.00692	-0.00792
	5.27233	-0.00775	-0.00687	-0.00788
	5.279	-0.00776	-0.0068	-0.00783
	5.28567	-0.00779	-0.00671	-0.0078
	5.29233	-0.00783	-0.00664	-0.00778
	5.299	-0.00787	-0.00662	-0.00778
	5.30567	-0.0079	-0.00665	-0.00776
	5.31233	-0.00793	-0.00671	-0.00778
	5.319	-0.00795	-0.00676	-0.00782
	5.32567	-0.00796	-0.00679	-0.00784
	5.33233	-0.00795	-0.00681	-0.00785
	5.339	-0.00793	-0.00682	-0.00789
	5.34567	-0.00792	-0.00683	-0.00795
	5.35233	-0.0079	-0.00683	-0.008
	5.359	-0.00786	-0.00683	-0.00805
	5.36567	-0.00781	-0.00684	-0.00811
	5.37233	-0.00777	-0.00681	-0.00814
	5.379	-0.00777	-0.00677	-0.00812
	5.38567	-0.00779	-0.00672	-0.00807
	5.39233	-0.00782	-0.00667	-0.00797
	5.399	-0.00783	-0.00665	-0.00791
	5.40567	-0.00782	-0.00666	-0.00786
	5.41233	-0.00779	-0.00669	-0.00785
	5.419	-0.00776	-0.00673	-0.00785
	5.42567	-0.00773	-0.00676	-0.00786
	5.43233	-0.00772	-0.00676	-0.00789
	5.439	-0.00772	-0.00676	-0.0079
	5.44567	-0.00774	-0.00676	-0.00789
	5.45233	-0.00778	-0.00677	-0.00786
	5.459	-0.00781	-0.00678	-0.00785
	5.46567	-0.00782	-0.00681	-0.00786
	5.47233	-0.00785	-0.00684	-0.00788
	5.479	-0.00786	-0.00685	-0.0079
	5.48567	-0.00787	-0.00682	-0.00793
	5.49233	-0.00786	-0.00681	-0.00798
	5.499	-0.00784	-0.00681	-0.00802
	5.50567	-0.00782	-0.00682	-0.00802
	5.51233	-0.0078	-0.00683	-0.008
	5.519	-0.0078	-0.00688	-0.00799
	5.52567	-0.00781	-0.00697	-0.00795
	5.53233	-0.00782	-0.00706	-0.0079
	5.539	-0.00781	-0.00712	-0.00785
	5.54567	-0.00777	-0.00715	-0.00785
	5.55233	-0.00773	-0.00718	-0.00789
	5.559	-0.0077	-0.00718	-0.00792
	5.56567	-0.00767	-0.00715	-0.00798
	5.57233	-0.00766	-0.00709	-0.00805
	5.579	-0.00767	-0.00702	-0.0081
	5.58567	-0.00768	-0.00696	-0.0081
	5.59233	-0.00769	-0.0069	-0.00803
	5.599	-0.00769	-0.00685	-0.00796
	5.60567	-0.00768	-0.0068	-0.00791
	5.61233	-0.0077	-0.00678	-0.0079
	5.619	-0.0077	-0.00679	-0.00792
	5.62567	-0.0077	-0.00681	-0.00794
	5.63233	-0.0077	-0.00683	-0.00799
	5.639	-0.0077	-0.00685	-0.00805
	5.64567	-0.0077	-0.00686	-0.00807
	5.65233	-0.00771	-0.00689	-0.00803
	5.659	-0.00772	-0.00695	-0.00798
	5.66567	-0.00771	-0.00701	-0.00798
	5.67233	-0.0077	-0.00706	-0.00802
	5.679	-0.00767	-0.00712	-0.00804
	5.68567	-0.00763	-0.00715	-0.00805
	5.69233	-0.0076	-0.00715	-0.00807
	5.699	-0.00757	-0.00711	-0.00811
	5.70567	-0.00757	-0.00707	-0.00811
	5.71233	-0.00758	-0.00706	-0.00807
	5.719	-0.00759	-0.00706	-0.00802
	5.72567	-0.00761	-0.00706	-0.00801
	5.73233	-0.00762	-0.00708	-0.00802
	5.739	-0.00761	-0.0071	-0.00802
	5.74567	-0.00757	-0.00711	-0.00801
	5.75233	-0.00753	-0.00707	-0.00801
	5.759	-0.00751	-0.00701	-0.00802
	5.76567	-0.00752	-0.00697	-0.00803
	5.77233	-0.00754	-0.00693	-0.00802
	5.779	-0.0076	-0.00691	-0.00803
	5.78567	-0.00767	-0.00688	-0.00804
	5.79233	-0.00773	-0.00689	-0.00804
	5.799	-0.00776	-0.0069	-0.00807
	5.80567	-0.00776	-0.00693	-0.00811
	5.81233	-0.00774	-0.00694	-0.00817
	5.819	-0.0077	-0.00693	-0.0082
	5.82567	-0.00764	-0.00693	-0.00819
	5.83233	-0.00756	-0.00694	-0.00817
	5.839	-0.00748	-0.00693	-0.00812
	5.84567	-0.00741	-0.0069	-0.00806
	5.85233	-0.00739	-0.00687	-0.00802
	5.859	-0.00739	-0.00689	-0.00801
	5.86567	-0.00744	-0.00694	-0.00802
	5.87233	-0.00751	-0.007	-0.00805
	5.879	-0.0076	-0.00704	-0.00809
	5.88567	-0.00767	-0.00709	-0.00813
	5.89233	-0.0077	-0.00711	-0.00814
	5.899	-0.00772	-0.0071	-0.00812
	5.90567	-0.00772	-0.00709	-0.00811
	5.91233	-0.0077	-0.00706	-0.00811
	5.919	-0.00767	-0.00707	-0.00809
	5.92567	-0.00763	-0.00709	-0.00808
	5.93233	-0.0076	-0.0071	-0.00807
	5.939	-0.00755	-0.00709	-0.00804
	5.94567	-0.00749	-0.00704	-0.00802
	5.95233	-0.00744	-0.00702	-0.00799
	5.959	-0.0074	-0.00697	-0.00798
	5.96567	-0.00739	-0.00692	-0.00798
	5.97233	-0.00738	-0.00687	-0.00796
	5.979	-0.00738	-0.00684	-0.00792
	5.98567	-0.00741	-0.00685	-0.00791
	5.99233	-0.00746	-0.00688	-0.00795
	5.999	-0.0075	-0.00693	-0.00802
	6.00567	-0.00752	-0.00698	-0.00808
	6.01233	-0.00755	-0.00702	-0.00814
	6.019	-0.00758	-0.00709	-0.00818
	6.02567	-0.0076	-0.00713	-0.0082
	6.03233	-0.00758	-0.00714	-0.00814
	6.039	-0.00757	-0.0071	-0.00803
	6.04567	-0.0076	-0.00706	-0.00795
	6.05233	-0.00763	-0.00704	-0.00792
	6.059	-0.00766	-0.00701	-0.00794
	6.06567	-0.00766	-0.00699	-0.00797
	6.07233	-0.00765	-0.00696	-0.00798
	6.079	-0.00766	-0.00696	-0.00799
	6.08567	-0.00766	-0.00697	-0.008
	6.09233	-0.00768	-0.00696	-0.00798
	6.099	-0.00771	-0.00693	-0.00793
	6.10567	-0.00774	-0.00689	-0.0079
	6.11233	-0.00777	-0.00686	-0.00789
	6.119	-0.00778	-0.00685	-0.00787
	6.12567	-0.00776	-0.00685	-0.00781
	6.13233	-0.0077	-0.00687	-0.00776
	6.139	-0.00762	-0.00688	-0.0077
	6.14567	-0.00755	-0.00688	-0.00765
	6.15233	-0.00749	-0.00687	-0.00764
	6.159	-0.00748	-0.00687	-0.00768
	6.16567	-0.0075	-0.00687	-0.00775
	6.17233	-0.00757	-0.00686	-0.00782
	6.179	-0.00763	-0.00684	-0.0079
	6.18567	-0.00767	-0.00682	-0.00797
	6.19233	-0.00772	-0.00681	-0.00799
	6.199	-0.00775	-0.00681	-0.00795
	6.20567	-0.00776	-0.00679	-0.00787
	6.21233	-0.00774	-0.00678	-0.00779
	6.219	-0.00772	-0.00681	-0.00774
	6.22567	-0.00772	-0.00684	-0.00774
	6.23233	-0.00772	-0.00685	-0.00777
	6.239	-0.00772	-0.00683	-0.00782
	6.24567	-0.00768	-0.00682	-0.0079
	6.25233	-0.00761	-0.00683	-0.00799
	6.259	-0.00756	-0.00685	-0.00806
	6.26567	-0.00756	-0.00687	-0.00808
	6.27233	-0.00757	-0.00689	-0.00807
	6.279	-0.00758	-0.0069	-0.00807
	6.28567	-0.00761	-0.00689	-0.00806
	6.29233	-0.00767	-0.00685	-0.00804
	6.299	-0.00771	-0.00683	-0.008
	6.30567	-0.00769	-0.00683	-0.00796
	6.31233	-0.00767	-0.00686	-0.00792
	6.319	-0.00764	-0.00687	-0.00788
	6.32567	-0.00762	-0.00687	-0.00783
	6.33233	-0.00759	-0.00687	-0.00781
	6.339	-0.00756	-0.00684	-0.00781
	6.34567	-0.00755	-0.00681	-0.00781
	6.35233	-0.00755	-0.00678	-0.00782
	6.359	-0.00755	-0.00678	-0.00783
	6.36567	-0.00755	-0.0068	-0.00785
	6.37233	-0.00756	-0.00682	-0.00789
	6.379	-0.00757	-0.00683	-0.00795
	6.38567	-0.00757	-0.00684	-0.008
	6.39233	-0.00757	-0.00687	-0.00802
	6.399	-0.00758	-0.00689	-0.00804
	6.40567	-0.00758	-0.00689	-0.00804
	6.41233	-0.00759	-0.00689	-0.008
	6.419	-0.0076	-0.0069	-0.00792
	6.42567	-0.0076	-0.0069	-0.00785
	6.43233	-0.00759	-0.00689	-0.0078
	6.439	-0.00756	-0.0069	-0.00776
	6.44567	-0.00753	-0.00691	-0.00774
	6.45233	-0.0075	-0.00691	-0.00771
	6.459	-0.00746	-0.0069	-0.00768
	6.46567	-0.00744	-0.00688	-0.00767
	6.47233	-0.00744	-0.00683	-0.00767
	6.479	-0.00746	-0.00677	-0.00768
	6.48567	-0.00748	-0.00674	-0.00771
	6.49233	-0.00749	-0.00675	-0.00772
	6.499	-0.0075	-0.00677	-0.00771
	6.50567	-0.0075	-0.00677	-0.00768
	6.51233	-0.00748	-0.00678	-0.00764
	6.519	-0.00745	-0.00681	-0.0076
	6.52567	-0.00744	-0.00686	-0.00755
	6.53233	-0.00745	-0.00688	-0.00753
	6.539	-0.00744	-0.00688	-0.00754
	6.54567	-0.00741	-0.00688	-0.00757
	6.55233	-0.00741	-0.0069	-0.00758
	6.559	-0.00743	-0.00691	-0.00759
	6.56567	-0.00745	-0.00688	-0.00761
	6.57233	-0.00747	-0.00684	-0.00762
	6.579	-0.0075	-0.00682	-0.00764
	6.58567	-0.00753	-0.00683	-0.00769
	6.59233	-0.00757	-0.00687	-0.00774
	6.599	-0.00759	-0.0069	-0.00775
	6.60567	-0.0076	-0.00694	-0.00772
	6.61233	-0.0076	-0.00696	-0.0077
	6.619	-0.0076	-0.00699	-0.00767
	6.62567	-0.00759	-0.00699	-0.00762
	6.63233	-0.00756	-0.00695	-0.00754
	6.639	-0.00753	-0.00691	-0.00748
	6.64567	-0.00752	-0.00689	-0.00747
	6.65233	-0.00752	-0.00689	-0.0075
	6.659	-0.00755	-0.00688	-0.00757
	6.66567	-0.0076	-0.00686	-0.00767
	6.67233	-0.00765	-0.00685	-0.0078
	6.679	-0.0077	-0.00685	-0.00792
	6.68567	-0.00774	-0.00686	-0.00799
	6.69233	-0.00775	-0.00685	-0.00797
	6.699	-0.0077	-0.00686	-0.00792
	6.70567	-0.00763	-0.00685	-0.00785
	6.71233	-0.00758	-0.00682	-0.00777
	6.719	-0.00754	-0.00676	-0.00771
	6.72567	-0.00749	-0.00669	-0.00768
	6.73233	-0.00745	-0.00664	-0.00767
	6.739	-0.00745	-0.00658	-0.00764
	6.74567	-0.00747	-0.00656	-0.00759
	6.75233	-0.00747	-0.00659	-0.00758
	6.759	-0.00744	-0.00663	-0.00757
	6.76567	-0.00739	-0.00665	-0.00755
	6.77233	-0.00733	-0.00666	-0.00752
	6.779	-0.00731	-0.00668	-0.00745
	6.78567	-0.00732	-0.00668	-0.00738
	6.79233	-0.00736	-0.00667	-0.00727
	6.799	-0.0074	-0.00667	-0.00717
	6.80567	-0.00745	-0.00669	-0.00709
	6.81233	-0.00751	-0.0067	-0.00707
	6.819	-0.00754	-0.00672	-0.0071
	6.82567	-0.00751	-0.00674	-0.00716
	6.83233	-0.00745	-0.00677	-0.00724
	6.839	-0.00739	-0.00678	-0.00731
	6.84567	-0.00736	-0.00676	-0.00739
	6.85233	-0.00735	-0.00675	-0.00745
	6.859	-0.00737	-0.00676	-0.00746
	6.86567	-0.00738	-0.00679	-0.00747
	6.87233	-0.00741	-0.00684	-0.00748
	6.879	-0.00743	-0.00688	-0.00751
	6.88567	-0.00744	-0.00688	-0.00751
	6.89233	-0.00743	-0.00687	-0.00752
	6.899	-0.00741	-0.00681	-0.00757
	6.90567	-0.00741	-0.00671	-0.00763
	6.91233	-0.00744	-0.0066	-0.00766
	6.919	-0.00749	-0.00654	-0.00766
	6.92567	-0.00751	-0.00653	-0.00764
	6.93233	-0.0075	-0.00654	-0.0076
	6.939	-0.00749	-0.00654	-0.00751
	6.94567	-0.00746	-0.00655	-0.00746
	6.95233	-0.0074	-0.00658	-0.00747
	6.959	-0.00733	-0.00662	-0.00752
	6.96567	-0.00731	-0.00666	-0.00757
	6.97233	-0.00733	-0.0067	-0.00762
	6.979	-0.00738	-0.00676	-0.00769
	6.98567	-0.00742	-0.00682	-0.00776
	6.99233	-0.00744	-0.00688	-0.00781
	6.999	-0.00745	-0.00692	-0.0078
	7.00567	-0.00745	-0.00693	-0.00781
	7.01233	-0.00745	-0.00693	-0.00784
	7.019	-0.00745	-0.00691	-0.00788
	7.02567	-0.00746	-0.00688	-0.00785
	7.03233	-0.00747	-0.0068	-0.00781
	7.039	-0.00746	-0.0067	-0.00779
	7.04567	-0.00746	-0.00662	-0.00781
	7.05233	-0.00745	-0.00659	-0.00784
	7.059	-0.00741	-0.00658	-0.00783
	7.06567	-0.00733	-0.00659	-0.00785
	7.07233	-0.0073	-0.00664	-0.00785
	7.079	-0.00733	-0.0067	-0.00785
	7.08567	-0.00738	-0.00676	-0.0078
	7.09233	-0.00741	-0.00678	-0.00773
	7.099	-0.00745	-0.00677	-0.0077
	7.10567	-0.00752	-0.00674	-0.00769
	7.11233	-0.00759	-0.00668	-0.0077
	7.119	-0.00763	-0.0066	-0.00771
	7.12567	-0.00765	-0.00653	-0.00774
	7.13233	-0.00768	-0.0065	-0.00776
	7.139	-0.0077	-0.00653	-0.00778
	7.14567	-0.0077	-0.00659	-0.00778
	7.15233	-0.00767	-0.00666	-0.00778
	7.159	-0.00763	-0.00671	-0.00778
	7.16567	-0.00761	-0.00673	-0.00777
	7.17233	-0.00759	-0.00672	-0.0077
	7.179	-0.00757	-0.0067	-0.00759
	7.18567	-0.00753	-0.00668	-0.00745
	7.19233	-0.00747	-0.00666	-0.00732
	7.199	-0.00739	-0.00666	-0.00722
	7.20567	-0.00731	-0.00667	-0.00716
	7.21233	-0.00725	-0.00669	-0.00716
	7.219	-0.0072	-0.00669	-0.00721
	7.22567	-0.0072	-0.00668	-0.00729
	7.23233	-0.00724	-0.00668	-0.00738
	7.239	-0.0073	-0.00668	-0.00748
	7.24567	-0.00735	-0.00669	-0.00759
	7.25233	-0.00739	-0.00671	-0.00771
	7.259	-0.00741	-0.00673	-0.00781
	7.26567	-0.00741	-0.00671	-0.00789
	7.27233	-0.00739	-0.00667	-0.00794
	7.279	-0.00737	-0.00664	-0.00795
	7.28567	-0.00735	-0.00661	-0.0079
	7.29233	-0.00732	-0.0066	-0.00783
	7.299	-0.00729	-0.00659	-0.00777
	7.30567	-0.00728	-0.0066	-0.00773
	7.31233	-0.00728	-0.00662	-0.00769
	7.319	-0.00728	-0.00664	-0.00765
	7.32567	-0.00728	-0.00666	-0.00759
	7.33233	-0.00729	-0.00665	-0.00752
	7.339	-0.00733	-0.00666	-0.00743
	7.34567	-0.00737	-0.00668	-0.00737
	7.35233	-0.0074	-0.0067	-0.00734
	7.359	-0.00743	-0.00674	-0.00734
	7.36567	-0.00747	-0.00675	-0.00734
	7.37233	-0.00753	-0.00673	-0.00736
	7.379	-0.00758	-0.00668	-0.00739
	7.38567	-0.00762	-0.00665	-0.00743
	7.39233	-0.00766	-0.00665	-0.00743
	7.399	-0.00772	-0.00665	-0.00741
	7.40567	-0.00775	-0.00668	-0.00745
	7.41233	-0.00774	-0.00673	-0.0075
	7.419	-0.00774	-0.00678	-0.00753
	7.42567	-0.00773	-0.0068	-0.00754
	7.43233	-0.00772	-0.00681	-0.00753
	7.439	-0.00768	-0.00679	-0.00751
	7.44567	-0.00767	-0.00678	-0.00748
	7.45233	-0.00766	-0.00679	-0.00748
	7.459	-0.00763	-0.0068	-0.00748
	7.46567	-0.00761	-0.00679	-0.00751
	7.47233	-0.00759	-0.00678	-0.00754
	7.479	-0.00756	-0.0068	-0.00757
	7.48567	-0.0075	-0.00678	-0.0076
	7.49233	-0.00745	-0.00674	-0.0076
	7.499	-0.00742	-0.00671	-0.00757
	7.50567	-0.00739	-0.00673	-0.00754
	7.51233	-0.00737	-0.00674	-0.00753
	7.519	-0.00735	-0.00674	-0.00756
	7.52567	-0.00737	-0.00677	-0.00757
	7.53233	-0.00737	-0.00681	-0.00757
	7.539	-0.00734	-0.00684	-0.00759
	7.54567	-0.00732	-0.00684	-0.00763
	7.55233	-0.00731	-0.00682	-0.00766
	7.559	-0.00732	-0.00679	-0.00766
	7.56567	-0.0073	-0.00676	-0.00763
	7.57233	-0.00728	-0.00675	-0.00759
	7.579	-0.0073	-0.00677	-0.00755
	7.58567	-0.00731	-0.00679	-0.0075
	7.59233	-0.00728	-0.00681	-0.00745
	7.599	-0.00726	-0.00686	-0.00741
	7.60567	-0.00727	-0.00691	-0.00739
	7.61233	-0.00731	-0.00693	-0.00742
	7.619	-0.00734	-0.00691	-0.00748
	7.62567	-0.00736	-0.0069	-0.00754
	7.63233	-0.00739	-0.00688	-0.00759
	7.639	-0.00741	-0.00684	-0.00762
	7.64567	-0.00742	-0.00679	-0.00762
	7.65233	-0.00742	-0.00673	-0.00757
	7.659	-0.00742	-0.00667	-0.00748
	7.66567	-0.0074	-0.00661	-0.00738
	7.67233	-0.00737	-0.00655	-0.00734
	7.679	-0.00733	-0.00652	-0.00735
	7.68567	-0.0073	-0.00651	-0.00742
	7.69233	-0.00728	-0.00652	-0.00751
	7.699	-0.00727	-0.00655	-0.00757
	7.70567	-0.00727	-0.00661	-0.0076
	7.71233	-0.00729	-0.00669	-0.00757
	7.719	-0.00732	-0.00676	-0.00752
	7.72567	-0.00735	-0.00682	-0.00746
	7.73233	-0.00738	-0.00686	-0.00746
	7.739	-0.00742	-0.00685	-0.00751
	7.74567	-0.00746	-0.0068	-0.00759
	7.75233	-0.00748	-0.00672	-0.00765
	7.759	-0.00746	-0.00664	-0.00767
	7.76567	-0.00744	-0.00657	-0.00769
	7.77233	-0.00743	-0.00652	-0.00769
	7.779	-0.00742	-0.00654	-0.00767
	7.78567	-0.00741	-0.00659	-0.00763
	7.79233	-0.00745	-0.00664	-0.00758
	7.799	-0.0075	-0.00666	-0.00757
	7.80567	-0.00752	-0.00666	-0.00755
	7.81233	-0.0075	-0.00669	-0.00744
	7.819	-0.00744	-0.00672	-0.00729
	7.82567	-0.00738	-0.00673	-0.00717
	7.83233	-0.00736	-0.00672	-0.00714
	7.839	-0.00737	-0.00675	-0.00714
	7.84567	-0.00738	-0.00679	-0.00715
	7.85233	-0.00739	-0.00679	-0.00721
	7.859	-0.00739	-0.00676	-0.00732
	7.86567	-0.00737	-0.00673	-0.00744
	7.87233	-0.00734	-0.00673	-0.0075
	7.879	-0.0073	-0.0067	-0.00754
	7.88567	-0.00727	-0.00664	-0.00755
	7.89233	-0.00729	-0.00657	-0.00753
	7.899	-0.00733	-0.00653	-0.0075
	7.90567	-0.00739	-0.00649	-0.00749
	7.91233	-0.00745	-0.00643	-0.00751
	7.919	-0.0075	-0.00642	-0.00755
	7.92567	-0.00753	-0.00647	-0.00763
	7.93233	-0.00752	-0.00656	-0.00771
	7.939	-0.0075	-0.00659	-0.00779
	7.94567	-0.00748	-0.00659	-0.00782
	7.95233	-0.00746	-0.00661	-0.00781
	7.959	-0.00743	-0.00663	-0.00777
	7.96567	-0.00742	-0.0066	-0.0077
	7.97233	-0.00744	-0.00654	-0.00763
	7.979	-0.00747	-0.00651	-0.00757
	7.98567	-0.0075	-0.00652	-0.00753
	7.99233	-0.00751	-0.00655	-0.00749
	7.999	-0.00752	-0.00657	-0.00743
	8.00567	-0.00752	-0.00658	-0.00739
	8.01233	-0.00752	-0.00662	-0.00743
	8.019	-0.00752	-0.00665	-0.0075
	8.02567	-0.00755	-0.00667	-0.00754
	8.03233	-0.00757	-0.00666	-0.00755
	8.039	-0.00757	-0.00662	-0.00759
	8.04567	-0.00759	-0.00658	-0.00766
	8.05233	-0.00761	-0.00657	-0.00771
	8.059	-0.00761	-0.0066	-0.00774
	8.06567	-0.00757	-0.00664	-0.00776
	8.07233	-0.00755	-0.00668	-0.00779
	8.079	-0.00754	-0.00674	-0.00781
	8.08567	-0.00752	-0.00677	-0.00781
	8.09233	-0.00751	-0.00676	-0.00776
	8.099	-0.00752	-0.00673	-0.00767
	8.10567	-0.00756	-0.00669	-0.0076
	8.11233	-0.00759	-0.00667	-0.00758
	8.119	-0.00759	-0.00664	-0.00758
	8.12567	-0.00757	-0.00663	-0.00757
	8.13233	-0.00753	-0.00664	-0.00756
	8.139	-0.00747	-0.00664	-0.00759
	8.14567	-0.0074	-0.00665	-0.00762
	8.15233	-0.00736	-0.00666	-0.00763
	8.159	-0.00735	-0.00666	-0.00759
	8.16567	-0.00735	-0.00664	-0.00755
	8.17233	-0.00735	-0.00661	-0.00751
	8.179	-0.00738	-0.0066	-0.00745
	8.18567	-0.00741	-0.00659	-0.00737
	8.19233	-0.00743	-0.00659	-0.00729
	8.199	-0.00742	-0.00662	-0.00727
	8.20567	-0.00742	-0.00665	-0.0073
	8.21233	-0.00745	-0.00667	-0.00735
	8.219	-0.00748	-0.00667	-0.00743
	8.22567	-0.00749	-0.00667	-0.00751
	8.23233	-0.00751	-0.00668	-0.00758
	8.239	-0.00751	-0.00667	-0.00762
	8.24567	-0.00751	-0.00667	-0.00758
	8.25233	-0.00749	-0.00667	-0.0075
	8.259	-0.00746	-0.00667	-0.00742
	8.26567	-0.00741	-0.00666	-0.00736
	8.27233	-0.00738	-0.00663	-0.00735
	8.279	-0.00739	-0.00663	-0.00737
	8.28567	-0.00743	-0.00665	-0.00742
	8.29233	-0.00748	-0.00671	-0.00745
	8.299	-0.00751	-0.00677	-0.00747
	8.30567	-0.00753	-0.0068	-0.00749
	8.31233	-0.00753	-0.00681	-0.00752
	8.319	-0.00751	-0.00678	-0.00757
	8.32567	-0.00748	-0.00673	-0.00763
	8.33233	-0.00744	-0.00668	-0.0077
	8.339	-0.00743	-0.00664	-0.00775
	8.34567	-0.00745	-0.00663	-0.0078
	8.35233	-0.0075	-0.00664	-0.00784
	8.359	-0.00756	-0.00669	-0.00782
	8.36567	-0.00761	-0.00675	-0.00775
	8.37233	-0.00763	-0.00677	-0.00764
	8.379	-0.00763	-0.00677	-0.00755
	8.38567	-0.00761	-0.00677	-0.00747
	8.39233	-0.00758	-0.00676	-0.00739
	8.399	-0.00755	-0.00673	-0.00734
	8.40567	-0.00753	-0.0067	-0.00735
	8.41233	-0.00751	-0.00668	-0.00742
	8.419	-0.00748	-0.00668	-0.0075
	8.42567	-0.00744	-0.00671	-0.00754
	8.43233	-0.00742	-0.00673	-0.00754
	8.439	-0.00741	-0.00674	-0.00752
	8.44567	-0.0074	-0.00674	-0.00749
	8.45233	-0.00738	-0.00675	-0.00746
	8.459	-0.00739	-0.00674	-0.00745
	8.46567	-0.00741	-0.00674	-0.00745
	8.47233	-0.00742	-0.00675	-0.00748
	8.479	-0.00741	-0.00681	-0.00746
	8.48567	-0.00741	-0.00689	-0.00743
	8.49233	-0.00743	-0.00694	-0.00737
	8.499	-0.00746	-0.00697	-0.00732
	8.50567	-0.00747	-0.00697	-0.00727
	8.51233	-0.00748	-0.00697	-0.00723
	8.519	-0.00748	-0.00695	-0.00726
	8.52567	-0.00748	-0.0069	-0.00731
	8.53233	-0.00748	-0.00685	-0.0074
	8.539	-0.0075	-0.00679	-0.00749
	8.54567	-0.0075	-0.00675	-0.00756
	8.55233	-0.00749	-0.00673	-0.00758
	8.559	-0.00749	-0.00672	-0.00756
	8.56567	-0.00752	-0.00673	-0.00754
	8.57233	-0.00754	-0.00676	-0.0075
	8.579	-0.00756	-0.00681	-0.00746
	8.58567	-0.00759	-0.00686	-0.00745
	8.59233	-0.00762	-0.00689	-0.0075
	8.599	-0.00762	-0.00688	-0.00755
	8.60567	-0.00759	-0.00688	-0.0076
	8.61233	-0.00756	-0.00687	-0.00764
	8.619	-0.00754	-0.00685	-0.00766
	8.62567	-0.00755	-0.00682	-0.00765
	8.63233	-0.00759	-0.00678	-0.00762
	8.639	-0.00766	-0.00675	-0.0076
	8.64567	-0.00771	-0.00674	-0.0076
	8.65233	-0.00772	-0.00675	-0.00759
	8.659	-0.0077	-0.00676	-0.00759
	8.66567	-0.00766	-0.0068	-0.00761
	8.67233	-0.00761	-0.00686	-0.00764
	8.679	-0.00757	-0.00692	-0.00768
	8.68567	-0.00758	-0.00694	-0.00769
	8.69233	-0.00761	-0.00697	-0.00769
	8.699	-0.00765	-0.00697	-0.0077
	8.70567	-0.00766	-0.00695	-0.00773
	8.71233	-0.00763	-0.00694	-0.00776
	8.719	-0.00761	-0.00693	-0.00779
	8.72567	-0.00761	-0.00694	-0.00783
	8.73233	-0.00763	-0.00694	-0.00787
	8.739	-0.00766	-0.00697	-0.0079
	8.74567	-0.0077	-0.00704	-0.0079
	8.75233	-0.00776	-0.00712	-0.00788
	8.759	-0.00781	-0.00718	-0.00786
	8.76567	-0.00785	-0.00721	-0.0079
	8.77233	-0.00788	-0.00725	-0.00797
	8.779	-0.00793	-0.00724	-0.00804
	8.78567	-0.00798	-0.00721	-0.00811
	8.79233	-0.00801	-0.00715	-0.0082
	8.799	-0.00802	-0.00711	-0.00827
	8.80567	-0.00799	-0.00712	-0.00829
	8.81233	-0.00795	-0.00716	-0.00827
	8.819	-0.0079	-0.00724	-0.00826
	8.82567	-0.00787	-0.00729	-0.00827
	8.83233	-0.00785	-0.00729	-0.00825
	8.839	-0.00786	-0.00727	-0.00821
	8.84567	-0.00789	-0.00725	-0.00815
	8.85233	-0.00791	-0.00721	-0.0081
	8.859	-0.00793	-0.00716	-0.00806
	8.86567	-0.00794	-0.00715	-0.00804
	8.87233	-0.00793	-0.00719	-0.00804
	8.879	-0.00791	-0.00726	-0.00805
	8.88567	-0.00786	-0.0073	-0.00807
	8.89233	-0.00779	-0.00734	-0.00809
	8.899	-0.00774	-0.00736	-0.00811
	8.90567	-0.00773	-0.00738	-0.0081
	8.91233	-0.00775	-0.00737	-0.00805
	8.919	-0.0078	-0.00731	-0.00801
	8.92567	-0.00787	-0.00726	-0.00801
	8.93233	-0.00796	-0.00723	-0.008
	8.939	-0.00805	-0.00722	-0.00799
	8.94567	-0.00811	-0.00722	-0.008
	8.95233	-0.00812	-0.00721	-0.00804
	8.959	-0.00811	-0.00721	-0.00811
	8.96567	-0.00809	-0.00723	-0.00818
	8.97233	-0.00806	-0.00727	-0.00823
	8.979	-0.00804	-0.0073	-0.00825
	8.98567	-0.00803	-0.00735	-0.00827
	8.99233	-0.00805	-0.00741	-0.00828
	8.999	-0.00808	-0.00749	-0.00829
	9.00567	-0.00809	-0.00755	-0.00829
	9.01233	-0.00808	-0.00755	-0.00829
	9.019	-0.00806	-0.0075	-0.00834
	9.02567	-0.00805	-0.00744	-0.00842
	9.03233	-0.00803	-0.00741	-0.00851
	9.039	-0.00802	-0.0074	-0.00856
	9.04567	-0.008	-0.00739	-0.00858
	9.05233	-0.00801	-0.00739	-0.00858
	9.059	-0.00805	-0.0074	-0.00854
	9.06567	-0.0081	-0.00741	-0.00847
	9.07233	-0.00814	-0.00742	-0.00842
	9.079	-0.00816	-0.0074	-0.0084
	9.08567	-0.00818	-0.00737	-0.00839
	9.09233	-0.00818	-0.00736	-0.0084
	9.099	-0.00817	-0.00739	-0.00842
	9.10567	-0.00813	-0.00745	-0.00843
	9.11233	-0.0081	-0.00747	-0.00841
	9.119	-0.00809	-0.00746	-0.00837
	9.12567	-0.00811	-0.00746	-0.00836
	9.13233	-0.00813	-0.00749	-0.00837
	9.139	-0.00814	-0.0075	-0.00839
	9.14567	-0.00813	-0.00748	-0.00839
	9.15233	-0.0081	-0.00742	-0.00838
	9.159	-0.00805	-0.00737	-0.00838
	9.16567	-0.00797	-0.00736	-0.00838
	9.17233	-0.00788	-0.00735	-0.00838
	9.179	-0.00785	-0.00733	-0.0084
	9.18567	-0.00785	-0.0073	-0.00846
	9.19233	-0.00788	-0.00729	-0.00853
	9.199	-0.00793	-0.00731	-0.00861
	9.20567	-0.008	-0.00731	-0.00869
	9.21233	-0.00807	-0.00735	-0.00876
	9.219	-0.00809	-0.00739	-0.0088
	9.22567	-0.00807	-0.00746	-0.00878
	9.23233	-0.00803	-0.00754	-0.00872
	9.239	-0.00802	-0.00761	-0.00863
	9.24567	-0.00801	-0.00765	-0.00854
	9.25233	-0.00801	-0.00763	-0.00847
	9.259	-0.00802	-0.00761	-0.00842
	9.26567	-0.00807	-0.00759	-0.0084
	9.27233	-0.00812	-0.00759	-0.00841
	9.279	-0.00815	-0.00758	-0.00843
	9.28567	-0.00817	-0.00757	-0.00844
	9.29233	-0.00818	-0.00757	-0.00843
	9.299	-0.00818	-0.00758	-0.00842
	9.30567	-0.00818	-0.00759	-0.00844
	9.31233	-0.00816	-0.0076	-0.00848
	9.319	-0.00814	-0.00762	-0.0085
	9.32567	-0.00813	-0.00762	-0.0085
	9.33233	-0.0081	-0.00761	-0.00853
	9.339	-0.00811	-0.00757	-0.00857
	9.34567	-0.00814	-0.00751	-0.00863
	9.35233	-0.00816	-0.00748	-0.00867
	9.359	-0.00816	-0.00746	-0.00873
	9.36567	-0.00815	-0.00746	-0.00882
	9.37233	-0.00815	-0.00747	-0.00888
	9.379	-0.00812	-0.0075	-0.00889
	9.38567	-0.00805	-0.00755	-0.00884
	9.39233	-0.00799	-0.00757	-0.0088
	9.399	-0.00797	-0.00755	-0.00875
	9.40567	-0.00798	-0.00751	-0.00868
	9.41233	-0.008	-0.00746	-0.00858
	9.419	-0.00803	-0.00742	-0.00851
	9.42567	-0.00807	-0.0074	-0.00846
	9.43233	-0.00812	-0.00742	-0.00843
	9.439	-0.00817	-0.00744	-0.00841
	9.44567	-0.0082	-0.00746	-0.00843
	9.45233	-0.00821	-0.00748	-0.00844
	9.459	-0.00821	-0.0075	-0.00845
	9.46567	-0.00821	-0.0075	-0.00846
	9.47233	-0.0082	-0.0075	-0.00846
	9.479	-0.00821	-0.00749	-0.00846
	9.48567	-0.00823	-0.00749	-0.00846
	9.49233	-0.00826	-0.0075	-0.00847
	9.499	-0.00831	-0.00751	-0.00851
	9.50567	-0.00833	-0.00749	-0.00856
	9.51233	-0.00832	-0.00744	-0.00858
	9.519	-0.0083	-0.00738	-0.00856
	9.52567	-0.00829	-0.00732	-0.00851
	9.53233	-0.00826	-0.00725	-0.00848
	9.539	-0.00821	-0.00721	-0.00845
	9.54567	-0.0082	-0.00722	-0.00843
	9.55233	-0.00823	-0.00727	-0.00842
	9.559	-0.00826	-0.00737	-0.00844
	9.56567	-0.00828	-0.00747	-0.00846
	9.57233	-0.0083	-0.00759	-0.00848
	9.579	-0.00832	-0.00769	-0.00849
	9.58567	-0.00832	-0.00776	-0.00851
	9.59233	-0.00829	-0.00779	-0.00853
	9.599	-0.00824	-0.00782	-0.00858
	9.60567	-0.0082	-0.00784	-0.00863
	9.61233	-0.00817	-0.00785	-0.00868
	9.619	-0.00814	-0.00783	-0.00871
	9.62567	-0.00812	-0.00781	-0.00873
	9.63233	-0.00809	-0.00781	-0.00872
	9.639	-0.00808	-0.00781	-0.00869
	9.64567	-0.00809	-0.00779	-0.00864
	9.65233	-0.0081	-0.00775	-0.00857
	9.659	-0.00812	-0.00772	-0.00851
	9.66567	-0.00814	-0.00768	-0.00845
	9.67233	-0.00817	-0.00764	-0.00841
	9.679	-0.00819	-0.00764	-0.00837
	9.68567	-0.00821	-0.00769	-0.00835
	9.69233	-0.00822	-0.00778	-0.00835
	9.699	-0.00823	-0.00787	-0.00836
	9.70567	-0.00825	-0.00792	-0.00837
	9.71233	-0.00827	-0.00793	-0.0084
	9.719	-0.0083	-0.00793	-0.00845
	9.72567	-0.00831	-0.00792	-0.00851
	9.73233	-0.00833	-0.00791	-0.00859
	9.739	-0.00833	-0.00789	-0.00864
	9.74567	-0.0083	-0.00788	-0.00866
	9.75233	-0.00824	-0.00789	-0.00865
	9.759	-0.00818	-0.00788	-0.00865
	9.76567	-0.00815	-0.00782	-0.00863
	9.77233	-0.00814	-0.00775	-0.00856
	9.779	-0.00815	-0.00771	-0.0085
	9.78567	-0.00818	-0.0077	-0.00846
	9.79233	-0.00825	-0.00772	-0.00844
	9.799	-0.00834	-0.00775	-0.00843
	9.80567	-0.00841	-0.0078	-0.00844
	9.81233	-0.00846	-0.00785	-0.00847
	9.819	-0.00848	-0.0079	-0.00848
	9.82567	-0.00849	-0.00792	-0.00847
	9.83233	-0.00846	-0.00794	-0.00847
	9.839	-0.00841	-0.00795	-0.00848
	9.84567	-0.00837	-0.00794	-0.00851
	9.85233	-0.00834	-0.00792	-0.00853
	9.859	-0.00831	-0.0079	-0.00856
	9.86567	-0.00829	-0.0079	-0.00858
	9.87233	-0.0083	-0.00791	-0.00861
	9.879	-0.00833	-0.00793	-0.00858
	9.88567	-0.00832	-0.00795	-0.00854
	9.89233	-0.00829	-0.00798	-0.00853
	9.899	-0.00827	-0.00801	-0.00856
	9.90567	-0.00825	-0.00802	-0.00861
	9.91233	-0.00824	-0.00801	-0.00864
	9.919	-0.00823	-0.00801	-0.00864
	9.92567	-0.00823	-0.008	-0.00863
	9.93233	-0.00825	-0.00799	-0.00863
	9.939	-0.00829	-0.00798	-0.00865
	9.94567	-0.00834	-0.00799	-0.00869
	9.95233	-0.00837	-0.00802	-0.00876
	9.959	-0.00838	-0.00807	-0.00884
	9.96567	-0.00836	-0.00814	-0.00889
	9.97233	-0.00834	-0.0082	-0.00889
	9.979	-0.00832	-0.00823	-0.00885
	9.98567	-0.00831	-0.00822	-0.00878
	9.99233	-0.0083	-0.0082	-0.00873
	9.999	-0.00831	-0.00815	-0.00872
	10.0057	-0.00834	-0.00809	-0.00877
	10.0123	-0.00837	-0.00807	-0.00885
	10.019	-0.00836	-0.00807	-0.0089
	10.0257	-0.00834	-0.00807	-0.00894
	10.0323	-0.00833	-0.00806	-0.00898
	10.039	-0.00833	-0.00806	-0.00903
	10.0457	-0.00835	-0.00809	-0.00904
	10.0523	-0.00837	-0.00812	-0.00904
	10.059	-0.0084	-0.00816	-0.00905
	10.0657	-0.00842	-0.00821	-0.00905
	10.0723	-0.00843	-0.00825	-0.00902
	10.079	-0.0084	-0.00829	-0.00896
	10.0857	-0.00836	-0.00828	-0.00891
	10.0923	-0.00832	-0.00825	-0.00888
	10.099	-0.00829	-0.00819	-0.00884
	10.1057	-0.00828	-0.00813	-0.00882
	10.1123	-0.00829	-0.00809	-0.00882
	10.119	-0.0083	-0.00809	-0.00883
	10.1257	-0.00832	-0.00811	-0.00885
	10.1323	-0.00834	-0.00812	-0.00885
	10.139	-0.00835	-0.00818	-0.00882
	10.1457	-0.00835	-0.00827	-0.0088
	10.1523	-0.00835	-0.00835	-0.0088
	10.159	-0.00833	-0.00838	-0.00883
	10.1657	-0.00829	-0.00839	-0.00886
	10.1723	-0.00824	-0.0084	-0.00887
	10.179	-0.0082	-0.0084	-0.0089
	10.1857	-0.00819	-0.00837	-0.00889
	10.1923	-0.0082	-0.0083	-0.00884
	10.199	-0.00824	-0.00823	-0.00877
	10.2057	-0.00831	-0.00819	-0.00871
	10.2123	-0.00836	-0.00818	-0.00868
	10.219	-0.00839	-0.00817	-0.0087
	10.2257	-0.0084	-0.00815	-0.00877
	10.2323	-0.0084	-0.00816	-0.00886
	10.239	-0.00839	-0.00819	-0.00893
	10.2457	-0.00837	-0.00821	-0.00897
	10.2523	-0.00834	-0.0082	-0.009
	10.259	-0.00832	-0.0082	-0.00902
	10.2657	-0.00832	-0.00823	-0.00901
	10.2723	-0.00832	-0.00827	-0.00897
	10.279	-0.00832	-0.00827	-0.00891
	10.2857	-0.00833	-0.00822	-0.00884
	10.2923	-0.00837	-0.00817	-0.00878
	10.299	-0.00842	-0.00814	-0.00871
	10.3057	-0.00844	-0.00811	-0.00866
	10.3123	-0.00844	-0.00808	-0.00865
	10.319	-0.00842	-0.00808	-0.00866
	10.3257	-0.0084	-0.00813	-0.00871
	10.3323	-0.00836	-0.00817	-0.00877
	10.339	-0.00833	-0.00818	-0.00884
	10.3457	-0.00831	-0.00816	-0.00887
	10.3523	-0.00831	-0.00815	-0.00889
	10.359	-0.00833	-0.00815	-0.00891
	10.3657	-0.00836	-0.00815	-0.00894
	10.3723	-0.00836	-0.00814	-0.00894
	10.379	-0.00833	-0.00815	-0.00897
	10.3857	-0.0083	-0.00818	-0.00901
	10.3923	-0.00829	-0.0082	-0.00901
	10.399	-0.00829	-0.0082	-0.009
	10.4057	-0.00828	-0.00818	-0.00897
	10.4123	-0.00827	-0.00816	-0.00894
	10.419	-0.0083	-0.00814	-0.0089
	10.4257	-0.00834	-0.00812	-0.00888
	10.4323	-0.00834	-0.00812	-0.00894
	10.439	-0.00832	-0.00813	-0.00905
	10.4457	-0.00829	-0.00816	-0.00917
	10.4523	-0.00828	-0.00823	-0.00927
	10.459	-0.00825	-0.00831	-0.00933
	10.4657	-0.00821	-0.00839	-0.00935
	10.4723	-0.00819	-0.00844	-0.00931
	10.479	-0.0082	-0.00846	-0.00922
	10.4857	-0.00822	-0.00849	-0.00913
	10.4923	-0.00825	-0.00853	-0.00909
	10.499	-0.00827	-0.00854	-0.00909
	10.5057	-0.00827	-0.00851	-0.00915
	10.5123	-0.00827	-0.00848	-0.00924
	10.519	-0.00829	-0.00847	-0.00931
	10.5257	-0.00831	-0.00846	-0.00933
	10.5323	-0.00832	-0.00843	-0.00933
	10.539	-0.00834	-0.00843	-0.00933
	10.5457	-0.00838	-0.00846	-0.00929
	10.5523	-0.00839	-0.0085	-0.00923
	10.559	-0.00836	-0.00853	-0.00917
	10.5657	-0.00829	-0.00854	-0.00915
	10.5723	-0.00823	-0.00854	-0.00913
	10.579	-0.00818	-0.00852	-0.0091
	10.5857	-0.00816	-0.0085	-0.00906
	10.5923	-0.00816	-0.00849	-0.00904
	10.599	-0.00819	-0.00847	-0.00905
	10.6057	-0.00823	-0.00844	-0.00906
	10.6123	-0.00825	-0.00841	-0.00909
	10.619	-0.00825	-0.00841	-0.00914
	10.6257	-0.00824	-0.00838	-0.00919
	10.6323	-0.00822	-0.00835	-0.00924
	10.639	-0.00819	-0.00834	-0.00931
	10.6457	-0.00816	-0.00835	-0.00935
	10.6523	-0.00818	-0.00837	-0.00939
	10.659	-0.00821	-0.00838	-0.0094
	10.6657	-0.00825	-0.00841	-0.00936
	10.6723	-0.00826	-0.00843	-0.00932
	10.679	-0.0083	-0.00843	-0.00926
	10.6857	-0.00833	-0.0084	-0.00923
	10.6923	-0.00833	-0.00838	-0.0092
	10.699	-0.0083	-0.00839	-0.0092
	10.7057	-0.00829	-0.00839	-0.00921
	10.7123	-0.00831	-0.00839	-0.00924
	10.719	-0.00831	-0.00841	-0.00925
	10.7257	-0.0083	-0.00845	-0.00928
	10.7323	-0.00831	-0.00851	-0.0093
	10.739	-0.0083	-0.00853	-0.00932
	10.7457	-0.00827	-0.00854	-0.00934
	10.7523	-0.00822	-0.00855	-0.00934
	10.759	-0.00821	-0.00856	-0.00937
	10.7657	-0.00822	-0.00855	-0.00942
	10.7723	-0.00823	-0.00853	-0.00947
	10.779	-0.00827	-0.00851	-0.00948
	10.7857	-0.00831	-0.00848	-0.00947
	10.7923	-0.00832	-0.00847	-0.00943
	10.799	-0.00832	-0.00846	-0.00938
	10.8057	-0.00833	-0.00845	-0.00934
	10.8123	-0.00834	-0.00844	-0.00932
	10.819	-0.00833	-0.00845	-0.00932
	10.8257	-0.00832	-0.0085	-0.00935
	10.8323	-0.00831	-0.00854	-0.00942
	10.839	-0.00828	-0.00858	-0.00949
	10.8457	-0.0082	-0.00859	-0.00952
	10.8523	-0.00813	-0.0086	-0.0095
	10.859	-0.00807	-0.00857	-0.00946
	10.8657	-0.00804	-0.0085	-0.00944
	10.8723	-0.00802	-0.00843	-0.00944
	10.879	-0.00801	-0.00839	-0.00944
	10.8857	-0.00804	-0.00839	-0.00942
	10.8923	-0.00807	-0.00841	-0.00941
	10.899	-0.00812	-0.0084	-0.00938
	10.9057	-0.00816	-0.00836	-0.00937
	10.9123	-0.0082	-0.00831	-0.00936
	10.919	-0.00824	-0.00827	-0.00937
	10.9257	-0.00826	-0.00826	-0.00939
	10.9323	-0.00826	-0.00824	-0.00939
	10.939	-0.00823	-0.00825	-0.0094
	10.9457	-0.0082	-0.00829	-0.0094
	10.9523	-0.00818	-0.00834	-0.00939
	10.959	-0.00817	-0.00837	-0.00936
	10.9657	-0.00817	-0.00837	-0.00936
	10.9723	-0.00817	-0.00838	-0.0094
	10.979	-0.0082	-0.00841	-0.00949
	10.9857	-0.00822	-0.00847	-0.00957
	10.9923	-0.00824	-0.00852	-0.00959
	10.999	-0.00827	-0.00855	-0.00957
	11.0057	-0.00831	-0.00856	-0.0095
	11.0123	-0.00836	-0.00856	-0.00939
	11.019	-0.00839	-0.00853	-0.0093
	11.0257	-0.0084	-0.0085	-0.00922
	11.0323	-0.00843	-0.00849	-0.00918
	11.039	-0.00849	-0.00852	-0.00917
	11.0457	-0.00853	-0.00856	-0.0092
	11.0523	-0.00858	-0.00859	-0.00927
	11.059	-0.00864	-0.00862	-0.00934
	11.0657	-0.00869	-0.00865	-0.0094
	11.0723	-0.00871	-0.00865	-0.00945
	11.079	-0.0087	-0.00864	-0.00949
	11.0857	-0.00868	-0.00864	-0.00952
	11.0923	-0.00866	-0.00866	-0.00949
	11.099	-0.00865	-0.00869	-0.00941
	11.1057	-0.00865	-0.00872	-0.00933
	11.1123	-0.00867	-0.00875	-0.00928
	11.119	-0.0087	-0.00876	-0.00927
	11.1257	-0.00873	-0.00874	-0.0093
	11.1323	-0.00875	-0.00872	-0.00935
	11.139	-0.00877	-0.00872	-0.0094
	11.1457	-0.00879	-0.00873	-0.00944
	11.1523	-0.00881	-0.00874	-0.00945
	11.159	-0.00881	-0.00876	-0.00943
	11.1657	-0.00883	-0.00877	-0.00941
	11.1723	-0.00883	-0.00878	-0.00938
	11.179	-0.00882	-0.00881	-0.00935
	11.1857	-0.00879	-0.00885	-0.00935
	11.1923	-0.00875	-0.00888	-0.00938
	11.199	-0.00873	-0.00892	-0.00944
	11.2057	-0.00872	-0.00896	-0.00949
	11.2123	-0.00873	-0.00898	-0.00953
	11.219	-0.00875	-0.00897	-0.00958
	11.2257	-0.00877	-0.00894	-0.00962
	11.2323	-0.00879	-0.00892	-0.00965
	11.239	-0.0088	-0.00891	-0.00966
	11.2457	-0.00878	-0.00891	-0.00966
	11.2523	-0.00875	-0.00893	-0.00971
	11.259	-0.00871	-0.00895	-0.00977
	11.2657	-0.00871	-0.00893	-0.00981
	11.2723	-0.00873	-0.00892	-0.00982
	11.279	-0.00875	-0.00891	-0.00982
	11.2857	-0.00877	-0.00889	-0.00981
	11.2923	-0.00879	-0.00888	-0.00977
	11.299	-0.00878	-0.0089	-0.00974
	11.3057	-0.00873	-0.00896	-0.00974
	11.3123	-0.00869	-0.00903	-0.00975
	11.319	-0.00868	-0.00908	-0.00978
	11.3257	-0.00868	-0.00912	-0.00983
	11.3323	-0.00869	-0.00915	-0.00988
	11.339	-0.0087	-0.00915	-0.00994
	11.3457	-0.00871	-0.00912	-0.00997
	11.3523	-0.00873	-0.00908	-0.00995
	11.359	-0.00873	-0.00905	-0.0099
	11.3657	-0.00873	-0.00903	-0.00983
	11.3723	-0.00874	-0.00901	-0.00979
	11.379	-0.00876	-0.00902	-0.00979
	11.3857	-0.00877	-0.00903	-0.0098
	11.3923	-0.00875	-0.00905	-0.00983
	11.399	-0.00874	-0.00908	-0.00988
	11.4057	-0.00872	-0.00911	-0.00991
	11.4123	-0.00869	-0.00913	-0.00991
	11.419	-0.00867	-0.00911	-0.00986
	11.4257	-0.00868	-0.0091	-0.00981
	11.4323	-0.00872	-0.00909	-0.00974
	11.439	-0.00875	-0.00904	-0.0097
	11.4457	-0.00877	-0.00898	-0.00968
	11.4523	-0.0088	-0.00895	-0.00967
	11.459	-0.00884	-0.00897	-0.00969
	11.4657	-0.00887	-0.009	-0.00969
	11.4723	-0.00886	-0.00903	-0.00968
	11.479	-0.00883	-0.00909	-0.00966
	11.4857	-0.0088	-0.00914	-0.00964
	11.4923	-0.0088	-0.00917	-0.00964
	11.499	-0.00883	-0.00918	-0.00964
	11.5057	-0.00889	-0.0092	-0.0097
	11.5123	-0.00896	-0.00921	-0.00978
	11.519	-0.00903	-0.00919	-0.00987
	11.5257	-0.00904	-0.00916	-0.00995
	11.5323	-0.009	-0.00913	-0.01003
	11.539	-0.00893	-0.0091	-0.01009
	11.5457	-0.00885	-0.00907	-0.0101
	11.5523	-0.00877	-0.00906	-0.01008
	11.559	-0.00873	-0.00907	-0.01005
	11.5657	-0.00876	-0.00914	-0.01006
	11.5723	-0.00886	-0.00921	-0.01006
	11.579	-0.00897	-0.00927	-0.01005
	11.5857	-0.00905	-0.00928	-0.01003
	11.5923	-0.00909	-0.00927	-0.01004
	11.599	-0.0091	-0.00928	-0.01005
	11.6057	-0.00908	-0.00928	-0.01003
	11.6123	-0.00903	-0.00927	-0.01
	11.619	-0.00896	-0.00924	-0.00997
	11.6257	-0.0089	-0.00923	-0.00997
	11.6323	-0.00889	-0.00924	-0.00999
	11.639	-0.0089	-0.00924	-0.01003
	11.6457	-0.00893	-0.0092	-0.0101
	11.6523	-0.00896	-0.00915	-0.01018
	11.659	-0.00899	-0.00913	-0.01027
	11.6657	-0.00901	-0.00916	-0.01035
	11.6723	-0.009	-0.0092	-0.0104
	11.679	-0.00896	-0.00923	-0.01042
	11.6857	-0.0089	-0.00927	-0.01039
	11.6923	-0.00884	-0.00931	-0.01035
	11.699	-0.00882	-0.00934	-0.01025
	11.7057	-0.00882	-0.00935	-0.01019
	11.7123	-0.00884	-0.00934	-0.01017
	11.719	-0.00889	-0.00933	-0.01019
	11.7257	-0.00892	-0.00934	-0.0102
	11.7323	-0.00893	-0.00937	-0.0102
	11.739	-0.00893	-0.0094	-0.01024
	11.7457	-0.00891	-0.0094	-0.01029
	11.7523	-0.00888	-0.0094	-0.01032
	11.759	-0.00885	-0.0094	-0.01032
	11.7657	-0.00885	-0.00938	-0.01031
	11.7723	-0.00887	-0.00935	-0.01032
	11.779	-0.00888	-0.00933	-0.0103
	11.7857	-0.00888	-0.00932	-0.01026
	11.7923	-0.00889	-0.00931	-0.01021
	11.799	-0.00891	-0.00933	-0.01015
	11.8057	-0.00894	-0.00936	-0.01008
	11.8123	-0.00896	-0.0094	-0.01002
	11.819	-0.00897	-0.00943	-0.01
	11.8257	-0.00898	-0.00946	-0.01
	11.8323	-0.00898	-0.00951	-0.01002
	11.839	-0.00898	-0.00954	-0.01005
	11.8457	-0.00898	-0.00953	-0.01009
	11.8523	-0.00898	-0.00949	-0.01013
	11.859	-0.00897	-0.00944	-0.01016
	11.8657	-0.00895	-0.00942	-0.01019
	11.8723	-0.00893	-0.0094	-0.01021
	11.879	-0.0089	-0.00939	-0.01021
	11.8857	-0.00886	-0.0094	-0.01023
	11.8923	-0.00883	-0.00942	-0.01025
	11.899	-0.00883	-0.00942	-0.01029
	11.9057	-0.00885	-0.0094	-0.01033
	11.9123	-0.00886	-0.00938	-0.01037
	11.919	-0.00889	-0.00935	-0.01038
	11.9257	-0.00894	-0.00933	-0.0104
	11.9323	-0.009	-0.00931	-0.01043
	11.939	-0.00905	-0.0093	-0.01044
	11.9457	-0.0091	-0.00928	-0.01044
	11.9523	-0.00915	-0.00928	-0.01045
	11.959	-0.00919	-0.00929	-0.01051
	11.9657	-0.00918	-0.0093	-0.01059
	11.9723	-0.00915	-0.00932	-0.01065
	11.979	-0.00913	-0.00936	-0.01068
	11.9857	-0.0091	-0.0094	-0.01069
	11.9923	-0.00909	-0.0094	-0.01069
	11.999	-0.00909	-0.00938	-0.01064
	12.0057	-0.0091	-0.00935	-0.01055
	12.0123	-0.00914	-0.00935	-0.01046
	12.019	-0.00917	-0.00937	-0.01042
	12.0257	-0.0092	-0.00939	-0.01039
	12.0323	-0.0092	-0.00944	-0.01037
	12.039	-0.00919	-0.0095	-0.01038
	12.0457	-0.00918	-0.00953	-0.01044
	12.0523	-0.00915	-0.00954	-0.01051
	12.059	-0.00912	-0.00953	-0.01057
	12.0657	-0.0091	-0.00952	-0.01063
	12.0723	-0.00912	-0.00949	-0.01068
	12.079	-0.00915	-0.00945	-0.0107
	12.0857	-0.00918	-0.00943	-0.0107
	12.0923	-0.00918	-0.00942	-0.0107
	12.099	-0.00917	-0.00944	-0.0107
	12.1057	-0.00916	-0.00946	-0.01068
	12.1123	-0.00915	-0.00947	-0.01066
	12.119	-0.00916	-0.00947	-0.01065
	12.1257	-0.00917	-0.00949	-0.01064
	12.1323	-0.00919	-0.00947	-0.01062
	12.139	-0.00922	-0.00946	-0.01058
	12.1457	-0.00925	-0.00945	-0.01055
	12.1523	-0.00929	-0.00948	-0.01051
	12.159	-0.00933	-0.00952	-0.01046
	12.1657	-0.00938	-0.00956	-0.01046
	12.1723	-0.00938	-0.00961	-0.01046
	12.179	-0.00936	-0.00964	-0.01046
	12.1857	-0.00934	-0.00962	-0.01044
	12.1923	-0.0093	-0.00957	-0.01042
	12.199	-0.00926	-0.00957	-0.0104
	12.2057	-0.00923	-0.00962	-0.01039
	12.2123	-0.00921	-0.00968	-0.01037
	12.219	-0.00922	-0.00974	-0.01036
	12.2257	-0.00923	-0.0098	-0.01036
	12.2323	-0.00925	-0.00986	-0.01037
	12.239	-0.00925	-0.00989	-0.01038
	12.2457	-0.00922	-0.00989	-0.01038
	12.2523	-0.00919	-0.0099	-0.01039
	12.259	-0.00918	-0.00993	-0.01042
	12.2657	-0.00915	-0.01001	-0.01048
	12.2723	-0.00907	-0.01006	-0.01052
	12.279	-0.009	-0.01008	-0.01053
	12.2857	-0.009	-0.01008	-0.01053
	12.2923	-0.00901	-0.01007	-0.01051
	12.299	-0.00904	-0.01006	-0.01047
	12.3057	-0.00908	-0.01005	-0.01044
	12.3123	-0.00913	-0.01006	-0.01046
	12.319	-0.00917	-0.01008	-0.01049
	12.3257	-0.0092	-0.01009	-0.01053
	12.3323	-0.00924	-0.01009	-0.01055
	12.339	-0.00925	-0.01007	-0.01057
	12.3457	-0.00924	-0.01004	-0.01059
	12.3523	-0.00922	-0.01004	-0.01058
	12.359	-0.00923	-0.01005	-0.01055
	12.3657	-0.00925	-0.01004	-0.01052
	12.3723	-0.00928	-0.01004	-0.01052
	12.379	-0.0093	-0.01007	-0.01051
	12.3857	-0.00931	-0.01007	-0.0105
	12.3923	-0.00932	-0.01004	-0.0105
	12.399	-0.00933	-0.01001	-0.01055
	12.4057	-0.00931	-0.01003	-0.01062
	12.4123	-0.00925	-0.01006	-0.01067
	12.419	-0.00919	-0.01009	-0.0107
	12.4257	-0.00913	-0.01012	-0.01073
	12.4323	-0.00912	-0.01015	-0.01074
	12.439	-0.00913	-0.01016	-0.01073
	12.4457	-0.00914	-0.01013	-0.01074
	12.4523	-0.00917	-0.01008	-0.01074
	12.459	-0.00921	-0.01004	-0.01075
	12.4657	-0.00929	-0.01	-0.01079
	12.4723	-0.00933	-0.00996	-0.01084
	12.479	-0.00932	-0.00992	-0.01088
	12.4857	-0.00931	-0.00989	-0.01091
	12.4923	-0.00932	-0.00987	-0.01092
	12.499	-0.00934	-0.00985	-0.0109
	12.5057	-0.00936	-0.00984	-0.01083
	12.5123	-0.00938	-0.00985	-0.01073
	12.519	-0.00941	-0.00987	-0.01065
	12.5257	-0.00941	-0.00992	-0.0106
	12.5323	-0.0094	-0.00997	-0.01058
	12.539	-0.00936	-0.01002	-0.01061
	12.5457	-0.00932	-0.01005	-0.01067
	12.5523	-0.0093	-0.01005	-0.01071
	12.559	-0.00928	-0.01006	-0.01072
	12.5657	-0.00929	-0.01007	-0.01072
	12.5723	-0.00931	-0.01011	-0.01069
	12.579	-0.00936	-0.01014	-0.01065
	12.5857	-0.00942	-0.01016	-0.01063
	12.5923	-0.00948	-0.01016	-0.01066
	12.599	-0.00953	-0.01012	-0.01072
	12.6057	-0.00956	-0.01004	-0.01077
	12.6123	-0.00956	-0.00996	-0.01082
	12.619	-0.00953	-0.00991	-0.01084
	12.6257	-0.00947	-0.0099	-0.01084
	12.6323	-0.00945	-0.00992	-0.01079
	12.639	-0.00945	-0.00998	-0.01073
	12.6457	-0.00947	-0.01003	-0.01066
	12.6523	-0.00949	-0.01008	-0.01065
	12.659	-0.0095	-0.01009	-0.01066
	12.6657	-0.00951	-0.0101	-0.0107
	12.6723	-0.00949	-0.01009	-0.01075
	12.679	-0.00945	-0.01008	-0.0108
	12.6857	-0.0094	-0.01009	-0.01086
	12.6923	-0.00938	-0.01009	-0.01089
	12.699	-0.00937	-0.01009	-0.01091
	12.7057	-0.00938	-0.01007	-0.01091
	12.7123	-0.00941	-0.01005	-0.01091
	12.719	-0.00945	-0.01004	-0.0109
	12.7257	-0.00949	-0.01005	-0.01089
	12.7323	-0.00953	-0.01007	-0.01091
	12.739	-0.00958	-0.01009	-0.01091
	12.7457	-0.00961	-0.0101	-0.01088
	12.7523	-0.00963	-0.01012	-0.01085
	12.759	-0.0096	-0.01016	-0.01087
	12.7657	-0.00956	-0.0102	-0.0109
	12.7723	-0.00952	-0.01021	-0.01092
	12.779	-0.00947	-0.01024	-0.01094
	12.7857	-0.00942	-0.01027	-0.01097
	12.7923	-0.00937	-0.01028	-0.011
	12.799	-0.00937	-0.01027	-0.01097
	12.8057	-0.00937	-0.01024	-0.01094
	12.8123	-0.00937	-0.01022	-0.01093
	12.819	-0.00936	-0.01021	-0.01095
	12.8257	-0.00936	-0.0102	-0.01102
	12.8323	-0.00936	-0.01022	-0.0111
	12.839	-0.00937	-0.01024	-0.01117
	12.8457	-0.00939	-0.01027	-0.01122
	12.8523	-0.00939	-0.01026	-0.01125
	12.859	-0.0094	-0.01022	-0.01126
	12.8657	-0.00941	-0.01015	-0.01126
	12.8723	-0.00941	-0.01011	-0.01126
	12.879	-0.00939	-0.01008	-0.01128
	12.8857	-0.00936	-0.01006	-0.01131
	12.8923	-0.00936	-0.01006	-0.0113
	12.899	-0.00938	-0.01007	-0.01126
	12.9057	-0.0094	-0.01008	-0.01118
	12.9123	-0.0094	-0.01004	-0.01111
	12.919	-0.00938	-0.01	-0.01106
	12.9257	-0.00936	-0.00993	-0.01104
	12.9323	-0.00935	-0.00989	-0.0111
	12.939	-0.00933	-0.00988	-0.01122
	12.9457	-0.00931	-0.00993	-0.01133
	12.9523	-0.0093	-0.01002	-0.01141
	12.959	-0.00933	-0.0101	-0.01142
	12.9657	-0.00937	-0.01017	-0.01137
	12.9723	-0.00939	-0.0102	-0.01127
	12.979	-0.00938	-0.01019	-0.01116
	12.9857	-0.00938	-0.01015	-0.01111
	12.9923	-0.0094	-0.01011	-0.0111
	12.999	-0.00943	-0.01007	-0.01112
	13.0057	-0.00946	-0.01002	-0.01117
	13.0123	-0.00947	-0.01002	-0.01123
	13.019	-0.0095	-0.01003	-0.01127
	13.0257	-0.00953	-0.01003	-0.01126
	13.0323	-0.00954	-0.01003	-0.01124
	13.039	-0.00953	-0.01005	-0.01124
	13.0457	-0.00952	-0.01009	-0.01126
	13.0523	-0.00952	-0.01011	-0.01123
	13.059	-0.00952	-0.01012	-0.01117
	13.0657	-0.00954	-0.01016	-0.01115
	13.0723	-0.00957	-0.01022	-0.01116
	13.079	-0.00959	-0.01027	-0.01117
	13.0857	-0.0096	-0.01032	-0.01119
	13.0923	-0.0096	-0.01036	-0.01122
	13.099	-0.00961	-0.01042	-0.01125
	13.1057	-0.00961	-0.01045	-0.01126
	13.1123	-0.00959	-0.01047	-0.01124
	13.119	-0.00958	-0.01048	-0.01119
	13.1257	-0.00958	-0.01048	-0.01113
	13.1323	-0.0096	-0.01046	-0.01108
	13.139	-0.0096	-0.01041	-0.01103
	13.1457	-0.00958	-0.01037	-0.011
	13.1523	-0.00955	-0.01036	-0.01099
	13.159	-0.00952	-0.01035	-0.01101
	13.1657	-0.00949	-0.01031	-0.01107
	13.1723	-0.00947	-0.01029	-0.01115
	13.179	-0.00949	-0.0103	-0.01124
	13.1857	-0.00954	-0.01033	-0.01132
	13.1923	-0.0096	-0.01035	-0.01136
	13.199	-0.00965	-0.01036	-0.01133
	13.2057	-0.00966	-0.01037	-0.01125
	13.2123	-0.00964	-0.01037	-0.01119
	13.219	-0.00961	-0.01035	-0.01117
	13.2257	-0.00958	-0.01033	-0.01118
	13.2323	-0.00954	-0.01034	-0.01122
	13.239	-0.00953	-0.01037	-0.01128
	13.2457	-0.00957	-0.01044	-0.01134
	13.2523	-0.00963	-0.01052	-0.01137
	13.259	-0.00967	-0.01057	-0.01136
	13.2657	-0.00968	-0.01059	-0.0113
	13.2723	-0.00969	-0.01056	-0.01123
	13.279	-0.00966	-0.01052	-0.01119
	13.2857	-0.00961	-0.01048	-0.01122
	13.2923	-0.00955	-0.01044	-0.01127
	13.299	-0.00952	-0.0104	-0.01131
	13.3057	-0.00955	-0.01037	-0.01137
	13.3123	-0.0096	-0.01035	-0.01146
	13.319	-0.00966	-0.01031	-0.01155
	13.3257	-0.00974	-0.01029	-0.01158
[truncated: 4,005 more rows]
