# Supplementary material for: Leveraging platinum-protein interactions to overcome chemoresistance
Source: Nat Commun. 2025 Oct 20;16:9263. doi: 10.1038/s41467-025-64295-0 (PMC12537935; doi:10.1038/s41467-025-64295-0)
Supplement: Supplementary file 4 — Source data [file 41467_2025_64295_MOESM4_ESM.zip › Excel files/Source Data Figure S100 Plot.xlsx]

## Sheet: Figure S100
Figure S100	Representative gel image of human Top2α decatenation assay with doxorubicin as the inhibitor and the corresponding quantification (the uncropped gel can be found in Source Data file).

## Sheet: Figure S100 raw data
Figure S100
	[Doxorubicin] (µM)	0	0.01	0.02	0.05	0.1	0.2	0.3	0.5	1	5	10	25	50
	% Decatenation activity	100	99.489	98.4709	93.972	93.9569	96.1066	96.9365	100	85.2634	14.6696	3.81735	0.579048	0.396763
