# Supplementary material for: Leveraging platinum-protein interactions to overcome chemoresistance
Source: Nat Commun. 2025 Oct 20;16:9263. doi: 10.1038/s41467-025-64295-0 (PMC12537935; doi:10.1038/s41467-025-64295-0)
Supplement: Supplementary file 4 — Source data [file 41467_2025_64295_MOESM4_ESM.zip › Excel files/Source Data Figure S101 Plot.xlsx]

## Sheet: Figure S101
Figure S101	Representative gel image of human Top2α decatenation assay with DoxPt as the inhibitor and the corresponding quantification (the uncropped gel can be found in Source Data file).

## Sheet: Figure S101 raw data
Figure S101
	[Dox-Pt] (µM)	0	0.01	0.02	0.05	0.1	0.2	0.5	1	2	5	10	20	30.2
	% Decatenation activity	100	93.9483	90.9401	95.8339	96.7984	93.3141	92.5719	97.984	100	70.1794	50.5846	12.4222	8.30258
