# Supplementary material for: Leveraging platinum-protein interactions to overcome chemoresistance
Source: Nat Commun. 2025 Oct 20;16:9263. doi: 10.1038/s41467-025-64295-0 (PMC12537935; doi:10.1038/s41467-025-64295-0)
Supplement: Supplementary file 4 — Source data [file 41467_2025_64295_MOESM4_ESM.zip › Excel files/Source Data Figure S102 Plot.xlsx]

## Sheet: Figure S102
Figure S102	Representative gel image of human Top2α cleavage assay with etoposide in the presence of ethidium bromide and the corresponding quantification (the uncropped gel can be found in Source Data file).

## Sheet: Figure S102 raw data
Figure S102
	[Etoposide] (µM)	5	10	20	50	100	200	500	1000
	% linear	5.30158	8.87281	18.034	38.17	56.2169	77.1869	78.6138	100
