# Supplementary material for: Leveraging platinum-protein interactions to overcome chemoresistance
Source: Nat Commun. 2025 Oct 20;16:9263. doi: 10.1038/s41467-025-64295-0 (PMC12537935; doi:10.1038/s41467-025-64295-0)
Supplement: Supplementary file 4 — Source data [file 41467_2025_64295_MOESM4_ESM.zip › Excel files/Source Data Figure S12.xlsx]

## Sheet: Figure S12
Figure S12	HPLC chromatograms (250 nm) showing the slow conversion of DoxPt (50 μM) to DoxPt2 in pH 7.0 PIPES buffer containing 100 mM KCl and 10 vol % MeOH at 37 °C. Solvent gradient is given in the text.

## Sheet: Figure S12 raw data
Figure S12	time (min)	0 h	1 h	4 h	8 h	12 h
	0.0005	0.003971	0.009128	0.012355	0.011329	0.006367
	0.001333	0.003109	0.008757	0.010321	0.011522	0.00628
	0.002167	0.00432	0.009623	0.010832	0.01213	0.007065
	0.003	0.005649	0.009729	0.008412	0.01038	0.008204
	0.003833	0.006959	0.011629	0.010065	0.014803	0.009657
	0.004667	0.004543	0.009091	0.01052	0.009787	0.010192
	0.0055	0.004441	0.009115	0.009843	0.012369	0.008259
	0.006333	0.005092	0.008489	0.009906	0.013204	0.011413
	0.007167	0.005427	0.009146	0.009391	0.011866	0.010301
	0.008	0.004872	0.011249	0.010463	0.011465	0.007315
	0.008833	0.005669	0.009808	0.011804	0.013714	0.007442
	0.009667	0.004193	0.008738	0.011047	0.013299	0.008087
	0.0105	0.003329	0.011067	0.011489	0.011968	0.006653
	0.011333	0.004945	0.009286	0.010905	0.012535	0.01213
	0.012167	0.004464	0.009833	0.011758	0.012966	0.012112
	0.013	0.004478	0.008517	0.010792	0.013204	0.009888
	0.013833	0.004537	0.007848	0.011691	0.010452	0.009534
	0.014667	0.004692	0.009872	0.011744	0.012104	0.005681
	0.0155	0.003202	0.00838	0.010005	0.014039	0.005763
	0.016333	0.004776	0.010665	0.011233	0.013155	0.009039
	0.017167	0.003639	0.010869	0.012	0.013257	0.007896
	0.018	0.00423	0.009726	0.010852	0.014198	0.012343
	0.018833	0.00543	0.009972	0.010005	0.012505	0.00614
	0.019667	0.003056	0.010878	0.009318	0.012051	0.010782
	0.0205	0.003278	0.010802	0.008847	0.01221	0.008109
	0.021333	0.003433	0.010547	0.010098	0.011847	0.009516
	0.022167	0.004498	0.010197	0.010951	0.01255	0.009838
	0.023	0.005159	0.010751	0.011117	0.012369	0.005768
	0.023833	0.004027	0.009234	0.010185	0.012387	0.008958
	0.024667	0.004458	0.009696	0.009365	0.013631	0.006516
	0.0255	0.003295	0.008465	0.010344	0.01162	0.009743
	0.026333	0.004219	0.009313	0.00887	0.007443	0.003685
	0.027167	0.003273	0.008614	0.007901	0.012781	0.00535
	0.028	0.004334	0.009076	0.006315	0.008766	0.005831
	0.028833	0.002509	0.007456	0.007354	0.010422	0.008431
	0.029667	0.001552	0.009702	0.0075	0.010324	0.006476
	0.0305	0.003425	0.007544	0.008094	0.00919	0.010337
	0.031333	0.002416	0.009386	0.007523	0.008101	0.006244
	0.032167	0.001777	0.005884	0.005353	0.00798	0.004846
	0.033	0.002884	0.0069	0.005094	0.007126	0.003726
	0.033833	0.002459	0.007106	0.005608	0.007749	0.004656
	0.034667	0.003177	0.00731	0.007377	0.006233	0.001743
	0.0355	0.00383	0.005906	0.007214	0.010395	0.005958
	0.036333	0.001442	0.005802	0.005253	0.006683	0.00589
	0.037167	0.001388	0.005714	0.005641	0.005591	0.002913
	0.038	0.003126	0.005681	0.004633	0.006305	0.003739
	0.038833	0.001571	0.004693	0.006362	0.007288	0.005051
	0.039667	0.002521	0.004963	0.00455	0.007065	0.000985
	0.0405	0.002073	0.005219	0.005827	0.005557	0.002015
	0.041333	0.002577	0.006109	0.003876	0.005413	0.005173
	0.042167	0.002332	0.004049	0.004453	0.007031	0.003281
	0.043	0.001214	0.004705	0.005147	0.005787	0.008096
	0.043833	0.002276	0.004696	0.004069	0.002287	0.001638
	0.044667	0.003095	0.004155	0.00447	0.004782	0.002051
	0.0455	0.001802	0.002906	0.005018	0.00423	0.005831
	0.046333	0.004461	0.004085	0.004002	0.005942	0.002251
	0.047167	0.001631	0.005018	0.00294	0.003088	0.002391
	0.048	0.002219	0.005255	0.003627	0.006509	0.00152
	0.048833	0.001045	0.005234	0.004271	0.005054	0.005432
	0.049667	0.002706	0.004103	0.005303	0.005561	0.005232
	0.0505	0.004047	0.002769	0.004317	0.004358	0.004388
	0.051333	0.003022	0.006526	0.006325	0.004264	0.000286
	0.052167	0.002399	0.005161	0.004941	0.007443	0.002859
	0.053	0.004999	0.003429	0.002761	0.00567	0.001611
	0.053833	0.003236	0.006951	0.004437	0.003897	0.00368
	0.054667	0.005159	0.002863	0.004122	0.004362	0.0026
	0.0555	0.003132	0.004131	0.004457	0.002744	0.005877
	0.056333	0.003061	0.003201	0.005243	0.004687	0.002441
	0.057167	0.003977	0.006811	0.006919	0.005065	0.001089
	0.058	0.004833	0.004705	0.004626	0.005534	0.003018
	0.058833	0.005824	0.005255	0.005705	0.00626	0.002214
	0.059667	0.006461	0.005441	0.007852	0.006328	-0.0014
	0.0605	0.005438	0.005593	0.00591	0.007141	0.002637
	0.061333	0.004782	0.006933	0.006684	0.008974	0.007605
	0.062167	0.005655	0.007857	0.007148	0.005859	0.00471
	0.063	0.006314	0.007629	0.008539	0.008392	0.007737
	0.063833	0.006249	0.00421	0.009683	0.008169	0.005491
	0.064667	0.005506	0.007957	0.006547	0.012875	0.007197
	0.0655	0.00637	0.007827	0.009577	0.01162	0.005069
	0.066333	0.007646	0.007492	0.009295	0.012603	0.003884
	0.067167	0.009122	0.009006	0.009099	0.010959	0.009062
	0.068	0.007832	0.010538	0.011253	0.012633	0.007574
	0.068833	0.008722	0.008763	0.010586	0.014225	0.007347
	0.069667	0.006694	0.010319	0.010341	0.011318	0.003844
	0.0705	0.007201	0.008982	0.009202	0.010448	0.003322
	0.071333	0.007779	0.008395	0.009395	0.008936	0.005695
	0.072167	0.008297	0.006948	0.007414	0.009537	0.006634
	0.073	0.007618	0.010626	0.00974	0.011405	0.008227
	0.073833	0.008038	0.008033	0.005857	0.00984	0.007129
	0.074667	0.007629	0.007772	0.007566	0.009326	0.007701
	0.0755	0.004295	0.007255	0.008041	0.008846	-0.00011
	0.076333	0.005024	0.00655	0.007606	0.008267	0.005341
	0.077167	0.003932	0.007073	0.004629	0.006192	0.002591
	0.078	0.005112	0.005541	0.004039	0.006729	0.00309
	0.078833	0.004534	0.0069	0.001769	0.00663	0.003467
	0.079667	0.003647	0.003425	0.002598	0.00285	0.005418
	0.0805	0.00354	0.004973	0.003697	0.004816	-0.00098
	0.081333	0.002445	0.002976	0.004666	0.005251	0.004447
	0.082167	0.003309	0.003942	0.002187	0.002986	-0.00081
	0.083	0.003244	0.003635	0.001218	0.002279	-0.00182
	0.083833	0.001543	0.001313	0.003518	0.001981	-0.00149
	0.084667	0.003427	0.003498	0.000667	0.002729	-0.00118
	0.0855	0.00314	0.00317	0.002924	0.002143	-0.00025
	0.086333	0.003205	0.002204	0.002781	0.003417	-0.00184
	0.087167	0.00305	0.001343	0.001951	0.002438	0.002364
	0.088	0.00269	0.00203	-0.00095	0.004211	-0.00387
	0.088833	0.002709	0.005577	0.002486	0.002729	-0.00273
	0.089667	0.001495	0.002128	0.003587	0.002646	-0.00111
	0.0905	0.002154	0.00193	0.003504	0.003928	-0.00161
	0.091333	0.004205	0.001362	0.001298	0.003334	0.001511
	0.092167	0.000344	0.001793	0.00293	0.00065	0.000944
	0.093	0.001974	0.003286	0.004002	0.001123	0.000241
	0.093833	0.002718	0.00345	0.003853	0.003701	-0.00034
	0.094667	0.003698	0.003708	2.32e-05	0.002722	-0.0017
	0.0955	0.003788	0.004255	0.003385	0.003406	-0.005
	0.096333	0.00345	0.003872	0.003405	0.002529	-0.00199
	0.097167	0.003616	0.001821	0.003385	0.001667	0.000245
	0.098	0.002512	0.003921	0.005134	0.005164	0.000513
	0.098833	0.00316	0.00359	0.003173	0.00293	0.003635
	0.099667	0.002335	0.003811	0.003604	0.007039	0.003925
	0.1005	0.003461	0.003055	0.002817	0.004049	1.82e-05
	0.101333	0.003196	0.00434	0.001769	0.005149	-0.00088
	0.102167	0.005055	0.004501	0.006554	0.005844	0.002655
	0.103	0.003309	0.004115	0.004852	0.007069	0.004665
	0.103833	0.004106	0.004194	0.006116	0.007409	0.006485
	0.104667	0.000772	0.005559	0.005585	0.00561	0.002813
	0.1055	0.005199	0.00514	0.00662	0.006536	-0.00066
	0.106333	0.004819	0.004225	0.005542	0.004555	0.001216
	0.107167	0.003357	0.004672	0.005542	0.008203	0.00246
	0.108	0.002149	0.004021	0.006345	0.005927	0.004084
	0.108833	0.004675	0.006459	0.005257	0.005341	0.003984
	0.109667	0.004653	0.006663	0.004258	0.004551	0.00452
	0.1105	0.005427	0.006699	0.006043	0.005489	0.004388
	0.111333	0.003794	0.005465	0.006123	0.006407	0.005078
	0.112167	0.005486	0.006216	0.008588	0.008762	0.002664
	0.113	0.004647	0.006629	0.006272	0.006593	0.002959
	0.113833	0.004509	0.007039	0.00668	0.006918	0.002754
	0.114667	0.003489	0.009045	0.005638	0.009269	0.002913
	0.1155	0.00343	0.006985	0.005612	0.008089	0.004293
	0.116333	0.004396	0.008052	0.005814	0.006358	0.002795
	0.117167	0.00545	0.00662	0.007433	0.007545	0.004878
	0.118	0.003588	0.006945	0.007022	0.007303	0.004697
	0.118833	0.004233	0.00759	0.006757	0.007969	0.004288
	0.119667	0.003044	0.006571	0.006498	0.0079	0.006049
	0.1205	0.004086	0.007033	0.006514	0.007674	0.002019
	0.121333	0.003439	0.006088	0.006952	0.01066	0.002754
	0.122167	0.003396	0.006422	0.005572	0.009488	0.003989
	0.123	0.00352	0.004784	0.006295	0.00936	0.004243
	0.123833	0.005098	0.005811	0.005187	0.00798	0.003322
	0.124667	0.004813	0.00614	0.003627	0.009613	0.007719
	0.1255	0.004844	0.005176	0.005346	0.00778	0.000486
	0.126333	0.003779	0.005088	0.004616	0.008452	0.000998
	0.127167	0.004019	0.00589	0.005834	0.007636	-7.7e-05
	0.128	0.003146	0.004757	0.003733	0.007216	-0.00142
	0.128833	0.00677	0.007377	0.006597	0.007556	0.002555
	0.129667	0.006033	0.00597	0.005469	0.007519	0.003739
	0.1305	0.004534	0.005118	0.005499	0.006101	0.001815
	0.131333	0.003937	0.003805	0.006564	0.007458	0.00334
	0.132167	0.00403	0.007173	0.00382	0.007432	0.001842
	0.133	0.005951	0.005881	0.004029	0.007674	0.001343
	0.133833	0.0049	0.005173	0.00514	0.005682	0.001053
	0.134667	0.006418	0.005833	0.005622	0.008728	0.002646
	0.1355	0.003509	0.005775	0.006083	0.006101	0.000154
	0.136333	0.004979	0.004246	0.005343	0.005341	0.000939
	0.137167	0.004962	0.003881	0.004782	0.007466	0.001888
	0.138	0.004576	0.004541	0.004603	0.006407	0.00192
	0.138833	0.004236	0.004337	0.003007	0.003924	0.001021
	0.139667	0.00539	0.006814	0.003219	0.006475	0.000835
	0.1405	0.004847	0.005322	0.004334	0.006003	-0.00112
	0.141333	0.004931	0.004316	0.003269	0.00508	0.004252
	0.142167	0.003822	0.004556	0.006431	0.006596	0.004252
	0.143	0.004692	0.003678	0.003627	0.004899	0.003844
	0.143833	0.002749	0.00383	0.003484	0.00688	0.003177
	0.144667	0.004196	0.004994	0.004072	0.007322	-0.00037
	0.1455	0.006294	0.002541	0.005542	0.004929	0.001765
	0.146333	0.005016	0.005094	0.002857	0.00378	0.004488
	0.147167	0.004512	0.006687	0.004092	0.004204	0.000826
	0.148	0.00663	0.004635	0.004354	0.006105	0.004452
	0.148833	0.005326	0.005146	0.006013	0.0046	0.002809
	0.149667	0.00345	0.004799	0.005174	0.004642	0.000708
	0.1505	0.004929	0.00493	0.006534	0.00716	-0.00097
	0.151333	0.004768	0.003444	0.002728	0.006385	0.004048
	0.152167	0.003991	0.002927	0.002801	0.004903	-0.00121
	0.153	0.005478	0.005666	0.002993	0.007182	0.003322
	0.153833	0.005041	0.005726	0.005625	0.00186	0.002201
	0.154667	0.005081	0.006061	0.002967	0.003606	0.003644
	0.1555	0.0047	0.003638	0.004065	0.005534	0.004238
	0.156333	0.004889	0.00386	0.00371	0.004563	-0.00049
	0.157167	0.005275	0.004264	0.003272	0.004608	0.000241
	0.158	0.005306	0.005273	0.004208	0.005935	0.005033
	0.158833	0.006599	0.00486	0.004639	0.005406	-0.00133
	0.159667	0.004934	0.002763	0.004244	0.004536	0.002419
	0.1605	0.004298	0.005012	0.003889	0.004347	0.004874
	0.161333	0.005052	0.002368	0.00214	0.006271	0.005305
	0.162167	0.004019	0.004793	0.003289	0.006449	0.00182
	0.163	0.005864	0.00469	0.004815	0.004941	0.002464
	0.163833	0.002326	0.00469	0.004221	0.006305	0.000531
	0.164667	0.004723	0.005538	0.004815	0.004169	0.001162
	0.1655	0.005925	0.004286	0.005963	0.004914	0.00245
	0.166333	0.005323	0.004179	0.00298	0.006014	0.001647
	0.167167	0.005002	0.004097	0.004507	0.004774	0.002977
	0.168	0.006266	0.005632	0.002187	0.003153	0.001661
	0.168833	0.005771	0.004811	0.004148	0.005164	0.001861
	0.169667	0.003349	0.00286	0.004198	0.005912	0.00138
	0.1705	0.004275	0.003857	0.002459	0.005398	0.000286
	0.171333	0.005067	0.00328	0.002552	0.005409	-0.00021
	0.172167	0.005692	0.007082	0.005565	0.006294	-0.00062
	0.173	0.004762	0.005425	0.003458	0.003678	0.003335
	0.173833	0.00514	0.003854	0.005861	0.003795	0.002482
	0.174667	0.004836	0.004213	0.004314	0.004714	0.003326
	0.1755	0.004807	0.003921	0.003836	0.004714	-0.00227
	0.176333	0.003177	0.005197	0.003358	0.003754	-0.00302
	0.177167	0.003532	0.005918	0.002927	0.003962	-0.00052
	0.178	0.0069	0.004465	0.003226	0.006396	-0.00011
	0.178833	0.005661	0.003638	0.003518	0.005092	0.000127
	0.179667	0.0049	0.003684	0.005164	0.003678	0.005078
	0.1805	0.004653	0.004255	0.004155	0.006165	0.002074
	0.181333	0.003411	0.003772	0.003501	0.007126	0.003762
	0.182167	0.004179	0.004425	0.004795	0.006169	0.001947
	0.183	0.005407	0.004425	0.005107	0.00468	-0.00104
	0.183833	0.005773	0.004067	0.006103	0.0044	-0.00067
	0.184667	0.00383	0.006228	0.005233	0.005496	-0.00078
	0.1855	0.002537	0.004328	0.005977	0.005988	0.001416
	0.186333	0.007297	0.004301	0.002867	0.004026	0.003009
	0.187167	0.005799	0.003532	0.003504	0.006422	0.004261
	0.188	0.005041	0.003556	0.004453	0.005791	0.003476
	0.188833	0.004793	0.004015	0.003982	0.005481	0.00157
	0.189667	0.003563	0.003672	0.003023	0.00553	0.001638
	0.1905	0.00365	0.003517	0.00376	0.006456	0.002473
	0.191333	0.006759	0.002827	0.004364	0.005213	0.001752
	0.192167	0.005424	0.004349	0.004965	0.003236	0.004021
	0.193	0.00456	0.003398	0.005748	0.003761	0.000209
	0.193833	0.004864	0.004249	0.003939	0.006003	-0.00011
	0.194667	0.006565	0.005179	0.004799	0.006479	-0.00079
	0.1955	0.005548	0.003112	0.006153	0.004937	-0.00022
	0.196333	0.005382	0.005328	0.004812	0.004922	-0.00047
	0.197167	0.005109	0.003009	0.00366	0.004555	0.00457
	0.198	0.00719	0.004799	0.005091	0.004691	0.003331
	0.198833	0.005962	0.004009	0.005831	0.007228	0.002106
	0.199667	0.005185	0.003131	0.002469	0.00485	0.00314
	0.2005	0.004999	0.002866	0.004264	0.006283	0.001039
	0.201333	0.005748	0.004963	0.004752	0.005372	-0.00113
	0.202167	0.005523	0.005368	0.005077	0.006366	-0.0021
	0.203	0.005024	0.004207	0.003929	0.003353	0.002573
	0.203833	0.004982	0.004857	0.006259	0.005878	0.004311
	0.204667	0.004788	0.004799	0.006083	0.003175	0.000191
	0.2055	0.005827	0.004353	0.004789	0.005738	0.001779
	0.206333	0.006187	0.004596	0.004218	0.005028	-0.00097
	0.207167	0.004937	0.005453	0.003046	0.004994	0.001343
	0.208	0.00612	0.005055	0.002048	0.00485	0.002097
	0.208833	0.005021	0.004663	0.003441	0.005897	-0.00183
	0.209667	0.004391	0.004134	0.005426	0.003833	-0.00073
	0.2105	0.00523	0.005003	0.003823	0.004702	0.005264
	0.211333	0.005289	0.005593	0.005499	0.005016	0.003181
	0.212167	0.005323	0.002088	0.005943	0.006895	0.001974
	0.213	0.006055	0.004292	0.003438	0.007742	-0.0029
	0.213833	0.005464	0.00479	0.004706	0.004513	-0.00386
	0.214667	0.004458	0.006073	0.004938	0.00513	0.00172
	0.2155	0.005481	0.005903	0.004507	0.005012	0.000209
	0.216333	0.007269	0.006046	0.005953	0.004547	0.000535
	0.217167	0.006061	0.004887	0.005857	0.004423	0.002804
	0.218	0.005948	0.005033	0.003617	0.007795	0.00118
	0.218833	0.006055	0.003717	0.004955	0.007417	0.002995
	0.219667	0.004847	0.004255	0.005761	0.003708	-0.00075
	0.2205	0.004861	0.00393	0.005044	0.004306	0.002142
	0.221333	0.005266	0.002778	0.003302	0.004215	0.000358
	0.222167	0.006432	0.005833	0.003511	0.005901	0.002509
	0.223	0.005661	0.004255	0.00455	0.004812	0.005582
	0.223833	0.006452	0.005553	0.006823	0.006271	0.002078
	0.224667	0.005182	0.004289	0.005207	0.005239	-0.00051
	0.2255	0.004258	0.003565	0.003763	0.004166	0.000227
	0.226333	0.004143	0.004963	0.004301	0.004721	-0.0007
	0.227167	0.00541	0.004553	0.003879	0.003791	0.000908
	0.228	0.00594	0.003991	0.006043	0.005859	-0.00193
	0.228833	0.003881	0.005179	0.006076	0.006298	0.003748
	0.229667	0.004695	0.005024	0.004749	0.006146	0.002922
	0.2305	0.007128	0.00462	0.003916	0.002253	-0.00025
	0.231333	0.004261	0.004711	0.002983	0.005073	0.002718
	0.232167	0.005689	0.005705	0.004523	0.006165	-0.00049
	0.233	0.005754	0.003903	0.006252	0.004619	5.45e-05
	0.233833	0.006508	0.005328	0.005061	0.005659	-0.00227
	0.234667	0.005686	0.003356	0.006909	0.004967	0.004216
	0.2355	0.004945	0.003605	0.004755	0.006721	0.006448
	0.236333	0.004512	0.004669	0.002509	0.005848	0.00029
	0.237167	0.004086	0.004173	0.003823	0.005852	0.002355
	0.238	0.004317	0.005042	0.003372	0.004483	0.000599
	0.238833	0.00405	0.005249	0.00438	0.005511	-0.00017
	0.239667	0.006337	0.004201	0.00369	0.004177	0.000581
	0.2405	0.006337	0.005085	0.003199	0.006381	0.004007
	0.241333	0.004734	0.005064	0.004948	0.003568	0.003435
	0.242167	0.005847	0.003149	0.005349	0.006381	-0.00013
	0.243	0.00532	0.006161	0.003703	0.005235	0.000222
	0.243833	0.006337	0.006441	0.004281	0.00451	0.002723
	0.244667	0.006554	0.003559	0.004424	0.005712	-0.00537
	0.2455	0.007015	0.005468	0.005847	0.003818	0.002786
	0.246333	0.005264	0.00517	0.003405	0.006211	0.001643
	0.247167	0.003371	0.004407	0.005781	0.005213	-0.00016
	0.248	0.005292	0.003383	0.004072	0.005258	0.003136
	0.248833	0.005652	0.003742	0.005041	0.004377	0.00236
	0.249667	0.005255	0.004307	0.003627	0.004668	0.000681
	0.2505	0.005478	0.00472	0.003166	0.004222	0.00093
	0.251333	0.005402	0.00417	0.002844	0.007152	0.000245
	0.252167	0.005514	0.005477	0.004258	0.007451	0.002582
	0.253	0.007255	0.003742	0.005963	0.004374	0.001293
	0.253833	0.004132	0.004115	0.003946	0.004737	0.002446
	0.254667	0.006418	0.00448	0.004918	0.003814	0.002033
	0.2555	0.002743	0.004088	0.006	0.00753	0.002437
	0.256333	0.004089	0.003547	0.00457	0.00637	-0.00122
	0.257167	0.004067	0.007313	0.004341	0.006997	0.003027
	0.258	0.006751	0.004611	0.002333	0.005122	0.004243
	0.258833	0.005334	0.005146	0.004211	0.00601	0.001094
	0.259667	0.005061	0.004979	0.002638	0.0053	0.005246
	0.2605	0.005258	0.006091	0.0038	0.004491	0.001502
	0.261333	0.004371	0.004802	0.005801	0.006793	0.002065
	0.262167	0.007058	0.004301	0.003952	0.005685	-0.0011
	0.263	0.005461	0.005131	0.004911	0.009413	-0.00056
	0.263833	0.006421	0.00448	0.005087	0.005356	0.002183
	0.264667	0.006849	0.004723	0.005462	0.00527	0.004815
	0.2655	0.005664	0.00759	0.005741	0.003807	0.002246
	0.266333	0.005005	0.004608	0.004553	0.004793	0.00461
	0.267167	0.006646	0.00327	0.006156	0.005814	4.08e-05
	0.268	0.007415	0.003732	0.003876	0.004033	0.001579
	0.268833	0.005748	0.004793	0.004729	0.006385	0.002682
	0.269667	0.006613	0.005705	0.004935	0.006411	-0.00065
	0.2705	0.005914	0.003772	0.00378	0.003731	0.002882
	0.271333	0.006086	0.006447	0.004921	0.004135	0.000781
	0.272167	0.0053	0.003891	0.003305	0.004427	0.000222
	0.273	0.005058	0.005428	0.00517	0.006562	0.004043
	0.273833	0.004647	0.002055	0.003488	0.006343	-0.00105
	0.274667	0.00494	0.004857	0.006093	0.007394	-0.002
	0.2755	0.004455	0.003906	0.003979	0.006532	-0.00054
	0.276333	0.004317	0.005301	0.002894	0.005285	-0.00063
	0.277167	0.006717	0.003918	0.004268	0.004797	0.005223
	0.278	0.005326	0.005368	0.003219	0.004302	0.00206
	0.278833	0.00579	0.005356	0.004573	0.005409	0.005504
	0.279667	0.004771	0.004824	0.005064	0.006763	0.003549
	0.2805	0.006218	0.005158	0.004294	0.004241	-0.00041
	0.281333	0.006528	0.004362	0.003166	0.007337	0.000499
	0.282167	0.004129	0.004219	0.004234	0.005194	0.001243
	0.283	0.005528	0.005447	0.004211	0.005693	-0.00088
	0.283833	0.0051	0.00476	0.00383	0.005016	0.003081
	0.284667	0.006421	0.005082	0.004331	0.005409	0.003403
	0.2855	0.004588	0.005033	0.005568	0.006959	0.000318
	0.286333	0.005478	0.003544	0.006455	0.004427	-0.00137
	0.287167	0.005382	0.006897	0.005738	0.006453	0.000794
	0.288	0.00356	0.003951	0.004865	0.006165	0.001357
	0.288833	0.00552	0.004258	0.005343	0.004207	0.00368
	0.289667	0.005872	0.002346	0.006763	0.005409	9.08e-06
	0.2905	0.006089	0.005164	0.004387	0.004328	0.001416
	0.291333	0.005621	0.003988	0.002857	0.004147	0.001774
	0.292167	0.005683	0.004304	0.003518	0.006343	0.003748
	0.293	0.00621	0.005447	0.004785	0.00381	0.004365
	0.293833	0.005421	0.004	0.005804	0.005451	0.000608
	0.294667	0.006554	0.006684	0.005495	0.005712	0.003403
	0.2955	0.006055	0.006283	0.005114	0.003958	0.001239
	0.296333	0.005762	0.004748	0.005452	0.004839	0.00142
	0.297167	0.004703	0.005739	0.005472	0.004963	0.001593
	0.298	0.006511	0.005158	0.006647	0.005031	-0.00045
	0.298833	0.003394	0.003304	0.003408	0.005511	0.000558
	0.299667	0.005481	0.004942	0.004178	0.008108	0.000372
	0.3005	0.005928	0.004541	0.00364	0.003928	-0.00033
	0.301333	0.006875	0.006538	0.002545	0.005576	-0.0014
	0.302167	0.003844	0.003985	0.005519	0.008214	-0.00066
	0.303	0.006266	0.004979	0.003338	0.004154	-5e-05
	0.303833	0.005835	0.003571	0.004842	0.004513	0.003422
	0.304667	0.0049	0.005273	0.005688	0.005489	0.001221
	0.3055	0.005495	0.005602	0.004526	0.004158	0.003344
	0.306333	0.005289	0.004678	0.002578	0.008044	0.001965
	0.307167	0.00476	0.005109	0.004374	0.007436	-9.1e-06
	0.308	0.006768	0.003948	0.004689	0.005315	0.004824
	0.308833	0.005824	0.005234	0.003063	0.006483	0.003009
	0.309667	0.005455	0.006392	0.003547	0.002967	0.003807
	0.3105	0.005019	0.005453	0.004115	0.005704	0.001806
	0.311333	0.005472	0.003541	0.002087	0.004166	0.001094
	0.312167	0.00423	0.006705	0.003189	0.00575	0.002904
	0.313	0.006925	0.005298	0.003621	0.006218	-0.00038
	0.313833	0.005382	0.004878	0.005296	0.004272	0.004193
	0.314667	0.005968	0.00441	0.004367	0.006532	0.002727
	0.3155	0.004484	0.00631	0.006053	0.008388	0.001066
	0.316333	0.004667	0.003884	0.003936	0.005973	0.00604
	0.317167	0.006579	0.005146	0.004533	0.007953	0.000209
	0.318	0.005123	0.0051	0.002854	0.006593	0.003317
	0.318833	0.004692	0.005735	0.004785	0.005496	0.002391
	0.319667	0.004408	0.00531	0.003053	0.006649	-0.00137
	0.3205	0.004929	0.004735	0.004619	0.00513	0.002228
	0.321333	0.006638	0.004763	0.003315	0.003776	0.003
	0.322167	0.004543	0.003818	0.004361	0.004922	0.002859
	0.323	0.006697	0.003149	0.005203	0.005133	0.0056
	0.323833	0.006027	0.004453	0.002031	0.007405	0.000735
	0.324667	0.004244	0.003988	0.003338	0.006351	0.001901
	0.3255	0.004334	0.002656	0.005041	0.00581	-0.00104
	0.326333	0.005289	0.005754	0.005459	0.004219	0.002895
	0.327167	0.005227	0.005234	0.00456	0.0066	0.001597
	0.328	0.0057	0.004015	0.005595	0.007375	0.001257
	0.328833	0.005616	0.003836	0.004613	0.005837	0.002922
	0.329667	0.004695	0.006602	0.003312	0.004812	0.002373
	0.3305	0.003585	0.004152	0.003103	0.005738	0.002296
	0.331333	0.004976	0.003577	0.004822	0.00381	0.00152
	0.332167	0.004748	0.006602	0.005827	0.007912	-0.00247
	0.333	0.006855	0.003729	0.003866	0.006944	0.001847
	0.333833	0.005827	0.00572	0.007493	0.004971	0.004356
	0.334667	0.003625	0.003906	0.004364	0.005069	0.000395
	0.3355	0.002867	0.005839	0.004264	0.00539	0.002155
	0.336333	0.004244	0.005453	0.006866	0.006071	0.001507
	0.337167	0.004982	0.005784	0.005442	0.003062	0.00162
	0.338	0.005773	0.005392	0.003773	0.005984	0.001334
	0.338833	0.004129	0.005149	0.007556	0.003584	-0.00113
	0.339667	0.00425	0.006571	0.006886	0.005406	0.002142
	0.3405	0.006934	0.003857	0.004945	0.004774	2.27e-05
	0.341333	0.0053	0.004669	0.00454	0.005727	0.001634
	0.342167	0.003751	0.005228	0.003365	0.005772	0.002795
	0.343	0.005906	0.004845	0.003239	0.005878	0.000939
	0.343833	0.004881	0.004906	0.004138	0.007027	0.001407
	0.344667	0.00572	0.00589	0.005266	0.004918	-0.00164
	0.3455	0.00697	0.004799	0.005529	0.00508	0.003231
	0.346333	0.004799	0.005042	0.00534	0.004287	0.003993
	0.347167	0.006058	0.004161	0.002847	0.00575	0.004738
	0.348	0.003954	0.003511	0.005937	0.006124	0.003998
	0.348833	0.00523	0.003799	0.005515	0.006596	0.000141
	0.349667	0.007162	0.004377	0.005462	0.005122	0.001933
	0.3505	0.003689	0.004641	0.002764	0.005398	0.001216
	0.351333	0.004039	0.003228	0.006564	0.005092	0.00044
	0.352167	0.004053	0.004514	0.004069	0.004245	0.002546
	0.353	0.00525	0.005122	0.003982	0.004052	0.002759
	0.353833	0.00499	0.003505	0.004102	0.005912	0.005377
	0.354667	0.005427	0.005042	0.004241	0.005141	0.00319
	0.3555	0.005765	0.003997	0.005389	0.003988	-0.00108
	0.356333	0.005221	0.004091	0.004978	0.004895	-4.5e-05
	0.357167	0.007153	0.003465	0.004327	0.004982	0.000953
	0.358	0.004526	0.003799	0.004921	0.006419	-0.00045
	0.358833	0.005379	0.006	0.002864	0.007651	0.003667
	0.359667	0.005576	0.005112	0.003355	0.005213	-0.00101
	0.3605	0.003884	0.004511	0.004158	0.006702	0.002033
	0.361333	0.004005	0.003827	0.003173	0.003308	0.000318
	0.362167	0.004168	0.004878	0.003113	0.005077	0.001743
	0.363	0.006004	0.004739	0.00364	0.004891	0.001248
	0.363833	0.00492	0.004109	0.005084	0.003527	0.001407
	0.364667	0.005128	0.004462	0.005359	0.004075	0.002646
	0.3655	0.004743	0.004863	0.003591	0.007099	0.005391
	0.366333	0.005649	0.003687	0.004828	0.006861	0.003571
	0.367167	0.005083	0.004723	0.004334	0.004393	0.002446
	0.368	0.006131	0.004349	0.004709	0.004238	0.002287
	0.368833	0.004438	0.004435	0.005575	0.005515	0.001171
	0.369667	0.005083	0.006085	0.004221	0.002673	-0.00094
	0.3705	0.004205	0.003669	0.005266	0.006037	0.002214
	0.371333	0.005821	0.003131	0.004404	0.005409	0.004098
	0.372167	0.005368	0.001064	0.004965	0.003587	-0.00108
	0.373	0.005404	0.003088	0.004188	0.005912	0.001956
	0.373833	0.006061	0.004109	0.002821	0.005791	-0.0032
	0.374667	0.004692	0.005115	0.00218	0.00581	0.000744
	0.3755	0.004593	0.002444	0.00302	0.005557	0.001416
	0.376333	0.004523	0.005498	0.003743	0.005349	-0.00128
	0.377167	0.00494	0.003039	0.004676	0.006177	0.0053
	0.378	0.004734	0.003833	0.005084	0.006022	0.002537
	0.378833	0.005303	0.003289	0.003043	0.006112	0.004452
	0.379667	0.005526	0.00652	0.004135	0.00595	0.004007
	0.3805	0.005621	0.005097	0.004941	0.005164	3.18e-05
	0.381333	0.003932	0.003629	0.005522	0.006759	-0.00109
	0.382167	0.005373	0.004359	0.002987	0.005889	0.002137
	0.383	0.005816	0.005973	0.002764	0.006196	0.000703
	0.383833	0.006599	0.004036	0.00516	0.004842	0.002709
	0.384667	0.005878	0.004413	0.00297	0.00584	0.004592
	0.3855	0.005534	0.005428	0.004878	0.004566	0.002364
	0.386333	0.002678	0.004	0.006318	0.006547	0.002292
	0.387167	0.005402	0.005714	0.004069	0.008021	0.000109
	0.388	0.004968	0.001945	0.00456	0.004771	0.002514
	0.388833	0.005213	0.003386	0.005436	0.005356	0.001098
	0.389667	0.004822	0.004763	0.005549	0.006449	0.002827
	0.3905	0.004881	0.00431	0.005091	0.004215	-0.00017
	0.391333	0.006089	0.004225	0.003627	0.004472	0.002936
	0.392167	0.004613	0.005432	0.004088	0.007916	-0.00251
	0.393	0.004362	0.002492	0.0045	0.006332	0.005495
	0.393833	0.004348	0.003818	0.003889	0.00561	-0.0012
	0.394667	0.005624	0.002389	0.00457	0.005292	0.000917
	0.3955	0.004712	0.006432	0.004185	0.006963	-0.00051
	0.396333	0.004464	0.004231	0.004062	0.004022	-0.00034
	0.397167	0.006072	0.005131	0.004175	0.004786	0.004865
	0.398	0.005283	0.005787	0.004616	0.004737	-0.00016
	0.398833	0.005159	0.003535	0.005316	0.005171	-0.00152
	0.399667	0.005185	0.003863	0.004682	0.004668	0.000304
	0.4005	0.005278	0.004997	0.006086	0.004264	0.002773
	0.401333	0.005965	0.003207	0.004745	0.00392	0.001906
	0.402167	0.005999	0.003201	0.00518	0.004226	0.002959
	0.403	0.006492	0.003435	0.005147	0.007961	0.002927
	0.403833	0.005619	0.005988	0.004832	0.007511	0.004243
	0.404667	0.00519	0.003179	0.004782	0.006502	0.002478
	0.4055	0.004878	0.002143	0.003796	0.006112	0.001788
	0.406333	0.004461	0.004556	0.004195	0.004914	0.001561
	0.407167	0.004852	0.004739	0.004304	0.004033	0.000417
	0.408	0.005331	0.004413	0.004072	0.004313	0.001593
	0.408833	0.005796	0.004511	0.003604	0.004374	0.002351
	0.409667	0.005309	0.005477	0.004125	0.005235	0.002677
	0.4105	0.002557	0.00462	0.003826	0.006003	0.004393
	0.411333	0.005672	0.003726	0.00383	0.005731	-0.00309
	0.412167	0.003644	0.005477	0.003627	0.002907	-0.00117
	0.413	0.00717	0.003942	0.002104	0.006842	0.000368
	0.413833	0.004441	0.004204	0.003192	0.004752	6.35e-05
	0.414667	0.005554	0.005438	0.001148	0.005961	7.26e-05
	0.4155	0.004041	0.003745	0.005632	0.006517	0.002428
	0.416333	0.005086	0.005313	0.003232	0.006203	0.000109
	0.417167	0.003222	0.005273	0.004251	0.005232	0.00344
	0.418	0.00612	0.00383	0.003421	0.007258	0.001425
	0.418833	0.004985	0.005477	0.003398	0.005028	0.000821
	0.419667	0.00561	0.005623	0.005651	0.004105	0.002954
	0.4205	0.005013	0.003897	0.004984	0.005946	0.000104
	0.421333	0.004855	0.004073	0.004759	0.003043	0.002659
	0.422167	0.005835	0.006213	0.003189	0.006381	0.001566
	0.423	0.004509	0.003656	0.003494	0.004922	0.001788
	0.423833	0.00519	0.004544	0.005366	0.005443	0.002618
	0.424667	0.004681	0.0061	0.004357	0.006264	-0.00155
	0.4255	0.004672	0.004182	0.005336	0.004903	0.002242
	0.426333	0.005821	0.005094	0.005817	0.004211	0.003081
	0.427167	0.006376	0.005319	0.003876	0.005035	0.001121
	0.428	0.006852	0.003356	0.004404	0.005156	-0.0004
	0.428833	0.003492	0.004109	0.004719	0.007167	0.001021
	0.429667	0.005737	0.004675	0.00454	0.006109	-0.00401
	0.4305	0.004531	0.006009	0.005486	0.00355	-0.0008
	0.431333	0.00505	0.004501	0.007964	0.006041	-0.00062
	0.432167	0.005779	0.00358	0.004278	0.005115	0.003476
	0.433	0.00574	0.001678	0.002386	0.006351	0.004629
	0.433833	0.004008	0.002638	0.004762	0.006075	-0.0005
	0.434667	0.005252	0.005267	0.003153	0.004884	0.003412
	0.4355	0.004033	0.004349	0.005067	0.005421	0.00054
	0.436333	0.004123	0.003644	0.003448	0.006456	-0.0002
	0.437167	0.004517	0.00496	0.004314	0.003614	-3.6e-05
	0.438	0.006154	0.004982	0.005439	0.004222	0.002627
	0.438833	0.004889	0.003395	0.004888	0.004982	-0.00161
	0.439667	0.004613	0.003334	0.003836	0.002892	0.006866
	0.4405	0.004743	0.004407	0.006153	0.004381	0.001407
	0.441333	0.004486	0.003447	0.004278	0.007197	-0.00044
	0.442167	0.005523	0.003398	0.005724	0.005455	-0.0004
	0.443	0.004619	0.005362	0.005011	0.005115	0.003313
	0.443833	0.003675	0.00472	0.005104	0.0053	0.002414
	0.444667	0.005027	0.00521	0.003385	0.006207	0.002537
	0.4455	0.005171	0.004003	0.004838	0.006475	0.003435
	0.446333	0.003856	0.004246	0.002177	0.003508	0.003934
	0.447167	0.004019	0.003489	0.004855	0.005398	0.000336
	0.448	0.004165	0.004799	0.003461	0.005549	0.004547
	0.448833	0.007001	0.002304	0.005233	0.005632	-6.4e-05
	0.449667	0.005002	0.005401	0.003597	0.004411	0.001942
	0.4505	0.004117	0.004422	0.004633	0.00581	8.17e-05
	0.451333	0.004768	0.003924	0.002725	0.004207	0.001221
	0.452167	0.005061	0.005626	0.004755	0.005946	0.001979
	0.453	0.006976	0.00276	0.00372	0.007356	0.004728
	0.453833	0.005551	0.00631	0.003883	0.004067	0.005173
	0.454667	0.004264	0.004842	0.003879	0.003478	0.00319
	0.4555	0.005542	0.005769	0.004165	0.004181	0.003358
	0.456333	0.005438	0.003261	0.00366	0.006154	-5e-05
	0.457167	0.004619	0.005422	0.005356	0.003323	-0.00106
	0.458	0.005179	0.003176	0.003956	0.003818	0.003512
	0.458833	0.005638	0.003444	0.003544	0.003988	0.002832
	0.459667	0.004365	0.005425	0.000577	0.006751	0.000513
	0.4605	0.004306	0.005122	0.003982	0.005031	0.002047
	0.461333	0.005404	0.006328	0.00457	0.005557	0.001566
	0.462167	0.004377	0.005523	0.005379	0.004684	-0.00125
	0.463	0.004196	0.005289	0.005263	0.004472	0.002759
	0.463833	0.005737	0.005039	0.004042	0.004521	0.003263
	0.464667	0.006334	0.002866	0.004215	0.005447	0.00388
	0.4655	0.00505	0.00541	0.003146	0.004797	0.003063
	0.466333	0.004072	0.005158	0.002877	0.00671	0.005455
	0.467167	0.00757	0.003553	0.004629	0.007696	0.001439
	0.468	0.00501	0.006049	0.003624	0.007099	0.0028
	0.468833	0.004289	0.004906	0.002817	0.007303	-0.00029
	0.469667	0.003802	0.006997	0.00371	0.006124	0.001652
	0.4705	0.0073	0.004173	0.006727	0.003784	0.001561
	0.471333	0.006514	0.004018	0.00531	0.003538	0.000998
	0.472167	0.005447	0.005504	0.004782	0.004812	0.003776
	0.473	0.004506	0.004356	0.004261	0.003066	0.00142
	0.473833	0.005067	0.003742	0.003007	0.004041	-0.00026
	0.474667	0.006078	0.003571	0.004726	0.005674	0.003943
	0.4755	0.004613	0.004836	0.004616	0.004774	-0.00079
	0.476333	0.005376	0.005492	0.002499	0.006698	0.002087
	0.477167	0.005861	0.003976	0.004566	0.004763	0.003322
	0.478	0.006033	0.002149	0.005681	0.005326	0.001665
	0.478833	0.004388	0.004784	0.003727	0.004196	0.002074
	0.479667	0.002478	0.00338	0.005638	0.00646	0.001783
	0.4805	0.005407	0.003526	0.003003	0.002952	-0.00097
	0.481333	0.005968	0.004751	0.005539	0.005579	0.000172
	0.482167	0.005571	0.004787	0.004882	0.004876	0.004152
	0.483	0.006632	0.005763	0.001994	0.005557	0.005232
	0.483833	0.005151	0.004207	0.003664	0.005107	0.004601
	0.484667	0.004103	0.00421	0.004347	0.006007	-0.0025
	0.4855	0.004667	0.004739	0.005266	0.00612	0.003771
	0.486333	0.004002	0.005185	0.00594	0.007058	0.002178
	0.487167	0.005573	0.004617	0.003425	0.003183	0.000967
	0.488	0.004261	0.003593	0.004712	0.006241	0.00123
	0.488833	0.003675	0.005541	0.004596	0.005848	0.003317
	0.489667	0.004185	0.004073	0.004865	0.006211	0.002119
	0.4905	0.003765	0.003517	0.003962	0.004226	0.003431
	0.491333	0.005464	0.002973	0.004533	0.004982	0.002323
	0.492167	0.004075	0.004179	0.005174	0.007205	0.001498
	0.493	0.00425	0.005255	0.00519	0.006736	0.003385
	0.493833	0.005002	0.003781	0.004497	0.005092	0.005976
	0.494667	0.004571	0.003784	0.006249	0.005126	0.002051
	0.4955	0.004996	0.004805	0.003869	0.004839	0.003812
	0.496333	0.005317	0.006407	0.005376	0.005648	0.001193
	0.497167	0.005447	0.005763	0.005668	0.006056	-0.00193
	0.498	0.005086	0.005088	0.004533	0.005496	0.002414
	0.498833	0.005176	0.002836	0.005469	0.005258	0.001507
	0.499667	0.006286	0.002851	0.004696	0.004642	0.00123
	0.5005	0.005649	0.007535	0.003707	0.004332	0.002786
	0.501333	0.008325	0.005462	0.003249	0.006029	0.004946
	0.502167	0.005407	0.002818	0.001892	0.00398	0.004974
	0.503	0.003689	0.003413	0.003996	0.007114	0.005604
	0.503833	0.004039	0.004395	0.004331	0.006146	-0.00037
	0.504667	0.005134	0.004547	0.00446	0.004967	0.004402
	0.5055	0.005692	0.005012	0.004556	0.007099	0.000722
	0.506333	0.005368	0.004517	0.003189	0.006237	5.9e-05
	0.507167	0.005773	0.003623	0.005967	0.005459	0.004683
	0.508	0.003284	0.004	0.006063	0.00584	0.003317
	0.508833	0.004644	0.004526	0.003654	0.002608	0.000794
	0.509667	0.0075	0.003985	0.004437	0.005319	0.002441
	0.5105	0.003915	0.004258	0.004254	0.004827	0.005287
	0.511333	0.006475	0.004082	0.004075	0.006313	0.000454
	0.512167	0.006497	0.004833	0.002187	0.007114	0.000263
	0.513	0.005458	0.004644	0.005622	0.005201	0.002582
	0.513833	0.005306	0.005672	0.004069	0.004453	0.002736
	0.514667	0.005264	0.003675	0.005937	0.005784	0.002736
	0.5155	0.005635	0.006334	0.004991	0.005273	0.001838
	0.516333	0.005585	0.005207	0.003849	0.007352	-0.0002
	0.517167	0.004855	0.003757	0.004224	0.004733	0.00025
	0.518	0.002988	0.002748	0.002867	0.004249	0.003195
	0.518833	0.006582	0.004796	0.005691	0.005311	0.002301
	0.519667	0.005576	0.00452	0.005051	0.005519	-0.00115
	0.5205	0.006244	0.00514	0.002247	0.007129	0.005332
	0.521333	0.004667	0.004492	0.005353	0.006857	0.000495
	0.522167	0.00492	0.005918	0.003438	0.006003	0.003149
	0.523	0.00512	0.004681	0.003899	0.005538	0.001484
	0.523833	0.005962	0.00327	0.004274	0.005988	0.000617
	0.524667	0.003644	0.004559	0.005097	0.005118	0.000399
	0.5255	0.004084	0.004444	0.006693	0.005814	0.00349
	0.526333	0.004543	0.005301	0.005117	0.002359	-0.00059
	0.527167	0.002864	0.00617	0.00533	0.007878	0.00501
	0.528	0.004179	0.00528	0.002233	0.004011	0.001802
	0.528833	0.00445	0.006325	0.003849	0.005186	0.003717
	0.529667	0.005633	0.004152	0.004477	0.005164	-0.00338
	0.5305	0.005768	0.004088	0.005117	0.006271	-0.00058
	0.531333	0.005858	0.005529	0.004828	0.005753	0.00265
	0.532167	0.004329	0.005201	0.005515	0.003977	0.002305
	0.533	0.005024	0.002711	0.003182	0.0055	0.005813
	0.533833	0.003084	0.004395	0.006192	0.006362	0.002736
	0.534667	0.002687	0.004088	0.003239	0.004956	0.004343
	0.5355	0.003073	0.004489	0.003395	0.00584	-0.00063
	0.536333	0.005148	0.004872	0.002286	0.006286	-0.0006
	0.537167	0.005427	0.004328	0.002651	0.005262	0.000939
	0.538	0.004633	0.004656	0.004991	0.003602	0.003462
	0.538833	0.005956	0.003939	0.004666	0.007659	-0.00115
	0.539667	0.004492	0.004739	0.002788	0.007814	0.002205
	0.5405	0.003968	0.00476	0.005522	0.005118	0.003108
	0.541333	0.004546	0.006109	0.004619	0.00606	0.001806
	0.542167	0.005872	0.004462	0.004019	0.004608	0.002918
	0.543	0.005635	0.004973	0.005356	0.004653	0.000808
	0.543833	0.005821	0.005009	0.00368	0.003387	0.001348
	0.544667	0.004903	0.004909	0.002512	0.005118	0.001212
	0.5455	0.005041	0.003903	0.004998	0.006097	0.005005
	0.546333	0.005748	0.005827	0.005293	0.003345	0.00039
	0.547167	0.003605	0.005556	0.004878	0.005738	0.000445
	0.548	0.004585	0.006267	0.004387	0.005591	0.002605
	0.548833	0.005196	0.003508	0.004258	0.006109	-0.00277
	0.549667	0.005537	0.005663	0.005731	0.004589	-0.00125
	0.5505	0.005779	0.003857	0.00682	0.004506	0.002809
	0.551333	0.00534	0.003614	0.004656	0.003527	0.002591
	0.552167	0.00354	0.003824	0.004351	0.006619	0.000358
	0.553	0.005143	0.005428	0.004301	0.005644	0.002432
	0.553833	0.005478	0.003757	0.006099	0.004574	0.003167
	0.554667	0.00554	0.004739	0.004108	0.005659	0.003726
	0.5555	0.003827	0.004237	0.002293	0.004098	0.001983
	0.556333	0.004408	0.004167	0.002824	0.005591	-0.00045
	0.557167	0.006742	0.004432	0.005442	0.004162	0.006367
	0.558	0.005627	0.003897	0.006089	0.008044	0.005105
	0.558833	0.00525	0.005927	0.004586	0.004408	0.005414
	0.559667	0.005114	0.005207	0.004649	0.005394	-0.00059
	0.5605	0.003591	0.004152	0.004775	0.004589	-0.00227
	0.561333	0.004061	0.004137	0.004331	0.005908	0.006022
	0.562167	0.005604	0.004793	0.005572	0.005356	0.001012
	0.563	0.005075	0.006191	0.003773	0.003905	0.00304
	0.563833	0.005168	0.004191	0.004752	0.0044	0.004978
	0.564667	0.005945	0.00338	0.004809	0.006974	0.000894
	0.5655	0.005041	0.002274	0.004072	0.006755	0.005001
	0.566333	0.00681	0.003757	0.006395	0.004173	0.005092
	0.567167	0.007055	0.005957	0.003501	0.004313	0.001026
	0.568	0.004526	0.007526	0.006	0.005319	0.001098
	0.568833	0.005779	0.005781	0.005768	0.006585	0.003172
	0.569667	0.007218	0.004872	0.004875	0.005621	0.005005
	0.5705	0.004717	0.005067	0.005519	0.003962	0.007633
	0.571333	0.0071	0.005158	0.003086	0.005572	0.004302
	0.572167	0.00452	0.006061	0.004198	0.006532	0.003594
	0.573	0.004824	0.005419	0.003405	0.004423	0.000858
	0.573833	0.004523	0.005675	0.004649	0.008078	0.001062
	0.574667	0.006511	0.002289	0.002854	0.004873	0.001216
	0.5755	0.005573	0.004796	0.004092	0.004714	0.001003
	0.576333	0.004517	0.005866	0.003368	0.004256	0.004669
	0.577167	0.006072	0.003161	0.00447	0.004389	0.001901
	0.578	0.007421	0.004732	0.005217	0.006207	0.001702
	0.578833	0.006007	0.00331	0.004258	0.005137	0.004361
	0.579667	0.00501	0.004416	0.004181	0.005107	0.003585
	0.5805	0.004258	0.005131	0.001231	0.00567	0.002219
	0.581333	0.005067	0.004255	0.003942	0.004729	-0.00025
	0.582167	0.004331	0.003918	0.003328	0.006498	0.004878
	0.583	0.005855	0.004614	0.001377	0.007424	0.004483
	0.583833	0.005647	0.0049	0.005602	0.005685	0.001389
	0.584667	0.005286	0.004134	0.003561	0.005591	0.00162
	0.5855	0.003664	0.006799	0.004142	0.00581	0.001579
	0.586333	0.004458	0.005438	0.004507	0.005923	0.000921
	0.587167	0.003689	0.003903	0.005107	0.006959	0.003844
	0.588	0.004317	0.005243	0.003176	0.004393	0.004588
	0.588833	0.00632	0.004201	0.003149	0.004272	0.007047
	0.589667	0.005838	0.003748	0.004702	0.005251	0.002369
	0.5905	0.005864	0.005009	0.002768	0.004585	0.005169
	0.591333	0.003934	0.005796	0.004045	0.005372	0.000749
	0.592167	0.004675	0.006273	0.005237	0.005591	0.001321
	0.593	0.005641	0.003793	0.00669	0.008263	0.001221
	0.593833	0.006573	0.006711	0.005648	0.005062	0.004297
	0.594667	0.00461	0.003635	0.004679	0.006328	0.003866
	0.5955	0.005559	0.003973	0.006086	0.00863	0.003217
	0.596333	0.004551	0.003137	0.003163	0.005992	0.000998
	0.597167	0.004213	0.004058	0.005041	0.006604	0.00079
	0.598	0.006303	0.005042	0.00446	0.006154	0.000631
	0.598833	0.00454	0.004359	0.003352	0.006377	0.000953
	0.599667	0.004289	0.006565	0.006103	0.00522	0.001139
	0.6005	0.006075	0.005763	0.003733	0.004381	0.002187
	0.601333	0.004289	0.005328	0.002432	0.004298	0.005926
	0.602167	0.005776	0.005602	0.003796	0.006026	0.006299
	0.603	0.006427	0.004359	0.004822	0.004415	0.003258
	0.603833	0.004962	0.00428	0.004344	0.004616	0.001234
	0.604667	0.004222	0.005425	0.003986	0.005028	0.003149
	0.6055	0.004914	0.004562	0.004463	0.00406	0.003717
	0.606333	0.004374	0.00603	0.00514	0.008074	0.00579
	0.607167	0.005216	0.005432	0.004583	0.007768	0.00123
	0.608	0.005917	0.00441	0.004593	0.006933	0.003667
	0.608833	0.004993	0.003526	0.004862	0.00544	0.004288
	0.609667	0.003805	0.003781	0.005436	0.005557	-0.00066
	0.6105	0.004498	0.005353	0.003962	0.00403	0.004211
	0.611333	0.006044	0.004541	0.002074	0.004204	0.000862
	0.612167	0.005092	0.004894	0.004639	0.006993	0.001026
	0.613	0.005976	0.004492	0.003395	0.005682	0.000381
	0.613833	0.0055	0.006398	0.005266	0.003935	0.004992
	0.614667	0.004917	0.005857	0.00607	0.005496	0.006258
	0.6155	0.005278	0.004957	0.003415	0.006517	0.000917
	0.616333	0.005281	0.003459	0.005734	0.003421	-0.00053
	0.617167	0.00659	0.005523	0.006335	0.008184	-0.00122
	0.618	0.005979	0.003897	0.004191	0.004721	0.001656
	0.618833	0.004596	0.006824	0.007022	0.004408	0.004111
	0.619667	0.005205	0.005036	0.004278	0.006475	0.004102
	0.6205	0.005514	0.004626	0.004078	0.005908	0.003998
	0.621333	0.005689	0.004413	0.004848	0.006808	0.004352
	0.622167	0.006787	0.005739	0.004334	0.005689	6.35e-05
	0.623	0.005444	0.0059	0.004397	0.006026	0.005722
	0.623833	0.007029	0.004328	0.003458	0.006143	0.002745
	0.624667	0.006145	0.006514	0.006352	0.003285	0.001184
	0.6255	0.005016	0.006389	0.004742	0.003323	0.001398
	0.626333	0.005292	0.005213	0.00383	0.006294	0.003326
	0.627167	0.005847	0.004298	0.003627	0.004253	0.004688
	0.628	0.006407	0.004088	0.004195	0.005073	0.000799
	0.628833	0.006131	0.003289	0.005028	0.005326	0.000109
	0.629667	0.006576	0.005468	0.004805	0.007262	0.000404
	0.6305	0.004729	0.005471	0.006109	0.005534	0.002323
	0.631333	0.004075	0.006103	0.002482	0.004604	0.000676
	0.632167	0.003605	0.004465	0.003617	0.006589	0.002872
	0.633	0.00505	0.006143	0.003873	0.005311	0.003412
	0.633833	0.005112	0.004432	0.006508	0.004513	0.002065
	0.634667	0.00381	0.005884	0.007098	0.00615	0.004302
	0.6355	0.005154	0.005875	0.003776	0.006215	0.004465
	0.636333	0.005075	0.004544	0.005904	0.006309	0.003558
	0.637167	0.003948	0.005359	0.006186	0.00372	0.003835
	0.638	0.006244	0.006346	0.00304	0.005829	0.006734
	0.638833	0.005875	0.005498	0.004998	0.005738	0.002155
	0.639667	0.007058	0.004672	0.003763	0.003209	0.003458
	0.6405	0.006294	0.006085	0.004337	0.005927	0.004393
	0.641333	0.004985	0.005438	0.004809	0.005024	0.00088
	0.642167	0.004481	0.00459	0.003149	0.004147	0.001121
	0.643	0.005472	0.002021	0.006232	0.004177	0.000504
	0.643833	0.005773	0.004255	0.005774	0.00637	-0.00029
	0.644667	0.005052	0.004957	0.006929	0.005349	0.006367
	0.6455	0.005962	0.005462	0.004297	0.003999	0.000703
	0.646333	0.006286	0.005125	0.003382	0.007432	0.003317
	0.647167	0.006492	0.00593	0.004911	0.006838	0.002201
	0.648	0.005235	0.005055	0.005154	0.00705	0.001252
	0.648833	0.005075	0.004456	0.004394	0.005572	0.002673
	0.649667	0.005041	0.004851	0.003076	0.006177	0.001942
	0.6505	0.006111	0.003264	0.007148	0.005621	0.003113
	0.651333	0.006945	0.002672	0.004215	0.005239	0.00334
	0.652167	0.004788	0.004571	0.004234	0.005806	0.004692
	0.653	0.007142	0.005304	0.005008	0.006876	0.000885
	0.653833	0.004101	0.00479	0.005107	0.006577	0.001212
	0.654667	0.006416	0.006538	0.004377	0.004396	0.003562
	0.6555	0.004475	0.004219	0.003922	0.007001	0.005033
	0.656333	0.006263	0.005197	0.006849	0.008025	0.003313
	0.657167	0.005334	0.00397	0.004019	0.003308	0.000186
	0.658	0.005337	0.004875	0.00606	0.006007	0.002823
	0.658833	0.004664	0.004447	0.003063	0.006619	0.002664
	0.659667	0.004675	0.004781	0.003823	0.005761	0.003254
	0.6605	0.00441	0.005049	0.005273	0.005292	0.002664
	0.661333	0.006044	0.00683	0.005827	0.005829	0.003136
	0.662167	0.005655	0.00686	0.006036	0.00488	0.0056
	0.663	0.005987	0.004042	0.005774	0.004396	0.005318
	0.663833	0.006714	0.004957	0.006265	0.006112	0.004529
	0.664667	0.00503	0.002869	0.006813	0.00406	0.004275
	0.6655	0.004239	0.004891	0.003435	0.006063	0.000771
	0.666333	0.005647	0.004815	0.005651	0.005954	0.005173
	0.667167	0.005007	0.004966	0.004095	0.005443	0.003984
	0.668	0.005528	0.004459	0.005552	0.007171	0.001906
	0.668833	0.004438	0.005106	0.005844	0.005806	0.003081
	0.669667	0.005683	0.006596	0.003146	0.005572	0.004198
	0.6705	0.005317	0.004559	0.00305	0.005795	0.003399
	0.671333	0.003067	0.004383	0.003518	0.005262	0.003771
	0.672167	0.006877	0.004663	0.007045	0.006105	0.00196
	0.673	0.00583	0.006243	0.004586	0.006169	0.001389
	0.673833	0.005413	0.005428	0.003952	0.006143	0.003018
	0.674667	0.005602	0.006659	0.00439	0.00429	0.005486
	0.6755	0.006323	0.004152	0.005814	0.006441	0.00373
	0.676333	0.00594	0.002991	0.003538	0.004933	0.005069
	0.677167	0.006221	0.002766	0.004633	0.006267	0.004624
	0.678	0.004605	0.005258	0.004444	0.005969	0.00054
	0.678833	0.006511	0.006459	0.004407	0.006324	0.003857
	0.679667	0.006154	0.00521	0.005907	0.004472	0.000576
	0.6805	0.006179	0.005337	0.005038	0.00764	0.002804
	0.681333	0.006421	0.004301	0.002343	0.005583	0.004225
	0.682167	0.005407	0.00479	0.00375	0.005421	0.002414
	0.683	0.006331	0.004915	0.005028	0.002869	0.003903
	0.683833	0.005221	0.003976	0.00607	0.005496	0.001933
	0.684667	0.005655	0.005462	0.00534	0.007122	0.003367
	0.6855	0.005973	0.004669	0.003551	0.00719	0.000844
	0.686333	0.007317	0.005732	0.005081	0.005776	0.00363
	0.687167	0.005064	0.004927	0.005947	0.004355	0.003998
	0.688	0.004833	0.003705	0.006222	0.006392	0.006625
	0.688833	0.004734	0.005468	0.005456	0.005035	0.004565
	0.689667	0.006494	0.005498	0.005804	0.007371	0.003031
	0.6905	0.004948	0.005222	0.006186	0.006521	0.002523
	0.691333	0.004227	0.005359	0.004301	0.004222	0.001493
	0.692167	0.007708	0.003483	0.002359	0.007507	0.004515
	0.693	0.007128	0.004824	0.004553	0.006649	0.000962
	0.693833	0.005041	0.004824	0.003547	0.005882	0.003467
	0.694667	0.005531	0.004842	0.003591	0.005421	0.003898
	0.6955	0.006109	0.005055	0.006176	0.004328	0.002106
	0.696333	0.004453	0.005304	0.003053	0.00465	0.0002
	0.697167	0.0051	0.006514	0.00214	0.0064	0.003145
	0.698	0.004326	0.004228	0.005618	0.007235	-0.00222
	0.698833	0.005371	0.005006	0.003886	0.006105	0.002346
	0.699667	0.004965	0.006158	0.006272	0.005818	0.004479
	0.7005	0.005438	0.004429	0.005031	0.005576	0.00295
	0.701333	0.00534	0.005182	0.005323	0.006577	0.004765
	0.702167	0.004878	0.005252	0.005505	0.005848	0.003349
	0.703	0.005511	0.006295	0.005004	0.005394	0.005985
	0.703833	0.004974	0.00483	0.005031	0.004994	0.003744
	0.704667	0.005779	0.005055	0.004682	0.00835	0.004098
	0.7055	0.005942	0.006243	0.004517	0.007156	0.004892
	0.706333	0.005624	0.003416	0.006494	0.006456	0.005745
	0.707167	0.005537	0.002778	0.004672	0.00544	0.001461
	0.708	0.005706	0.004842	0.004543	0.005046	0.004561
	0.708833	0.006655	0.005848	0.00664	0.009284	0.004928
	0.709667	0.005109	0.005565	0.003863	0.006513	0.001647
	0.7105	0.006049	0.005349	0.008419	0.007568	0.002859
	0.711333	0.004303	0.005076	0.006448	0.006778	0.006498
	0.712167	0.005976	0.00589	0.006455	0.004657	0.004252
	0.713	0.004546	0.004966	0.00366	0.005768	0.004597
	0.713833	0.005145	0.005325	0.004599	0.005383	0.003245
	0.714667	0.006556	0.00414	0.007208	0.006264	0.004361
	0.7155	0.006306	0.005219	0.006677	0.007969	0.001184
	0.716333	0.007213	0.006392	0.004659	0.007458	0.001221
	0.717167	0.004492	0.005963	0.005857	0.007851	0.00579
	0.718	0.006128	0.006115	0.004394	0.007341	0.003608
	0.718833	0.005824	0.005076	0.007344	0.005791	0.002555
	0.719667	0.005678	0.003207	0.004825	0.00488	0.005963
	0.7205	0.004689	0.004033	0.004991	0.005568	0.004107
	0.721333	0.005666	0.003541	0.004984	0.008082	-3.6e-05
	0.722167	0.005359	0.004696	0.005532	0.005322	0.004388
	0.723	0.005771	0.004617	0.008519	0.005791	0.004837
	0.723833	0.00454	0.006641	0.005326	0.005481	0.00221
	0.724667	0.007697	0.007529	0.00365	0.006317	0.003172
	0.7255	0.005278	0.005805	0.002356	0.006354	0.00393
	0.726333	0.006565	0.006088	0.002877	0.006128	0.004075
	0.727167	0.006311	0.006325	0.006043	0.002937	0.005554
	0.728	0.007007	0.006407	0.004699	0.005829	0.001575
	0.728833	0.006458	0.005164	0.006644	0.00505	0.002024
	0.729667	0.004914	0.00476	0.005512	0.007371	0.001684
	0.7305	0.006556	0.004392	0.00445	0.006861	0.005228
	0.731333	0.005331	0.006079	0.004599	0.00406	0.002977
	0.732167	0.004979	0.006046	0.003202	0.005481	0.004515
	0.733	0.006925	0.005197	0.005223	0.008331	0.005305
	0.733833	0.005252	0.003015	0.005137	0.008003	0.003444
	0.734667	0.005638	0.006818	0.006063	0.005511	0.004524
	0.7355	0.006331	0.006112	0.004895	0.005012	0.005482
	0.736333	0.006049	0.00555	0.00589	0.004929	0.004379
	0.737167	0.00485	0.004793	0.005263	0.005379	-0.00052
	0.738	0.006207	0.006504	0.004281	0.004547	0.004111
	0.738833	0.006151	0.00403	0.004281	0.004835	0.006335
	0.739667	0.005511	0.004571	0.005824	0.005916	0.004011
	0.7405	0.004886	0.006678	0.005542	0.004944	-0.00024
	0.741333	0.00545	0.004836	0.005174	0.005273	0.002922
	0.742167	0.005534	0.005644	0.005771	0.005175	0.006367
	0.743	0.005157	0.00493	0.003468	0.00677	0.00162
	0.743833	0.00599	0.005428	0.007082	0.004525	0.006684
	0.744667	0.006461	0.005207	0.00377	0.006785	0.008527
	0.7455	0.004822	0.005118	0.002071	0.005821	0.001783
	0.746333	0.004177	0.004891	0.004138	0.007889	0.004937
	0.747167	0.006613	0.00596	0.005685	0.006211	0.005958
	0.748	0.006925	0.005511	0.006239	0.004812	0.00241
	0.748833	0.006872	0.005027	0.005552	0.00522	0.001779
	0.749667	0.004954	0.00497	0.005688	0.007122	0.003521
	0.7505	0.005326	0.005036	0.004911	0.006593	0.003394
	0.751333	0.00648	0.00324	0.003853	0.005247	0.003998
	0.752167	0.007131	0.003872	0.004241	0.005383	0.00555
	0.753	0.0059	0.004726	0.005343	0.003429	0.0052
	0.753833	0.004889	0.005055	0.004228	0.005217	0.004964
	0.754667	0.007719	0.007696	0.005685	0.006309	0.005945
	0.7555	0.006644	0.004349	0.007745	0.007262	0.000322
	0.756333	0.006033	0.005085	0.005568	0.00615	0.006503
	0.757167	0.007635	0.005094	0.004115	0.006695	0.003721
	0.758	0.005951	0.0059	0.005545	0.005821	0.006816
	0.758833	0.004791	0.005772	0.004619	0.007866	0.001824
	0.759667	0.005269	0.007933	0.004994	0.007084	0.001171
	0.7605	0.006306	0.005222	0.004025	0.006215	0.005949
	0.761333	0.005117	0.006301	0.004012	0.007693	0.002646
	0.762167	0.006385	0.00559	0.003153	0.006343	0.003821
	0.763	0.00579	0.00589	0.004165	0.006286	0.006802
	0.763833	0.006855	0.006942	0.006143	0.0064	0.000617
	0.764667	0.003329	0.005638	0.004351	0.006279	-0.00143
	0.7655	0.006714	0.005331	0.005366	0.005965	0.002146
	0.766333	0.004957	0.004617	0.00593	0.00491	0.006335
	0.767167	0.00561	0.004921	0.008157	0.005553	0.002074
	0.768	0.00563	0.00448	0.006405	0.004604	0.003013
	0.768833	0.004565	0.005109	0.005071	0.00598	0.000844
	0.769667	0.005588	0.005447	0.005409	0.007579	0.005309
	0.7705	0.006196	0.004991	0.006259	0.008063	0.003626
	0.771333	0.00454	0.005295	0.006352	0.006619	0.003072
	0.772167	0.005818	0.006577	0.004158	0.005598	0.001411
	0.773	0.004858	0.006243	0.006839	0.006755	0.006208
	0.773833	0.005855	0.007216	0.003561	0.006097	0.001044
	0.774667	0.00541	0.006255	0.004878	0.005651	0.004393
	0.7755	0.006632	0.004295	0.007155	0.00657	0.004479
	0.776333	0.005266	0.007039	0.005426	0.006105	0.004524
	0.777167	0.005897	0.005495	0.005469	0.004616	0.00432
	0.778	0.005475	0.004653	0.004875	0.008093	0.004629
	0.778833	0.005404	0.006483	0.005711	0.006056	0.004742
	0.779667	0.004391	0.005359	0.003375	0.007488	0.006185
	0.7805	0.005247	0.004565	0.004702	0.005648	0.004506
	0.781333	0.006156	0.004672	0.005549	0.007795	0.00457
	0.782167	0.006669	0.004863	0.004294	0.006948	0.00334
	0.783	0.003934	0.006112	0.005071	0.006884	0.004751
	0.783833	0.005016	0.006778	0.004294	0.005644	0.002646
	0.784667	0.007376	0.007942	0.006013	0.00598	-0.00085
	0.7855	0.004731	0.006337	0.004606	0.006649	0.002101
	0.786333	0.005672	0.005596	0.004205	0.003413	0.001652
	0.787167	0.006238	0.005334	0.006232	0.007148	0.003721
	0.788	0.006579	0.00583	0.005353	0.005281	0.004257
	0.788833	0.006562	0.004201	0.006773	0.006816	0.006044
	0.789667	0.006086	0.004927	0.004248	0.006638	0.002909
	0.7905	0.007156	0.006629	0.007208	0.007054	0.002922
	0.791333	0.004779	0.006459	0.004988	0.005946	0.005128
	0.792167	0.005382	0.005219	0.005044	0.005837	0.002836
	0.793	0.006376	0.006465	0.003073	0.00434	0.005037
	0.793833	0.00552	0.005729	0.004868	0.006906	-0.00052
	0.794667	0.005421	0.006039	0.004633	0.005965	0.00511
	0.7955	0.005987	0.004787	0.004848	0.008766	0.006317
	0.796333	0.005999	0.004729	0.008452	0.007462	0.003558
	0.797167	0.007432	0.005742	0.003899	0.006513	0.002097
	0.798	0.006137	0.005249	0.007198	0.004638	0.004583
	0.798833	0.00554	0.005839	0.004397	0.004737	0.002242
	0.799667	0.004768	0.006511	0.005771	0.007575	0.005468
	0.8005	0.005799	0.005207	0.004165	0.006744	0.002959
	0.801333	0.006272	0.005979	0.004301	0.006366	0.00344
	0.802167	0.005779	0.004349	0.006883	0.00711	0.002255
	0.803	0.005844	0.006653	0.005671	0.006642	0.004933
	0.803833	0.0067	0.005416	0.004802	0.00609	0.003249
	0.804667	0.006745	0.005501	0.005001	0.006434	0.004443
	0.8055	0.003413	0.005304	0.003654	0.005224	0.006802
	0.806333	0.004931	0.006942	0.005127	0.007749	0.005042
	0.807167	0.00492	0.005462	0.006547	0.006774	0.005913
	0.808	0.005286	0.005027	0.006342	0.00685	0.006807
	0.808833	0.007869	0.005894	0.004862	0.006271	0.004511
	0.809667	0.008117	0.00469	0.005947	0.005194	0.000195
	0.8105	0.006094	0.006833	0.006209	0.005424	0.00609
	0.811333	0.005709	0.003255	0.005349	0.005107	0.00452
	0.812167	0.007249	0.004653	0.005323	0.007972	0.001761
	0.813	0.005633	0.006307	0.005771	0.00516	0.005001
	0.813833	0.006832	0.004881	0.004915	0.004869	0.001157
	0.814667	0.006841	0.007049	0.007012	0.004805	0.004143
	0.8155	0.005348	0.004717	0.00602	0.004631	0.004978
	0.816333	0.006348	0.005006	0.004779	0.005901	-0.00122
	0.817167	0.005965	0.005635	0.004961	0.00657	0.003376
	0.818	0.006514	0.004532	0.003099	0.004551	0.007646
	0.818833	0.006027	0.006422	0.004301	0.006388	0.002632
	0.819667	0.00706	0.005599	0.004384	0.010342	0.002809
	0.8205	0.005036	0.005915	0.006242	0.007923	0.005445
	0.821333	0.006587	0.007395	0.005751	0.005224	0.005182
	0.822167	0.006272	0.006918	0.007712	0.007526	0.002124
	0.823	0.006365	0.004976	0.005449	0.005232	0.004284
	0.823833	0.006914	0.004486	0.005837	0.0068	0.00629
	0.824667	0.006461	0.005058	0.006063	0.006891	0.006085
	0.8255	0.007322	0.004334	0.006126	0.007209	0.00658
	0.826333	0.00603	0.004504	0.002685	0.00956	0.005731
	0.827167	0.007382	0.005659	0.004669	0.006725	0.006993
	0.828	0.007753	0.004663	0.005413	0.005746	0.00422
	0.828833	0.006582	0.006836	0.004324	0.00702	0.002419
	0.829667	0.00559	0.004976	0.005605	0.005659	0.004824
	0.8305	0.006418	0.004429	0.004978	0.006445	0.006353
	0.831333	0.006824	0.005234	0.003863	0.006948	0.006172
	0.832167	0.005089	0.005872	0.005884	0.006124	0.006476
	0.833	0.006002	0.00528	0.004444	0.006385	0.003621
	0.833833	0.0069	0.004994	0.004457	0.006566	0.005278
	0.834667	0.006207	0.005067	0.004828	0.008558	0.001942
	0.8355	0.006728	0.005775	0.004211	0.006029	0.002968
	0.836333	0.005875	0.006349	0.006388	0.006181	0.005786
	0.837167	0.005517	0.006273	0.006411	0.007303	0.005613
	0.838	0.006131	0.007504	0.005568	0.004861	0.005899
	0.838833	0.007291	0.006258	0.005276	0.007035	0.004288
	0.839667	0.006503	0.006653	0.00529	0.006812	0.002768
	0.8405	0.0067	0.004599	0.006073	0.008944	0.002804
	0.841333	0.006891	0.006428	0.007321	0.004483	0.003803
	0.842167	0.006401	0.005951	0.006322	0.007916	0.006943
	0.843	0.006889	0.004024	0.004629	0.005931	0.006122
	0.843833	0.00579	0.006994	0.004882	0.006328	0.008917
	0.844667	0.007128	0.006164	0.007838	0.006672	0.005318
	0.8455	0.00554	0.006115	0.004606	0.007492	0.005001
	0.846333	0.006511	0.003559	0.00597	0.007655	0.004039
	0.847167	0.007297	0.005009	0.005326	0.007073	0.007388
	0.848	0.005131	0.004948	0.005641	0.006283	0.002945
	0.848833	0.003447	0.00507	0.004918	0.005821	0.005799
	0.849667	0.005813	0.006468	0.007473	0.007938	0.005332
	0.8505	0.006266	0.004277	0.004238	0.007137	0.003113
	0.851333	0.0053	0.004976	0.005383	0.008997	0.003807
	0.852167	0.00741	0.005802	0.006073	0.005341	0.003816
	0.853	0.007153	0.006188	0.005449	0.00485	0.00471
	0.853833	0.007886	0.006775	0.004473	0.008018	0.00358
	0.854667	0.006706	0.007094	0.005993	0.007825	0.006063
	0.8555	0.007365	0.005824	0.006	0.005829	0.006562
	0.856333	0.006348	0.003656	0.006016	0.005247	0.007959
	0.857167	0.005092	0.006641	0.006567	0.006967	0.004955
	0.858	0.00525	0.005948	0.003564	0.009224	0.005305
	0.858833	0.004971	0.008097	0.00592	0.006271	0.003853
	0.859667	0.007522	0.006988	0.005804	0.0055	0.003485
	0.8605	0.006841	0.005577	0.005559	0.006267	0.00255
	0.861333	0.005492	0.005602	0.005399	0.005939	0.003376
	0.862167	0.004912	0.005292	0.005047	0.006498	0.00565
	0.863	0.007027	0.004641	0.005947	0.007247	0.003989
	0.863833	0.005064	0.005739	0.005724	0.008694	0.004656
	0.864667	0.006497	0.005237	0.005429	0.006158	0.00506
	0.8655	0.006787	0.00589	0.005807	0.004627	0.000576
	0.866333	0.006269	0.006775	0.006133	0.006577	0.004075
	0.867167	0.005576	0.004602	0.004424	0.005515	0.007551
	0.868	0.004796	0.004283	0.003192	0.007205	0.006262
	0.868833	0.006292	0.004173	0.006415	0.007027	0.004511
	0.869667	0.005737	0.006322	0.006441	0.004075	0.008332
	0.8705	0.00817	0.006511	0.006143	0.006581	0.004819
	0.871333	0.006401	0.00524	0.006743	0.006543	0.005713
	0.872167	0.005928	0.005568	0.00604	0.005734	0.003068
	0.873	0.00612	0.006866	0.004623	0.005534	0.001988
	0.873833	0.006658	0.005629	0.005957	0.006914	0.005396
	0.874667	0.006339	0.005675	0.005924	0.006729	0.008477
	0.8755	0.005067	0.006523	0.005851	0.007829	0.006221
	0.876333	0.007148	0.006091	0.006076	0.008067	0.00923
	0.877167	0.006753	0.004966	0.004749	0.005474	0.005214
	0.878	0.005655	0.006325	0.007347	0.006528	0.003281
	0.878833	0.006497	0.006644	0.005714	0.006146	0.004393
	0.879667	0.005354	0.005207	0.005837	0.0066	0.007801
	0.8805	0.006351	0.00496	0.005134	0.008891	0.003912
	0.881333	0.005196	0.006474	0.006226	0.00815	0.007079
	0.882167	0.006283	0.005875	0.00443	0.007379	0.00707
	0.883	0.006649	0.006869	0.006242	0.007005	0.003549
	0.883833	0.005376	0.007717	0.005877	0.008218	0.002233
	0.884667	0.006365	0.006605	0.005861	0.004891	0.005196
	0.8855	0.006235	0.005508	0.005505	0.00702	0.002255
	0.886333	0.007767	0.005012	0.005114	0.008044	0.006603
	0.887167	0.005047	0.005942	0.004875	0.00733	0.006457
	0.888	0.006156	0.004891	0.006335	0.007186	0.003263
	0.888833	0.005996	0.006346	0.005164	0.008566	0.004125
	0.889667	0.007198	0.005681	0.00306	0.007662	0.003612
	0.8905	0.005934	0.006109	0.005366	0.007296	0.003776
	0.891333	0.00726	0.007009	0.005021	0.006838	0.004302
	0.892167	0.005655	0.00507	0.006936	0.00663	0.001448
	0.893	0.00648	0.007851	0.005184	0.006906	0.006221
	0.893833	0.007455	0.006362	0.006504	0.008978	0.007016
	0.894667	0.006452	0.005243	0.005784	0.00778	0.008
	0.8955	0.004509	0.005763	0.00751	0.006955	0.004542
	0.896333	0.006154	0.006748	0.004122	0.00787	0.000667
	0.897167	0.007328	0.004735	0.006265	0.008392	0.002405
	0.898	0.007531	0.006097	0.006541	0.006903	0.009198
	0.898833	0.007072	0.004036	0.007453	0.006808	0.004193
	0.899667	0.005931	0.005249	0.004098	0.008165	0.005282
	0.9005	0.006297	0.006717	0.005714	0.006426	0.004093
	0.901333	0.006396	0.00655	0.006916	0.007197	0.005196
	0.902167	0.006585	0.007328	0.006053	0.007129	0.002024
	0.903	0.004886	0.005985	0.006494	0.008993	0.007342
	0.903833	0.005486	0.006842	0.00597	0.006664	0.004787
	0.904667	0.006694	0.006769	0.0053	0.008422	0.006362
	0.9055	0.006508	0.005526	0.006089	0.008611	0.002355
	0.906333	0.006962	0.006602	0.005187	0.005515	0.009203
	0.907167	0.00519	0.004678	0.002725	0.005304	0.004474
	0.908	0.005664	0.006191	0.006023	0.007511	0.003812
	0.908833	0.004957	0.00476	0.005967	0.008588	0.005695
	0.909667	0.007342	0.004945	0.006143	0.008135	0.005895
	0.9105	0.005081	0.004973	0.00599	0.007764	0.007075
	0.911333	0.006593	0.006444	0.005542	0.007288	0.006525
	0.912167	0.007148	0.00655	0.0037	0.008244	0.005618
	0.913	0.007328	0.006824	0.00518	0.008252	0.005291
	0.913833	0.007424	0.005957	0.006401	0.006498	0.005337
	0.914667	0.00795	0.005362	0.006249	0.007194	0.006203
	0.9155	0.006275	0.006863	0.007102	0.008018	0.005332
	0.916333	0.006765	0.004167	0.004643	0.007965	0.007506
	0.917167	0.007137	0.005933	0.004623	0.006944	0.008064
	0.918	0.005996	0.007109	0.006448	0.008725	0.004184
	0.918833	0.007128	0.005623	0.005625	0.007965	0.00653
	0.919667	0.006455	0.005188	0.004925	0.006056	0.006344
	0.9205	0.005137	0.006988	0.005641	0.006203	0.002877
	0.921333	0.0061	0.004787	0.006793	0.008256	0.006004
	0.922167	0.00701	0.004064	0.007878	0.007394	0.003975
	0.923	0.006117	0.007672	0.005867	0.00742	0.00162
	0.923833	0.005695	0.007559	0.008164	0.00987	0.004524
	0.924667	0.006818	0.006553	0.006236	0.00736	0.008944
	0.9255	0.007728	0.007769	0.00681	0.007216	0.005205
	0.926333	0.006979	0.007854	0.004208	0.006642	0.002537
	0.927167	0.005821	0.005684	0.00756	0.006891	0.004452
	0.928	0.007091	0.006115	0.005359	0.006997	0.001688
	0.928833	0.006562	0.007468	0.007015	0.006143	0.003027
	0.929667	0.00521	0.00466	0.007214	0.009016	0.00727
	0.9305	0.006094	0.004687	0.006275	0.006286	0.005051
	0.931333	0.005895	0.005821	0.004918	0.006695	0.006158
	0.932167	0.00721	0.007872	0.007649	0.006354	0.006843
	0.933	0.005224	0.005663	0.006458	0.007564	0.004393
	0.933833	0.006263	0.006711	0.00439	0.006827	0.004311
	0.934667	0.008598	0.006316	0.004984	0.008645	0.007401
	0.9355	0.007213	0.005471	0.007218	0.008176	0.007891
	0.936333	0.006655	0.006228	0.00682	0.006332	0.012484
	0.937167	0.006297	0.005529	0.004908	0.00708	0.009788
	0.938	0.006658	0.005605	0.006411	0.009171	0.007615
	0.938833	0.005058	0.00745	0.007271	0.005704	0.004279
	0.939667	0.006145	0.005988	0.00737	0.008399	0.003249
	0.9405	0.006033	0.005477	0.006438	0.007012	0.005804
	0.941333	0.007148	0.005663	0.00669	0.007969	0.004134
	0.942167	0.007297	0.005976	0.005851	0.005481	0.008341
	0.943	0.007094	0.007544	0.00444	0.007643	0.005459
	0.943833	0.005475	0.005474	0.0067	0.009522	0.004987
	0.944667	0.006196	0.006462	0.004862	0.007333	0.008327
	0.9455	0.006292	0.006216	0.007928	0.00691	0.002228
	0.946333	0.006646	0.005061	0.007516	0.00919	0.007882
	0.947167	0.005872	0.006845	0.006707	0.006313	0.006362
	0.948	0.006649	0.005261	0.006123	0.007254	0.005867
	0.948833	0.006075	0.004881	0.006216	0.007322	0.00481
	0.949667	0.006224	0.005729	0.004848	0.006899	0.007601
	0.9505	0.007565	0.007003	0.006322	0.005995	0.004542
	0.951333	0.006649	0.00579	0.005519	0.008925	0.008708
	0.952167	0.006689	0.006827	0.007135	0.006982	0.009652
	0.953	0.006373	0.007115	0.005701	0.008037	0.005963
	0.953833	0.005404	0.004404	0.006607	0.00694	0.001638
	0.954667	0.007686	0.005255	0.006196	0.007239	0.008558
	0.9555	0.00886	0.007292	0.005927	0.007333	0.006966
	0.956333	0.005089	0.005638	0.005917	0.008441	0.006235
	0.957167	0.005928	0.003997	0.006435	0.008139	0.005023
	0.958	0.007503	0.007352	0.006717	0.007005	0.003766
	0.958833	0.007111	0.006705	0.007755	0.009912	0.004819
	0.959667	0.006263	0.006511	0.006401	0.006528	0.005981
	0.9605	0.008776	0.005629	0.0052	0.006203	0.003254
	0.961333	0.007612	0.006191	0.005442	0.00516	0.005795
	0.962167	0.007829	0.005894	0.005077	0.005693	0.004856
	0.963	0.007796	0.006055	0.006972	0.007322	0.007088
	0.963833	0.007193	0.005003	0.006109	0.010259	0.005727
	0.964667	0.006201	0.007948	0.00459	0.004691	0.006466
	0.9655	0.00639	0.007243	0.006299	0.003856	0.004974
	0.966333	0.005909	0.006349	0.005167	0.005156	0.00648
	0.967167	0.007987	0.007596	0.006372	0.007371	0.009584
	0.968	0.00496	0.005264	0.005539	0.007685	0.006743
	0.968833	0.00663	0.006659	0.003461	0.005474	0.005713
	0.969667	0.008961	0.005264	0.007307	0.007594	0.00535
	0.9705	0.006297	0.004508	0.006614	0.007534	0.006144
	0.971333	0.00973	0.006751	0.005313	0.009231	0.002214
	0.972167	0.007857	0.006061	0.005688	0.004597	0.002904
	0.973	0.007238	0.005249	0.006222	0.007798	0.005582
	0.973833	0.006649	0.004097	0.00669	0.008275	0.008549
	0.974667	0.007714	0.006872	0.006153	0.007303	0.004638
	0.9755	0.006782	0.00503	0.005187	0.006672	0.009108
	0.976333	0.005762	0.00627	0.005472	0.007681	0.004493
	0.977167	0.006582	0.006167	0.005665	0.007814	0.004474
	0.978	0.00683	0.00652	0.006677	0.007023	0.009012
	0.978833	0.006314	0.006085	0.00753	0.004922	0.005092
	0.979667	0.005889	0.008365	0.006123	0.006748	0.003912
	0.9805	0.007779	0.006748	0.004384	0.007277	0.007238
	0.981333	0.006461	0.007422	0.006405	0.00657	0.007846
	0.982167	0.005441	0.006875	0.005957	0.00852	0.003177
	0.983	0.006745	0.006948	0.006289	0.006751	0.00619
	0.983833	0.00746	0.006933	0.006398	0.007103	0.004565
	0.984667	0.00761	0.006577	0.005293	0.009605	0.008994
	0.9855	0.005965	0.005173	0.007915	0.008233	0.006816
	0.986333	0.007328	0.008477	0.005731	0.007341	0.003957
	0.987167	0.006314	0.007352	0.006707	0.007144	0.005613
	0.988	0.006511	0.006945	0.006438	0.009008	0.007605
	0.988833	0.006872	0.005073	0.004599	0.007674	0.005795
	0.989667	0.006866	0.00655	0.005973	0.009859	0.009176
	0.9905	0.008654	0.007258	0.005675	0.008955	0.006503
	0.991333	0.006404	0.007176	0.004925	0.008433	0.003099
	0.992167	0.006221	0.00607	0.005064	0.005005	0.004188
	0.993	0.005469	0.007854	0.00754	0.005761	0.006539
	0.993833	0.005354	0.005526	0.00451	0.007526	0.005178
	0.994667	0.007429	0.005477	0.007835	0.007333	0.00604
	0.9955	0.007221	0.007067	0.006292	0.008006	0.005663
	0.996333	0.008162	0.006909	0.00904	0.007829	0.002146
	0.997167	0.005483	0.006544	0.007374	0.006914	0.005563
	0.998	0.006607	0.004647	0.006478	0.006456	0.008976
	0.998833	0.007013	0.005845	0.005047	0.007587	0.007782
	0.999667	0.00726	0.007371	0.00664	0.007685	0.006158
	1.0005	0.0059	0.006295	0.00673	0.007704	0.006712
	1.00133	0.006999	0.006574	0.008233	0.005383	0.007964
	1.00217	0.007148	0.006079	0.005482	0.007171	0.005641
	1.003	0.007545	0.006422	0.006299	0.00567	0.004361
	1.00383	0.007748	0.006225	0.005432	0.005217	0.006993
	1.00467	0.007336	0.004611	0.008535	0.007625	0.005477
	1.0055	0.005624	0.007447	0.006869	0.006661	0.010006
	1.00633	0.007176	0.005884	0.006239	0.006188	0.004102
	1.00717	0.008587	0.009474	0.005459	0.008188	0.004556
	1.008	0.007576	0.006799	0.008057	0.007341	0.006761
	1.00883	0.007027	0.005176	0.004228	0.00767	0.0054
	1.00967	0.008224	0.00734	0.005788	0.007643	0.005981
	1.0105	0.007964	0.005207	0.006547	0.0088	0.008341
	1.01133	0.006252	0.006802	0.004895	0.007326	0.003358
	1.01217	0.005669	0.006887	0.007102	0.006615	0.00388
	1.013	0.005537	0.005982	0.006594	0.008252	0.004783
	1.01383	0.007179	0.008128	0.006826	0.007844	0.006975
	1.01467	0.007229	0.004714	0.005057	0.006419	0.00663
	1.0155	0.007719	0.007207	0.007062	0.004884	0.005985
	1.01633	0.006506	0.00597	0.006421	0.006906	0.005114
	1.01717	0.006931	0.005544	0.005781	0.007439	0.008
	1.018	0.006939	0.007197	0.005396	0.008895	0.004334
	1.01883	0.007522	0.005854	0.005008	0.008751	0.007678
	1.01967	0.006745	0.006064	0.006136	0.006714	0.006544
	1.0205	0.004571	0.007407	0.00744	0.005466	0.002646
	1.02133	0.006404	0.005559	0.006747	0.007277	0.004406
	1.02217	0.008308	0.005042	0.006727	0.006483	0.006707
	1.023	0.006748	0.006213	0.005714	0.008554	0.008468
	1.02383	0.007979	0.005006	0.005734	0.005973	0.007728
	1.02467	0.006973	0.006532	0.004809	0.007855	0.005954
	1.0255	0.005804	0.004593	0.006488	0.00787	0.00692
	1.02633	0.005652	0.007264	0.007012	0.007436	0.003494
	1.02717	0.006714	0.005559	0.006604	0.007708	0.006525
	1.028	0.004892	0.00707	0.005396	0.00677	0.004969
	1.02883	0.006266	0.00693	0.008084	0.007859	0.005845
	1.02967	0.006413	0.008325	0.007244	0.011004	0.007832
	1.0305	0.007266	0.005273	0.005645	0.006831	0.008286
	1.03133	0.008688	0.004021	0.00606	0.010543	0.007084
	1.03217	0.006773	0.00776	0.007155	0.00846	0.005818
	1.033	0.005478	0.006775	0.0067	0.006215	0.007451
	1.03383	0.006703	0.006295	0.007397	0.006679	0.006339
	1.03467	0.006396	0.005927	0.00523	0.006823	0.007855
	1.0355	0.007832	0.008468	0.00682	0.009413	0.008758
	1.03633	0.005762	0.006325	0.006468	0.00781	0.009062
	1.03717	0.008302	0.006666	0.005223	0.008502	0.007188
	1.038	0.008846	0.00621	0.006023	0.007409	0.004524
	1.03883	0.006604	0.007787	0.006066	0.007364	0.007987
	1.03967	0.006444	0.007821	0.006488	0.007806	0.004125
	1.0405	0.007812	0.006368	0.006962	0.005111	0.007701
	1.04133	0.007052	0.003954	0.008051	0.006298	0.008009
	1.04217	0.006858	0.006969	0.006445	0.006971	0.005355
	1.043	0.008179	0.005474	0.004951	0.008785	0.008268
	1.04383	0.00599	0.006936	0.006474	0.006196	0.006798
	1.04467	0.007283	0.006046	0.006149	0.009628	0.005391
	1.0455	0.007128	0.007061	0.005469	0.007454	0.003408
	1.04633	0.008345	0.007672	0.007769	0.007685	0.006557
	1.04717	0.005787	0.007052	0.006302	0.008891	0.00407
	1.048	0.008246	0.006611	0.005359	0.006933	0.004769
	1.04883	0.005421	0.006146	0.006856	0.009738	0.006353
	1.04967	0.006669	0.005489	0.007049	0.007923	0.005273
	1.0505	0.006297	0.005188	0.005884	0.007715	0.009779
	1.05133	0.007266	0.005565	0.007168	0.009443	0.00737
	1.05217	0.007052	0.006635	0.00736	0.008755	0.007075
	1.053	0.007258	0.00693	0.005452	0.007621	0.005205
	1.05383	0.007522	0.006432	0.008751	0.009295	0.007891
	1.05467	0.007863	0.005796	0.00591	0.007148	0.005577
	1.0555	0.006159	0.00831	0.006056	0.008252	0.006494
	1.05633	0.007094	0.005994	0.005572	0.007749	0.009543
	1.05717	0.006641	0.006583	0.007417	0.006638	0.005119
	1.058	0.005847	0.00603	0.008983	0.006642	0.006648
	1.05883	0.006185	0.00545	0.00606	0.010694	0.002859
	1.05967	0.007443	0.005745	0.007516	0.007076	0.004474
	1.0605	0.007441	0.007507	0.007105	0.006078	0.005323
	1.06133	0.008145	0.006559	0.005894	0.005046	0.005636
	1.06217	0.008767	0.006228	0.007815	0.007065	0.005691
	1.063	0.007691	0.006197	0.005764	0.006419	0.005954
	1.06383	0.007094	0.005137	0.008837	0.007231	0.006811
	1.06467	0.008525	0.006346	0.00512	0.009084	0.004561
	1.0655	0.007148	0.007015	0.006949	0.007848	0.009902
	1.06633	0.006106	0.007848	0.007085	0.006804	0.005604
	1.06717	0.00719	0.005927	0.007417	0.008664	0.005768
	1.068	0.007021	0.005769	0.006262	0.007507	0.00791
	1.06883	0.006951	0.008848	0.006707	0.008078	0.00353
	1.06967	0.00728	0.005638	0.006093	0.005931	0.004393
	1.0705	0.008936	0.007504	0.007526	0.008887	0.007728
	1.07133	0.006261	0.008289	0.006355	0.008475	0.008663
	1.07217	0.006604	0.007577	0.007895	0.005685	0.005314
	1.073	0.005221	0.00824	0.00605	0.007141	0.009021
	1.07383	0.006948	0.006435	0.007998	0.007946	0.00918
	1.07467	0.006632	0.006884	0.00664	0.008116	0.009552
	1.0755	0.008328	0.005635	0.005943	0.008384	0.00756
	1.07633	0.007201	0.006267	0.007075	0.006846	0.004597
	1.07717	0.006134	0.006325	0.007808	0.007318	0.007506
	1.078	0.006692	0.006796	0.00825	0.010267	0.005654
	1.07883	0.006399	0.008395	0.006617	0.010758	0.004356
	1.07967	0.007917	0.006121	0.006212	0.00677	0.008273
	1.0805	0.006399	0.009526	0.007344	0.007863	0.006938
	1.08133	0.008961	0.005565	0.007828	0.006003	0.006979
	1.08217	0.006906	0.007887	0.006146	0.004385	0.005509
	1.083	0.008179	0.007176	0.006823	0.00829	0.002877
	1.08383	0.007998	0.004547	0.00668	0.007318	0.004057
	1.08467	0.006413	0.006532	0.006936	0.007598	0.00712
	1.0855	0.008111	0.007918	0.00533	0.006774	0.005563
	1.08633	0.006939	0.004979	0.006962	0.007538	0.010315
	1.08717	0.006565	0.007386	0.00587	0.008418	0.007728
	1.088	0.006531	0.008684	0.008721	0.006105	0.00525
	1.08883	0.007697	0.007079	0.007503	0.00905	0.006589
	1.08967	0.00748	0.005413	0.008416	0.009197	0.00501
	1.0905	0.006545	0.006137	0.008419	0.005814	0.004465
	1.09133	0.007534	0.006869	0.005824	0.007685	0.006385
	1.09217	0.008088	0.007012	0.008037	0.006033	0.005273
	1.093	0.006706	0.006626	0.006265	0.00606	0.007197
	1.09383	0.0073	0.00748	0.007291	0.006766	0.006748
	1.09467	0.007531	0.008669	0.006119	0.007972	0.007111
	1.0955	0.007995	0.008128	0.007712	0.010932	0.006253
	1.09633	0.006559	0.007666	0.007609	0.006445	0.005155
	1.09717	0.007483	0.005398	0.005827	0.009552	0.005904
	1.098	0.006576	0.006942	0.004825	0.009303	0.007065
	1.09883	0.006638	0.006474	0.007513	0.008124	0.00628
	1.09967	0.006779	0.007137	0.007148	0.009794	0.010428
	1.1005	0.007514	0.007088	0.006839	0.008464	0.005622
	1.10133	0.006799	0.006155	0.007065	0.006222	0.00594
	1.10217	0.006255	0.006556	0.00665	0.006766	0.003984
	1.103	0.007477	0.007155	0.00594	0.007591	0.008309
	1.10383	0.006016	0.006492	0.007108	0.008275	0.008876
	1.10467	0.006258	0.007422	0.007132	0.00646	0.004955
	1.1055	0.006737	0.005386	0.006826	0.00829	0.008418
	1.10633	0.005909	0.005179	0.006995	0.009016	0.010596
	1.10717	0.007072	0.008307	0.007487	0.007364	0.006739
	1.108	0.005734	0.006933	0.005705	0.008906	0.005641
	1.10883	0.007137	0.007125	0.007082	0.008982	0.005055
	1.10967	0.007387	0.006663	0.007606	0.007859	0.006103
	1.1105	0.0075	0.008024	0.009524	0.008721	0.008009
	1.11133	0.0059	0.007109	0.006879	0.007114	0.008087
	1.11217	0.007351	0.007818	0.00907	0.008437	0.005455
	1.113	0.008939	0.006681	0.006966	0.006638	0.006825
	1.11383	0.008446	0.004745	0.006966	0.009757	0.003399
	1.11467	0.008556	0.006295	0.007284	0.008278	0.0056
	1.1155	0.006272	0.004732	0.007603	0.010108	0.006212
	1.11633	0.007736	0.006717	0.006587	0.006657	0.005863
	1.11717	0.006145	0.007006	0.006289	0.007961	0.009766
	1.118	0.006886	0.006969	0.004118	0.008074	0.00702
	1.11883	0.0075	0.006954	0.006846	0.008755	0.006353
	1.11967	0.00899	0.007289	0.006813	0.009284	0.007964
	1.1205	0.0083	0.005392	0.006614	0.007738	0.007746
	1.12133	0.007993	0.007583	0.00524	0.007768	0.007056
	1.12217	0.007224	0.007039	0.005622	0.01004	0.009312
	1.123	0.005917	0.005681	0.006342	0.008804	0.008327
	1.12383	0.006835	0.007577	0.007832	0.007931	0.007837
	1.12467	0.007458	0.007386	0.006747	0.010581	0.006339
	1.1255	0.007765	0.005468	0.008316	0.007152	0.005495
	1.12633	0.007055	0.005772	0.006096	0.005179	0.004769
	1.12717	0.006694	0.008805	0.007543	0.008025	0.007723
	1.128	0.007829	0.007799	0.005273	0.009023	0.008803
	1.12883	0.007179	0.00638	0.008227	0.00832	0.006226
	1.12967	0.007874	0.008644	0.005668	0.00815	0.0025
	1.1305	0.005241	0.006969	0.00746	0.005867	0.00845
	1.13133	0.007477	0.005033	0.00674	0.007942	0.008155
	1.13217	0.008838	0.005608	0.007888	0.008067	0.00717
	1.133	0.006072	0.007194	0.005167	0.008804	0.008472
	1.13383	0.00801	0.00707	0.007122	0.007379	0.009825
	1.13467	0.007424	0.008614	0.008343	0.009545	0.006807
	1.1355	0.007773	0.007036	0.006265	0.008305	0.008667
	1.13633	0.008632	0.006924	0.007586	0.009889	0.011662
	1.13717	0.00835	0.006821	0.006259	0.008464	0.006839
	1.138	0.007719	0.009301	0.006156	0.006944	0.006979
	1.13883	0.005624	0.006185	0.007015	0.007821	0.010437
	1.13967	0.00637	0.007073	0.005807	0.008698	0.005808
	1.1405	0.006827	0.00855	0.007433	0.008305	0.00746
	1.14133	0.006844	0.007179	0.006551	0.009352	0.008717
	1.14217	0.004872	0.007246	0.006547	0.007156	0.008822
	1.143	0.007748	0.006924	0.006743	0.009344	0.007429
	1.14383	0.006545	0.008413	0.006428	0.006044	0.005146
	1.14467	0.005238	0.008681	0.007098	0.008819	0.006793
	1.1455	0.006838	0.007957	0.008618	0.007443	0.007152
	1.14633	0.007796	0.005732	0.00672	0.008071	0.010886
	1.14717	0.007573	0.007553	0.007324	0.009269	0.006094
	1.148	0.007041	0.007073	0.006604	0.007931	0.008577
	1.14883	0.006359	0.008659	0.007845	0.007987	0.005872
	1.14967	0.007401	0.008194	0.00532	0.007579	0.004052
	1.1505	0.008429	0.00648	0.00668	0.009579	0.005573
	1.15133	0.005644	0.006799	0.004828	0.005863	0.005482
	1.15217	0.006565	0.004787	0.00678	0.009798	0.009298
	1.153	0.00681	0.005501	0.008575	0.008078	0.011599
	1.15383	0.005511	0.008039	0.009076	0.008184	0.007873
	1.15467	0.00657	0.006389	0.005728	0.007507	0.006203
	1.1555	0.007221	0.008109	0.006162	0.007776	0.007283
	1.15633	0.008508	0.007404	0.008081	0.006041	0.008309
	1.15717	0.008967	0.008644	0.00745	0.009405	0.005495
	1.158	0.006708	0.007219	0.007039	0.007292	0.005722
	1.15883	0.005596	0.007015	0.009006	0.008437	0.008391
	1.15967	0.005497	0.007514	0.006292	0.009352	0.008105
	1.1605	0.00706	0.009407	0.007068	0.008294	0.009834
	1.16133	0.006427	0.008255	0.003859	0.008267	0.009198
	1.16217	0.008801	0.007565	0.007344	0.005927	0.005405
	1.163	0.007283	0.006079	0.006474	0.007194	0.007247
	1.16383	0.008812	0.007538	0.007629	0.006865	0.007928
	1.16467	0.006799	0.007726	0.007981	0.007133	0.00604
	1.1655	0.005723	0.007742	0.009119	0.007265	0.009212
	1.16633	0.008849	0.005061	0.006591	0.008683	0.004915
	1.16717	0.006235	0.005039	0.010125	0.008188	0.007447
	1.168	0.006875	0.007179	0.006405	0.007504	0.006494
	1.16883	0.008908	0.007863	0.008804	0.008055	0.003907
	1.16967	0.00801	0.007611	0.006995	0.007848	0.003576
	1.1705	0.007303	0.009009	0.007722	0.009129	0.007887
	1.17133	0.006151	0.007714	0.004799	0.008483	0.005849
	1.17217	0.00775	0.00696	0.008396	0.008377	0.007637
	1.173	0.006753	0.006796	0.006043	0.008657	0.006417
	1.17383	0.00732	0.006796	0.004609	0.007708	0.008404
	1.17467	0.007615	0.005866	0.006023	0.010358	0.006063
	1.1755	0.00726	0.006076	0.006418	0.008811	0.006784
	1.17633	0.006092	0.005796	0.007891	0.007485	0.007547
	1.17717	0.006725	0.006334	0.007367	0.008509	0.00663
	1.178	0.007091	0.007726	0.006816	0.007175	0.00599
	1.17883	0.006185	0.008085	0.005253	0.008452	0.007174
	1.17967	0.007604	0.007264	0.005678	0.008324	0.005691
	1.1805	0.006376	0.007368	0.007141	0.006351	0.009162
	1.18133	0.007407	0.005848	0.006899	0.00863	0.007551
	1.18217	0.008516	0.009355	0.009295	0.008105	0.005014
	1.183	0.006866	0.008738	0.005695	0.006899	0.008254
	1.18383	0.006694	0.007292	0.007925	0.010694	0.008663
	1.18467	0.008131	0.006231	0.0082	0.009658	0.004724
	1.1855	0.007545	0.006936	0.006753	0.007462	0.011504
	1.18633	0.005531	0.00776	0.0068	0.008774	0.005641
	1.18717	0.007787	0.008082	0.004278	0.008502	0.00741
	1.188	0.007852	0.008699	0.008018	0.008362	0.006466
	1.18883	0.007686	0.007562	0.007974	0.008657	0.008005
	1.18967	0.007697	0.00793	0.007158	0.00843	0.005786
	1.1905	0.007311	0.008176	0.00745	0.008876	0.0108
	1.19133	0.007846	0.006644	0.0074	0.008551	0.009815
	1.19217	0.007258	0.00596	0.006511	0.006407	0.008404
	1.193	0.006753	0.005167	0.005598	0.007262	0.008146
	1.19383	0.007934	0.008398	0.006763	0.008214	0.005314
	1.19467	0.008074	0.007425	0.009395	0.00843	0.008332
	1.1955	0.007294	0.007061	0.007341	0.006294	0.00687
	1.19633	0.007658	0.006088	0.005127	0.008649	0.00835
	1.19717	0.008691	0.006602	0.007964	0.009877	0.006031
	1.198	0.008871	0.006626	0.006893	0.008433	0.005441
	1.19883	0.007697	0.005696	0.00679	0.00925	0.006063
	1.19967	0.007382	0.008155	0.008081	0.009583	0.006648
	1.2005	0.006996	0.007662	0.00522	0.009072	0.00805
	1.20133	0.00993	0.006228	0.007181	0.008709	0.005436
	1.20217	0.007556	0.006225	0.007911	0.009734	0.007179
	1.203	0.0071	0.005365	0.006023	0.007821	0.006031
	1.20383	0.009727	0.00852	0.007092	0.009692	0.009575
	1.20467	0.007213	0.006702	0.00599	0.008664	0.008459
	1.2055	0.00779	0.007912	0.007287	0.009258	0.00717
	1.20633	0.007055	0.006857	0.007115	0.009594	0.00658
	1.20717	0.008778	0.007611	0.009023	0.008199	0.007846
	1.208	0.009671	0.010583	0.007088	0.00894	0.008949
	1.20883	0.008547	0.007501	0.005184	0.00643	0.006816
	1.20967	0.005404	0.006438	0.006587	0.009568	0.009153
	1.2105	0.007024	0.006559	0.008758	0.006959	0.007764
	1.21133	0.008731	0.006793	0.005665	0.007602	0.007488
	1.21217	0.009561	0.008249	0.006591	0.009303	0.006453
	1.213	0.007717	0.00683	0.008495	0.006869	0.007197
	1.21383	0.005331	0.006666	0.004394	0.009397	0.00432
	1.21467	0.006666	0.008204	0.004941	0.010101	0.006367
	1.2155	0.008238	0.007407	0.007221	0.009155	0.006426
	1.21633	0.007266	0.008535	0.006561	0.006725	0.006312
	1.21717	0.006244	0.00817	0.00742	0.008853	0.007878
	1.218	0.006601	0.007529	0.008416	0.008233	0.007615
	1.21883	0.007497	0.007258	0.007845	0.006581	0.008545
	1.21967	0.007731	0.007471	0.007268	0.006041	0.007152
	1.2205	0.007272	0.006267	0.009484	0.008619	0.006439
	1.22133	0.007931	0.00652	0.009006	0.008483	0.006335
	1.22217	0.00939	0.007745	0.005144	0.009341	0.012974
	1.223	0.006489	0.006948	0.007745	0.009643	0.009852
	1.22383	0.008638	0.006669	0.00668	0.008762	0.006934
	1.22467	0.009054	0.008501	0.00599	0.008675	0.005287
	1.2255	0.007979	0.006024	0.008449	0.007398	0.00673
	1.22633	0.006021	0.008504	0.006153	0.00756	0.008558
	1.22717	0.00619	0.00693	0.005608	0.007303	0.006448
	1.228	0.00752	0.006824	0.006202	0.010501	0.006435
	1.22883	0.007334	0.007128	0.006846	0.008653	0.009897
	1.22967	0.006185	0.008413	0.006747	0.007704	0.005069
	1.2305	0.005537	0.006985	0.004593	0.009741	0.006362
	1.23133	0.008928	0.006751	0.006853	0.008173	0.008136
	1.23217	0.006877	0.007881	0.007417	0.008691	0.009938
	1.233	0.007821	0.009845	0.006879	0.00846	0.006076
	1.23383	0.008069	0.007441	0.006282	0.009681	0.01041
	1.23467	0.007159	0.007143	0.007752	0.008864	0.00506
	1.2355	0.007201	0.00883	0.007858	0.008192	0.010224
	1.23633	0.008001	0.007811	0.00522	0.00725	0.006816
	1.23717	0.007387	0.008966	0.007573	0.008464	0.00943
	1.238	0.007824	0.008149	0.006866	0.00894	0.006144
	1.23883	0.008894	0.00914	0.008067	0.009265	0.003857
	1.23967	0.008072	0.007735	0.006315	0.008898	0.007873
	1.2405	0.006734	0.007395	0.007158	0.006494	0.009997
	1.24133	0.007514	0.006331	0.006255	0.009639	0.007306
	1.24217	0.007773	0.006055	0.007586	0.006804	0.008522
	1.243	0.008105	0.007337	0.007218	0.010524	0.009811
	1.24383	0.008646	0.006754	0.00823	0.006944	0.00565
	1.24467	0.006424	0.008118	0.008117	0.007277	0.005209
	1.2455	0.006517	0.007188	0.007148	0.008925	0.005023
	1.24633	0.00726	0.006112	0.005509	0.008237	0.01041
	1.24717	0.00719	0.00683	0.009013	0.01052	0.006476
	1.248	0.008128	0.006267	0.007201	0.008543	0.008422
	1.24883	0.008863	0.007818	0.009209	0.008554	0.00845
	1.24967	0.007139	0.007966	0.006315	0.008566	0.004833
	1.2505	0.008207	0.005608	0.008844	0.008192	0.005845
	1.25133	0.007934	0.008723	0.00598	0.007587	0.008472
	1.25217	0.008995	0.006304	0.00745	0.007711	0.008486
	1.253	0.008424	0.007176	0.006093	0.007375	0.009607
	1.25383	0.006556	0.007708	0.007473	0.010093	0.00844
	1.25467	0.007415	0.008738	0.007062	0.008078	0.007982
	1.2555	0.0077	0.006292	0.007234	0.008853	0.007465
	1.25633	0.007891	0.007374	0.008754	0.008842	0.008826
	1.25717	0.007483	0.007881	0.006697	0.009163	0.004524
	1.258	0.006703	0.006766	0.006654	0.00849	0.009466
	1.25883	0.007784	0.007884	0.007497	0.007999	0.008118
	1.25967	0.007807	0.009523	0.007676	0.007315	0.007011
	1.2605	0.009083	0.007553	0.007954	0.010082	0.008608
	1.26133	0.008508	0.007492	0.007862	0.009723	0.008227
	1.26217	0.008731	0.008511	0.005807	0.00787	0.010995
	1.263	0.009589	0.009204	0.00674	0.009643	0.009756
	1.26383	0.007091	0.006128	0.008306	0.007991	0.006866
	1.26467	0.008255	0.007204	0.006571	0.007753	0.010369
	1.2655	0.007083	0.007833	0.007603	0.007651	0.008826
	1.26633	0.007796	0.005173	0.008665	0.009783	0.008345
	1.26717	0.007677	0.005894	0.00661	0.007432	0.009552
	1.268	0.007049	0.007216	0.006697	0.007946	0.00579
	1.26883	0.008339	0.007039	0.007122	0.007247	0.005536
	1.26967	0.008398	0.00748	0.00893	0.010169	0.005314
	1.2705	0.007835	0.007599	0.004384	0.008891	0.007342
	1.27133	0.009226	0.007985	0.007022	0.011492	0.006131
	1.27217	0.009606	0.00779	0.008147	0.006774	0.006358
	1.273	0.007244	0.006635	0.008263	0.00967	0.009271
	1.27383	0.007091	0.00752	0.007659	0.009439	0.009289
	1.27467	0.00864	0.008334	0.007049	0.008055	0.006952
	1.2755	0.009437	0.00879	0.00675	0.009295	0.007447
	1.27633	0.008243	0.007298	0.007938	0.009	0.006185
	1.27717	0.007646	0.007036	0.006537	0.008887	0.007982
	1.278	0.007587	0.008185	0.008724	0.008365	0.010097
	1.27883	0.009032	0.006784	0.00747	0.011061	0.009012
	1.27967	0.009499	0.009933	0.006398	0.008645	0.009911
	1.2805	0.007418	0.007526	0.009166	0.01041	0.005926
	1.28133	0.007765	0.009207	0.006252	0.009696	0.005822
	1.28217	0.007424	0.007878	0.007019	0.007606	0.00972
	1.283	0.007731	0.00741	0.006474	0.008978	0.010115
	1.28383	0.009758	0.006924	0.008001	0.0086	0.005967
	1.28467	0.009933	0.006179	0.007649	0.006903	0.008545
	1.2855	0.009443	0.008267	0.008147	0.008025	0.006653
	1.28633	0.008449	0.007644	0.006249	0.007515	0.004601
	1.28717	0.007658	0.008811	0.007895	0.008195	0.0053
	1.288	0.007094	0.006435	0.006999	0.010006	0.010147
	1.28883	0.006421	0.007036	0.008904	0.009454	0.008599
	1.28967	0.007089	0.006033	0.006869	0.010838	0.010088
	1.2905	0.006697	0.006526	0.005807	0.009594	0.005228
	1.29133	0.008936	0.008468	0.007799	0.007247	0.012706
	1.29217	0.006903	0.006851	0.006265	0.009923	0.005559
	1.293	0.006556	0.006523	0.00599	0.008029	0.00589
	1.29383	0.008849	0.006793	0.00968	0.008003	0.005105
	1.29467	0.008995	0.005739	0.005834	0.01015	0.006135
	1.2955	0.009021	0.006577	0.007576	0.009337	0.006489
	1.29633	0.007145	0.008346	0.006534	0.00787	0.010605
	1.29717	0.008747	0.00886	0.006451	0.007851	0.009507
	1.298	0.007632	0.007529	0.006136	0.009303	0.005976
	1.29883	0.009387	0.007596	0.008844	0.008573	0.004393
	1.29967	0.008905	0.007501	0.006584	0.009987	0.006979
	1.3005	0.006745	0.006289	0.008472	0.008808	0.007628
	1.30133	0.007832	0.007933	0.008081	0.00781	0.005318
	1.30217	0.007187	0.006982	0.00752	0.008498	0.011767
	1.303	0.006818	0.008058	0.007692	0.008335	0.009575
	1.30383	0.007046	0.00848	0.00758	0.009787	0.008091
	1.30467	0.006965	0.008337	0.008953	0.00657	0.010074
	1.3055	0.00788	0.00824	0.007278	0.008146	0.006303
	1.30633	0.009398	0.007583	0.00894	0.007946	0.008245
	1.30717	0.009145	0.005365	0.007158	0.010395	0.006752
	1.308	0.007565	0.006185	0.006219	0.009617	0.004978
	1.30883	0.006416	0.009468	0.005827	0.008668	0.011463
	1.30967	0.00904	0.00789	0.008283	0.008233	0.00962
	1.3105	0.00819	0.007492	0.00754	0.010902	0.008926
	1.31133	0.007824	0.007751	0.007351	0.009484	0.00908
	1.31217	0.007184	0.007811	0.007672	0.011711	0.006208
	1.313	0.007905	0.008933	0.007384	0.008566	0.007891
	1.31383	0.008615	0.007197	0.008472	0.005874	0.009421
	1.31467	0.007826	0.006851	0.005572	0.007825	0.009384
	1.3155	0.008294	0.008483	0.006992	0.008902	0.009398
	1.31633	0.007666	0.006511	0.008509	0.008619	0.011041
	1.31717	0.006697	0.009985	0.007556	0.005814	0.01065
	1.318	0.008595	0.009064	0.006365	0.009677	0.007188
	1.31883	0.008674	0.007559	0.007656	0.010993	0.00643
	1.31967	0.007612	0.006857	0.006524	0.008116	0.008831
	1.3205	0.007559	0.007115	0.007211	0.007889	0.007483
	1.32133	0.006731	0.009328	0.007404	0.007965	0.008336
	1.32217	0.007615	0.007289	0.008459	0.007065	0.008445
	1.323	0.007936	0.006483	0.007072	0.0099	0.0079
	1.32383	0.008159	0.00769	0.008485	0.008415	0.007832
	1.32467	0.007151	0.007258	0.00744	0.009155	0.009058
	1.3255	0.007711	0.007459	0.006607	0.007798	0.007542
	1.32633	0.007474	0.007517	0.005346	0.009488	0.003381
	1.32717	0.007798	0.007307	0.007915	0.009091	0.011517
	1.328	0.007703	0.008352	0.007928	0.008131	0.009421
	1.32883	0.008173	0.00855	0.006524	0.009254	0.007864
	1.32967	0.008409	0.007517	0.006703	0.007364	0.002646
	1.3305	0.007866	0.007693	0.006836	0.008955	0.009162
	1.33133	0.007336	0.0081	0.006089	0.00973	0.005532
	1.33217	0.007621	0.007456	0.00738	0.009613	0.008749
	1.333	0.007083	0.007681	0.006332	0.009121	0.007447
	1.33383	0.009204	0.00958	0.008744	0.008294	0.008726
	1.33467	0.007505	0.007605	0.00817	0.012202	0.011431
	1.3355	0.007632	0.007404	0.006853	0.006933	0.003952
	1.33633	0.007731	0.008669	0.006597	0.008086	0.005114
	1.33717	0.007976	0.006985	0.009441	0.008713	0.00717
	1.338	0.008621	0.008906	0.00824	0.007239	0.005051
	1.33883	0.008122	0.007276	0.006866	0.008188	0.004992
	1.33967	0.008714	0.006356	0.007198	0.009428	0.008032
	1.3405	0.007007	0.007793	0.008097	0.007628	0.010864
	1.34133	0.007083	0.009228	0.009199	0.008256	0.008853
	1.34217	0.007167	0.009088	0.005927	0.009586	0.007038
	1.343	0.009767	0.006772	0.005897	0.008199	0.010832
	1.34383	0.00594	0.008	0.006942	0.009394	0.010138
	1.34467	0.007407	0.006644	0.007367	0.007092	0.009815
	1.3455	0.008646	0.006897	0.006833	0.008449	0.007601
	1.34633	0.008728	0.007456	0.006501	0.008804	0.007982
	1.34717	0.00886	0.007869	0.008276	0.010339	0.009775
	1.348	0.008595	0.008094	0.008884	0.008101	0.004833
	1.34883	0.008277	0.00951	0.008489	0.00857	0.006466
	1.34967	0.007855	0.007362	0.007221	0.008842	0.005604
	1.3505	0.008257	0.00665	0.007351	0.009465	0.006308
	1.35133	0.007911	0.00728	0.008917	0.007927	0.006657
	1.35217	0.006968	0.008395	0.007832	0.008139	0.007016
	1.353	0.00786	0.008821	0.0075	0.008124	0.008186
	1.35383	0.007472	0.007425	0.007563	0.008604	0.010138
	1.35467	0.006497	0.00658	0.007945	0.01038	0.006816
	1.3555	0.007714	0.007003	0.005565	0.00739	0.005223
	1.35633	0.008745	0.00765	0.006275	0.009431	0.009884
	1.35717	0.006579	0.006878	0.007835	0.010161	0.007587
	1.358	0.007179	0.006851	0.005588	0.007776	0.008554
	1.35883	0.007311	0.007121	0.006786	0.00888	0.007065
	1.35967	0.007534	0.007897	0.008535	0.010169	0.010355
	1.3605	0.008387	0.00859	0.009259	0.011008	0.006589
	1.36133	0.006858	0.007942	0.007019	0.011178	0.005309
	1.36217	0.006939	0.007182	0.008572	0.010588	0.010614
	1.363	0.006362	0.006571	0.007195	0.010403	0.0083
	1.36383	0.006523	0.006669	0.007254	0.008278	0.005414
	1.36467	0.008311	0.007006	0.007626	0.008059	0.007941
	1.3655	0.006337	0.007653	0.009219	0.008611	0.005563
	1.36633	0.008432	0.007562	0.007653	0.00852	0.010437
	1.36717	0.008007	0.007893	0.007653	0.007768	0.008822
	1.368	0.007528	0.008848	0.008409	0.009877	0.004955
	1.36883	0.00741	0.007161	0.008714	0.01018	0.006575
	1.36967	0.008646	0.007483	0.008904	0.008003	0.011553
	1.3705	0.007258	0.007128	0.00816	0.008252	0.006566
	1.37133	0.007638	0.007103	0.007241	0.007288	0.01129
	1.37217	0.006768	0.008897	0.006547	0.0086	0.011758
	1.373	0.007984	0.007909	0.008104	0.009794	0.010433
	1.37383	0.007843	0.00659	0.007042	0.008691	0.007828
	1.37467	0.008426	0.008483	0.008174	0.010838	0.007265
	1.3755	0.008573	0.007517	0.006929	0.008271	0.009353
	1.37633	0.007269	0.007255	0.009139	0.007447	0.00751
	1.37717	0.006368	0.006602	0.007218	0.009749	0.012688
	1.378	0.008646	0.00759	0.007002	0.01029	0.009961
	1.37883	0.008364	0.007766	0.007629	0.006676	0.00746
	1.37967	0.008967	0.007596	0.008373	0.008411	0.007755
	1.3805	0.007224	0.008036	0.007848	0.008675	0.012053
	1.38133	0.007793	0.008529	0.007935	0.006759	0.005718
	1.38217	0.008212	0.007939	0.007284	0.009159	0.005418
	1.383	0.008981	0.007824	0.005887	0.007292	0.00845
	1.38383	0.007869	0.007228	0.010238	0.009405	0.00746
	1.38467	0.008407	0.008441	0.008164	0.009401	0.00786
	1.3855	0.007382	0.008428	0.007135	0.008483	0.006135
	1.38633	0.006959	0.008976	0.007463	0.009061	0.008681
	1.38717	0.008781	0.009143	0.00749	0.006971	0.005337
	1.388	0.008393	0.007614	0.007304	0.009356	0.007742
	1.38883	0.008269	0.009219	0.006843	0.00883	0.010755
	1.38967	0.00588	0.007596	0.007334	0.008936	0.005899
	1.3905	0.00719	0.007109	0.006982	0.009942	0.009443
	1.39133	0.009218	0.008298	0.004646	0.010728	0.012302
	1.39217	0.008807	0.007644	0.00888	0.010524	0.005573
	1.393	0.005655	0.008471	0.008154	0.00781	0.007828
	1.39383	0.00641	0.006897	0.00749	0.010596	0.00697
	1.39467	0.008902	0.008769	0.00811	0.009129	0.009207
	1.3955	0.007207	0.008091	0.007025	0.012429	0.010133
	1.39633	0.00672	0.008659	0.00746	0.008883	0.008676
	1.39717	0.008401	0.008425	0.00749	0.008207	0.009965
	1.398	0.009581	0.009723	0.007653	0.008702	0.007519
	1.39883	0.00977	0.008304	0.007762	0.012248	0.008245
	1.39967	0.008866	0.007422	0.007404	0.008796	0.009711
	1.4005	0.007948	0.009143	0.009312	0.008936	0.013033
	1.40133	0.008759	0.006608	0.006624	0.007863	0.008808
	1.40217	0.007841	0.007729	0.00593	0.008479	0.008096
	1.403	0.006717	0.008833	0.008784	0.009809	0.00938
	1.40383	0.008685	0.009197	0.007268	0.010021	0.011808
	1.40467	0.009038	0.0101	0.009123	0.008256	0.008304
	1.4055	0.008947	0.007331	0.00885	0.009061	0.009498
	1.40633	0.008032	0.009635	0.008612	0.007632	0.008372
	1.40717	0.008547	0.007957	0.007676	0.009632	0.009965
	1.408	0.008939	0.008419	0.00898	0.009329	0.007533
	1.40883	0.008638	0.007456	0.006972	0.006706	0.009502
	1.40967	0.008908	0.008362	0.008887	0.010524	0.011222
	1.4105	0.007939	0.009586	0.009089	0.008033	0.008277
	1.41133	0.007258	0.007729	0.009796	0.007916	0.007937
	1.41217	0.006855	0.009763	0.009196	0.008244	0.009657
	1.413	0.008162	0.008398	0.009252	0.00739	0.011413
	1.41383	0.010125	0.005511	0.007659	0.010274	0.009153
	1.41467	0.008362	0.008817	0.007513	0.010943	0.010024
	1.4155	0.008139	0.00834	0.00895	0.008657	0.011154
	1.41633	0.008956	0.009653	0.008817	0.010494	0.010968
	1.41717	0.009544	0.007422	0.00816	0.009673	0.011867
	1.418	0.007928	0.009298	0.00681	0.011148	0.009979
	1.41883	0.007089	0.007687	0.007125	0.008471	0.008944
	1.41967	0.008038	0.007963	0.008844	0.007228	0.010932
	1.4205	0.007928	0.007827	0.008213	0.007156	0.014567
	1.42133	0.007658	0.008161	0.00599	0.009571	0.01237
	1.42217	0.008629	0.006881	0.006647	0.010335	0.008273
	1.423	0.007376	0.009222	0.007019	0.008532	0.007556
	1.42383	0.007305	0.008547	0.00815	0.010021	0.009775
	1.42467	0.008077	0.008438	0.008904	0.009866	0.006857
	1.4255	0.008632	0.009234	0.007772	0.008675	0.008468
	1.42633	0.006365	0.009197	0.006428	0.011881	0.011186
	1.42717	0.008325	0.008869	0.006106	0.00883	0.012897
	1.428	0.008207	0.010833	0.008615	0.007776	0.012924
	1.42883	0.011299	0.008593	0.00754	0.008335	0.012588
	1.42967	0.00857	0.008316	0.009571	0.006759	0.009452
	1.4305	0.007027	0.007884	0.00966	0.008441	0.010732
	1.43133	0.009595	0.0089	0.007593	0.008653	0.008976
	1.43217	0.007432	0.008483	0.009408	0.009212	0.011821
	1.433	0.008807	0.007565	0.010171	0.00953	0.011499
	1.43383	0.008471	0.007991	0.008021	0.00922	0.011054
	1.43467	0.009077	0.009213	0.008094	0.008925	0.013523
	1.4355	0.010043	0.008094	0.009926	0.010501	0.009956
	1.43633	0.008666	0.008517	0.007175	0.009934	0.010714
	1.43717	0.009077	0.009052	0.007649	0.009103	0.012293
	1.438	0.009719	0.008289	0.006667	0.010074	0.009026
	1.43883	0.009176	0.009702	0.007825	0.009556	0.009974
	1.43967	0.008063	0.008	0.007662	0.010263	0.010886
	1.4405	0.008142	0.009389	0.008193	0.009874	0.011817
	1.44133	0.009342	0.010675	0.009016	0.010146	0.012525
	1.44217	0.007812	0.009161	0.00962	0.009069	0.013178
	1.443	0.008336	0.008997	0.008466	0.009205	0.011975
	1.44383	0.009085	0.008635	0.008373	0.008014	0.01203
	1.44467	0.008069	0.008577	0.006196	0.008365	0.014653
	1.4455	0.009468	0.007705	0.007364	0.009723	0.008391
	1.44633	0.008446	0.007878	0.011017	0.007866	0.013623
	1.44717	0.008187	0.010124	0.009053	0.007466	0.013968
	1.448	0.008629	0.011793	0.008635	0.008195	0.012783
	1.44883	0.00839	0.007599	0.008777	0.008649	0.013482
	1.44967	0.010147	0.009091	0.007755	0.010664	0.006376
	1.4505	0.008232	0.010401	0.008213	0.009741	0.010537
	1.45133	0.009218	0.008489	0.007732	0.011083	0.016232
	1.45217	0.008215	0.008635	0.009902	0.010467	0.015147
	1.453	0.008947	0.008939	0.009063	0.009053	0.016708
	1.45383	0.010251	0.009465	0.007729	0.008759	0.013378
	1.45467	0.008764	0.010073	0.007268	0.010135	0.011045
	1.4555	0.009229	0.008909	0.010609	0.009549	0.012751
	1.45633	0.007683	0.009453	0.008396	0.011265	0.014008
	1.45717	0.008348	0.009903	0.010145	0.009019	0.014276
	1.458	0.009268	0.009817	0.009531	0.009802	0.013296
	1.45883	0.007114	0.009884	0.007881	0.009435	0.01336
	1.45967	0.008919	0.010091	0.009717	0.00773	0.014204
	1.4605	0.008914	0.010763	0.009265	0.007439	0.013605
	1.46133	0.007953	0.009249	0.010735	0.009836	0.018996
	1.46217	0.00848	0.00907	0.008446	0.009927	0.012098
	1.463	0.010589	0.008504	0.006979	0.009084	0.011921
	1.46383	0.009105	0.01	0.010629	0.010301	0.01812
	1.46467	0.008381	0.010036	0.00902	0.008562	0.01532
	1.4655	0.009896	0.010055	0.00825	0.00922	0.017348
	1.46633	0.009812	0.011064	0.008797	0.010153	0.013196
	1.46717	0.008021	0.010109	0.008598	0.012399	0.013223
	1.468	0.010612	0.010286	0.008456	0.010705	0.014716
	1.46883	0.008897	0.009134	0.008101	0.01103	0.017194
	1.46967	0.010065	0.0101	0.007049	0.009027	0.015293
	1.4705	0.009722	0.009355	0.006879	0.010221	0.017344
	1.47133	0.010054	0.010203	0.01198	0.010085	0.01674
	1.47217	0.010865	0.010477	0.007649	0.010819	0.015052
	1.473	0.01013	0.010058	0.010158	0.010082	0.015288
	1.47383	0.00957	0.009267	0.007895	0.009288	0.01576
	1.47467	0.00957	0.009298	0.008104	0.011106	0.014471
	1.4755	0.009961	0.010234	0.008353	0.008668	0.016849
	1.47633	0.007463	0.010951	0.007832	0.01196	0.016473
	1.47717	0.01064	0.009489	0.007669	0.009038	0.019758
	1.478	0.01124	0.009605	0.008449	0.009318	0.015066
	1.47883	0.009826	0.010286	0.007009	0.00908	0.01699
	1.47967	0.009646	0.009182	0.008147	0.009624	0.014081
	1.4805	0.008466	0.009675	0.009398	0.008762	0.014122
	1.48133	0.009128	0.010526	0.008091	0.008093	0.015751
	1.48217	0.009519	0.009912	0.008635	0.010263	0.015683
	1.483	0.009626	0.009957	0.008532	0.0079	0.017484
	1.48383	0.010446	0.009988	0.008731	0.010902	0.019023
	1.48467	0.008452	0.009966	0.010297	0.00883	0.019177
	1.4855	0.009432	0.010969	0.008688	0.008558	0.017407
	1.48633	0.010122	0.011267	0.009866	0.010974	0.018823
	1.48717	0.009223	0.008918	0.007241	0.009329	0.012992
	1.488	0.008097	0.008283	0.008419	0.00911	0.018292
	1.48883	0.008401	0.00962	0.009182	0.010928	0.014739
	1.48967	0.010846	0.009817	0.009023	0.009292	0.017652
	1.4905	0.00915	0.011933	0.009567	0.009938	0.018279
	1.49133	0.009725	0.008933	0.008641	0.010558	0.01689
	1.49217	0.010147	0.009492	0.007689	0.008649	0.01561
	1.493	0.00955	0.011948	0.008363	0.008562	0.015211
	1.49383	0.011243	0.009632	0.008797	0.01207	0.015075
	1.49467	0.010758	0.009052	0.009534	0.01024	0.017003
	1.4955	0.009415	0.008836	0.00893	0.012535	0.015347
	1.49633	0.01013	0.011058	0.008406	0.007984	0.016881
	1.49717	0.010761	0.010459	0.009604	0.008921	0.017017
	1.498	0.009646	0.009173	0.008777	0.009152	0.018338
	1.49883	0.009837	0.007194	0.00821	0.008929	0.016518
	1.49967	0.010998	0.008556	0.009079	0.01125	0.01831
	1.5005	0.009826	0.00914	0.006445	0.010887	0.017965
	1.50133	0.008274	0.009319	0.008943	0.009787	0.017094
	1.50217	0.009581	0.009641	0.009617	0.008275	0.015923
	1.503	0.010564	0.009052	0.007885	0.011431	0.014285
	1.50383	0.010356	0.009963	0.00831	0.009016	0.01296
	1.50467	0.009195	0.011316	0.009013	0.010467	0.014803
	1.5055	0.009925	0.008049	0.007357	0.009711	0.015102
	1.50633	0.007438	0.009243	0.005791	0.009	0.013341
	1.50717	0.010203	0.010556	0.010606	0.009942	0.016618
	1.508	0.009429	0.008833	0.009597	0.008664	0.015302
	1.50883	0.010654	0.009659	0.008061	0.010172	0.01669
	1.50967	0.008604	0.009374	0.008409	0.008978	0.017389
	1.5105	0.008564	0.009845	0.008724	0.010535	0.015533
	1.51133	0.010919	0.009757	0.011057	0.009379	0.012298
	1.51217	0.009342	0.008024	0.009189	0.007791	0.013305
	1.513	0.010265	0.007933	0.007646	0.01111	0.017398
	1.51383	0.008933	0.007167	0.010477	0.01145	0.013214
	1.51467	0.010049	0.009413	0.00682	0.008815	0.018351
	1.5155	0.010547	0.009547	0.007241	0.007987	0.017543
	1.51633	0.009494	0.0082	0.007898	0.008437	0.014757
	1.51717	0.009795	0.008583	0.009823	0.009481	0.015483
	1.518	0.01035	0.008593	0.007135	0.010206	0.011653
	1.51883	0.009592	0.008501	0.008197	0.01007	0.01301
	1.51967	0.011009	0.007693	0.009322	0.012153	0.012479
	1.5205	0.008669	0.007547	0.007862	0.007428	0.017507
	1.52133	0.009153	0.009662	0.0089	0.010142	0.013527
	1.52217	0.011099	0.010304	0.009222	0.00959	0.014322
	1.523	0.009268	0.009368	0.008864	0.00795	0.015315
	1.52383	0.010268	0.007857	0.008207	0.010883	0.012071
	1.52467	0.010133	0.008927	0.005917	0.00812	0.010891
	1.5255	0.009136	0.007207	0.008346	0.010562	0.014122
	1.52633	0.008936	0.007605	0.010968	0.009125	0.015479
	1.52717	0.009846	0.008729	0.009571	0.010705	0.014217
	1.528	0.009395	0.008207	0.009179	0.011768	0.015293
	1.52883	0.009533	0.009413	0.00968	0.010263	0.013074
	1.52967	0.009849	0.008997	0.009006	0.009696	0.01085
	1.5305	0.01151	0.00869	0.008097	0.01083	0.008372
	1.53133	0.008378	0.007559	0.008047	0.008498	0.01282
	1.53217	0.009792	0.007754	0.009046	0.009428	0.015315
	1.533	0.008669	0.008641	0.006206	0.010724	0.015665
	1.53383	0.010353	0.008313	0.010201	0.011405	0.012584
	1.53467	0.010454	0.009863	0.008837	0.010165	0.015034
	1.5355	0.008959	0.008969	0.008124	0.010165	0.011118
	1.53633	0.00759	0.008939	0.008064	0.009103	0.011345
	1.53717	0.008133	0.008729	0.006501	0.007413	0.011431
	1.538	0.008305	0.010684	0.007838	0.010698	0.012475
	1.53883	0.008936	0.008814	0.009989	0.009431	0.009579
	1.53967	0.010615	0.00852	0.009969	0.009862	0.013223
	1.5405	0.008455	0.008124	0.008751	0.01024	0.014635
	1.54133	0.00957	0.008656	0.008804	0.008891	0.011322
	1.54217	0.007353	0.009413	0.009136	0.010921	0.00682
	1.543	0.010516	0.009553	0.007732	0.011125	0.013369
	1.54383	0.008426	0.008362	0.007457	0.012017	0.010319
	1.54467	0.008812	0.007036	0.010629	0.010845	0.010138
	1.5455	0.009953	0.009629	0.007795	0.00956	0.012674
	1.54633	0.008108	0.009523	0.008306	0.010535	0.01237
	1.54717	0.009525	0.007805	0.009322	0.010925	0.009139
	1.548	0.0081	0.008349	0.007812	0.007984	0.011916
	1.54883	0.009145	0.00755	0.011383	0.011734	0.011386
	1.54967	0.009781	0.009459	0.008701	0.009186	0.010873
	1.5505	0.010279	0.006778	0.009975	0.008902	0.014036
	1.55133	0.009975	0.008827	0.006036	0.010649	0.011
	1.55217	0.009221	0.008362	0.008592	0.010758	0.011921
	1.553	0.009758	0.007313	0.008449	0.011114	0.014421
	1.55383	0.008514	0.007693	0.009929	0.012841	0.010469
	1.55467	0.009356	0.008808	0.006959	0.010278	0.006589
	1.5555	0.008114	0.008058	0.00887	0.010531	0.008413
	1.55633	0.008838	0.006997	0.00821	0.01193	0.011268
	1.55717	0.008725	0.006936	0.008645	0.012501	0.011581
	1.558	0.007317	0.009106	0.010234	0.008936	0.010242
	1.55883	0.009367	0.009851	0.007244	0.009802	0.008867
	1.55967	0.009184	0.006973	0.009574	0.008275	0.010918
	1.5605	0.009761	0.007656	0.008525	0.00962	0.010088
	1.56133	0.009218	0.00865	0.008004	0.009851	0.006948
	1.56217	0.008224	0.006924	0.00747	0.008203	0.00712
	1.563	0.007314	0.008635	0.006421	0.012868	0.011172
	1.56383	0.008742	0.007726	0.009352	0.008993	0.0082
	1.56467	0.008739	0.009325	0.007901	0.007723	0.011345
	1.5655	0.008812	0.009702	0.008489	0.011741	0.010473
	1.56633	0.009699	0.009738	0.008578	0.008233	0.006798
	1.56717	0.008505	0.00696	0.007563	0.010739	0.00761
	1.568	0.008722	0.007234	0.009849	0.011287	0.009575
	1.56883	0.006506	0.009477	0.009398	0.010603	0.011308
	1.56967	0.007201	0.008751	0.007417	0.006396	0.010142
	1.5705	0.008333	0.01045	0.010818	0.009227	0.014476
	1.57133	0.007427	0.009447	0.007988	0.008044	0.009879
	1.57217	0.009353	0.008164	0.008834	0.010172	0.008077
	1.573	0.007024	0.008143	0.006816	0.008048	0.007465
	1.57383	0.007159	0.007146	0.009026	0.010728	0.008082
	1.57467	0.007494	0.007836	0.00826	0.010358	0.006353
	1.5755	0.008277	0.00714	0.007294	0.00894	0.012388
	1.57633	0.009316	0.007438	0.009209	0.008437	0.006457
	1.57717	0.009674	0.006869	0.006989	0.009473	0.006271
	1.578	0.008593	0.008061	0.007477	0.01142	0.008599
	1.57883	0.007742	0.00652	0.008157	0.008641	0.007211
	1.57967	0.009052	0.00755	0.009474	0.008014	0.00496
	1.5805	0.007576	0.007821	0.009056	0.007783	0.006607
	1.58133	0.008091	0.007018	0.009388	0.009654	0.009847
	1.58217	0.009102	0.007666	0.006985	0.00897	0.005396
	1.583	0.008671	0.007775	0.00815	0.009405	0.007733
	1.58383	0.009159	0.009231	0.007354	0.011106	0.007869
	1.58467	0.007446	0.008708	0.009232	0.009084	0.005096
	1.5855	0.006889	0.006352	0.00754	0.007171	0.006498
	1.58633	0.007948	0.00855	0.007888	0.008142	0.009452
	1.58717	0.008753	0.006085	0.006561	0.009224	0.004529
	1.588	0.008443	0.007921	0.010105	0.00984	0.007311
	1.58883	0.007987	0.007602	0.009806	0.00919	0.011068
	1.58967	0.008077	0.008459	0.008031	0.008948	0.007746
	1.5905	0.006875	0.007945	0.007885	0.0079	0.005259
	1.59133	0.007331	0.007666	0.006906	0.011216	0.005455
	1.59217	0.007376	0.009073	0.00825	0.009741	0.0025
	1.593	0.006159	0.005435	0.00672	0.008127	0.007152
	1.59383	0.006801	0.00645	0.006212	0.009076	0.004515
	1.59467	0.007365	0.007969	0.0059	0.010229	0.008686
	1.5955	0.00688	0.009343	0.00887	0.008607	0.00859
	1.59633	0.006869	0.008024	0.006939	0.010509	0.007841
	1.59717	0.007263	0.008204	0.006567	0.006823	0.007447
	1.598	0.005697	0.007951	0.006474	0.008071	0.008114
	1.59883	0.006247	0.007	0.006883	0.009598	0.009602
	1.59967	0.007522	0.006128	0.006368	0.009885	0.009325
	1.6005	0.007443	0.005611	0.006398	0.010547	0.008518
	1.60133	0.00601	0.008137	0.007516	0.008467	0.00614
	1.60217	0.008007	0.0069	0.007825	0.008668	0.004828
	1.603	0.007691	0.006182	0.007015	0.009144	0.005917
	1.60383	0.00817	0.007264	0.008857	0.010169	0.008354
	1.60467	0.007035	0.007714	0.006614	0.009212	0.005173
	1.6055	0.006821	0.005371	0.007284	0.010641	0.00432
	1.60633	0.007621	0.007371	0.007095	0.008592	0.004297
	1.60717	0.006776	0.0072	0.00819	0.00801	0.004234
	1.608	0.007646	0.005827	0.006601	0.008237	0.005554
	1.60883	0.009302	0.007076	0.006962	0.007583	0.005749
	1.60967	0.007517	0.008286	0.007576	0.008486	0.007451
	1.6105	0.007835	0.0082	0.006352	0.00722	0.00461
	1.61133	0.007111	0.006954	0.008927	0.009998	0.00663
	1.61217	0.007393	0.006061	0.00747	0.007689	0.007769
	1.613	0.007336	0.007267	0.00741	0.008188	0.011445
	1.61383	0.007621	0.005808	0.008565	0.008252	0.005141
	1.61467	0.006492	0.006523	0.008678	0.010516	0.007764
	1.6155	0.00688	0.007152	0.008047	0.008124	0.001157
	1.61633	0.007779	0.006732	0.008177	0.007776	0.005187
	1.61717	0.007953	0.005991	0.007238	0.006838	0.002696
	1.618	0.006528	0.007869	0.006932	0.008626	0.006185
	1.61883	0.005897	0.008808	0.007002	0.00798	0.008096
	1.61967	0.007038	0.006726	0.006836	0.008173	0.005214
	1.6205	0.006939	0.007349	0.008373	0.007337	0.004892
	1.62133	0.007474	0.007158	0.00754	0.005871	0.008636
	1.62217	0.005847	0.007669	0.005495	0.009133	0.006435
	1.623	0.006939	0.006802	0.006514	0.007095	0.006494
	1.62383	0.007474	0.007495	0.005914	0.008876	0.005995
	1.62467	0.00679	0.007714	0.005854	0.010138	0.008028
	1.6255	0.006585	0.008283	0.007058	0.008324	0.005632
	1.62633	0.007215	0.006428	0.007387	0.008252	0.009688
	1.62717	0.006331	0.007149	0.006574	0.008872	0.00732
	1.628	0.006063	0.006495	0.006013	0.009579	0.007737
	1.62883	0.006883	0.007052	0.006982	0.009658	0.003871
	1.62967	0.006677	0.008292	0.006305	0.009919	0.004806
	1.6305	0.008469	0.007802	0.006727	0.00795	0.005241
	1.63133	0.006711	0.007115	0.006899	0.009016	0.005763
	1.63217	0.007111	0.006507	0.005545	0.006585	0.007442
	1.633	0.007404	0.007948	0.007314	0.008985	0.009167
	1.63383	0.008632	0.00659	0.007971	0.007719	0.009629
	1.63467	0.006444	0.006596	0.007291	0.010244	0.003662
	1.6355	0.006148	0.007374	0.007072	0.010195	0.006249
	1.63633	0.006725	0.006644	0.004951	0.007485	0.006875
	1.63717	0.007072	0.005033	0.007082	0.00829	0.005473
	1.638	0.005131	0.007909	0.006697	0.008713	0.005908
	1.63883	0.007652	0.006003	0.00594	0.00646	0.005985
	1.63967	0.006489	0.005833	0.007311	0.007178	0.004002
	1.6405	0.00637	0.006772	0.005851	0.009242	0.006975
	1.64133	0.007443	0.006416	0.005615	0.008615	0.00756
	1.64217	0.00521	0.006091	0.006026	0.006404	0.006131
	1.643	0.0075	0.008501	0.006252	0.007326	0.008055
	1.64383	0.005235	0.006425	0.006275	0.007265	0.005423
	1.64467	0.008497	0.006088	0.007443	0.007889	0.005886
	1.6455	0.008809	0.00862	0.006733	0.008116	0.006126
	1.64633	0.006142	0.00676	0.008263	0.006808	0.004415
	1.64717	0.006432	0.006903	0.0068	0.008195	0.005051
	1.648	0.006421	0.00714	0.007158	0.008373	0.004384
	1.64883	0.004424	0.008459	0.007002	0.008154	0.002323
	1.64967	0.007328	0.008678	0.006484	0.007587	0.004048
	1.6505	0.006444	0.007134	0.008041	0.008486	0.008536
	1.65133	0.007905	0.00772	0.007533	0.007685	0.005436
	1.65217	0.009702	0.007462	0.006587	0.009212	0.00727
	1.653	0.006199	0.007839	0.005778	0.009152	0.006407
	1.65383	0.004072	0.006647	0.007344	0.009106	0.007088
	1.65467	0.006773	0.004641	0.007035	0.010199	0.001298
	1.6555	0.007083	0.005155	0.006594	0.008142	0.004388
	1.65633	0.005999	0.007033	0.006866	0.009726	0.008
	1.65717	0.005635	0.006246	0.008329	0.00787	0.005799
	1.658	0.006599	0.007052	0.007145	0.010569	0.00864
	1.65883	0.006094	0.005258	0.007062	0.006672	0.005477
	1.65967	0.00572	0.007814	0.006352	0.008384	0.005922
	1.6605	0.006607	0.007167	0.007682	0.007375	0.00407
	1.66133	0.006587	0.00631	0.006405	0.008853	0.006294
	1.66217	0.005883	0.007787	0.007709	0.007904	0.005214
	1.663	0.006385	0.007909	0.00757	0.00953	0.005718
	1.66383	0.006728	0.006863	0.005452	0.009379	0.006285
	1.66467	0.005238	0.007529	0.005807	0.008116	-0.003
	1.6655	0.00659	0.007459	0.006136	0.006895	0.003
[truncated: 34,022 more rows]
