# Supplementary material for: Leveraging platinum-protein interactions to overcome chemoresistance
Source: Nat Commun. 2025 Oct 20;16:9263. doi: 10.1038/s41467-025-64295-0 (PMC12537935; doi:10.1038/s41467-025-64295-0)
Supplement: Supplementary file 4 — Source data [file 41467_2025_64295_MOESM4_ESM.zip › Excel files/Source Data Figure S13.xlsx]

## Sheet: Figure S13
Figure S13	HPLC chromatograms (250 nm) showing the conversion of DoxPt (50 μM) in the presence of GSH (100 μM) in pH 7.0 PIPES buffer containing 100 mM KCl and 10 vol % MeOH at 37 °C. Solvent gradient is given in the text.

## Sheet: Figure S13 raw data
Figure S13	time (min)	0 h	1 h	4 h	8 h	12 h
	0.000667	0.005531	0.009335	0.009942	0.017021	0.020055
	0.0015	0.004407	0.008649	0.008217	0.018551	0.018025
	0.002333	0.00665	0.00866	0.00956	0.01451	0.014158
	0.003167	0.006416	0.007945	0.010926	0.015367	0.018312
	0.004	0.00614	0.009438	0.008523	0.017158	0.024719
	0.004833	0.006028	0.010278	0.013767	0.015913	0.020946
	0.005667	0.005518	0.007859	0.010017	0.015992	0.018952
	0.0065	0.005294	0.007202	0.011664	0.0205	0.013454
	0.007333	0.007285	0.0077	0.013321	0.014397	0.015215
	0.008167	0.006169	0.008068	0.008516	0.017104	0.015883
	0.009	0.005039	0.009193	0.012259	0.019058	0.020463
	0.009833	0.006892	0.009285	0.01073	0.0205	0.021502
	0.010667	0.004919	0.007411	0.010434	0.017715	0.018896
	0.0115	0.007405	0.008872	0.008459	0.015657	0.015086
	0.012333	0.007389	0.008822	0.00997	0.018876	0.014186
	0.013167	0.007207	0.010431	0.010826	0.016612	0.01529
	0.014	0.006718	0.008725	0.010362	0.016863	0.023764
	0.014833	0.007173	0.00859	0.011015	0.018896	0.020473
	0.015667	0.005042	0.007358	0.009357	0.018576	0.018145
	0.0165	0.00658	0.009249	0.011553	0.017025	0.018006
	0.017333	0.005096	0.007818	0.009674	0.015746	0.016161
	0.018167	0.00708	0.008531	0.009061	0.017783	0.011089
	0.019	0.006465	0.008487	0.010313	0.018039	0.019685
	0.019833	0.006379	0.007432	0.009981	0.018817	0.016476
	0.020667	0.005739	0.008142	0.01078	0.020702	0.018702
	0.0215	0.005388	0.008351	0.012031	0.019408	0.024877
	0.022333	0.005234	0.006263	0.009764	0.016509	0.020955
	0.023167	0.006627	0.004713	0.011318	0.015091	0.017478
	0.024	0.006286	0.008737	0.007325	0.012665	0.01134
	0.024833	0.006551	0.008145	0.008053	0.01641	0.015364
	0.025667	0.005445	0.007179	0.008402	0.016848	0.017941
	0.0265	0.006387	0.009344	0.008149	0.015273	0.020658
	0.027333	0.005718	0.00755	0.009104	0.013349	0.010292
	0.028167	0.006346	0.007232	0.008986	0.014919	0.017877
	0.029	0.00607	0.005429	0.007753	0.016607	0.011201
	0.029833	0.005351	0.006339	0.008983	0.013014	0.008975
	0.030667	0.004097	0.005841	0.007133	0.014791	0.015614
	0.0315	0.006486	0.00405	0.007015	0.015834	0.005573
	0.032333	0.006223	0.007096	0.00997	0.015539	0.011692
	0.033167	0.003506	0.005025	0.00626	0.012054	0.011989
	0.034	0.004347	0.006254	0.005611	0.01134	0.013713
	0.034833	0.003355	0.004286	0.004327	0.012674	0.013296
	0.035667	0.003548	0.004044	0.006356	0.013235	0.015818
	0.0365	0.001921	0.002831	0.005465	0.012094	0.012758
	0.037333	0.004797	0.005229	0.006288	0.013088	0.018906
	0.038167	0.001648	0.00517	0.004869	0.007841	0.014557
	0.039	0.003485	0.004675	0.005711	0.009086	0.014613
	0.039833	0.004422	0.004174	0.005867	0.011232	0.01414
	0.040667	0.004318	0.001629	0.006113	0.0085	0.011683
	0.0415	0.002527	0.003267	0.004688	0.009313	0.016671
	0.042333	0.003139	0.002401	0.004474	0.009081	0.021381
	0.043167	0.003587	0.003529	0.005219	0.01013	0.015494
	0.044	0.001835	0.00352	0.005333	0.011208	0.009912
	0.044833	0.002335	0.002259	0.005914	0.012753	0.014038
	0.045667	0.002467	0.004374	0.004716	0.008574	0.011933
	0.0465	0.002418	0.001473	0.00576	0.009135	0.012489
	0.047333	0.002475	0.004766	0.004527	0.008924	0.026323
	0.048167	0.002889	0.003594	0.005418	0.010376	0.016727
	0.049	0.002824	0.003647	0.006213	0.010115	0.010774
	0.049833	0.004235	0.002834	0.002891	0.011892	0.012564
	0.050667	0.002166	0.0021	0.003465	0.007462	0.018164
	0.0515	0.003233	0.00527	0.005162	0.006975	0.020111
	0.052333	0.004289	0.002371	0.005443	0.007437	0.018266
	0.053167	0.002894	0.005659	0.00503	0.008333	0.018952
	0.054	0.00411	0.004522	0.005101	0.00568	0.016829
	0.054833	0.002592	0.003399	0.005818	0.00914	0.01146
	0.055667	0.002457	0.003924	0.005351	0.009007	0.024988
	0.0565	0.004557	0.004204	0.006256	0.012576	0.015429
	0.057333	0.003061	0.005293	0.004395	0.011109	0.018702
	0.058167	0.0048	0.00403	0.005308	0.013895	0.015688
	0.059	0.002577	0.004654	0.005714	0.015785	0.018442
	0.059833	0.004123	0.00519	0.007126	0.012738	0.022438
	0.060667	0.004867	0.004345	0.005097	0.01013	0.021706
	0.0615	0.005036	0.004404	0.006905	0.016021	0.024274
	0.062333	0.005265	0.006233	0.0076	0.013678	0.024126
	0.063167	0.005213	0.007512	0.007283	0.014259	0.02369
	0.064	0.005848	0.006227	0.008384	0.01517	0.029253
	0.064833	0.007007	0.006463	0.006434	0.013565	0.033305
	0.065667	0.006754	0.008487	0.008644	0.01671	0.033889
	0.0665	0.006567	0.008578	0.008605	0.012669	0.028363
	0.067333	0.006718	0.008451	0.009357	0.01545	0.029253
	0.068167	0.006627	0.007794	0.009272	0.012945	0.026416
	0.069	0.007389	0.009341	0.009667	0.01517	0.031136
	0.069833	0.006226	0.006466	0.008502	0.01516	0.020213
	0.070667	0.007236	0.006115	0.010484	0.016425	0.017737
	0.0715	0.00588	0.00603	0.009247	0.013496	0.023959
	0.072333	0.006674	0.006442	0.007336	0.012906	0.024914
	0.073167	0.004706	0.006746	0.008441	0.01136	0.017589
	0.074	0.005796	0.005017	0.006349	0.009175	0.025201
	0.074833	0.004612	0.006018	0.006972	0.012605	0.015215
	0.075667	0.003412	0.00623	0.006751	0.012842	0.02446
	0.0765	0.003925	0.00339	0.005425	0.010814	0.016755
	0.077333	0.004102	0.002869	0.005668	0.01138	0.014705
	0.078167	0.002728	0.003078	0.0035	0.009465	0.017765
	0.079	0.001059	0.003199	0.004356	0.007432	0.023162
	0.079833	0.002223	0.003228	0.00324	0.006423	0.007399
	0.080667	0.00323	0.003938	0.00401	0.006266	0.015716
	0.0815	0.002074	0.003061	0.004784	0.006975	0.012239
	0.082333	0.00063	0.001626	0.004709	0.010523	0.013037
	0.083167	0.001614	0.002206	0.003811	0.006586	0.007241
	0.084	0.001314	0.002074	0.003037	0.008604	0.014845
	0.084833	0.000992	-2.9e-06	0.003091	0.005104	0.014863
	0.085667	0.001681	0.001903	0.003415	0.006955	0.012962
	0.0865	0.002824	0.0017	0.002231	0.007944	0.014455
	0.087333	0.000578	0.002896	0.00478	0.009396	0.007696
	0.088167	0.000393	0.003535	0.00098	0.007831	0.006073
	0.089	0.000968	0.002737	0.002941	0.006965	0.013695
	0.089833	0.002967	0.001903	0.002474	0.006433	0.004358
	0.090667	0.002288	0.002236	0.002976	0.003977	0.015698
	0.0915	0.001715	0.001502	0.002189	0.002628	0.015762
	0.092333	0.002535	0.00258	0.002388	0.007122	0.011572
	0.093167	0.001445	0.00395	0.001601	0.010499	0.010848
	0.094	0.002004	0.002854	0.002378	0.009667	0.01032
	0.094833	0.002473	0.001308	0.002698	0.008978	0.006611
	0.095667	0.00362	0.002822	0.001472	0.005852	0.013268
	0.0965	0.0024	0.003641	0.000695	0.005828	0.013667
	0.097333	0.00227	0.003349	0.00247	0.0082	0.016847
	0.098167	0.002788	0.002386	0.004531	0.006246	0.014353
	0.099	0.002772	0.004698	0.004099	0.008156	0.020074
	0.099833	0.003696	0.003111	0.003073	0.00913	0.015846
	0.100667	0.004919	0.004701	0.005814	0.010085	0.019175
	0.1015	0.006304	0.004059	0.005703	0.009972	0.010459
	0.102333	0.00564	0.006307	0.00791	0.008057	0.017163
	0.103167	0.007223	0.006625	0.006363	0.009898	0.017728
	0.104	0.008162	0.008077	0.008737	0.010504	0.019981
	0.104833	0.008032	0.007276	0.008912	0.013309	0.01682
	0.105667	0.008168	0.00965	0.00811	0.010538	0.018535
	0.1065	0.00822	0.007777	0.009478	0.012266	0.016458
	0.107333	0.00778	0.009703	0.009429	0.015475	0.018655
	0.108167	0.007735	0.007426	0.008819	0.016627	0.01796
	0.109	0.008946	0.00816	0.0096	0.015569	0.016764
	0.109833	0.009836	0.009459	0.01084	0.014254	0.019749
	0.110667	0.009745	0.009479	0.008491	0.011444	0.013611
	0.1115	0.009849	0.010001	0.008719	0.014072	0.017339
	0.112333	0.009419	0.00818	0.009667	0.015066	0.01668
	0.113167	0.008922	0.012319	0.011475	0.014274	0.019583
	0.114	0.011088	0.011306	0.009339	0.0142	0.010301
	0.114833	0.008844	0.011194	0.007924	0.016346	0.014724
	0.115667	0.009859	0.009023	0.008698	0.015948	0.024228
	0.1165	0.0114	0.010982	0.008274	0.013329	0.019277
	0.117333	0.008902	0.012166	0.006563	0.011636	0.013463
	0.118167	0.007629	0.010507	0.009364	0.015583	0.009383
	0.119	0.007907	0.00907	0.006937	0.013373	0.007751
	0.119833	0.007236	0.008601	0.010184	0.011887	0.015457
	0.120667	0.007652	0.007827	0.007978	0.010208	0.016894
	0.1215	0.007009	0.00595	0.008676	0.008023	0.02739
	0.122333	0.005976	0.007134	0.00802	0.013152	0.017005
	0.123167	0.004857	0.007379	0.007643	0.011892	0.021567
	0.124	0.005401	0.007167	0.008755	0.012162	0.019314
	0.124833	0.00651	0.006875	0.004784	0.010253	0.018924
	0.125667	0.004341	0.007529	0.006391	0.011114	0.01885
	0.1265	0.003896	0.007246	0.00591	0.009874	0.018182
	0.127333	0.004271	0.005939	0.006876	0.008333	0.01669
	0.128167	0.005351	0.008107	0.007054	0.008456	0.01911
	0.129	0.004992	0.004053	0.007108	0.007624	0.017237
	0.129833	0.004917	0.00643	0.005329	0.00885	0.02267
	0.130667	0.003253	0.004666	0.003693	0.010922	0.013055
	0.1315	0.004164	0.006251	0.004819	0.008289	0.015466
	0.132333	0.003358	0.005388	0.005229	0.008407	0.011423
	0.133167	0.003152	0.006145	0.006669	0.008441	0.012425
	0.134	0.003225	0.005559	0.004819	0.008205	0.023987
	0.134833	0.005138	0.005187	0.005315	0.009642	0.013806
	0.135667	0.003238	0.004039	0.004673	0.009588	0.020157
	0.1365	0.004198	0.003267	0.005739	0.009071	0.011368
	0.137333	0.003496	0.004592	0.005457	0.009913	0.011525
	0.138167	0.003823	0.00504	0.005468	0.008702	0.02165
	0.139	0.004045	0.006878	0.004955	0.009022	0.016384
	0.139833	0.003964	0.004439	0.006031	0.009834	0.013509
	0.140667	0.004058	0.005479	0.007425	0.008574	0.014789
	0.1415	0.002303	0.005067	0.004021	0.006911	0.015095
	0.142333	0.003157	0.003888	0.007379	0.009785	0.019916
	0.143167	0.002629	0.005435	0.005522	0.007915	0.015243
	0.144	0.00392	0.004477	0.0058	0.008294	0.01567
	0.144833	0.004133	0.004613	0.004802	0.011532	0.007436
	0.145667	0.004951	0.004436	0.006156	0.010568	0.010644
	0.1465	0.002483	0.004654	0.005597	0.008756	0.013278
	0.147333	0.003462	0.004071	0.005803	0.006418	0.012777
	0.148167	0.001588	0.003488	0.0075	0.009381	0.011952
	0.149	0.003831	0.003888	0.006944	0.008304	0.018164
	0.149833	0.004107	0.004684	0.005629	0.010164	0.015902
	0.150667	0.002423	0.005741	0.002638	0.00946	0.019583
	0.1515	0.002819	0.005208	0.005461	0.008131	0.011757
	0.152333	0.00316	0.001921	0.005846	0.007767	0.015429
	0.153167	0.003665	0.003877	0.005126	0.007757	0.007408
	0.154	0.002566	0.003653	0.006085	0.00919	0.016476
	0.154833	0.003365	0.004557	0.005621	0.008993	0.012091
	0.155667	0.002257	0.004884	0.003989	0.007157	0.009986
	0.1565	0.002124	0.004996	0.003497	0.006404	0.018618
	0.157333	0.003441	0.004952	0.005497	0.002225	0.018414
	0.158167	0.003467	0.005193	0.004538	0.00787	0.016782
	0.159	0.003308	0.004522	0.002663	0.008756	0.010422
	0.159833	0.002978	0.003986	0.003871	0.008884	0.024729
	0.160667	0.003201	0.002707	0.005279	0.008067	0.014947
	0.1615	0.003277	0.003555	0.004926	0.008663	0.014659
	0.162333	0.002993	0.004174	0.006231	0.007491	0.012675
	0.163167	0.003821	0.005612	0.004613	0.008894	0.008354
	0.164	0.003053	0.003426	0.001953	0.011055	0.013027
	0.164833	0.002926	0.003847	0.003629	0.007674	0.023449
	0.165667	0.003321	0.005405	0.005194	0.007605	0.014705
	0.1665	0.004495	0.005049	0.003212	0.010272	0.012907
	0.167333	0.002657	0.003832	0.003173	0.009332	0.007974
	0.168167	0.001791	0.003691	0.002249	0.006866	0.007028
	0.169	0.002959	0.006955	0.004078	0.008781	0.01528
	0.169833	0.003464	0.003744	0.004937	0.009593	0.015308
	0.170667	0.003902	0.004015	0.002934	0.006916	0.014149
	0.1715	0.002751	0.002563	0.003051	0.004253	0.01631
	0.172333	0.003165	0.002692	0.002353	0.00692	0.013982
	0.173167	0.003358	0.0036	0.003786	0.01198	0.01057
	0.174	0.001353	0.005279	0.004944	0.008751	0.022086
	0.174833	0.002145	0.005405	0.004274	0.011478	0.010097
	0.175667	0.003753	0.003535	0.006242	0.008185	0.013278
	0.1765	0.00228	0.002963	0.005126	0.007703	0.014056
	0.177333	0.001275	0.00403	0.004784	0.003534	0.015336
	0.178167	0.004901	0.003355	0.00252	0.009834	0.016532
	0.179	0.003485	0.004472	0.005828	0.009377	0.009893
	0.179833	0.003673	0.004669	0.005853	0.008476	0.01605
	0.180667	0.002754	0.002669	0.004174	0.00694	0.013621
	0.1815	0.003306	0.002239	0.003116	0.007024	0.012489
	0.182333	0.003555	0.004681	0.004385	0.007162	0.018451
	0.183167	0.001458	0.004339	0.0035	0.009888	0.01987
	0.184	0.002808	0.00357	0.005878	0.010484	0.01924
	0.184833	0.003308	0.00301	0.004427	0.012817	0.01439
	0.185667	0.002689	0.004439	0.002919	0.008023	0.015355
	0.1865	0.000737	0.003717	0.003312	0.008722	0.012693
	0.187333	0.002421	0.003099	0.004313	0.0076	0.016337
	0.188167	0.004232	0.003608	0.002463	0.007186	0.023134
	0.189	0.002665	0.003617	0.00231	0.006728	0.019592
	0.189833	0.001065	0.00175	0.004338	0.005749	0.015308
	0.190667	0.00291	0.00529	0.003091	0.008264	0.020918
	0.1915	0.003352	0.004589	0.004114	0.00728	0.014909
	0.192333	0.003449	0.005417	0.002203	0.006655	0.020936
	0.193167	0.00322	0.004902	0.005504	0.010774	0.022151
	0.194	0.002181	0.00413	0.00359	0.006054	0.011636
	0.194833	0.002192	0.004557	0.001964	0.00918	0.017172
	0.195667	0.002103	0.002734	0.003925	0.006482	0.015846
	0.1965	0.001398	0.00408	0.00391	0.006965	0.014075
	0.197333	0.001931	0.00322	0.004335	0.009564	0.022735
	0.198167	0.003347	0.002038	0.003971	0.008884	0.014242
	0.199	0.003553	0.004386	0.004238	0.006098	0.014409
	0.199833	0.001596	0.00377	0.006395	0.008092	0.012443
	0.200667	0.003805	0.004634	0.003426	0.006891	0.018804
	0.2015	0.001707	0.00332	0.004502	0.006571	0.018192
	0.202333	0.003149	0.0039	0.004702	0.007531	0.020315
	0.203167	0.00285	0.004377	0.004591	0.011813	0.022921
	0.204	0.002467	0.003152	0.005115	0.008904	0.014325
	0.204833	0.001801	0.002062	0.003276	0.009687	0.010403
	0.205667	0.003917	0.00329	0.005076	0.006423	0.012332
	0.2065	0.004537	0.00474	0.004178	0.010582	0.016541
	0.207333	0.002301	0.004077	0.00313	0.00756	0.010895
	0.208167	0.004058	0.00301	0.004677	0.006788	0.025072
	0.209	0.002725	0.004086	0.00391	0.007644	0.021622
	0.209833	0.00335	0.002601	0.003875	0.009938	0.017098
	0.210667	0.003155	0.005338	0.0036	0.011503	0.025795
	0.2115	0.003511	0.003597	0.004912	0.008668	0.018896
	0.212333	0.003147	0.003429	0.00364	0.005611	0.012406
	0.213167	0.002907	0.003874	0.005311	0.008372	0.021381
	0.214	0.002163	0.003488	0.002121	0.005252	0.018934
	0.214833	0.00412	0.003061	0.003255	0.010376	0.019629
	0.215667	0.001424	0.003661	0.004064	0.008471	0.016764
	0.2165	0.002483	0.003273	0.003672	0.010548	0.023959
	0.217333	0.002611	0.003579	0.003133	0.004651	0.01566
	0.218167	0.00228	0.004195	0.004003	0.007905	0.019471
	0.219	0.00229	0.003505	0.004117	0.006335	0.016235
	0.219833	0.003321	0.003332	0.00246	0.008643	0.019397
	0.220667	0.004107	0.002902	0.005158	0.006847	0.015086
	0.2215	0.003823	0.002268	0.004121	0.009042	0.017209
	0.222333	0.003496	0.003013	0.002944	0.008299	0.023579
	0.223167	0.004211	0.004265	0.003112	0.010932	0.016986
	0.224	0.00493	0.00175	0.004149	0.008732	0.011006
	0.224833	0.003519	0.001735	0.004709	0.008505	0.014186
	0.225667	0.003001	0.001373	0.002837	0.007344	0.01694
	0.2265	0.001635	0.002663	0.003133	0.007733	0.021502
	0.227333	0.00406	0.004262	0.003885	0.008786	0.021465
	0.228167	0.002369	0.004548	0.004581	0.007959	0.013973
	0.229	0.001307	0.003049	0.006694	0.007639	0.018804
	0.229833	0.003082	0.003435	0.002577	0.010331	0.015827
	0.230667	0.004563	0.002742	0.003301	0.007029	0.009736
	0.2315	0.002814	0.003435	0.004474	0.007797	0.021038
	0.232333	0.003113	0.003432	0.005949	0.008628	0.020426
	0.233167	0.003493	0.001199	0.005532	0.012123	0.02471
	0.234	0.003509	0.003859	0.004096	0.005099	0.024877
	0.234833	0.003956	0.003184	0.00247	0.007747	0.012221
	0.235667	0.002501	0.003025	0.003226	0.008244	0.022958
	0.2365	0.002421	0.003273	0.003943	0.009785	0.020195
	0.237333	0.002811	0.00324	0.003415	0.007201	0.019953
	0.238167	0.002988	0.003193	0.006331	0.007693	0.017348
	0.239	0.00197	0.002121	0.004103	0.007368	0.028215
	0.239833	0.002598	0.004139	0.004374	0.007531	0.027297
	0.240667	0.002348	0.003087	0.004677	0.008343	0.020556
	0.2415	0.003524	0.003505	0.001975	0.00854	0.019054
	0.242333	0.00246	0.004872	0.002656	0.010041	0.018674
	0.243167	0.002475	0.004283	0.004242	0.00852	0.015929
	0.244	0.002395	0.00403	0.002656	0.008594	0.019592
	0.244833	0.003683	0.003638	0.004074	0.008358	0.019907
	0.245667	0.001411	0.0037	0.004285	0.008692	0.020547
	0.2465	0.003306	0.00337	0.003729	0.008087	0.02382
	0.247333	0.003402	0.003167	0.003116	0.009194	0.016708
	0.248167	0.002254	0.003785	0.004103	0.007939	0.012573
	0.249	0.00178	0.003361	0.003846	0.007245	0.010236
	0.249833	0.002647	0.003223	0.004221	0.007998	0.01771
	0.250667	0.003019	0.005597	0.006612	0.007733	0.018915
	0.2515	0.002918	0.003444	0.002727	0.006512	0.016365
	0.252333	0.003587	0.004044	0.006185	0.010607	0.020677
	0.253167	0.002858	0.003025	0.005144	0.008835	0.018581
	0.254	0.003126	0.004586	0.004053	0.008476	0.016217
	0.254833	0.002059	0.002321	0.004613	0.009455	0.017329
	0.255667	0.001736	0.003791	0.003643	0.008658	0.024506
	0.2565	0.002202	0.002589	0.005885	0.005606	0.019722
	0.257333	0.003514	0.004018	0.001946	0.008934	0.01949
	0.258167	0.00324	0.004265	0.003201	0.011311	0.021715
	0.259	0.002535	0.003205	0.001472	0.007442	0.019379
	0.259833	0.00348	0.004086	0.00504	0.007368	0.015345
	0.260667	0.003462	0.003558	0.005326	0.006738	0.020297
	0.2615	0.002431	0.004513	0.002912	0.008491	0.018776
	0.262333	0.003522	0.005246	0.005101	0.009042	0.021335
	0.263167	0.002192	0.003821	0.005008	0.007713	0.017645
	0.264	0.002054	0.004581	0.004534	0.008658	0.019518
	0.264833	0.003821	0.003608	0.003244	0.008279	0.016495
	0.265667	0.003792	0.005014	0.002691	0.010489	0.021112
	0.2665	0.003771	0.003352	0.003811	0.008323	0.016949
	0.267333	0.004014	0.003161	0.003083	0.007467	0.016578
	0.268167	0.002626	0.004139	0.00293	0.009318	0.021446
	0.269	0.003295	0.003346	0.003433	0.006059	0.022364
	0.269833	0.002572	0.004374	0.003098	0.006094	0.021326
	0.270667	0.003417	0.00068	0.005525	0.008564	0.02267
	0.2715	0.003581	0.003187	0.00703	0.007811	0.019193
	0.272333	0.001973	0.004634	0.00477	0.00976	0.024246
	0.273167	0.004612	0.004083	0.004114	0.007565	0.017914
	0.274	0.003032	0.005084	0.00293	0.008062	0.020732
	0.274833	0.002314	0.003971	0.002816	0.007285	0.018934
	0.275667	0.003519	0.004875	0.003964	0.008279	0.015113
	0.2765	0.004617	0.002524	0.004488	0.011085	0.019583
	0.277333	0.002975	0.002183	0.005661	0.009829	0.026092
	0.278167	0.001622	0.005208	0.004755	0.00884	0.020983
	0.279	0.000606	0.003983	0.005037	0.01009	0.019286
	0.279833	0.003035	0.00223	0.005105	0.008658	0.015679
	0.280667	0.003019	0.001355	0.003629	0.005025	0.01095
	0.2815	0.000708	0.002062	0.005261	0.00566	0.016198
	0.282333	0.00171	0.002268	0.00514	0.007792	0.024877
	0.283167	0.002652	0.005591	0.00354	0.008013	0.02115
	0.284	0.003857	0.004528	0.005632	0.010395	0.018349
	0.284833	0.004146	0.003255	0.004663	0.00981	0.022271
	0.285667	0.004175	0.004548	0.005461	0.007403	0.011979
	0.2865	0.003667	0.003903	0.003369	0.009583	0.014474
	0.287333	0.003311	0.002801	0.003575	0.008372	0.010858
	0.288167	0.002965	0.003924	0.004909	0.007329	0.01439
	0.289	0.002366	0.004475	0.005272	0.008338	0.020463
	0.289833	0.002824	0.003181	0.003429	0.00696	0.021891
	0.290667	0.002233	0.004333	0.005564	0.011213	0.018516
	0.2915	0.003058	0.002197	0.003739	0.010391	0.014937
	0.292333	0.001905	0.004006	0.004716	0.008087	0.007668
	0.293167	0.002923	0.004027	0.003868	0.006807	0.0177
	0.294	0.004029	0.003768	0.003736	0.007811	0.020936
	0.294833	0.001018	0.003944	0.004074	0.008663	0.017673
	0.295667	0.00361	0.002739	0.005008	0.006458	0.017357
	0.2965	0.003019	0.003119	0.005397	0.007048	0.023978
	0.297333	0.003834	0.002837	0.00298	0.006591	0.017033
	0.298167	0.003647	0.00415	0.00169	0.008372	0.020454
	0.299	0.001809	0.005072	0.004609	0.00821	0.020361
	0.299833	0.002134	0.00106	0.004345	0.007678	0.01592
	0.300667	0.001434	0.002613	0.00437	0.008136	0.026305
	0.3015	0.002116	0.00436	0.004206	0.005665	0.024107
	0.302333	0.002759	0.003729	0.002631	0.00915	0.013871
	0.303167	0.004047	0.003308	0.004313	0.009081	0.012017
	0.304	0.002928	0.003193	0.004887	0.005444	0.01808
	0.304833	0.003464	0.00329	0.004374	0.010346	0.022652
	0.305667	0.00304	0.003231	0.005115	0.005872	0.012999
	0.3065	0.002842	0.005261	0.002841	0.011503	0.016847
	0.307333	0.003688	0.004209	0.00318	0.009091	0.018563
	0.308167	0.002952	0.001812	0.004128	0.00567	0.016449
	0.309	0.001622	0.003894	0.004866	0.007334	0.022475
	0.309833	0.002967	0.004916	0.00545	0.009736	0.019119
	0.310667	0.003214	0.004648	0.005671	0.010371	0.015336
	0.3115	0.003056	0.004236	0.005757	0.005636	0.014047
	0.312333	0.001419	0.004027	0.003308	0.011636	0.01388
	0.313167	0.002928	0.003821	0.006003	0.008811	0.011859
	0.314	0.00267	0.003912	0.002413	0.006423	0.018702
	0.314833	0.003667	0.003788	0.005408	0.007856	0.016143
	0.315667	0.003217	0.004145	0.004349	0.007733	0.017858
	0.3165	0.00271	0.002236	0.000517	0.008205	0.01528
	0.317333	0.00286	0.004616	0.003882	0.008082	0.020973
	0.318167	0.003142	0.004053	0.004431	0.004819	0.016208
	0.319	0.001864	0.003879	0.003796	0.006404	0.014947
	0.319833	0.002535	0.004925	0.003722	0.008535	0.020426
	0.320667	0.0045	0.003547	0.003287	0.00823	0.013046
	0.3215	0.003766	0.003962	0.003885	0.011606	0.021789
	0.322333	0.002988	0.003373	0.003404	0.00727	0.020278
	0.323167	0.005122	0.003167	0.003818	0.007383	0.020417
	0.324	0.003423	0.003382	0.004748	0.005542	0.017941
	0.324833	0.004102	0.005084	0.003443	0.006492	0.012499
	0.325667	0.00285	0.004578	0.003821	0.009194	0.020547
	0.3265	0.003826	0.003532	0.005803	0.008284	0.017014
	0.327333	0.002788	0.003175	0.002902	0.011109	0.014362
	0.328167	0.003394	0.003821	0.003258	0.010031	0.017098
	0.329	0.002525	0.003352	0.002495	0.009022	0.016328
	0.329833	0.003407	0.005408	0.002802	0.011532	0.006212
	0.330667	0.00094	0.00215	0.004224	0.007457	0.013342
	0.3315	0.00311	0.004687	0.003693	0.008235	0.018609
	0.332333	0.00259	0.00352	0.004591	0.008988	0.020195
	0.333167	0.004263	0.002368	0.001889	0.008958	0.01771
	0.334	0.003061	0.004204	0.004834	0.010253	0.014882
	0.334833	0.003433	0.00104	0.004367	0.006512	0.01197
	0.335667	0.002642	0.004298	0.003034	0.008072	0.005656
	0.3365	0.002207	0.003885	0.003066	0.00945	0.017079
	0.337333	0.002626	0.003829	0.004046	0.009657	0.015002
	0.338167	0.00386	0.001809	0.004506	0.008668	0.013287
	0.339	0.002233	0.004259	0.004802	0.006236	0.012619
	0.339833	0.003399	0.003276	0.003697	0.005449	0.014214
	0.340667	0.003277	0.003237	0.00221	0.008171	0.018396
	0.3415	0.002988	0.003255	0.003468	0.010464	0.013815
	0.342333	0.002975	0.004018	0.002	0.008486	0.020399
	0.343167	0.002631	0.002851	0.003996	0.009101	0.011674
	0.344	0.002704	0.003099	0.003319	0.008117	0.016588
	0.344833	0.003977	0.003137	0.005785	0.009194	0.015911
	0.345667	0.002124	0.003237	0.005105	0.004725	0.012183
	0.3465	0.003738	0.004206	0.00354	0.008417	0.01745
	0.347333	0.001929	0.001234	0.005069	0.010755	0.017283
	0.348167	0.002277	0.004469	0.004809	0.007186	0.021122
	0.349	0.00343	0.004086	0.002984	0.011345	0.008762
	0.349833	0.004157	0.003653	0.005261	0.00694	0.021122
	0.350667	0.003428	0.005753	0.002085	0.007639	0.017478
	0.3515	0.002918	0.002866	0.004876	0.007329	0.012285
	0.352333	0.001853	0.003785	0.00472	0.005193	0.019202
	0.353167	0.003293	0.003977	0.004042	0.011852	0.010774
	0.354	0.004128	0.004201	0.003868	0.008486	0.012295
	0.354833	0.002056	0.003582	0.0035	0.00597	0.012805
	0.355667	0.002587	0.003632	0.003365	0.008968	0.020176
	0.3565	0.003514	0.004704	0.005397	0.009047	0.012406
	0.357333	0.002621	0.00291	0.003946	0.007186	0.009763
	0.358167	0.002965	0.003329	0.002848	0.007949	0.015735
	0.359	0.003108	0.002884	0.001583	0.008313	0.01121
	0.359833	0.002072	0.004545	0.004171	0.010696	0.019898
	0.360667	0.003995	0.003505	0.003297	0.005852	0.021808
	0.3615	0.00425	0.003579	0.00354	0.009682	0.011979
	0.362333	0.004138	0.002669	0.004032	0.008348	0.013333
	0.363167	0.002249	0.004725	0.003558	0.007806	0.019008
	0.364	0.00343	0.004221	0.005358	0.007354	0.016588
	0.364833	0.002231	0.002144	0.004231	0.008151	0.017172
	0.365667	0.000687	0.003661	0.004146	0.009509	0.015419
	0.3665	0.002975	0.004033	0.004463	0.006468	0.016662
	0.367333	0.003321	0.003349	0.004285	0.005641	0.020454
	0.368167	0.003295	0.003438	0.003091	0.008432	0.008521
	0.369	0.002946	0.003877	0.005112	0.008953	0.019889
	0.369833	0.003358	0.003815	0.002517	0.009111	0.022095
	0.370667	0.002717	0.002088	0.002563	0.008574	0.013815
	0.3715	0.002189	0.001317	0.002606	0.007826	0.015531
	0.372333	0.00246	0.003311	0.005343	0.007073	0.010487
	0.373167	0.002985	0.003603	0.002028	0.00883	0.009189
	0.374	0.00278	0.005067	0.004762	0.00569	0.008011
	0.374833	0.002736	0.00198	0.004103	0.009982	0.018628
	0.375667	0.004511	0.003838	0.004434	0.007324	0.011312
	0.3765	0.002767	0.003314	0.004634	0.006202	0.018507
	0.377333	0.004256	0.002103	0.003255	0.009618	0.01363
	0.378167	0.003959	0.003187	0.002948	0.00824	0.021567
	0.379	0.003321	0.00248	0.003493	0.007526	0.019045
	0.379833	0.002447	0.005482	0.003975	0.00665	0.01427
	0.380667	0.005078	0.003782	0.002984	0.00887	0.014891
	0.3815	0.002785	0.002704	0.002969	0.006551	0.014761
	0.382333	0.00304	0.004112	0.002253	0.010331	0.020742
	0.383167	0.002548	0.004445	0.004759	0.009928	0.016727
	0.384	0.0024	0.00438	0.002681	0.011429	0.015021
	0.384833	0.003644	0.001856	0.00324	0.006822	0.017932
	0.385667	0.003417	0.002916	0.005728	0.007477	0.016486
	0.3865	0.004401	0.004345	0.003818	0.005867	0.007631
	0.387333	0.002431	0.005532	0.003226	0.009633	0.014807
	0.388167	0.003519	0.002745	0.003943	0.007541	0.01631
	0.389	0.002959	0.00418	0.004409	0.009938	0.013268
	0.389833	0.001877	0.00299	0.003743	0.007861	0.012768
	0.390667	0.002439	0.006369	0.003992	0.009426	0.020955
	0.3915	0.002246	0.003629	0.003943	0.008279	0.009124
	0.392333	0.002454	0.003131	0.004541	0.006458	0.010802
	0.393167	0.002275	0.002875	0.004513	0.005513	0.019527
	0.394	0.002501	0.002389	0.00549	0.00886	0.015837
	0.394833	0.002775	0.003037	0.00251	0.008653	0.01044
	0.395667	0.003389	0.005762	0.004256	0.009864	0.020352
	0.3965	0.00387	0.002245	0.003618	0.003751	0.012146
	0.397333	0.000724	0.002887	0.005258	0.008387	0.012925
	0.398167	0.003261	0.005037	0.002306	0.008717	0.009012
	0.399	0.000981	0.003205	0.003262	0.008441	0.01184
	0.399833	0.003813	0.00329	0.006466	0.008235	0.01745
	0.400667	0.001655	0.003326	0.006441	0.006689	0.014622
	0.4015	0.004243	0.003382	0.005686	0.009864	0.017997
	0.402333	0.002556	0.004637	0.004185	0.009637	0.018016
	0.403167	0.001447	0.004268	0.003782	0.009455	0.010209
	0.404	0.00316	0.002572	0.002884	0.004957	0.011609
	0.404833	0.002465	0.002413	0.003964	0.005749	0.02267
	0.405667	0.00322	0.002483	0.004178	0.008461	0.00751
	0.4065	0.002577	0.003167	0.003073	0.008432	0.009986
	0.407333	0.001642	0.004271	0.001839	0.006812	0.018053
	0.408167	0.002324	0.003146	0.003607	0.010327	0.017608
	0.409	0.002577	0.004613	0.005208	0.006984	0.015531
	0.409833	0.002743	0.002669	0.006085	0.010755	0.017441
	0.410667	0.002569	0.002239	0.00339	0.008456	0.018275
	0.4115	0.002197	0.003488	0.003704	0.008136	0.008744
	0.412333	0.003201	0.00479	0.004445	0.00792	0.018034
	0.413167	0.002743	0.002345	0.00545	0.009874	0.015864
	0.414	0.002332	0.003517	0.004584	0.007152	0.015874
	0.414833	0.002587	0.003971	0.002513	0.01041	0.016625
	0.415667	0.003326	0.004616	0.004431	0.006394	0.00802
	0.4165	0.003136	0.004227	0.003775	0.007752	0.007325
	0.417333	0.003449	0.002233	0.003853	0.005596	0.008502
	0.418167	0.003074	0.00403	0.002887	0.008737	0.018628
	0.419	0.003626	0.002041	0.004581	0.006522	0.015976
	0.419833	0.002907	0.003075	0.003429	0.007388	0.011442
	0.420667	0.003657	0.004077	0.003932	0.009436	0.016124
	0.4215	0.003011	0.003119	0.00329	0.01075	0.012406
	0.422333	0.002985	0.004483	0.005582	0.009416	0.007816
	0.423167	0.004125	0.002631	0.00313	0.009303	0.012805
	0.424	0.001642	0.003314	0.006352	0.004095	0.013454
	0.424833	0.003457	0.004651	0.001529	0.007772	0.011748
	0.425667	0.003917	0.004722	0.00293	0.010184	0.012712
	0.4265	0.003259	0.003538	0.00323	0.00727	0.011905
	0.427333	0.002611	0.00448	0.003133	0.007103	0.014603
	0.428167	0.002395	0.002642	0.004142	0.00851	0.014251
	0.429	0.00271	0.004533	0.005728	0.00853	0.014937
	0.429833	0.001822	0.002739	0.003344	0.009874	0.012666
	0.430667	0.004917	0.002418	0.003846	0.01071	0.008873
	0.4315	0.005427	0.003523	0.00298	0.008225	0.015892
	0.432333	0.002743	0.003953	0.006552	0.008146	0.01388
	0.433167	0.003831	0.003164	0.004224	0.007585	0.017367
	0.434	0.00424	0.002654	0.003034	0.008899	0.021873
	0.434833	0.003113	0.003243	0.004356	0.008673	0.01324
	0.435667	0.000705	0.003452	0.00452	0.002126	0.011451
	0.4365	0.002035	0.004059	0.002755	0.008579	0.006045
	0.437333	0.004154	0.002807	0.003361	0.008308	0.015225
	0.438167	0.003589	0.002569	0.000734	0.00851	0.019573
	0.439	0.00286	0.003234	0.004238	0.008628	0.017376
	0.439833	0.003001	0.004601	0.004409	0.00885	0.014835
	0.440667	0.002931	0.004554	0.004809	0.008372	0.016087
	0.4415	0.001775	0.005989	0.004024	0.005252	0.011423
	0.442333	0.002374	0.003249	0.005187	0.008348	0.006314
	0.443167	0.002608	0.002115	0.004623	0.007363	0.018099
	0.444	0.002408	0.002162	0.003679	0.008097	0.015475
	0.444833	0.002285	0.004545	0.005422	0.004563	0.010978
	0.445667	0.002829	0.003314	0.005582	0.005887	0.018145
	0.4465	0.004438	0.00481	0.00534	0.006596	0.01605
	0.447333	0.003496	0.002171	0.004146	0.010696	0.016625
	0.448167	0.002902	0.002189	0.004178	0.007063	0.011089
	0.449	0.004321	0.004427	0.003622	0.006827	0.015466
	0.449833	0.003548	0.003815	0.003461	0.00919	0.013546
	0.450667	0.003954	0.003196	0.005689	0.007531	0.022012
	0.4515	0.002587	0.001426	0.0057	0.011857	0.021891
	0.452333	0.003446	0.003352	0.003454	0.007624	0.014168
	0.453167	0.003907	0.002784	0.002178	0.009396	0.009921
	0.454	0.003326	0.004036	0.005162	0.008663	0.0172
	0.454833	0.003974	0.003924	0.003205	0.009578	0.008345
	0.455667	0.002978	0.003882	0.00432	0.007806	0.016625
	0.4565	0.003922	0.003962	0.005411	0.008899	0.01287
	0.457333	0.003188	0.002751	0.00519	0.008599	0.008475
	0.458167	0.002434	0.004204	0.003465	0.009475	0.017988
	0.459	0.003974	0.003326	0.004759	0.010578	0.009263
	0.459833	0.00335	0.003523	0.003579	0.007083	0.023217
	0.460667	0.003165	0.004766	0.003943	0.003746	0.011813
	0.4615	0.002384	0.003877	0.004887	0.0098	0.017144
	0.462333	0.002707	0.003237	0.00437	0.008569	0.01477
	0.463167	0.003457	0.003125	0.00513	0.008387	0.011432
	0.464	0.003433	0.003667	0.004606	0.00598	0.013704
	0.464833	0.003415	0.003087	0.004117	0.007688	0.01758
	0.465667	0.002389	0.005288	0.003497	0.008077	0.013806
	0.4665	0.003719	0.003641	0.003768	0.008112	0.015966
	0.467333	0.002483	0.003367	0.005707	0.007383	0.013083
	0.468167	0.002384	0.004257	0.005073	0.007585	0.01465
	0.469	0.003207	0.003535	0.002955	0.009952	0.015475
	0.469833	0.002894	0.003732	0.005457	0.010228	0.012128
	0.470667	0.003063	0.001938	0.006003	0.005488	0.019175
	0.4715	0.002322	0.003449	0.002014	0.008663	0.011516
	0.472333	0.001832	0.002548	0.00288	0.011144	0.013741
	0.473167	0.002462	0.003938	0.003468	0.012354	0.013203
	0.474	0.002834	0.00403	0.0039	0.006172	0.016514
	0.474833	0.002064	0.004003	0.002641	0.0085	0.018322
	0.475667	0.004628	0.005173	0.004124	0.006349	0.019981
	0.4765	0.003009	0.003885	0.00483	0.012118	0.013213
	0.477333	0.002298	0.002642	0.005169	0.009593	0.014418
	0.478167	0.004479	0.003821	0.003262	0.008308	0.009124
	0.479	0.003688	0.003476	0.00226	0.008427	0.008521
	0.479833	0.004479	0.005202	0.005222	0.00633	0.01019
	0.480667	0.003441	0.004139	0.002823	0.006788	0.017098
	0.4815	0.003678	0.00342	0.003426	0.008294	0.015364
	0.482333	0.003615	0.004257	0.005525	0.00945	0.0186
	0.483167	0.004162	0.005099	0.004513	0.00694	0.01566
	0.484	0.002881	0.002731	0.002442	0.00887	0.015809
	0.484833	0.003363	0.002439	0.004588	0.00758	0.012397
	0.485667	0.002473	0.002318	0.005543	0.008215	0.006342
	0.4865	0.003571	0.002766	0.004499	0.008161	0.010876
	0.487333	0.002332	0.00332	0.003632	0.008865	0.011942
	0.488167	0.002712	0.004698	0.002556	0.009052	0.019907
	0.489	0.004521	0.004315	0.004331	0.008919	0.014103
	0.489833	0.00317	0.003031	0.005265	0.011208	0.010348
	0.490667	0.002736	0.002689	0.003354	0.006812	0.006286
	0.4915	0.003751	0.002869	0.004292	0.009401	0.014001
	0.492333	0.001905	0.003134	0.004755	0.010021	0.011822
	0.493167	0.001949	0.003173	0.004413	0.008436	0.010394
	0.494	0.002946	0.003676	0.003882	0.00788	0.018776
	0.494833	0.004818	0.004516	0.004973	0.007861	0.012378
	0.495667	0.002202	0.003388	0.004313	0.00761	0.009059
	0.4965	0.002215	0.001493	0.002688	0.008097	0.011071
	0.497333	0.002785	0.005329	0.003668	0.006103	0.020686
	0.498167	0.004079	0.003759	0.00195	0.008102	0.002568
	0.499	0.004235	0.002804	0.003811	0.009017	0.016449
	0.499833	0.001486	0.002987	0.002698	0.009888	0.019258
	0.500667	0.002928	0.004201	0.006006	0.00534	0.010357
	0.5015	0.003548	0.003335	0.003372	0.00633	0.017357
	0.502333	0.003355	0.003305	0.003593	0.006655	0.01732
	0.503167	0.004459	0.003853	0.004049	0.010317	0.018229
	0.504	0.00361	0.00284	0.002374	0.00885	0.014548
	0.504833	0.002582	0.002707	0.005269	0.007836	0.007816
	0.505667	0.001663	0.004572	0.004552	0.007772	0.010533
	0.5065	0.001848	0.002569	0.003811	0.008299	0.015429
	0.507333	0.002587	0.002695	0.004581	0.008786	0.012044
	0.508167	0.003813	0.002233	0.00272	0.009096	0.015039
	0.509	0.003069	0.004327	0.005094	0.005124	0.019277
	0.509833	0.003144	0.003346	0.005443	0.008929	0.014399
	0.510667	0.002467	0.003449	0.004185	0.008205	0.013546
	0.5115	0.001197	0.004637	0.004181	0.010479	0.010413
	0.512333	0.004123	0.004469	0.00534	0.009367	0.014251
	0.513167	0.002712	0.003659	0.004406	0.008747	0.014511
	0.514	0.002663	0.005402	0.00468	0.009687	0.016838
	0.514833	0.001934	0.003373	0.004024	0.009357	0.014242
	0.515667	0.003761	0.003694	0.005236	0.007629	0.011423
	0.5165	0.003514	0.00301	0.00365	0.004745	0.019165
	0.517333	0.003319	0.003776	0.003322	0.007856	0.01312
	0.518167	0.003194	0.003243	0.007122	0.008195	0.008141
	0.519	0.004813	0.003661	0.004613	0.009829	0.016578
	0.519833	0.002345	0.001924	0.002841	0.006271	0.01414
	0.520667	0.003149	0.006159	0.004752	0.010976	0.017172
	0.5215	0.003675	0.005497	0.003433	0.007349	0.012489
	0.522333	0.002501	0.003638	0.004117	0.009377	0.017682
	0.523167	0.002054	0.004607	0.004146	0.008545	0.004228
	0.524	0.003839	0.001888	0.002941	0.008722	0.019703
	0.524833	0.00406	0.005208	0.004071	0.009322	0.01401
	0.525667	0.004011	0.004259	0.003076	0.009785	0.021845
	0.5265	0.003175	0.003932	0.00406	0.008323	0.011108
	0.527333	0.001892	0.003603	0.003508	0.007802	0.018108
	0.528167	0.003902	0.003308	0.003711	0.009234	0.011776
	0.529	0.002197	0.004445	0.003497	0.006965	0.013611
	0.529833	0.003222	0.00198	0.002898	0.007683	0.012387
	0.530667	0.004024	0.003438	0.005867	0.004322	0.017784
	0.5315	0.003306	0.005844	0.001864	0.010573	0.013769
	0.532333	0.003592	0.003043	0.003112	0.00632	0.016792
	0.533167	0.002827	0.005267	0.004987	0.00823	0.015076
	0.534	0.003056	0.004304	0.003422	0.010386	0.014566
	0.534833	0.002147	0.003346	0.00385	0.011326	0.019647
	0.535667	0.003558	0.003888	0.004235	0.010149	0.016578
	0.5365	0.001692	0.004298	0.003615	0.009352	0.013658
	0.537333	0.002847	0.004245	0.005037	0.009746	0.014029
	0.538167	0.003855	0.005005	0.005005	0.011788	0.015633
	0.539	0.00278	0.003753	0.001814	0.007954	0.008317
	0.539833	0.003561	0.004607	0.00478	0.008796	0.005072
	0.540667	0.00412	0.003909	0.004049	0.009431	0.004766
	0.5415	0.002681	0.00377	0.005265	0.008879	0.01159
	0.542333	0.00272	0.004206	0.004798	0.008958	0.016189
	0.543167	0.002356	0.003417	0.004149	0.007053	0.010301
	0.544	0.004328	0.00476	0.004873	0.007555	0.013927
	0.544833	0.003056	0.001211	0.003786	0.01008	0.02356
	0.545667	0.003011	0.004905	0.001839	0.007595	0.016838
	0.5465	0.003844	0.003214	0.00308	0.005311	0.006472
	0.547333	0.003173	0.005037	0.004021	0.004893	0.015178
	0.548167	0.002691	0.00484	0.006431	0.007915	0.014492
	0.549	0.002426	0.003396	0.005611	0.00697	0.014826
	0.549833	0.003641	0.004616	0.004139	0.008727	0.011293
	0.550667	0.00398	0.00598	0.004285	0.007949	0.019277
	0.5515	0.003792	0.002365	0.002734	0.007221	0.010042
	0.552333	0.004367	0.004195	0.004727	0.007073	0.014056
	0.553167	0.002533	0.004321	0.003287	0.004966	0.006259
	0.554	0.003451	0.00433	0.004477	0.003682	0.010922
	0.554833	0.004433	0.003025	0.003775	0.009751	0.017478
	0.555667	0.002785	0.003261	0.004117	0.008968	0.011664
	0.5565	0.003488	0.00423	0.003383	0.008811	0.010626
	0.557333	0.002564	0.003906	0.004281	0.009859	0.01134
	0.558167	0.002087	0.004961	0.003369	0.00914	0.016912
	0.559	0.004667	0.005635	0.001376	0.008771	0.007946
	0.559833	0.00216	0.00484	0.004221	0.007167	0.016467
	0.560667	0.002769	0.004327	0.003169	0.007634	0.017645
	0.5615	0.001929	0.003302	0.002068	0.008008	0.010765
	0.562333	0.005315	0.00375	0.002606	0.008225	0.013148
	0.563167	0.002592	0.004734	0.005015	0.007127	0.018989
	0.564	0.004992	0.004801	0.005233	0.009667	0.013621
	0.564833	0.003662	0.003591	0.004673	0.010046	0.017543
	0.565667	0.002988	0.003582	0.003632	0.005892	0.014214
	0.5665	0.00228	0.003438	0.00385	0.006925	0.011182
	0.567333	0.003225	0.00261	0.002317	0.010282	0.007566
	0.568167	0.004589	0.00352	0.001804	0.007925	0.013352
	0.569	0.003498	0.004059	0.004688	0.008481	0.018043
	0.569833	0.00322	0.001953	0.002827	0.0079	0.012258
	0.570667	0.003373	0.005638	0.004456	0.009726	0.012341
	0.5715	0.002767	0.004086	0.003558	0.012497	0.011126
	0.572333	0.004196	0.003075	0.004752	0.010863	0.010542
	0.573167	0.005065	0.00403	0.004338	0.008249	0.012471
	0.574	0.004344	0.003075	0.003041	0.008441	0.018461
	0.574833	0.003009	0.004106	0.002998	0.010272	0.015735
	0.575667	0.001281	0.005064	0.005276	0.010169	0.026546
	0.5765	0.00404	0.003361	0.002256	0.009687	0.012591
	0.577333	0.002566	0.002949	0.004374	0.006758	0.010626
	0.578167	0.001588	0.004289	0.003415	0.007245	0.014056
	0.579	0.004638	0.001741	0.004577	0.006852	0.012907
	0.579833	0.003316	0.004301	0.0036	0.008973	0.017886
	0.580667	0.003345	0.002377	0.004078	0.00914	0.010626
	0.5815	0.003657	0.004884	0.00729	0.009401	0.011117
	0.582333	0.002845	0.003352	0.003426	0.008087	0.022985
	0.583167	0.004459	0.004943	0.002046	0.007555	0.011006
	0.584	0.00362	0.004663	0.004235	0.008594	0.017654
	0.584833	0.004193	0.003287	0.004755	0.005744	0.012712
	0.585667	0.003928	0.003008	0.003073	0.009564	0.010144
	0.5865	0.003326	0.0039	0.001818	0.008328	0.01758
	0.587333	0.002699	0.003956	0.003023	0.008368	0.010904
	0.588167	0.005047	0.004304	0.003329	0.006955	0.015521
	0.589	0.00488	0.004427	0.003454	0.008697	0.007881
	0.589833	0.003532	0.003606	0.00493	0.008397	0.015725
	0.590667	0.001624	0.003871	0.003896	0.008038	0.012267
	0.5915	0.003935	0.003482	0.005953	0.008289	0.009541
	0.592333	0.001687	0.005128	0.003729	0.006295	0.017914
	0.593167	0.003764	0.003016	0.005201	0.005616	0.017979
	0.594	0.003626	0.004177	0.003515	0.009194	0.014594
	0.594833	0.004341	0.004725	0.005037	0.009977	0.017431
	0.595667	0.003896	0.00301	0.004926	0.008422	0.00752
	0.5965	0.002988	0.003709	0.004805	0.006458	0.014937
	0.597333	0.002715	0.003744	0.004748	0.007191	0.012137
	0.598167	0.004201	0.005933	0.006349	0.01264	0.011275
	0.599	0.003829	0.004148	0.003996	0.007216	0.014427
	0.599833	0.003998	0.004448	0.003205	0.007063	0.011766
	0.600667	0.004014	0.003744	0.00323	0.006876	0.014956
	0.6015	0.003766	0.006145	0.00355	0.007349	0.004775
	0.602333	0.001419	0.004109	0.005187	0.007856	0.010774
	0.603167	0.003438	0.003541	0.004734	0.006428	0.008864
	0.604	0.003368	0.004866	0.005297	0.006847	0.016931
	0.604833	0.004037	0.002083	0.002388	0.01134	0.015021
	0.605667	0.005247	0.003025	0.006288	0.008358	0.020426
	0.6065	0.003829	0.003882	0.005753	0.009372	0.014817
	0.607333	0.003123	0.004251	0.002317	0.005828	0.014483
	0.608167	0.002683	0.004103	0.003746	0.009327	0.017775
	0.609	0.003675	0.003075	0.004834	0.007304	0.017116
	0.609833	0.003852	0.003281	0.005821	0.007299	0.015911
	0.610667	0.003511	0.00304	0.004406	0.0104	0.012332
	0.6115	0.003743	0.003246	0.003604	0.009052	0.016884
	0.612333	0.003618	0.00448	0.003076	0.010523	0.010394
	0.613167	0.004016	0.004156	0.004556	0.011021	0.018813
	0.614	0.003306	0.004472	0.004199	0.009824	0.011915
	0.614833	0.003293	0.003915	0.001604	0.008427	0.011776
	0.615667	0.001864	0.004047	0.0035	0.00761	0.013305
	0.6165	0.001471	0.002118	0.003967	0.006684	0.016857
	0.617333	0.003592	0.00322	0.00457	0.00856	0.017589
	0.618167	0.003363	0.003891	0.002755	0.007541	0.009903
	0.619	0.004133	0.004416	0.003943	0.007506	0.019573
	0.619833	0.002504	0.003738	0.006584	0.010597	0.011182
	0.620667	0.003386	0.00547	0.00287	0.008244	0.017005
	0.6215	0.003147	0.002439	0.004563	0.007103	0.017997
	0.622333	0.003103	0.004351	0.004884	0.007339	0.012063
	0.623167	0.00349	0.004581	0.004281	0.008077	0.015466
	0.624	0.003751	0.002843	0.00467	0.010706	0.012183
	0.624833	0.003394	0.004424	0.006088	0.011547	0.019258
	0.625667	0.00284	0.002946	0.005204	0.010169	0.015596
	0.6265	0.004076	0.003838	0.003194	0.007885	0.004497
	0.627333	0.003074	0.003217	0.004263	0.006984	0.019063
	0.628167	0.004669	0.003426	0.005825	0.009756	0.018674
	0.629	0.004115	0.003131	0.004509	0.006448	0.01426
	0.629833	0.004766	0.004071	0.006292	0.008289	0.014483
	0.630667	0.003113	0.004669	0.007425	0.010514	0.01223
	0.6315	0.003514	0.005547	0.002698	0.010484	0.016393
	0.632333	0.003462	0.00438	0.006103	0.007496	0.01516
	0.633167	0.003644	0.002451	0.00693	0.008707	0.010236
	0.634	0.001395	0.005464	0.003925	0.008107	0.013964
	0.634833	0.004409	0.004339	0.003597	0.011272	0.014641
	0.635667	0.002327	0.005476	0.004648	0.007231	0.018674
	0.6365	0.002905	0.002271	0.004983	0.009854	0.024358
	0.637333	0.002608	0.004327	0.005522	0.006837	0.016875
	0.638167	0.002902	0.003921	0.003461	0.010149	0.014937
	0.639	0.003657	0.0041	0.004727	0.007521	0.015651
	0.639833	0.002939	0.00301	0.004042	0.008038	0.016662
	0.640667	0.003615	0.002315	0.00739	0.007295	0.016402
	0.6415	0.003222	0.004707	0.004549	0.010341	0.017061
	0.642333	0.002827	0.003897	0.004	0.011434	0.017181
	0.643167	0.004854	0.002987	0.003975	0.009898	0.020612
	0.644	0.001812	0.004589	0.004449	0.007418	0.016792
	0.644833	0.003907	0.005078	0.005618	0.008363	0.02166
	0.645667	0.004123	0.004009	0.003226	0.008796	0.012387
	0.6465	0.003928	0.0056	0.005465	0.011089	0.019295
	0.647333	0.004164	0.004639	0.004784	0.008604	0.013315
	0.648167	0.003985	0.004083	0.006099	0.0085	0.016847
	0.649	0.003113	0.00413	0.005247	0.009815	0.013185
	0.649833	0.003839	0.006492	0.006534	0.008663	0.006082
	0.650667	0.003797	0.00332	0.0059	0.005025	0.014965
	0.6515	0.003748	0.003553	0.00364	0.007078	0.015317
	0.652333	0.003954	0.002357	0.004438	0.011178	0.016588
	0.653167	0.004407	0.004142	0.004994	0.007339	0.013417
	0.654	0.002527	0.003603	0.004074	0.009007	0.018433
	0.654833	0.003738	0.003918	0.00308	0.009869	0.011738
	0.655667	0.004347	0.00339	0.004663	0.007132	0.016393
	0.6565	0.002746	0.003847	0.003654	0.008023	0.018182
	0.657333	0.004063	0.002831	0.005411	0.008333	0.023106
	0.658167	0.002683	0.003682	0.006067	0.005665	0.017654
	0.659	0.002527	0.005653	0.00575	0.007614	0.010338
	0.659833	0.003558	0.00481	0.002577	0.007506	-0.00043
	0.660667	0.003837	0.005379	0.004467	0.011803	0.021928
	0.6615	0.004516	0.002439	0.005133	0.008702	0.01146
	0.662333	0.004006	0.004737	0.00334	0.007235	0.013834
	0.663167	0.004068	0.003762	0.00626	0.009824	0.017255
	0.664	0.003774	0.006121	0.004495	0.009726	0.019907
	0.664833	0.0033	0.003281	0.006427	0.010656	0.017988
	0.665667	0.004576	0.003965	0.003861	0.010809	0.00548
	0.6665	0.004544	0.004413	0.004164	0.008244	0.013815
	0.667333	0.004308	0.005043	0.006306	0.009815	0.0093
	0.668167	0.004787	0.005117	0.003308	0.009426	0.009114
	0.669	0.003748	0.004654	0.005322	0.009332	0.023236
	0.669833	0.003149	0.004866	0.002631	0.008742	0.013973
	0.670667	0.00329	0.002633	0.004196	0.007984	0.008419
	0.6715	0.004503	0.005332	0.002962	0.009716	0.008966
	0.672333	0.004412	0.005399	0.007332	0.00665	0.02318
	0.673167	0.003902	0.004498	0.004834	0.012655	0.013185
	0.674	0.004222	0.004557	0.007065	0.012842	0.007445
	0.674833	0.004425	0.004003	0.004588	0.010351	0.015633
	0.675667	0.004805	0.003482	0.003885	0.008358	0.012063
	0.6765	0.003282	0.003591	0.00524	0.007826	0.007751
	0.677333	0.003782	0.004351	0.003012	0.009509	0.012721
	0.678167	0.003157	0.004183	0.004188	0.009214	0.009346
	0.679	0.004724	0.003888	0.003992	0.008811	0.017051
	0.679833	0.00336	0.004757	0.004591	0.010937	0.011052
	0.680667	0.004144	0.004645	0.00427	0.006374	0.016374
	0.6815	0.003735	0.004639	0.003429	0.009391	0.016439
	0.682333	0.004677	0.004324	0.004552	0.010203	0.016439
	0.683167	0.002962	0.00377	0.005062	0.008496	0.012508
	0.684	0.002356	0.004925	0.003272	0.011508	0.011794
	0.684833	0.004459	0.004819	0.005408	0.009283	0.019685
	0.685667	0.00354	0.004333	0.005212	0.009396	0.017014
	0.6865	0.003771	0.004112	0.005169	0.009524	0.010283
	0.687333	0.004771	0.002639	0.004812	0.008973	0.017163
	0.688167	0.003714	0.002504	0.005757	0.011139	0.017385
	0.689	0.003516	0.003078	0.006463	0.00886	0.01159
	0.689833	0.003259	0.004133	0.005625	0.008038	0.00586
	0.690667	0.004211	0.003287	0.005875	0.006832	0.014483
	0.6915	0.003907	0.002613	0.006723	0.007486	0.020232
	0.692333	0.005299	0.00537	0.005689	0.008215	0.019388
	0.693167	0.005211	0.004796	0.005971	0.011611	0.020649
	0.694	0.003821	0.004171	0.006687	0.01167	0.016625
	0.694833	0.002303	0.003302	0.004292	0.010199	0.014817
	0.695667	0.003727	0.003417	0.00385	0.008673	0.01108
	0.6965	0.001465	0.004586	0.005654	0.01074	0.010413
	0.697333	0.003652	0.004687	0.002969	0.008791	0.011674
	0.698167	0.003126	0.004477	0.004053	0.011183	0.017858
	0.699	0.003079	0.004062	0.004392	0.00884	0.014455
	0.699833	0.003376	0.001974	0.004192	0.008057	0.016374
	0.700667	0.00322	0.002751	0.0038	0.0057	0.012397
	0.7015	0.003532	0.004725	0.00585	0.005552	0.019851
	0.702333	0.00209	0.002848	0.002902	0.00697	0.021762
	0.703167	0.003378	0.004121	0.003101	0.008274	0.014882
	0.704	0.002668	0.004053	0.005165	0.008269	0.011219
	0.704833	0.005013	0.005547	0.005978	0.009086	0.020278
	0.705667	0.003493	0.00441	0.004955	0.007792	0.011191
	0.7065	0.002512	0.004209	0.003843	0.010056	0.010385
	0.707333	0.003891	0.003276	0.002677	0.006773	0.020111
	0.708167	0.002626	0.003367	0.004734	0.011769	0.011794
	0.709	0.004344	0.005862	0.004994	0.006359	0.013741
	0.709833	0.004243	0.00423	0.0058	0.008702	0.020343
	0.710667	0.003847	0.004716	0.006463	0.008569	0.021817
	0.7115	0.004089	0.003785	0.005942	0.009091	0.016282
	0.712333	0.002574	0.00403	0.006748	0.009697	0.010097
	0.713167	0.003477	0.004601	0.004823	0.007792	0.012981
	0.714	0.004089	0.004778	0.005012	0.007929	0.01821
	0.714833	0.002803	0.00593	0.004545	0.005882	0.014094
	0.715667	0.00298	0.003441	0.00637	0.010164	0.015559
	0.7165	0.00341	0.00451	0.005942	0.010154	0.009532
	0.717333	0.004719	0.003974	0.006096	0.007688	0.007241
	0.718167	0.0026	0.005382	0.004894	0.008988	0.020575
	0.719	0.003886	0.005476	0.003012	0.012871	0.020658
	0.719833	0.0052	0.003208	0.006598	0.007221	0.018043
	0.720667	0.003787	0.00557	0.004869	0.013009	0.012017
	0.7215	0.005003	0.004781	0.003433	0.008092	0.014641
	0.722333	0.004141	0.005285	0.004149	0.009534	0.014529
	0.723167	0.004779	0.003423	0.006552	0.006999	0.015215
	0.724	0.003391	0.004716	0.004577	0.011355	0.019341
	0.724833	0.002652	0.004722	0.004434	0.01135	0.013546
	0.725667	0.004472	0.004846	0.004884	0.008363	0.012425
	0.7265	0.003222	0.005187	0.004777	0.009903	0.011497
	0.727333	0.004014	0.004239	0.003465	0.008943	0.013018
	0.728167	0.002793	0.005099	0.00581	0.009066	0.010663
	0.729	0.004664	0.005019	0.006099	0.007526	0.012629
	0.729833	0.00316	0.003614	0.004324	0.011094	0.019397
	0.730667	0.003823	0.004489	0.003044	0.008879	0.016616
	0.7315	0.004183	0.003355	0.002217	0.007929	0.017524
	0.732333	0.00399	0.002395	0.005226	0.008382	0.014464
	0.733167	0.003823	0.004619	0.005044	0.007078	0.013296
	0.734	0.003683	0.002757	0.004199	0.00947	0.012007
	0.734833	0.004141	0.004828	0.003433	0.011587	0.019091
	0.735667	0.00404	0.004286	0.006024	0.009116	0.02166
	0.7365	0.004287	0.003912	0.006031	0.014574	0.02254
	0.737333	0.003584	0.003497	0.008231	0.007723	0.019304
	0.738167	0.003165	0.003081	0.004014	0.008451	0.019564
	0.739	0.003782	0.004893	0.004192	0.008422	0.017496
	0.739833	0.004394	0.003611	0.004213	0.012207	0.019898
	0.740667	0.004779	0.004539	0.004221	0.007442	0.013389
	0.7415	0.003561	0.004268	0.005429	0.009283	0.016903
	0.742333	0.003745	0.002698	0.006673	0.009554	0.019685
	0.743167	0.002959	0.004	0.004381	0.012158	0.021279
	0.744	0.003761	0.00334	0.005593	0.007654	0.021103
	0.744833	0.003909	0.005011	0.004078	0.009421	0.01668
	0.745667	0.003803	0.005488	0.004666	0.009426	0.014307
	0.7465	0.003717	0.006012	0.004449	0.007742	0.015688
	0.747333	0.003365	0.005075	0.004805	0.008919	0.0158
	0.748167	0.002954	0.001511	0.003921	0.011655	0.021187
	0.749	0.00191	0.004265	0.005539	0.010125	0.017042
	0.749833	0.0045	0.004651	0.005579	0.011444	0.022197
	0.750667	0.001827	0.004383	0.003953	0.011646	0.021539
	0.7515	0.00354	0.00355	0.003087	0.00755	0.017302
	0.752333	0.003365	0.00393	0.0036	0.008461	0.012499
	0.753167	0.003941	0.003785	0.005158	0.009485	0.01121
	0.754	0.003623	0.003891	0.004135	0.009145	0.015883
	0.754833	0.003813	0.003364	0.003034	0.009642	0.015419
	0.755667	0.004352	0.004218	0.00529	0.011459	0.015438
	0.7565	0.004258	0.003514	0.005311	0.010164	0.016319
	0.757333	0.003915	0.004648	0.003212	0.010573	0.01682
	0.758167	0.004927	0.003941	0.004367	0.013201	0.016374
	0.759	0.003829	0.004318	0.005989	0.008181	0.010227
	0.759833	0.004092	0.006619	0.005233	0.009219	0.022865
	0.760667	0.004495	0.004307	0.004263	0.010435	0.021604
	0.7615	0.004034	0.005626	0.005686	0.011616	0.023607
	0.762333	0.00506	0.003638	0.004477	0.006546	0.015531
	0.763167	0.004568	0.004109	0.002841	0.008067	0.019221
	0.764	0.004321	0.004304	0.004873	0.009903	0.007269
	0.764833	0.00253	0.004463	0.003197	0.009854	0.014492
	0.765667	0.003917	0.004822	0.005632	0.010597	0.012999
	0.7665	0.002993	0.005279	0.002998	0.011114	0.016022
	0.767333	0.004177	0.005638	0.005903	0.007585	0.0214
	0.768167	0.004659	0.003874	0.004923	0.010238	0.012397
	0.769	0.004875	0.006587	0.006673	0.007546	0.0158
	0.769833	0.002303	0.005332	0.005397	0.007053	0.015011
	0.770667	0.00348	0.003882	0.00622	0.010499	0.017422
	0.7715	0.003389	0.003099	0.003903	0.008712	0.016532
	0.772333	0.003415	0.005912	0.00498	0.009657	0.012972
	0.773167	0.004623	0.003712	0.003055	0.007536	0.016449
	0.774	0.0031	0.005246	0.0054	0.005847	0.021576
	0.774833	0.004747	0.00476	0.005789	0.012335	0.015911
	0.775667	0.00469	0.00509	0.0056	0.008097	0.023069
	0.7765	0.004906	0.005906	0.005062	0.0076	0.015039
	0.777333	0.004193	0.005105	0.006149	0.007418	0.012619
	0.778167	0.003006	0.004265	0.006662	0.009017	0.015892
	0.779	0.002002	0.004536	0.00426	0.00947	0.022596
	0.779833	0.003667	0.005452	0.00704	0.007048	0.014483
	0.780667	0.003175	0.005809	0.002866	0.012153	0.026064
	0.7815	0.004492	0.004248	0.008609	0.010026	0.014464
	0.782333	0.003725	0.00499	0.006538	0.007408	0.014993
	0.783167	0.004016	0.003087	0.003803	0.009509	0.013092
	0.784	0.002587	0.005594	0.003921	0.010819	0.013287
	0.784833	0.003657	0.002224	0.003411	0.008875	0.016421
	0.785667	0.003332	0.006916	0.005917	0.007979	0.017626
	0.7865	0.003566	0.005573	0.006994	0.009982	0.020862
	0.787333	0.00455	0.002731	0.004345	0.01103	0.014075
	0.788167	0.004956	0.004174	0.004338	0.007541	0.015809
	0.789	0.004107	0.004401	0.00426	0.009106	0.021057
	0.789833	0.003454	0.004039	0.005212	0.011149	0.016106
	0.790667	0.004823	0.003856	0.004973	0.009647	0.018581
	0.7915	0.002785	0.004575	0.00549	0.010066	0.01605
	0.792333	0.001942	0.004204	0.0074	0.010203	0.017747
	0.793167	0.004321	0.004044	0.006349	0.00945	0.019119
	0.794	0.005096	0.004	0.004395	0.007639	0.017441
	0.794833	0.003891	0.003673	0.003062	0.007688	0.011534
	0.795667	0.003542	0.004318	0.005122	0.011902	0.012935
	0.7965	0.002926	0.006056	0.006149	0.010553	0.01617
	0.797333	0.005047	0.00474	0.006666	0.009721	0.021697
	0.798167	0.003378	0.004377	0.004634	0.010194	0.016875
	0.799	0.002553	0.00595	0.00585	0.007024	0.020964
	0.799833	0.003472	0.004345	0.006096	0.008993	0.019277
	0.800667	0.003673	0.006896	0.004688	0.008668	0.01274
	0.8015	0.005929	0.003832	0.006866	0.008176	0.013611
	0.802333	0.003899	0.002881	0.004124	0.007245	0.015725
	0.803167	0.005609	0.004586	0.005914	0.011276	0.010691
	0.804	0.002499	0.004999	0.003383	0.011567	0.015475
	0.804833	0.004308	0.003829	0.003508	0.010592	0.016217
	0.805667	0.005455	0.003214	0.004933	0.006492	0.028206
	0.8065	0.003933	0.003458	0.005126	0.007432	0.013509
	0.807333	0.005148	0.004687	0.004467	0.00855	0.015976
	0.808167	0.00292	0.005011	0.007037	0.010213	0.013092
	0.809	0.003097	0.005612	0.004549	0.012089	0.009689
	0.809833	0.003347	0.004854	0.005707	0.009401	0.01426
	0.810667	0.003699	0.00598	0.004958	0.005459	0.020797
	0.8115	0.004123	0.004645	0.003793	0.010287	0.013278
	0.812333	0.00328	0.004174	0.003525	0.010976	0.015058
	0.813167	0.005325	0.004097	0.004434	0.007939	0.015837
	0.814	0.003967	0.003582	0.005999	0.011626	0.012888
	0.814833	0.003917	0.005494	0.005425	0.007285	0.014399
	0.815667	0.004813	0.004545	0.005379	0.007309	0.018257
	0.8165	0.003766	0.005055	0.003529	0.009086	0.014733
	0.817333	0.003782	0.006766	0.004217	0.010041	0.019722
	0.818167	0.003217	0.003924	0.005311	0.010755	0.02063
	0.819	0.00424	0.006333	0.004766	0.006911	0.01911
	0.819833	0.005265	0.003388	0.006281	0.008491	0.013982
	0.820667	0.003615	0.00329	0.005368	0.011006	0.008447
	0.8215	0.003485	0.006981	0.004477	0.009308	0.017431
	0.822333	0.003691	0.005078	0.005996	0.007605	0.020148
	0.823167	0.003607	0.004575	0.003796	0.012881	0.009689
	0.824	0.004531	0.005411	0.006331	0.010602	0.018303
	0.824833	0.003667	0.004958	0.002199	0.010873	0.016662
	0.825667	0.003446	0.005965	0.007393	0.010592	0.010876
	0.8265	0.005802	0.00545	0.003889	0.009111	0.016504
	0.827333	0.003615	0.003137	0.004916	0.011779	0.013899
	0.828167	0.00512	0.005694	0.005643	0.010528	0.015364
	0.829	0.003394	0.005644	0.005083	0.010076	0.020602
	0.829833	0.004664	0.006419	0.003629	0.011395	0.024506
	0.830667	0.002954	0.003959	0.003871	0.00853	0.017107
	0.8315	0.002985	0.006872	0.004734	0.008574	0.020714
	0.832333	0.003384	0.004271	0.003779	0.009662	0.020667
	0.833167	0.002683	0.005706	0.006295	0.009569	0.011136
	0.834	0.004755	0.005461	0.004855	0.008919	0.016708
	0.834833	0.004211	0.004342	0.005981	0.00977	0.024265
	0.835667	0.005206	0.005927	0.006573	0.009608	0.022095
	0.8365	0.005299	0.004872	0.004755	0.008328	0.014112
	0.837333	0.003342	0.004548	0.003415	0.012148	0.018776
	0.838167	0.004636	0.003611	0.00519	0.010007	0.007343
	0.839	0.002736	0.003709	0.004367	0.005572	0.016782
	0.839833	0.004289	0.004781	0.005343	0.011316	0.018702
	0.840667	0.004347	0.005703	0.005746	0.008304	0.019916
	0.8415	0.004331	0.003355	0.005875	0.006527	0.018628
	0.842333	0.004552	0.003868	0.004139	0.009352	0.022021
	0.843167	0.004552	0.003818	0.00534	0.008358	0.013342
	0.844	0.004	0.005243	0.004641	0.008609	0.02025
	0.844833	0.005094	0.004421	0.005953	0.010021	0.015132
	0.845667	0.003719	0.003317	0.004463	0.011523	0.019787
	0.8465	0.00456	0.005479	0.00539	0.010686	0.015512
	0.847333	0.003813	0.00537	0.007226	0.012108	0.0177
	0.848167	0.002335	0.005237	0.006434	0.008747	0.025341
	0.849	0.005245	0.006575	0.005101	0.009879	0.011952
	0.849833	0.005401	0.004769	0.0035	0.008205	0.016875
	0.850667	0.003886	0.005305	0.006452	0.010179	0.009522
	0.8515	0.004071	0.004863	0.006808	0.009411	0.016504
	0.852333	0.002985	0.005273	0.005112	0.010578	0.02395
	0.853167	0.003844	0.005918	0.0038	0.00947	0.019694
	0.854	0.004159	0.005084	0.004823	0.010331	0.019518
	0.854833	0.003134	0.005847	0.005026	0.009898	0.027195
	0.855667	0.00412	0.005697	0.00319	0.007851	0.02306
	0.8565	0.004177	0.00494	0.00586	0.009736	0.006268
	0.857333	0.00558	0.003608	0.00534	0.008092	0.016671
	0.858167	0.003204	0.003829	0.004962	0.010543	0.015559
	0.859	0.003136	0.005229	0.00657	0.011326	0.016718
	0.859833	0.005711	0.007005	0.006538	0.012374	0.01541
	0.860667	0.003571	0.006301	0.004206	0.010819	0.018989
	0.8615	0.004656	0.005497	0.005272	0.008973	0.016931
	0.862333	0.004055	0.005008	0.004438	0.010533	0.01566
	0.863167	0.004422	0.006268	0.007001	0.007831	0.018118
	0.864	0.003855	0.005785	0.004784	0.009662	0.015447
	0.864833	0.004076	0.0059	0.004919	0.008323	0.015132
	0.865667	0.004875	0.005037	0.006923	0.010425	0.011924
	0.8665	0.004006	0.006151	0.00632	0.010597	0.017163
	0.867333	0.003725	0.004401	0.006705	0.008722	0.024784
	0.868167	0.003886	0.002156	0.004812	0.011075	0.01337
	0.869	0.004659	0.005564	0.005087	0.011616	0.027343
	0.869833	0.005698	0.004746	0.003793	0.012197	0.017311
	0.870667	0.004745	0.004849	0.005678	0.012069	0.019156
	0.8715	0.003126	0.005435	0.008316	0.011124	0.020259
	0.872333	0.005031	0.006159	0.005329	0.012217	0.015772
	0.873167	0.00468	0.005538	0.005746	0.009386	0.02166
	0.874	0.004724	0.004525	0.00529	0.008687	0.018164
	0.874833	0.005109	0.005205	0.004124	0.007339	0.010375
	0.875667	0.00392	0.004878	0.005361	0.00853	0.009763
	0.8765	0.00482	0.003894	0.004941	0.010774	0.017116
	0.877333	0.004937	0.004825	0.006309	0.011449	0.014474
	0.878167	0.003321	0.004981	0.006566	0.010858	0.014863
	0.879	0.003826	0.004112	0.007422	0.010066	0.019425
	0.879833	0.005232	0.004345	0.003322	0.008525	0.010728
	0.880667	0.00588	0.005146	0.006634	0.009194	0.013602
	0.8815	0.004617	0.004421	0.005015	0.010479	0.021919
	0.882333	0.004695	0.005503	0.003722	0.010578	0.017144
	0.883167	0.004053	0.004872	0.005265	0.013614	0.011655
	0.884	0.003894	0.004342	0.004427	0.007491	0.016263
	0.884833	0.00513	0.005721	0.005971	0.010007	0.018702
	0.885667	0.003053	0.006345	0.007044	0.015288	0.016569
	0.8865	0.004977	0.00474	0.005999	0.010573	0.021326
	0.887333	0.003324	0.004495	0.004563	0.008786	0.013936
	0.888167	0.004469	0.00532	0.00396	0.011508	0.01401
	0.889	0.003782	0.005364	0.004944	0.008136	0.02013
	0.889833	0.00329	0.004424	0.005536	0.010853	0.020176
	0.890667	0.005156	0.003829	0.006313	0.012295	0.012026
	0.8915	0.004282	0.004469	0.008462	0.008968	0.021418
	0.892333	0.002134	0.004389	0.005739	0.011109	0.023922
	0.893167	0.005627	0.005467	0.004363	0.009086	0.018655
	0.894	0.004956	0.003329	0.006855	0.008264	0.013398
	0.894833	0.004904	0.004863	0.006356	0.008899	0.013815
	0.895667	0.003633	0.00585	0.006327	0.01487	0.016365
	0.8965	0.003613	0.004604	0.007439	0.007418	0.016254
	0.897333	0.005929	0.005827	0.006737	0.015155	0.019731
	0.898167	0.005135	0.004224	0.007864	0.011459	0.023254
	0.899	0.00455	0.005918	0.003967	0.007875	0.021094
	0.899833	0.00539	0.005473	0.007578	0.010755	0.009467
	0.900667	0.005861	0.004849	0.004417	0.009677	0.007223
	0.9015	0.004209	0.004395	0.006691	0.006635	0.009244
	0.902333	0.003394	0.007391	0.005518	0.012286	0.015401
	0.903167	0.004362	0.005821	0.006366	0.011001	0.019026
	0.904	0.004027	0.003773	0.005654	0.011862	0.02038
	0.904833	0.004599	0.004339	0.006088	0.008412	0.022327
	0.905667	0.004615	0.005064	0.007593	0.010868	0.011479
	0.9065	0.005083	0.004969	0.003818	0.01171	0.01694
	0.907333	0.005042	0.005105	0.005671	0.011222	0.017088
	0.908167	0.004753	0.005511	0.00617	0.009667	0.012888
	0.909	0.004477	0.00529	0.006573	0.010455	0.014483
	0.909833	0.003628	0.005626	0.007468	0.010474	0.013695
	0.910667	0.004068	0.004257	0.007144	0.00852	0.01541
	0.9115	0.003686	0.005956	0.005711	0.008156	0.021836
	0.912333	0.003329	0.002996	0.004884	0.010745	0.01643
	0.913167	0.004623	0.005538	0.004584	0.012399	0.013704
	0.914	0.00475	0.004846	0.008448	0.011803	0.010069
	0.914833	0.005976	0.005921	0.007101	0.009455	0.018887
	0.915667	0.005362	0.004513	0.003982	0.010484	0.023041
	0.9165	0.00418	0.004993	0.007279	0.011971	0.019397
	0.917333	0.004232	0.005782	0.005244	0.011139	0.025489
	0.918167	0.00437	0.004946	0.006274	0.010277	0.015345
	0.919	0.002845	0.006071	0.006178	0.010774	0.016495
	0.919833	0.004055	0.005376	0.005846	0.008545	0.017348
	0.920667	0.00393	0.004813	0.005892	0.011035	0.017311
	0.9215	0.005635	0.005173	0.005212	0.010902	0.025192
	0.922333	0.005073	0.00537	0.005087	0.011198	0.012703
	0.923167	0.006033	0.004825	0.003985	0.011306	0.014066
	0.924	0.004641	0.004884	0.005711	0.0104	0.013407
	0.924833	0.00404	0.004701	0.005522	0.008727	0.016078
	0.925667	0.004815	0.005102	0.006808	0.01105	0.021799
	0.9265	0.005198	0.00393	0.004691	0.009347	0.015355
	0.927333	0.004787	0.004324	0.005532	0.007964	0.016245
	0.928167	0.005497	0.004221	0.00545	0.012167	0.023347
	0.929	0.004404	0.004781	0.007211	0.01135	0.019842
	0.929833	0.004079	0.005485	0.005468	0.011488	0.017116
	0.930667	0.003902	0.005258	0.005058	0.009401	0.024432
	0.9315	0.004919	0.004846	0.006292	0.008973	0.01605
	0.932333	0.00462	0.003603	0.004641	0.010745	0.016764
	0.933167	0.004688	0.004896	0.005318	0.011193	0.015104
	0.934	0.002759	0.006345	0.006805	0.011779	0.012397
	0.934833	0.004266	0.004277	0.006719	0.011729	0.02025
	0.935667	0.003922	0.005824	0.003811	0.010016	0.02305
	0.9365	0.002991	0.005096	0.005286	0.01261	0.019972
	0.937333	0.002543	0.004136	0.00627	0.011237	0.014464
	0.938167	0.005856	0.003426	0.006826	0.009155	0.020315
	0.939	0.004544	0.004583	0.004409	0.010509	0.019258
	0.939833	0.003998	0.003765	0.006776	0.008057	0.016337
	0.940667	0.006757	0.00679	0.005112	0.007442	0.018118
	0.9415	0.004927	0.005435	0.003372	0.011754	0.021604
	0.942333	0.00438	0.006413	0.004089	0.012246	0.019508
	0.943167	0.003449	0.005099	0.007625	0.010012	0.012851
	0.944	0.004872	0.006109	0.007218	0.009288	0.015271
	0.944833	0.00468	0.006115	0.005408	0.011907	0.018275
	0.945667	0.005271	0.00605	0.004556	0.010848	0.018099
	0.9465	0.004206	0.004866	0.009336	0.010494	0.024979
	0.947333	0.005029	0.00638	0.003394	0.011055	0.019601
	0.948167	0.003792	0.004298	0.005582	0.01171	0.015827
	0.949	0.004263	0.00585	0.006659	0.007816	0.014705
	0.949833	0.004282	0.004878	0.003468	0.012182	0.014446
	0.950667	0.004977	0.00415	0.005875	0.010351	0.01299
	0.9515	0.004024	0.004557	0.004802	0.011985	0.014001
	0.952333	0.005224	0.006581	0.004317	0.010164	0.025795
	0.953167	0.005005	0.005391	0.005796	0.008889	0.025489
	0.954	0.005703	0.004566	0.00637	0.009977	0.020862
	0.954833	0.004984	0.004386	0.004028	0.011754	0.020334
	0.955667	0.005677	0.004843	0.00652	0.009249	0.023838
	0.9565	0.004659	0.005782	0.007097	0.010356	0.016458
	0.957333	0.006255	0.004825	0.00585	0.013516	0.026639
	0.958167	0.004204	0.006201	0.004787	0.01045	0.018785
	0.959	0.004253	0.005712	0.006088	0.010336	0.013713
	0.959833	0.005276	0.00484	0.005589	0.011419	0.017441
	0.960667	0.004071	0.006248	0.004117	0.010376	0.021891
	0.9615	0.005565	0.005759	0.005953	0.010469	0.019249
	0.962333	0.005947	0.005573	0.006869	0.013044	0.021697
	0.963167	0.004365	0.007202	0.006645	0.009756	0.020083
	0.964	0.004068	0.005137	0.005065	0.01042	0.014956
	0.964833	0.005807	0.005405	0.0057	0.009618	0.01681
	0.965667	0.00481	0.006469	0.00539	0.012458	0.019787
	0.9665	0.004732	0.004389	0.005012	0.011311	0.019008
	0.967333	0.0048	0.005553	0.00477	0.012847	0.018507
	0.968167	0.005718	0.004292	0.006466	0.01009	0.022169
	0.969	0.005968	0.005326	0.006349	0.011616	0.015021
	0.969833	0.005895	0.003553	0.005818	0.010484	0.017645
	0.970667	0.003472	0.005049	0.004606	0.010046	0.014539
	0.9715	0.004576	0.006752	0.007746	0.009913	0.026889
	0.972333	0.004466	0.006707	0.004516	0.013186	0.01911
	0.973167	0.005487	0.004121	0.005194	0.014254	0.026722
	0.974	0.004027	0.006469	0.005279	0.008441	0.021289
	0.974833	0.003178	0.005617	0.005764	0.009002	0.015642
	0.975667	0.00438	0.00613	0.00514	0.010553	0.016625
	0.9765	0.00417	0.005193	0.0037	0.012709	0.020899
	0.977333	0.003118	0.006613	0.005757	0.008722	0.015299
	0.978167	0.005388	0.005081	0.00539	0.010917	0.027529
	0.979	0.006117	0.007479	0.007325	0.008599	0.025906
	0.979833	0.005856	0.005567	0.00714	0.013546	0.021381
	0.980667	0.006051	0.006769	0.008352	0.008653	0.019416
	0.9815	0.004568	0.006545	0.006317	0.008835	0.021465
	0.982333	0.004984	0.007285	0.007539	0.010922	0.023041
	0.983167	0.004339	0.005131	0.006242	0.013723	0.017645
	0.984	0.006036	0.006327	0.005165	0.009839	0.019073
	0.984833	0.005599	0.005476	0.006445	0.011788	0.014817
	0.985667	0.00385	0.005249	0.007062	0.011572	0.021298
	0.9865	0.003756	0.00562	0.007536	0.011065	0.020343
	0.987333	0.00626	0.005255	0.004467	0.009795	0.027176
	0.988167	0.005008	0.004586	0.0055	0.012015	0.017339
	0.989	0.003084	0.004498	0.006124	0.011217	0.016625
	0.989833	0.005122	0.005349	0.00508	0.010597	0.022698
	0.990667	0.006611	0.004286	0.005935	0.011793	0.01872
	0.9915	0.004659	0.003332	0.005507	0.01233	0.017914
	0.992333	0.005318	0.005906	0.008081	0.008604	0.025656
	0.993167	0.004787	0.007229	0.004606	0.009273	0.015049
	0.994	0.004508	0.005603	0.006067	0.009864	0.014177
	0.994833	0.005208	0.005821	0.006555	0.007477	0.017951
	0.995667	0.004183	0.00904	0.006185	0.01137	0.021048
	0.9965	0.005422	0.006481	0.007044	0.009534	0.022475
	0.997333	0.005065	0.006195	0.006366	0.011547	0.026425
	0.998167	0.005479	0.005594	0.007447	0.012108	0.02025
	0.999	0.003467	0.004192	0.005718	0.009785	0.019972
	0.999833	0.004607	0.006177	0.005903	0.011326	0.014882
	1.00067	0.005078	0.00552	0.007404	0.013875	0.019935
	1.0015	0.004787	0.006442	0.00724	0.011021	0.017413
	1.00233	0.004521	0.002981	0.004424	0.01045	0.015929
	1.00317	0.004977	0.005644	0.007293	0.012615	0.019991
	1.004	0.004524	0.005264	0.00606	0.01135	0.018841
	1.00483	0.005776	0.003117	0.006284	0.009701	0.020167
	1.00567	0.003623	0.004354	0.005625	0.007142	0.019175
	1.0065	0.004589	0.004837	0.006933	0.012724	0.017793
	1.00733	0.004878	0.00704	0.006677	0.012236	0.014696
	1.00817	0.005083	0.004554	0.006876	0.01169	0.019981
	1.009	0.006955	0.005779	0.003714	0.010597	0.01987
	1.00983	0.006736	0.006872	0.004798	0.012423	0.021307
	1.01067	0.005206	0.006207	0.004919	0.007969	0.027974
	1.0115	0.004526	0.004799	0.004923	0.010381	0.01961
	1.01233	0.004992	0.003935	0.006416	0.011552	0.017951
	1.01317	0.005864	0.005261	0.006391	0.010942	0.018257
	1.014	0.004269	0.007397	0.004295	0.011242	0.01834
	1.01483	0.005081	0.005609	0.006366	0.010814	0.02216
	1.01567	0.004276	0.007255	0.004737	0.01107	0.017951
	1.0165	0.006015	0.006534	0.005515	0.009672	0.019545
	1.01733	0.00558	0.004834	0.007653	0.0114	0.016514
	1.01817	0.003821	0.005025	0.004809	0.012615	0.017394
	1.019	0.004883	0.007556	0.006252	0.010868	0.018971
	1.01983	0.005182	0.005341	0.007693	0.010888	0.015957
	1.02067	0.004591	0.007877	0.007101	0.011862	0.024228
	1.0215	0.00437	0.005111	0.006074	0.012094	0.020899
	1.02233	0.004927	0.005688	0.004613	0.010573	0.02585
	1.02317	0.005203	0.004787	0.005935	0.012172	0.022429
	1.024	0.003295	0.005285	0.004673	0.013157	0.019787
	1.02483	0.005141	0.005208	0.006342	0.008082	0.015994
	1.02567	0.004831	0.007461	0.00545	0.009982	0.011377
	1.0265	0.004922	0.005461	0.006698	0.013442	0.014019
	1.02733	0.0064	0.005217	0.005953	0.014166	0.017886
	1.02817	0.005604	0.006575	0.008323	0.010543	0.016365
	1.029	0.00468	0.005128	0.006755	0.010937	0.024868
	1.02983	0.005981	0.005785	0.00668	0.009121	0.01669
	1.03067	0.004276	0.005994	0.008181	0.012871	0.017812
	1.0315	0.00494	0.006566	0.005661	0.007826	0.020853
	1.03233	0.004269	0.005629	0.004591	0.01138	0.019267
	1.03317	0.004766	0.004916	0.008124	0.009785	0.015874
	1.034	0.004831	0.005877	0.005914	0.009352	0.019073
	1.03483	0.005989	0.006498	0.006349	0.011217	0.026564
	1.03567	0.006681	0.006648	0.006213	0.012473	0.017543
	1.0365	0.0043	0.005479	0.006039	0.012094	0.017218
	1.03733	0.004034	0.006401	0.005144	0.012773	0.022475
	1.03817	0.004581	0.005243	0.006345	0.010149	0.009689
	1.039	0.004995	0.006451	0.006669	0.012861	0.012369
	1.03983	0.004865	0.003894	0.003996	0.011321	0.014399
	1.04067	0.005117	0.005759	0.006374	0.010085	0.022522
	1.0415	0.005029	0.006059	0.004541	0.01265	0.023625
	1.04233	0.005364	0.005567	0.006819	0.009421	0.024719
	1.04317	0.005846	0.004937	0.006762	0.010445	0.01286
	1.044	0.005003	0.005217	0.005393	0.010085	0.023514
	1.04483	0.005919	0.006666	0.008487	0.009829	0.022846
	1.04567	0.00398	0.004424	0.006948	0.008761	0.01631
	1.0465	0.004183	0.005517	0.004367	0.013541	0.016374
	1.04733	0.005739	0.006239	0.008976	0.008318	0.017802
	1.04817	0.004164	0.006584	0.005864	0.010046	0.02229
	1.049	0.005406	0.006109	0.006855	0.013359	0.02242
	1.04983	0.005692	0.006569	0.005582	0.010834	0.018201
	1.05067	0.003774	0.006643	0.004442	0.012039	0.019861
	1.0515	0.004339	0.007143	0.006587	0.011232	0.016124
	1.05233	0.004784	0.004522	0.007097	0.010533	0.026166
	1.05317	0.004125	0.006383	0.006983	0.010573	0.020973
	1.054	0.005804	0.007258	0.007311	0.008776	0.024033
	1.05483	0.00317	0.004931	0.005818	0.013108	0.014882
	1.05567	0.005658	0.005299	0.006063	0.0085	0.019759
	1.0565	0.003587	0.005912	0.006848	0.012143	0.019833
	1.05733	0.004573	0.005252	0.007183	0.011971	0.022373
	1.05817	0.005018	0.004731	0.004855	0.012586	0.022169
	1.059	0.005151	0.006036	0.006031	0.008904	0.026815
	1.05983	0.004391	0.004604	0.008562	0.00856	0.025433
	1.06067	0.004604	0.004981	0.005711	0.011774	0.017023
	1.0615	0.005146	0.005883	0.006053	0.00947	0.01911
	1.06233	0.004846	0.004554	0.005782	0.013088	0.014594
	1.06317	0.005658	0.006348	0.007671	0.01324	0.023505
	1.064	0.005049	0.005288	0.005212	0.011301	0.020593
	1.06483	0.005258	0.006613	0.005094	0.010538	0.017079
	1.06567	0.003985	0.004905	0.006769	0.01104	0.021641
	1.0665	0.005731	0.004707	0.005949	0.010346	0.022921
	1.06733	0.004175	0.006908	0.006694	0.0082	0.019833
	1.06817	0.004427	0.005173	0.007568	0.012674	0.020334
	1.069	0.005632	0.005017	0.006851	0.013733	0.015892
	1.06983	0.00563	0.006469	0.00786	0.013496	0.019629
	1.07067	0.004961	0.006872	0.006427	0.01266	0.017654
	1.0715	0.00474	0.006463	0.005614	0.012025	0.024089
	1.07233	0.005125	0.005402	0.006063	0.01075	0.024033
	1.07317	0.006059	0.006475	0.005632	0.012984	0.011701
	1.074	0.006294	0.006263	0.004467	0.010568	0.018553
	1.07483	0.005068	0.006265	0.004156	0.01103	0.018424
	1.07567	0.005094	0.004336	0.006267	0.010883	0.018368
	1.0765	0.005252	0.005379	0.007272	0.011951	0.020232
	1.07733	0.004888	0.005034	0.007903	0.009042	0.023097
	1.07817	0.004099	0.006672	0.007668	0.012207	0.022717
	1.079	0.006458	0.005128	0.00657	0.013044	0.02153
	1.07983	0.006096	0.005361	0.006473	0.011444	0.020769
	1.08067	0.004474	0.005276	0.004181	0.010834	0.018804
	1.0815	0.004295	0.003885	0.005112	0.012335	0.013825
	1.08233	0.006132	0.006242	0.006662	0.011907	0.017932
	1.08317	0.005635	0.005547	0.006238	0.01134	0.022828
	1.084	0.005859	0.006059	0.005418	0.011404	0.021947
	1.08483	0.004701	0.005718	0.006641	0.010208	0.024209
	1.08567	0.006239	0.005084	0.006505	0.011336	0.02611
	1.0865	0.004	0.004236	0.007386	0.009726	0.023291
	1.08733	0.006819	0.005947	0.006149	0.012418	0.020195
	1.08817	0.006523	0.006127	0.006694	0.011139	0.019443
	1.089	0.005044	0.007049	0.005554	0.00978	0.020491
	1.08983	0.005026	0.005632	0.005935	0.014727	0.016745
	1.09067	0.005429	0.004816	0.005675	0.010085	0.02636
	1.0915	0.005312	0.005479	0.006898	0.011941	0.022132
	1.09233	0.004524	0.007173	0.007917	0.011916	0.019944
	1.09317	0.005429	0.006277	0.008994	0.016051	0.019119
	1.094	0.005677	0.004607	0.006366	0.009756	0.023551
	1.09483	0.005023	0.00545	0.002923	0.014038	0.028669
	1.09567	0.004813	0.004846	0.006616	0.012797	0.021585
	1.0965	0.004235	0.005809	0.005718	0.01137	0.02255
	1.09733	0.005401	0.005261	0.007343	0.010464	0.020742
	1.09817	0.00507	0.004613	0.006481	0.012876	0.030255
	1.099	0.004831	0.005682	0.006955	0.007009	0.020677
	1.09983	0.00493	0.007105	0.008056	0.011272	0.020973
	1.10067	0.006018	0.005665	0.006334	0.012551	0.020491
	1.1015	0.004014	0.006207	0.006235	0.011055	0.018201
	1.10233	0.004675	0.006631	0.008288	0.008633	0.020213
	1.10317	0.005739	0.004563	0.008167	0.012212	0.025007
	1.104	0.004401	0.006681	0.006235	0.01077	0.023134
	1.10483	0.005312	0.007099	0.005037	0.012571	0.019694
	1.10567	0.005489	0.005276	0.006805	0.013009	0.018257
	1.1065	0.005573	0.005939	0.005301	0.012837	0.017932
	1.10733	0.004966	0.005408	0.007226	0.011926	0.014038
	1.10817	0.005796	0.007011	0.007179	0.010199	0.016643
	1.109	0.006689	0.005075	0.006833	0.012463	0.022948
	1.10983	0.005609	0.006504	0.006399	0.009426	0.021177
	1.11067	0.00442	0.005346	0.005703	0.009879	0.019277
	1.1115	0.005705	0.006852	0.008259	0.013191	0.022086
	1.11233	0.005151	0.006472	0.007725	0.010528	0.018943
	1.11317	0.005742	0.006265	0.00637	0.012945	0.020779
	1.114	0.005075	0.00588	0.007906	0.009165	0.01924
	1.11483	0.005908	0.006911	0.006794	0.011454	0.016031
	1.11567	0.005534	0.006466	0.006595	0.012669	0.024849
	1.1165	0.004615	0.006451	0.007454	0.011483	0.018692
	1.11733	0.005044	0.006578	0.007069	0.013186	0.022142
	1.11817	0.005919	0.008651	0.006249	0.012975	0.018488
	1.119	0.004643	0.007196	0.004962	0.014579	0.020232
	1.11983	0.004261	0.004972	0.005597	0.011345	0.018396
	1.12067	0.006218	0.005467	0.006366	0.012379	0.019341
	1.1215	0.006197	0.00509	0.006331	0.012049	0.018461
	1.12233	0.006502	0.005279	0.00709	0.007427	0.023384
	1.12317	0.004451	0.004952	0.009215	0.013196	0.021428
	1.124	0.005312	0.005927	0.007022	0.01293	0.012415
	1.12483	0.005255	0.005488	0.003971	0.010961	0.019749
	1.12567	0.00583	0.006566	0.006145	0.01042	0.020463
	1.1265	0.005208	0.006033	0.00791	0.012217	0.022457
	1.12733	0.004505	0.005361	0.007411	0.013329	0.022225
	1.12817	0.006304	0.006313	0.006826	0.011099	0.025665
	1.129	0.006195	0.005594	0.006477	0.00788	0.024543
	1.12983	0.005161	0.007149	0.004292	0.010774	0.025646
	1.13067	0.0045	0.007461	0.006374	0.010597	0.017098
	1.1315	0.006517	0.005411	0.009314	0.013196	0.014399
	1.13233	0.006468	0.006192	0.005311	0.010627	0.015151
	1.13317	0.004698	0.006737	0.006445	0.010297	0.025739
	1.134	0.004193	0.005432	0.004695	0.011665	0.02853
	1.13483	0.004841	0.006899	0.005236	0.009652	0.023199
	1.13567	0.005213	0.004831	0.008159	0.011739	0.01974
	1.1365	0.006187	0.006716	0.008209	0.011365	0.022735
	1.13733	0.005471	0.008133	0.007689	0.010617	0.020992
	1.13817	0.005888	0.007382	0.004909	0.013349	0.020102
	1.139	0.004011	0.005064	0.00576	0.008668	0.018498
	1.13983	0.006038	0.006875	0.006915	0.010174	0.023922
	1.14067	0.004365	0.005046	0.004841	0.010174	0.024691
	1.1415	0.005932	0.005505	0.007782	0.010587	0.017153
	1.14233	0.0057	0.007641	0.006424	0.013383	0.017839
	1.14317	0.005318	0.006595	0.00606	0.011655	0.021975
	1.144	0.004302	0.006713	0.006923	0.013506	0.022049
	1.14483	0.004388	0.005532	0.009885	0.010991	0.015994
	1.14567	0.003813	0.00689	0.007732	0.011508	0.018822
	1.1465	0.005039	0.0059	0.003383	0.012989	0.01949
	1.14733	0.006351	0.006133	0.007892	0.012556	0.015429
	1.14817	0.004911	0.006619	0.006798	0.010036	0.022568
	1.149	0.006398	0.007111	0.006235	0.010558	0.020955
	1.14983	0.005081	0.006286	0.006972	0.011582	0.014752
	1.15067	0.006614	0.007836	0.006655	0.015204	0.011553
	1.1515	0.004518	0.00542	0.006905	0.013083	0.017765
	1.15233	0.004794	0.007514	0.006983	0.012468	0.030106
	1.15317	0.00412	0.006472	0.006801	0.010223	0.023987
	1.154	0.005216	0.005455	0.008577	0.010445	0.02636
	1.15483	0.004979	0.006109	0.007432	0.012477	0.022309
	1.15567	0.004581	0.007441	0.005073	0.013851	0.023495
	1.1565	0.0048	0.006463	0.008092	0.009278	0.013648
	1.15733	0.006249	0.005709	0.005842	0.01263	0.023189
	1.15817	0.005265	0.004419	0.004459	0.01264	0.02101
	1.159	0.005828	0.005005	0.007824	0.009416	0.017663
	1.15983	0.005802	0.005844	0.00878	0.01042	0.016996
	1.16067	0.0062	0.006377	0.007489	0.012069	0.020278
	1.1615	0.004193	0.006763	0.0056	0.010361	0.013509
	1.16233	0.005096	0.004663	0.005561	0.011227	0.029828
	1.16317	0.004823	0.00565	0.008634	0.014161	0.023004
	1.164	0.005739	0.005941	0.009054	0.01329	0.021752
	1.16483	0.00531	0.006383	0.006438	0.01106	0.022151
	1.16567	0.005895	0.006807	0.008063	0.011208	0.021252
	1.1665	0.004649	0.006743	0.00858	0.012581	0.023597
	1.16733	0.006288	0.005078	0.008548	0.011828	0.024701
	1.16817	0.006104	0.007226	0.005468	0.011798	0.029161
	1.169	0.005226	0.006905	0.005853	0.013004	0.016124
	1.16983	0.006413	0.007464	0.004591	0.01231	0.022114
	1.17067	0.005367	0.005936	0.005126	0.014269	0.018118
	1.1715	0.004534	0.00778	0.006256	0.01199	0.024284
	1.17233	0.005544	0.006731	0.00683	0.01107	0.022744
	1.17317	0.006965	0.006637	0.007158	0.013403	0.01389
	1.174	0.006054	0.006478	0.006933	0.01107	0.019907
	1.17483	0.005973	0.007332	0.008808	0.010991	0.017163
	1.17567	0.006093	0.007844	0.007746	0.011808	0.012452
	1.1765	0.005497	0.005285	0.007247	0.009436	0.016486
	1.17733	0.004909	0.006878	0.005073	0.01042	0.020742
	1.17817	0.004599	0.006257	0.007222	0.009844	0.023245
	1.179	0.005848	0.006619	0.007422	0.010897	0.021354
	1.17983	0.004846	0.006881	0.007414	0.009972	0.017561
	1.18067	0.006478	0.007073	0.006284	0.013024	0.015549
	1.1815	0.003459	0.004905	0.007169	0.014215	0.022587
	1.18233	0.006197	0.007252	0.006719	0.014427	0.021928
	1.18317	0.004745	0.005771	0.008006	0.012138	0.025424
	1.184	0.005429	0.006215	0.00729	0.009564	0.017589
	1.18483	0.004875	0.005564	0.007411	0.012753	0.022689
	1.18567	0.005414	0.006195	0.007325	0.010838	0.01898
	1.1865	0.006549	0.005547	0.006477	0.010203	0.024469
	1.18733	0.004953	0.007715	0.007297	0.012807	0.017895
	1.18817	0.005221	0.006884	0.006655	0.011291	0.025341
	1.189	0.005206	0.006572	0.007643	0.0123	0.018377
	1.18983	0.004768	0.006475	0.00812	0.010907	0.020964
	1.19067	0.005409	0.007503	0.006338	0.010484	0.025776
	1.1915	0.004898	0.006531	0.008067	0.015505	0.022698
	1.19233	0.006161	0.005279	0.006063	0.01229	0.018628
	1.19317	0.005684	0.005049	0.007504	0.010622	0.020797
	1.194	0.005994	0.006825	0.007725	0.01387	0.027306
	1.19483	0.005638	0.004495	0.007101	0.011921	0.01771
	1.19567	0.004927	0.00674	0.007496	0.011468	0.030857
	1.1965	0.006416	0.00532	0.007197	0.012399	0.022021
	1.19733	0.006437	0.007833	0.010052	0.01203	0.01159
	1.19817	0.005573	0.006106	0.007482	0.013826	0.019481
	1.199	0.005078	0.006492	0.007308	0.012138	0.024182
	1.19983	0.005802	0.007025	0.006324	0.009854	0.014845
	1.20067	0.004414	0.004863	0.006302	0.01043	0.02267
	1.2015	0.005169	0.006377	0.006334	0.011345	0.018692
	1.20233	0.006392	0.007105	0.006898	0.011572	0.018164
	1.20317	0.005422	0.00588	0.007361	0.011651	0.023625
	1.204	0.003883	0.007461	0.007154	0.014121	0.02738
	1.20483	0.005768	0.008354	0.00427	0.016494	0.01961
	1.20567	0.007384	0.006095	0.007393	0.010356	0.026574
	1.2065	0.006806	0.005034	0.007179	0.01324	0.024144
	1.20733	0.005992	0.00732	0.009507	0.009879	0.021057
	1.20817	0.00475	0.007025	0.005593	0.010194	0.033212
	1.209	0.003891	0.004751	0.007593	0.012522	0.029531
	1.20983	0.004315	0.004572	0.006452	0.013019	0.019749
	1.21067	0.005843	0.00778	0.006915	0.010504	0.017812
	1.2115	0.006489	0.005305	0.007935	0.014628	0.017663
	1.21233	0.004872	0.007753	0.008231	0.011055	0.012758
	1.21317	0.005648	0.006934	0.005294	0.007427	0.022373
	1.214	0.004602	0.005267	0.005023	0.014245	0.01617
	1.21483	0.005331	0.005803	0.007347	0.010322	0.02153
	1.21567	0.004407	0.006174	0.007689	0.010592	0.019842
	1.2165	0.004935	0.005517	0.006751	0.013777	0.026277
	1.21733	0.006182	0.005709	0.00658	0.014348	0.013213
	1.21817	0.006333	0.005803	0.005368	0.010661	0.014826
	1.219	0.004526	0.004869	0.009482	0.012797	0.021391
	1.21983	0.005294	0.006127	0.006595	0.012103	0.020556
	1.22067	0.005575	0.00588	0.004994	0.008737	0.027056
	1.2215	0.005552	0.005891	0.006117	0.011208	0.031052
	1.22233	0.005632	0.006778	0.007065	0.011306	0.026379
	1.22317	0.004937	0.00603	0.007318	0.01482	0.024284
	1.224	0.006182	0.006165	0.008263	0.015175	0.019944
	1.22483	0.004914	0.006195	0.008152	0.008505	0.018572
	1.22567	0.00442	0.006433	0.010309	0.010996	0.020593
	1.2265	0.005557	0.006531	0.007511	0.010853	0.029893
	1.22733	0.006205	0.005738	0.007432	0.013137	0.020677
	1.22817	0.004591	0.007774	0.006284	0.010484	0.023968
	1.229	0.004768	0.007361	0.008003	0.010922	0.022717
	1.22983	0.004662	0.008048	0.006794	0.011065	0.017979
	1.23067	0.005029	0.007432	0.00704	0.013034	0.020501
	1.2315	0.006221	0.006006	0.008038	0.012128	0.020157
	1.23233	0.005161	0.006162	0.008466	0.011557	0.026129
	1.23317	0.005229	0.005612	0.008691	0.011085	0.024469
	1.234	0.005289	0.006177	0.004755	0.013314	0.023792
	1.23483	0.004193	0.007405	0.00627	0.011483	0.015651
	1.23567	0.004539	0.007164	0.00581	0.010213	0.021604
	1.2365	0.005432	0.006048	0.007799	0.010617	0.023087
	1.23733	0.003524	0.005055	0.006342	0.013048	0.02458
	1.23817	0.006309	0.00679	0.007404	0.011459	0.021418
	1.239	0.004427	0.00689	0.007668	0.015135	0.019972
	1.23983	0.006156	0.005729	0.007864	0.013806	0.022318
	1.24067	0.005185	0.007164	0.007507	0.013546	0.017478
	1.2415	0.007316	0.00504	0.006873	0.012177	0.024636
	1.24233	0.006044	0.006725	0.008755	0.011468	0.021854
	1.24317	0.006692	0.006377	0.006149	0.01137	0.020111
	1.244	0.004357	0.007305	0.007122	0.011168	0.018145
	1.24483	0.004927	0.007332	0.005044	0.013093	0.031321
	1.24567	0.005929	0.005788	0.005515	0.013797	0.025563
	1.2465	0.004196	0.006086	0.004869	0.008973	0.020315
	1.24733	0.005984	0.005131	0.007518	0.012861	0.027594
	1.24817	0.006463	0.003944	0.008241	0.016051	0.017413
	1.249	0.005859	0.007084	0.007967	0.01293	0.021409
	1.24983	0.005799	0.006336	0.005917	0.01103	0.018451
	1.25067	0.005226	0.005774	0.0076	0.007757	0.022466
	1.2515	0.006205	0.006637	0.007172	0.015618	0.025248
	1.25233	0.006413	0.00679	0.006559	0.012286	0.016254
	1.25317	0.005973	0.006763	0.005279	0.011828	0.018757
	1.254	0.005195	0.007529	0.006994	0.010996	0.016059
	1.25483	0.00596	0.007081	0.006869	0.013009	0.013574
	1.25567	0.005763	0.006766	0.008024	0.010912	0.022577
	1.2565	0.007316	0.005718	0.006851	0.009071	0.012758
	1.25733	0.005284	0.007105	0.007372	0.01455	0.030041
	1.25817	0.006944	0.005267	0.00549	0.013595	0.027334
	1.259	0.006949	0.005888	0.005457	0.013688	0.028697
	1.25983	0.005172	0.005349	0.004998	0.010455	0.027835
	1.26067	0.005445	0.005444	0.007785	0.011232	0.026852
	1.2615	0.005044	0.005002	0.008213	0.012615	0.022522
	1.26233	0.006171	0.006295	0.007653	0.011847	0.024738
	1.26317	0.006465	0.00499	0.006987	0.014643	0.011303
	1.264	0.005606	0.007114	0.007678	0.012443	0.01885
	1.26483	0.004341	0.00595	0.006031	0.014599	0.021456
	1.26567	0.004438	0.00661	0.005144	0.011557	0.025341
	1.2665	0.004552	0.005838	0.006363	0.009268	0.021511
	1.26733	0.004664	0.006631	0.005611	0.011808	0.027835
	1.26817	0.005042	0.00757	0.007757	0.01419	0.022429
	1.269	0.005687	0.00448	0.006559	0.01231	0.017218
	1.26983	0.004818	0.005868	0.005753	0.01013	0.01732
	1.27067	0.006281	0.006445	0.006833	0.012	0.024515
	1.2715	0.005016	0.005391	0.006459	0.01199	0.02535
	1.27233	0.006346	0.006345	0.007325	0.010646	0.026815
	1.27317	0.005687	0.006716	0.005999	0.011222	0.018665
	1.274	0.004037	0.004416	0.007104	0.014702	0.02013
	1.27483	0.005773	0.005803	0.006972	0.013905	0.020853
	1.27567	0.005927	0.006837	0.008673	0.010287	0.013083
	1.2765	0.006057	0.006198	0.007094	0.013167	0.016921
	1.27733	0.004164	0.00547	0.006031	0.012655	0.025748
	1.27817	0.004729	0.007055	0.006926	0.01613	0.017904
	1.279	0.005752	0.006554	0.006776	0.012512	0.024302
	1.27983	0.005481	0.006984	0.007735	0.014786	0.020556
	1.28067	0.003839	0.007235	0.008338	0.012812	0.019963
	1.2815	0.006205	0.006805	0.006156	0.014264	0.015596
	1.28233	0.007056	0.006289	0.005832	0.012153	0.028178
	1.28317	0.005336	0.006201	0.005254	0.011173	0.018275
	1.284	0.004362	0.00631	0.006723	0.011621	0.016059
	1.28483	0.005031	0.004304	0.006277	0.010942	0.022234
	1.28567	0.005099	0.005447	0.007504	0.012674	0.020306
	1.2865	0.006299	0.007942	0.007243	0.015042	0.023681
	1.28733	0.004971	0.005965	0.00581	0.013447	0.020658
	1.28817	0.004839	0.007058	0.005422	0.014919	0.028141
	1.289	0.006437	0.007323	0.006338	0.010415	0.023634
	1.28983	0.004102	0.004846	0.007054	0.012655	0.021437
	1.29067	0.004958	0.005623	0.007539	0.01201	0.016124
	1.2915	0.005573	0.005735	0.007518	0.013693	0.017255
	1.29233	0.005364	0.007612	0.006377	0.010843	0.025841
	1.29317	0.006517	0.00598	0.006406	0.014289	0.02076
	1.294	0.005354	0.007367	0.006705	0.012778	0.017543
	1.29483	0.005409	0.007046	0.007657	0.010455	0.024515
	1.29567	0.005604	0.006828	0.006709	0.013314	0.027631
	1.2965	0.006629	0.005853	0.006356	0.014146	0.023468
	1.29733	0.00595	0.005812	0.007087	0.012177	0.023087
	1.29817	0.00469	0.00626	0.007094	0.012128	0.022392
	1.299	0.0048	0.008024	0.006541	0.012202	0.019397
	1.29983	0.004604	0.00671	0.007885	0.012532	0.019666
	1.30067	0.006736	0.006522	0.006199	0.012399	0.022244
	1.3015	0.006117	0.005573	0.004474	0.012212	0.024265
	1.30233	0.005276	0.005838	0.00729	0.010809	0.021502
	1.30317	0.005258	0.004816	0.005486	0.00949	0.025396
	1.304	0.004578	0.006059	0.00807	0.01231	0.022401
	1.30483	0.006369	0.004651	0.006534	0.011631	0.030996
	1.30567	0.006931	0.007111	0.006748	0.012792	0.025739
	1.3065	0.004396	0.006304	0.007001	0.013482	0.022939
	1.30733	0.005638	0.005343	0.007839	0.011621	0.021724
	1.30817	0.00658	0.0058	0.005721	0.010494	0.024766
	1.309	0.0057	0.00747	0.007044	0.011911	0.017784
	1.30983	0.00575	0.004354	0.008438	0.012413	0.023477
	1.31067	0.00531	0.006127	0.007079	0.013782	0.018776
	1.3115	0.005213	0.006062	0.008669	0.014624	0.022948
	1.31233	0.005466	0.006964	0.004374	0.007634	0.02395
	1.31317	0.005825	0.005897	0.006595	0.00978	0.024237
	1.314	0.006171	0.00633	0.005611	0.00884	0.028057
	1.31483	0.006096	0.006198	0.008288	0.011276	0.028298
	1.31567	0.005619	0.006613	0.006912	0.009421	0.026666
	1.3165	0.007106	0.007361	0.007368	0.010873	0.019518
	1.31733	0.006403	0.007635	0.006987	0.014146	0.021585
	1.31817	0.005304	0.006486	0.00992	0.011237	0.022513
	1.319	0.006351	0.006377	0.007789	0.01234	0.019341
	1.31983	0.004258	0.005659	0.007179	0.011424	0.026017
	1.32067	0.005856	0.004442	0.005957	0.011557	0.020185
	1.3215	0.004576	0.005632	0.006071	0.013526	0.022401
	1.32233	0.005807	0.006109	0.008986	0.012231	0.022188
	1.32317	0.005645	0.005644	0.007486	0.010563	0.021354
	1.324	0.005182	0.005184	0.007832	0.011089	0.020658
	1.32483	0.007327	0.006504	0.006203	0.009972	0.020658
	1.32567	0.005606	0.00555	0.007204	0.012118	0.03082
	1.3265	0.005034	0.005962	0.008441	0.014333	0.026444
	1.32733	0.005362	0.007679	0.006737	0.009854	0.022633
	1.32817	0.005406	0.00747	0.008402	0.007614	0.025099
	1.329	0.004857	0.004639	0.006926	0.009756	0.018359
	1.32983	0.006668	0.006363	0.007628	0.009465	0.020751
	1.33067	0.004594	0.006218	0.006876	0.010149	0.017839
	1.3315	0.005078	0.005273	0.0074	0.010597	0.022772
	1.33233	0.007025	0.005234	0.006085	0.012586	0.026407
	1.33317	0.004604	0.007676	0.007682	0.012527	0.025823
	1.334	0.0043	0.007844	0.007946	0.013728	0.022744
	1.33483	0.005042	0.006195	0.008299	0.009002	0.016532
	1.33567	0.005713	0.006595	0.007782	0.015824	0.027297
	1.3365	0.006247	0.006578	0.005162	0.013949	0.020871
	1.33733	0.005239	0.006112	0.008085	0.015411	0.025888
	1.33817	0.006923	0.005856	0.006548	0.011636	0.016884
	1.339	0.004183	0.006009	0.008765	0.013127	0.022513
	1.33983	0.006663	0.005008	0.006338	0.011193	0.021863
	1.34067	0.005895	0.004613	0.00621	0.009426	0.02
	1.3415	0.006002	0.007146	0.007593	0.014988	0.022754
	1.34233	0.004482	0.005965	0.007393	0.009815	0.018998
	1.34317	0.004846	0.006928	0.006374	0.013536	0.005684
	1.344	0.004992	0.007676	0.006759	0.017542	0.022475
	1.34483	0.005539	0.005632	0.007532	0.013954	0.025433
	1.34567	0.005383	0.007008	0.008983	0.011567	0.022883
	1.3465	0.005908	0.006528	0.00678	0.012246	0.029198
	1.34733	0.00632	0.006813	0.006766	0.010981	0.02929
	1.34817	0.005429	0.005968	0.005507	0.012167	0.022012
	1.349	0.006273	0.005968	0.005967	0.008973	0.026342
	1.34983	0.006195	0.005232	0.005981	0.014092	0.015596
	1.35067	0.005125	0.005992	0.007197	0.00948	0.022735
	1.3515	0.00404	0.005614	0.009101	0.014033	0.024886
	1.35233	0.005963	0.005691	0.008352	0.013856	0.022921
	1.35317	0.005206	0.006725	0.006288	0.011577	0.0279
	1.354	0.006478	0.007479	0.006919	0.014791	0.019026
	1.35483	0.005122	0.006366	0.005269	0.012537	0.016096
	1.35567	0.005362	0.00433	0.006808	0.015254	0.015503
	1.3565	0.004289	0.007087	0.006434	0.014993	0.020881
	1.35733	0.005039	0.008816	0.008473	0.010617	0.027111
	1.35817	0.005549	0.004095	0.005953	0.014274	0.02306
	1.359	0.004498	0.006239	0.00576	0.010799	0.02599
	1.35983	0.006903	0.004292	0.007425	0.014308	0.017506
	1.36067	0.005768	0.005744	0.007414	0.015003	0.01452
	1.3615	0.005013	0.005844	0.006955	0.012325	0.020185
	1.36233	0.005008	0.006704	0.005386	0.013664	0.024246
	1.36317	0.006608	0.005956	0.00626	0.010706	0.019267
	1.364	0.005916	0.006657	0.010284	0.01071	0.020259
	1.36483	0.007046	0.008033	0.008448	0.015603	0.024747
	1.36567	0.006405	0.006357	0.007796	0.008358	0.022754
	1.3665	0.005638	0.005423	0.006541	0.012384	0.027668
	1.36733	0.006109	0.008722	0.004602	0.012541	0.019555
	1.36817	0.005286	0.006528	0.008815	0.013506	0.030709
	1.369	0.004209	0.006077	0.004944	0.012788	0.025229
	1.36983	0.005653	0.006519	0.008138	0.010878	0.032647
	1.37067	0.005416	0.006793	0.00806	0.009741	0.019277
	1.3715	0.005768	0.006154	0.007971	0.013619	0.027213
	1.37233	0.004875	0.007553	0.00622	0.013408	0.02038
	1.37317	0.005088	0.00707	0.008352	0.014377	0.018405
	1.374	0.006728	0.007143	0.009482	0.012601	0.022411
	1.37483	0.004235	0.00633	0.005318	0.014948	0.023625
	1.37567	0.004734	0.00798	0.007889	0.013413	0.027742
	1.3765	0.005078	0.005656	0.007717	0.011296	0.030653
	1.37733	0.006541	0.007603	0.008042	0.013211	0.027325
	1.37817	0.006327	0.005476	0.006541	0.012812	0.025693
	1.379	0.006109	0.006263	0.005825	0.011085	0.019221
	1.37983	0.005107	0.005429	0.007732	0.010277	0.023134
	1.38067	0.005083	0.007196	0.005896	0.011911	0.029587
	1.3815	0.005864	0.006024	0.007832	0.011158	0.027779
	1.38233	0.006051	0.006619	0.006324	0.013191	0.028317
	1.38317	0.005861	0.00699	0.008623	0.008284	0.018034
	1.384	0.005216	0.006861	0.006727	0.01074	0.021094
	1.38483	0.005276	0.008201	0.007215	0.014264	0.022373
	1.38567	0.004664	0.006961	0.005336	0.011252	0.02981
	1.3865	0.00607	0.006972	0.006634	0.011306	0.028808
	1.38733	0.005807	0.007385	0.009863	0.012098	0.026008
	1.38817	0.006301	0.006749	0.008694	0.012532	0.023616
	1.389	0.005547	0.005841	0.007653	0.014082	0.023913
	1.38983	0.00678	0.00722	0.006295	0.013157	0.027176
	1.39067	0.005138	0.006092	0.004527	0.011975	0.028484
	1.3915	0.005921	0.007576	0.007486	0.012015	0.016643
	1.39233	0.005677	0.006863	0.006295	0.014397	0.022411
	1.39317	0.00499	0.007349	0.007603	0.011823	0.023226
	1.394	0.005471	0.006042	0.008798	0.013432	0.028159
	1.39483	0.00519	0.00684	0.007931	0.008333	0.024729
	1.39567	0.005125	0.005349	0.008883	0.014993	0.02076
	1.3965	0.005237	0.007002	0.008598	0.010459	0.029587
	1.39733	0.005403	0.007058	0.00771	0.011311	0.018053
	1.39817	0.006241	0.007017	0.00724	0.010395	0.028354
	1.399	0.006374	0.008039	0.00888	0.015283	0.026806
	1.39983	0.005487	0.008086	0.009368	0.011385	0.025999
	1.40067	0.007462	0.005933	0.005212	0.010469	0.024209
	1.4015	0.006036	0.008584	0.00668	0.015249	0.026407
	1.40233	0.005081	0.006572	0.006263	0.01327	0.027668
	1.40317	0.006455	0.006059	0.006452	0.017129	0.029086
	1.404	0.004747	0.006463	0.009097	0.01136	0.026323
	1.40483	0.006793	0.005812	0.007215	0.013014	0.023486
	1.40567	0.006299	0.006772	0.007917	0.010656	0.026323
	1.4065	0.006559	0.005432	0.008238	0.012305	0.020185
	1.40733	0.005318	0.006595	0.008181	0.012182	0.029735
	1.40817	0.006038	0.006254	0.006388	0.012733	0.029411
	1.409	0.006387	0.006878	0.006591	0.013949	0.022856
	1.40983	0.005825	0.006645	0.00689	0.014436	0.024821
	1.41067	0.007142	0.008436	0.008127	0.015711	0.031034
	1.4115	0.006275	0.00803	0.008566	0.011833	0.015345
	1.41233	0.006939	0.006351	0.008897	0.015662	0.026759
	1.41317	0.004482	0.007626	0.0074	0.014614	0.027649
	1.414	0.004885	0.009049	0.00848	0.01423	0.028493
	1.41483	0.006715	0.006265	0.00858	0.011144	0.028066
	1.41567	0.00632	0.005874	0.006933	0.012748	0.030162
	1.4165	0.005385	0.00697	0.009225	0.014545	0.019842
	1.41733	0.006374	0.007111	0.006252	0.012354	0.023894
	1.41817	0.007264	0.005989	0.006145	0.014687	0.027482
	1.419	0.005219	0.007559	0.009232	0.014456	0.024719
	1.41983	0.005992	0.007294	0.008459	0.015382	0.021863
	1.42067	0.005929	0.00643	0.008602	0.013511	0.033342
	1.4215	0.006944	0.007464	0.007422	0.016115	0.020232
	1.42233	0.007121	0.008651	0.007439	0.011695	0.028678
	1.42317	0.007939	0.008902	0.009625	0.01294	0.022763
	1.424	0.006595	0.009391	0.006723	0.014589	0.020547
	1.42483	0.007147	0.006866	0.008195	0.014845	0.031599
	1.42567	0.006525	0.008816	0.007518	0.015736	0.031887
	1.4265	0.006403	0.006964	0.008922	0.015101	0.03222
	1.42733	0.006825	0.007553	0.00837	0.014274	0.028771
	1.42817	0.005783	0.009609	0.01063	0.016317	0.02598
	1.429	0.006804	0.006769	0.009101	0.014747	0.022077
	1.42983	0.006772	0.009786	0.007578	0.014889	0.022355
	1.43067	0.006593	0.008142	0.008238	0.017798	0.02929
	1.4315	0.006965	0.008251	0.007586	0.019093	0.028345
	1.43233	0.006288	0.007971	0.009539	0.017375	0.032461
	1.43317	0.006372	0.007435	0.011614	0.016036	0.032276
	1.434	0.006091	0.009397	0.009133	0.016735	0.026444
	1.43483	0.006512	0.008861	0.009133	0.015642	0.026583
	1.43567	0.007202	0.007709	0.008299	0.014525	0.025415
	1.4365	0.00664	0.009641	0.008078	0.016494	0.027325
	1.43733	0.007158	0.008663	0.011885	0.014097	0.032832
	1.43817	0.006325	0.007155	0.00961	0.015997	0.033157
	1.439	0.007015	0.007682	0.009079	0.013142	0.030088
	1.43983	0.00868	0.007081	0.009917	0.018113	0.029105
	1.44067	0.007342	0.00952	0.009482	0.01483	0.022392
	1.4415	0.006778	0.007939	0.010209	0.01798	0.018433
	1.44233	0.007324	0.009085	0.010302	0.015633	0.02191
	1.44317	0.007376	0.010183	0.009682	0.014397	0.029105
	1.444	0.008847	0.008858	0.012045	0.01707	0.029411
	1.44483	0.007772	0.008758	0.013332	0.017065	0.030088
	1.44567	0.007441	0.009358	0.010298	0.017493	0.032767
	1.4465	0.008006	0.008884	0.009874	0.016469	0.023124
	1.44733	0.008194	0.010666	0.009322	0.0174	0.032322
	1.44817	0.007231	0.010669	0.010737	0.01582	0.028419
	1.449	0.00607	0.008077	0.009724	0.014057	0.02331
	1.44983	0.007996	0.010077	0.01269	0.017641	0.02445
	1.45067	0.007691	0.010401	0.010266	0.014018	0.030653
	1.4515	0.008131	0.010098	0.011942	0.01864	0.028697
	1.45233	0.007158	0.007868	0.009931	0.017001	0.029253
	1.45317	0.007264	0.010708	0.010683	0.017931	0.027056
	1.454	0.008436	0.009379	0.011229	0.016494	0.026564
	1.45483	0.008269	0.01082	0.010658	0.015086	0.026546
	1.45567	0.008615	0.009258	0.010156	0.014879	0.023792
	1.4565	0.007876	0.009538	0.013282	0.015116	0.032239
	1.45733	0.009105	0.009998	0.011229	0.014761	0.026082
	1.45817	0.008631	0.011435	0.011999	0.016494	0.030644
	1.459	0.008342	0.010599	0.011058	0.017562	0.024589
	1.45983	0.009053	0.009252	0.010993	0.018517	0.029068
	1.46067	0.008199	0.010899	0.009945	0.020294	0.025721
	1.4615	0.00784	0.010095	0.010067	0.016184	0.030143
	1.46233	0.009654	0.010802	0.010619	0.018497	0.036337
	1.46317	0.009412	0.010637	0.011934	0.018679	0.034075
	1.464	0.006718	0.011777	0.0113	0.01643	0.034084
	1.46483	0.009563	0.009727	0.0095	0.0183	0.030125
	1.46567	0.009578	0.010516	0.010633	0.014067	0.032035
	1.4665	0.008844	0.010784	0.012876	0.014761	0.02739
	1.46733	0.008691	0.01132	0.012098	0.017301	0.026991
	1.46817	0.008852	0.009983	0.011582	0.018241	0.024413
	1.469	0.007954	0.009585	0.011977	0.015908	0.026972
	1.46983	0.008818	0.010955	0.011446	0.015692	0.026852
	1.47067	0.007941	0.010012	0.00992	0.015357	0.02841
	1.4715	0.008774	0.011494	0.010402	0.013777	0.030653
	1.47233	0.008587	0.010769	0.012081	0.01772	0.034075
	1.47317	0.009105	0.010007	0.009821	0.016858	0.029151
	1.474	0.009607	0.011721	0.012822	0.013383	0.031859
	1.47483	0.009943	0.009833	0.012262	0.017611	0.027186
	1.47567	0.007855	0.012681	0.011803	0.014117	0.026657
	1.4765	0.009922	0.012095	0.010263	0.016642	0.036022
	1.47733	0.008795	0.01206	0.013396	0.014589	0.036087
	1.47817	0.01025	0.010042	0.011967	0.018994	0.02254
	1.479	0.008688	0.011989	0.011785	0.015815	0.024793
	1.47983	0.007642	0.012113	0.011945	0.01769	0.026954
	1.48067	0.009144	0.012363	0.012562	0.015445	0.031395
	1.4815	0.009589	0.012051	0.012544	0.013949	0.034028
	1.48233	0.009534	0.011886	0.012081	0.01517	0.032452
	1.48317	0.0105	0.011597	0.011229	0.012271	0.032081
	1.484	0.010005	0.011912	0.012034	0.015101	0.029235
	1.48483	0.009747	0.012381	0.011696	0.015086	0.038692
	1.48567	0.009721	0.010749	0.012708	0.015982	0.030728
	1.4865	0.009818	0.01193	0.013168	0.01519	0.036708
	1.48733	0.010786	0.011744	0.011767	0.018793	0.035605
	1.48817	0.009636	0.012042	0.011959	0.015101	0.036059
	1.489	0.009323	0.012796	0.009539	0.015441	0.045303
	1.48983	0.010893	0.011373	0.010384	0.015711	0.030255
	1.49067	0.011067	0.011612	0.011539	0.010848	0.036513
	1.4915	0.009867	0.013373	0.0115	0.011779	0.033175
	1.49233	0.009396	0.01218	0.010829	0.015647	0.030969
	1.49317	0.010164	0.012846	0.012487	0.014712	0.027093
	1.494	0.009948	0.0115	0.009158	0.016179	0.035002
	1.49483	0.010016	0.010572	0.012016	0.016961	0.037116
	1.49567	0.011494	0.013995	0.01068	0.015224	0.035187
	1.4965	0.009818	0.012714	0.011147	0.011055	0.028493
	1.49733	0.011892	0.012351	0.010402	0.015165	0.032712
	1.49817	0.010747	0.012952	0.010555	0.014205	0.036671
	1.499	0.010455	0.013447	0.011735	0.015052	0.035966
	1.49983	0.011658	0.012669	0.011179	0.014397	0.032907
	1.50067	0.011858	0.01203	0.010772	0.014097	0.034084
	1.5015	0.011486	0.014401	0.009022	0.016036	0.03299
	1.50233	0.010591	0.011415	0.013464	0.016519	0.036486
	1.50317	0.010953	0.012893	0.010569	0.014249	0.031544
	1.504	0.00976	0.013624	0.010794	0.015775	0.033899
	1.50483	0.012017	0.0137	0.012056	0.017158	0.040213
	1.50567	0.010489	0.010875	0.012594	0.014697	0.036662
	1.5065	0.01019	0.012808	0.011689	0.015761	0.037357
	1.50733	0.011218	0.012254	0.012644	0.016632	0.039082
	1.50817	0.011208	0.012496	0.008473	0.015701	0.03783
	1.509	0.010966	0.012207	0.010701	0.012261	0.029875
	1.50983	0.01367	0.012316	0.011236	0.013383	0.035364
	1.51067	0.011307	0.014328	0.012323	0.016218	0.034733
	1.5115	0.011582	0.010858	0.012555	0.015303	0.034232
	1.51233	0.013266	0.011795	0.010288	0.013959	0.03605
	1.51317	0.012486	0.012499	0.010341	0.01549	0.034575
	1.514	0.011892	0.01251	0.009318	0.019427	0.038034
	1.51483	0.013157	0.012525	0.011492	0.015544	0.03809
	1.51567	0.011713	0.013173	0.011136	0.014067	0.035132
	1.5165	0.013438	0.014525	0.009881	0.014781	0.039267
	1.51733	0.012129	0.011149	0.010295	0.014929	0.043848
	1.51817	0.011983	0.010537	0.010526	0.016287	0.042466
	1.519	0.012225	0.014248	0.01078	0.01736	0.046434
	1.51983	0.012353	0.012643	0.008102	0.013797	0.040639
	1.52067	0.013818	0.014516	0.009981	0.012	0.028085
	1.5215	0.012322	0.012867	0.010352	0.014185	0.037153
	1.52233	0.011864	0.01282	0.010601	0.014555	0.041594
	1.52317	0.013639	0.013895	0.011856	0.012561	0.031275
	1.524	0.012639	0.013335	0.010772	0.012404	0.040639
	1.52483	0.013529	0.01112	0.010594	0.015278	0.039258
	1.52567	0.013168	0.013963	0.010473	0.011936	0.035595
	1.5265	0.013024	0.010931	0.01079	0.014663	0.043263
	1.52733	0.013662	0.012699	0.009582	0.015706	0.038998
	1.52817	0.012426	0.011158	0.010159	0.015682	0.041993
	1.529	0.012108	0.013818	0.010705	0.015893	0.033685
	1.52983	0.011718	0.013094	0.009086	0.013797	0.03337
	1.53067	0.012358	0.010822	0.010787	0.014555	0.042735
	1.5315	0.011541	0.012275	0.01017	0.013585	0.044682
	1.53233	0.012634	0.012348	0.008862	0.016149	0.037515
	1.53317	0.012728	0.011544	0.008288	0.015455	0.037496
	1.534	0.01342	0.012584	0.009667	0.012625	0.034158
	1.53483	0.012408	0.014083	0.008509	0.014717	0.033352
	1.53567	0.011601	0.01059	0.010751	0.012064	0.03363
	1.5365	0.01266	0.012292	0.009133	0.014614	0.040982
	1.53733	0.01208	0.009087	0.011015	0.013265	0.041409
	1.53817	0.013425	0.011556	0.007357	0.014737	0.038822
	1.539	0.011754	0.011264	0.011696	0.015037	0.02891
	1.53983	0.011913	0.011871	0.010534	0.011719	0.031506
	1.54067	0.01335	0.011488	0.009282	0.016366	0.035558
	1.5415	0.012231	0.011005	0.01074	0.014737	0.032109
	1.54233	0.012824	0.011185	0.011418	0.01233	0.036217
	1.54317	0.012171	0.011267	0.008487	0.013777	0.038794
	1.544	0.010364	0.011332	0.007536	0.01482	0.032925
	1.54483	0.013121	0.010163	0.008338	0.012315	0.032248
	1.54567	0.01228	0.010387	0.007717	0.013427	0.031497
	1.5465	0.012561	0.01163	0.008837	0.013866	0.037385
	1.54733	0.010588	0.008504	0.009514	0.014958	0.02866
	1.54817	0.012475	0.010319	0.007671	0.010351	0.032239
	1.549	0.013251	0.010224	0.007967	0.013201	0.035067
	1.54983	0.011798	0.009482	0.008915	0.015263	0.024302
	1.55067	0.012564	0.010772	0.00904	0.014692	0.029429
	1.5515	0.010468	0.009827	0.00745	0.0174	0.026963
	1.55233	0.010643	0.008454	0.007354	0.013437	0.029374
	1.55317	0.012262	0.011468	0.010152	0.014185	0.023727
	1.554	0.0114	0.009515	0.008812	0.009884	0.030959
	1.55483	0.010822	0.011303	0.009774	0.010843	0.038442
	1.55567	0.011608	0.0096	0.006605	0.014436	0.034075
	1.5565	0.010578	0.008651	0.009942	0.013378	0.032369
	1.55733	0.010018	0.00871	0.009674	0.013196	0.02815
	1.55817	0.011837	0.010186	0.008869	0.016642	0.036476
	1.559	0.012311	0.010216	0.008559	0.010258	0.020352
	1.55983	0.011569	0.008422	0.008174	0.013044	0.02599
	1.56067	0.010153	0.011665	0.007051	0.014555	0.025044
	1.5615	0.009896	0.010434	0.00935	0.011951	0.030477
	1.56233	0.011864	0.009411	0.006994	0.013516	0.031803
	1.56317	0.011994	0.009288	0.010505	0.015824	0.034186
	1.564	0.010653	0.010236	0.008159	0.012123	0.026509
	1.56483	0.011046	0.00902	0.010744	0.016656	0.024052
	1.56567	0.011999	0.010684	0.009546	0.012886	0.028465
	1.5665	0.010203	0.010195	0.008056	0.013112	0.028141
	1.56733	0.01033	0.009715	0.008619	0.011227	0.020454
	1.56817	0.011418	0.009797	0.005436	0.015529	0.030245
	1.569	0.011533	0.009485	0.009503	0.010681	0.02955
	1.56983	0.011018	0.009674	0.012309	0.014653	0.032406
	1.57067	0.011788	0.010348	0.007094	0.010435	0.033732
	1.5715	0.009703	0.010652	0.00755	0.015052	0.029179
	1.57233	0.009107	0.009503	0.010776	0.012266	0.026778
	1.57317	0.011127	0.009208	0.00796	0.017203	0.028512
	1.574	0.01075	0.008101	0.009667	0.010765	0.019703
	1.57483	0.010476	0.010101	0.009799	0.014914	0.034817
	1.57567	0.010966	0.011079	0.010412	0.013693	0.030839
	1.5765	0.009948	0.009638	0.008762	0.012172	0.024571
	1.57733	0.011286	0.009665	0.009578	0.013595	0.024144
	1.57817	0.01083	0.009143	0.009846	0.013462	0.02204
	1.579	0.010078	0.009644	0.008751	0.012812	0.026119
	1.57983	0.010643	0.010837	0.008644	0.013546	0.032767
	1.58067	0.010088	0.00879	0.007536	0.01356	0.026156
	1.5815	0.009914	0.00917	0.007753	0.013964	0.03044
	1.58233	0.009745	0.009205	0.008127	0.013093	0.025925
	1.58317	0.008477	0.010139	0.007322	0.011754	0.022735
	1.584	0.010713	0.010062	0.007108	0.013521	0.018776
	1.58483	0.009565	0.008622	0.006616	0.010258	0.024432
	1.58567	0.009706	0.008649	0.008933	0.012586	0.022003
	1.5865	0.00874	0.00894	0.010238	0.016371	0.023829
	1.58733	0.009	0.00785	0.009528	0.012359	0.025239
	1.58817	0.010297	0.009099	0.00776	0.015066	0.017812
	1.589	0.011291	0.010643	0.009051	0.011208	0.029837
	1.58983	0.008961	0.0098	0.009539	0.010986	0.022216
	1.59067	0.008615	0.008407	0.00776	0.012286	0.018869
	1.5915	0.009183	0.009149	0.008291	0.013044	0.025646
	1.59233	0.008849	0.007998	0.008616	0.008904	0.016087
	1.59317	0.007991	0.00851	0.007668	0.012576	0.02777
	1.594	0.008498	0.007771	0.008655	0.011483	0.024367
	1.59483	0.007699	0.008118	0.007974	0.012167	0.020241
	1.59567	0.008079	0.008431	0.009639	0.011769	0.027455
	1.5965	0.007465	0.007249	0.008801	0.012158	0.021539
	1.59733	0.006156	0.004881	0.008741	0.010223	0.01261
	1.59817	0.007311	0.008098	0.004827	0.01293	0.018943
	1.599	0.007579	0.006949	0.007596	0.009613	0.026815
	1.59983	0.009362	0.006934	0.007375	0.009185	0.024543
	1.60067	0.006606	0.007494	0.004691	0.009864	0.029995
	1.6015	0.007379	0.007456	0.00724	0.013467	0.020222
	1.60233	0.007046	0.007889	0.006598	0.009012	0.020871
	1.60317	0.006515	0.007238	0.007814	0.013427	0.020408
	1.604	0.00677	0.007509	0.007974	0.013984	0.015549
	1.60483	0.007618	0.005871	0.007026	0.011665	0.024061
	1.60567	0.005224	0.005718	0.007293	0.008663	0.016449
	1.6065	0.006801	0.007114	0.008701	0.016725	0.018192
	1.60733	0.005463	0.007046	0.006869	0.012527	0.021891
	1.60817	0.005364	0.008928	0.008306	0.010287	0.023468
	1.609	0.006226	0.005046	0.007921	0.007782	0.015605
	1.60983	0.004053	0.007023	0.008594	0.011749	0.015271
	1.61067	0.006239	0.004828	0.010141	0.011793	0.024812
	1.6115	0.005531	0.006551	0.006691	0.011119	0.019036
	1.61233	0.005638	0.005179	0.004089	0.010853	0.019518
	1.61317	0.006616	0.006377	0.006498	0.012537	0.024191
	1.614	0.004066	0.007294	0.006773	0.010036	0.016282
	1.61483	0.003058	0.006274	0.00766	0.010893	0.018767
	1.61567	0.004862	0.007435	0.006224	0.012098	0.016634
	1.6165	0.004937	0.006156	0.00658	0.011641	0.021752
	1.61733	0.005117	0.004056	0.006566	0.012423	0.019833
	1.61817	0.005934	0.005779	0.007322	0.013014	0.017821
	1.619	0.004995	0.004931	0.006124	0.00913	0.020491
	1.61983	0.005336	0.005688	0.005026	0.011916	0.015206
	1.62067	0.004079	0.005941	0.006324	0.011217	0.017524
	1.6215	0.005549	0.007105	0.005012	0.008663	0.020111
	1.62233	0.004133	0.006675	0.006823	0.010144	0.022596
	1.62317	0.004521	0.005768	0.003682	0.01139	0.018322
	1.624	0.005906	0.006048	0.006448	0.010996	0.01822
	1.62483	0.003756	0.004307	0.003796	0.013432	0.016894
	1.62567	0.004909	0.006725	0.007839	0.013147	0.026564
	1.6265	0.00354	0.008354	0.007511	0.014722	0.017775
	1.62733	0.003394	0.004321	0.007136	0.013772	0.017135
	1.62817	0.004953	0.004748	0.005682	0.011326	0.026574
	1.629	0.005424	0.005137	0.007732	0.008323	0.013639
	1.62983	0.004193	0.005043	0.004131	0.009593	0.014678
	1.63067	0.003891	0.004972	0.004474	0.013314	0.025748
	1.6315	0.004198	0.004589	0.005867	0.010642	0.024664
	1.63233	0.004904	0.005376	0.005611	0.010952	0.02063
	1.63317	0.005234	0.004342	0.005618	0.01264	0.012591
	1.634	0.003745	0.007061	0.006149	0.011055	0.01694
	1.63483	0.004167	0.006816	0.005304	0.010917	0.019944
	1.63567	0.003464	0.00545	0.00534	0.01139	0.024673
	1.6365	0.004284	0.002854	0.004142	0.008653	0.016588
	1.63733	0.00303	0.005491	0.003957	0.012576	0.021493
	1.63817	0.004308	0.00555	0.006552	0.013614	0.017608
	1.639	0.003399	0.004209	0.007896	0.010942	0.017413
	1.63983	0.00343	0.006855	0.006402	0.010897	0.016514
	1.64067	0.002954	0.004357	0.005105	0.012443	0.012786
	1.6415	0.004466	0.005285	0.004887	0.011089	0.01108
	1.64233	0.003673	0.004604	0.006388	0.012645	0.020602
	1.64317	0.003306	0.003597	0.00545	0.00882	0.02853
	1.644	0.004956	0.005712	0.005347	0.007536	0.020185
	1.64483	0.00419	0.005179	0.004506	0.008924	0.017339
	1.64567	0.003891	0.005072	0.005561	0.007098	0.018943
	1.6465	0.004456	0.007043	0.005785	0.010366	0.01656
	1.64733	0.004438	0.003084	0.004017	0.011877	0.018145
	1.64817	0.005973	0.0041	0.004331	0.010829	0.020343
	1.649	0.003784	0.005824	0.003992	0.011902	0.02013
	1.64983	0.003628	0.006634	0.006801	0.011045	0.018553
	1.65067	0.002478	0.004436	0.005914	0.011537	0.025489
	1.6515	0.005203	0.005544	0.006587	0.011606	0.019527
	1.65233	0.0043	0.006056	0.005864	0.010587	0.016986
	1.65317	0.004649	0.00469	0.006784	0.011818	0.01618
	1.654	0.003558	0.005087	0.005981	0.010174	0.01567
	1.65483	0.002457	0.00524	0.003811	0.011178	0.015215
	1.65567	0.005114	0.004295	0.007504	0.013078	0.014233
	1.6565	0.00362	0.005078	0.004114	0.010646	0.015753
	1.65733	0.003982	0.00395	0.005796	0.012044	0.013899
	1.65817	0.003686	0.003535	0.003803	0.012512	0.024923
	1.659	0.004271	0.006757	0.005561	0.011966	0.023495
	1.65983	0.004555	0.005167	0.005329	0.013782	0.011831
	1.66067	0.002462	0.004106	0.005568	0.01325	0.019675
	1.6615	0.003998	0.00603	0.005686	0.011203	0.026305
	1.66233	0.002525	0.004374	0.006067	0.0101	0.016866
	1.66317	0.005323	0.004613	0.005543	0.010386	0.014066
	1.664	0.002106	0.006265	0.004709	0.013713	0.014029
	1.66483	0.003844	0.003405	0.007087	0.009711	0.018062
	1.66567	0.003293	0.006071	0.004645	0.008628	0.007853
[truncated: 34,033 more rows]
