# Supplementary material for: Leveraging platinum-protein interactions to overcome chemoresistance
Source: Nat Commun. 2025 Oct 20;16:9263. doi: 10.1038/s41467-025-64295-0 (PMC12537935; doi:10.1038/s41467-025-64295-0)
Supplement: Supplementary file 4 — Source data [file 41467_2025_64295_MOESM4_ESM.zip › Excel files/Source Data Figure S16.xlsx]

## Sheet: Figure S16
Figure S16	HPLC chromatograms (250 nm) showing the conversion of DoxPt (50 μM) in the presence of GSSG (100 μM) in pH 7.0 PIPES buffer containing 100 mM KCl and 10 vol % MeOH at 37 °C. Solvent gradient is given in the text.

## Sheet: Figure S16 raw data
Figure S16	time (min)	0 h	1 h	4 h	8 h	12 h
	0.000667	0.002032	0.008252	0.013348	0.016005	0.008063
	0.0015	0.001907	0.005693	0.011112	0.01231	0.0011
	0.002333	0.002152	0.006986	0.01154	0.011885	0.008161
	0.003167	0.00235	0.006885	0.011146	0.015177	0.008695
	0.004	0.003363	0.006842	0.012013	0.0152	0.006953
	0.004833	0.001355	0.007451	0.012522	0.015196	0.004289
	0.005667	0.001094	0.007066	0.011652	0.011533	0.00619
	0.0065	0.000769	0.007565	0.011499	0.010828	0.005305
	0.007333	0.003165	0.008818	0.012923	0.012097	0.005296
	0.008167	0.003012	0.006254	0.013222	0.014094	0.007094
	0.009	0.005005	0.006909	0.011075	0.015707	0.011738
	0.009833	0.003574	0.006946	0.010477	0.014051	0.009978
	0.010667	0.002261	0.007507	0.010983	0.013881	0.007595
	0.0115	0.003658	0.007424	0.012465	0.013297	0.006106
	0.012333	0.004035	0.008002	0.012944	0.013633	0.004926
	0.013167	0.002788	0.00739	0.011486	0.014844	0.005024
	0.014	0.003804	0.00694	0.012101	0.013598	0.008826
	0.014833	0.002168	0.007424	0.011054	0.014059	0.004888
	0.015667	0.00267	0.00795	0.013229	0.014299	0.005146
	0.0165	0.00329	0.005573	0.013409	0.014887	0.005291
	0.017333	0.002186	0.008119	0.013001	0.013328	0.006995
	0.018167	0.00366	0.007627	0.012859	0.016063	0.005502
	0.019	0.003272	0.006626	0.011714	0.015212	0.006419
	0.019833	0.002821	0.007279	0.010538	0.014871	0.004589
	0.020667	0.001764	0.005819	0.012685	0.017398	0.005834
	0.0215	0.003504	0.007809	0.010728	0.017104	0.006129
	0.022333	0.002603	0.006872	0.014181	0.013258	0.006457
	0.023167	0.003184	0.006466	0.012087	0.012809	0.004635
	0.024	0.004262	0.007143	0.008998	0.01219	0.003338
	0.024833	0.002308	0.00795	0.010504	0.012848	0.004369
	0.025667	0.002944	0.006291	0.012648	0.012991	0.005389
	0.0265	0.001858	0.005943	0.010079	0.012183	0.004926
	0.027333	0.002975	0.007377	0.010483	0.011738	0.003338
	0.028167	0.002011	0.00694	0.009777	0.009494	0.006728
	0.029	0.002811	0.00621	0.010018	0.012589	0.002599
	0.029833	0.0018	0.00734	0.008638	0.010635	0.002772
	0.030667	0.000703	0.006411	0.005896	0.011006	-9.8e-05
	0.0315	0.001347	0.006549	0.009155	0.01089	0.006152
	0.032333	0.000964	0.005558	0.007255	0.008569	0.001976
	0.033167	0.002496	0.004862	0.009022	0.01144	0.00626
	0.034	0.002821	0.004237	0.007863	0.008561	0.002828
	0.034833	0.002683	0.005616	0.004951	0.009153	0.006447
	0.035667	2.87e-05	0.005924	0.008798	0.008341	0.004457
	0.0365	0.001334	0.004788	0.00749	0.007734	0.008156
	0.037333	0.001099	0.004418	0.007099	0.007393	0.004027
	0.038167	0.001891	0.00408	0.006701	0.007788	0.001044
	0.039	0.003046	0.003529	0.005583	0.007281	0.001264
	0.039833	0.000818	0.002534	0.004941	0.010473	0.005811
	0.040667	9.12e-05	0.004434	0.005981	0.005772	0.002238
	0.0415	0.000331	0.00287	0.005685	0.00742	0.002538
	0.042333	-0.00018	0.002913	0.005617	0.006434	0.003437
	0.043167	-0.00096	0.005216	0.005794	0.007494	0.002786
	0.044	0.000732	0.00387	0.004944	0.007107	0.003591
	0.044833	0.001633	0.003479	0.006565	0.007157	0.000183
	0.045667	0.00186	0.001004	0.00542	0.005002	0.000145
	0.0465	0.001157	0.003667	0.003955	0.005958	0.001751
	0.047333	0.002681	0.002839	0.005318	0.006426	0.007431
	0.048167	0.000761	0.002436	0.005644	0.008604	0.003474
	0.049	0.001274	0.003864	0.005131	0.007254	0.005478
	0.049833	0.000485	0.003837	0.004489	0.006565	0.006639
	0.050667	0.001383	0.00371	0.00539	0.009695	0.004645
	0.0515	-0.0006	0.003975	0.00435	0.006263	0.00567
	0.052333	0.001214	0.002494	0.005423	0.007254	0.005914
	0.053167	0.000896	0.003729	0.005532	0.009057	0.00346
	0.054	0.001063	0.005946	0.007568	0.007142	0.004289
	0.054833	0.001264	0.005496	0.007541	0.005768	0.005282
	0.055667	0.001006	0.003997	0.005566	0.006886	0.006518
	0.0565	-5.2e-05	0.004252	0.003826	0.006697	0.004963
	0.057333	0.000657	0.004542	0.005311	0.006635	0.00331
	0.058167	0.000552	0.002854	0.005709	0.007134	0.005403
	0.059	0.00216	0.004385	0.0075	0.008581	0.007997
	0.059833	0.002592	0.004656	0.005862	0.006805	0.007094
	0.060667	0.000821	0.003701	0.008003	0.008035	0.007796
	0.0615	0.003316	0.007439	0.007384	0.006643	0.003287
	0.062333	0.00247	0.006672	0.007449	0.008387	0.003409
	0.063167	0.004708	0.005065	0.008662	0.010608	0.003076
	0.064	0.004893	0.005435	0.010504	0.012442	0.009435
	0.064833	0.003436	0.007584	0.011139	0.011297	0.007379
	0.065667	0.006234	0.0065	0.011516	0.012693	0.010558
	0.0665	0.005023	0.007202	0.010704	0.011165	0.011205
	0.067333	0.006414	0.007966	0.010687	0.014794	0.010474
	0.068167	0.006959	0.009831	0.010269	0.016693	0.008072
	0.069	0.008816	0.007756	0.010786	0.01286	0.008531
	0.069833	0.010197	0.01042	0.011887	0.013332	0.005244
	0.070667	0.011539	0.010192	0.011251	0.014368	0.008461
	0.0715	0.008899	0.00783	0.010878	0.015591	0.013672
	0.072333	0.010707	0.008089	0.0098	0.013699	0.008063
	0.073167	0.009707	0.00791	0.009471	0.010859	0.01252
	0.074	0.009077	0.006823	0.009325	0.009668	0.007988
	0.074833	0.008899	0.005721	0.009539	0.009262	0.001723
	0.075667	0.00619	0.006925	0.009077	0.00954	0.006241
	0.0765	0.006636	0.005456	0.006718	0.006728	0.009004
	0.077333	0.007146	0.006654	0.008169	0.009645	0.007047
	0.078167	0.004103	0.004585	0.007259	0.008031	0.002866
	0.079	0.004583	0.002355	0.004533	0.005521	0.007248
	0.079833	0.001928	0.003199	0.001947	0.006496	0.002978
	0.080667	0.000151	0.005154	0.004258	0.00412	0.00369
	0.0815	-0.00054	0.002799	0.004706	0.004979	-0.00169
	0.082333	0.002118	0.002645	0.003204	0.00513	0.003043
	0.083167	-0.00067	0.002596	0.004554	0.001807	0.000468
	0.084	0.00013	0.001998	0.00383	0.004186	0.002055
	0.084833	-0.00072	0.003482	0.001988	0.003551	0.003441
	0.085667	-0.00191	0.0021	0.001889	0.006318	0.0003
	0.0865	-0.00168	0.001358	0.003235	0.004987	0.003329
	0.087333	-0.00249	0.000748	0.003993	0.002905	-0.00213
	0.088167	-0.00149	0.001404	0.003109	0.004751	0.001536
	0.089	-0.00319	0.002399	0.004404	0.003753	-0.0005
	0.089833	-0.00154	0.00177	0.002865	0.001211	0.005656
	0.090667	-0.00234	0.000388	0.00243	0.001861	0.0039
	0.0915	-0.00242	7.7e-05	0.001386	0.004844	0.000286
	0.092333	-0.0015	0.001404	0.003493	0.003018	0.001166
	0.093167	-0.00088	0.002149	0.004577	0.003938	0.001854
	0.094	-0.00082	-0.00047	0.003442	0.005327	0.001199
	0.094833	-0.00105	0.000551	0.004836	0.003548	-7e-05
	0.095667	-0.00155	0.003264	0.002403	0.004519	0.004228
	0.0965	-0.00115	0.003877	0.004112	0.004225	0.00596
	0.097333	-0.00065	0.000446	0.002321	0.004267	0.001971
	0.098167	-0.00024	0.001558	0.004122	0.005095	0.003324
	0.099	0.000703	0.00372	0.005872	0.004352	0.001971
	0.099833	-0.00019	0.004181	0.005593	0.005416	0.002608
	0.100667	0.000959	0.004499	0.0056	0.004611	0.003324
	0.1015	-0.00062	0.002654	0.005148	0.006225	0.00383
	0.102333	0.00075	0.00315	0.004921	0.008043	0.004668
	0.103167	0.000761	0.00234	0.006467	0.008736	0.004092
	0.104	7.03e-05	0.00375	0.007214	0.007246	0.002154
	0.104833	-0.00068	0.003021	0.009121	0.006128	0.006574
	0.105667	0.001777	0.003396	0.006548	0.008747	0.00192
	0.1065	-0.00036	0.004434	0.009287	0.005919	0.003629
	0.107333	0.000599	0.003701	0.00961	0.006066	0.00118
	0.108167	0.001237	0.004988	0.006654	0.008426	0.005586
	0.109	0.001279	0.00379	0.008128	0.007401	0.008475
	0.109833	0.001904	0.003184	0.00976	0.006701	0.007538
	0.110667	0.001774	0.00444	0.010364	0.007946	0.002767
	0.1115	0.001415	0.003861	0.007609	0.009351	0.009187
	0.112333	0.001493	0.005364	0.008115	0.008233	0.011097
	0.113167	0.000466	0.005567	0.008135	0.008325	0.007655
	0.114	0.001389	0.002251	0.007459	0.008534	0.008718
	0.114833	0.001209	0.005576	0.00715	0.009119	0.006873
	0.115667	0.002056	0.002365	0.009593	0.006472	0.002748
	0.1165	0.002131	0.004846	0.005223	0.00944	0.009154
	0.117333	0.001313	0.004388	0.006851	0.010353	0.005577
	0.118167	0.001493	0.00484	0.004907	0.00761	0.002613
	0.119	0.00129	0.006235	0.00681	0.006944	0.003423
	0.119833	0.003025	0.003833	0.007306	0.009455	0.002861
	0.120667	0.001188	0.004806	0.005692	0.007351	0.003933
	0.1215	0.002743	0.003101	0.006307	0.004917	0.007595
	0.122333	0.002962	0.004769	0.005328	0.003884	0.00346
	0.123167	0.002121	0.004172	0.007799	0.006743	0.006302
	0.124	0.000769	0.004385	0.00613	0.006434	0.008765
	0.124833	0.001323	0.004822	0.005855	0.008867	0.006129
	0.125667	0.001347	0.005675	0.006225	0.008298	0.004111
	0.1265	0.002608	0.004649	0.005124	0.008043	0.005909
	0.127333	0.001381	0.003646	0.006096	0.009401	0.004781
	0.128167	0.001441	0.003994	0.005658	0.009146	0.004401
	0.129	0.004239	0.003449	0.007146	0.006457	0.001096
	0.129833	0.002347	0.004286	0.006266	0.008952	0.002842
	0.130667	0.002319	0.004628	0.004469	0.009049	0.002837
	0.1315	0.001675	0.003439	0.00506	0.006933	0.004036
	0.132333	0.002428	0.005475	0.004978	0.007788	0.002098
	0.133167	0.000445	0.002322	0.006701	0.008206	0.003839
	0.134	0.002254	0.004135	0.00439	0.005203	0.005642
	0.134833	0.001704	0.003621	0.006124	0.006538	0.004888
	0.135667	0.002019	0.005084	0.005043	0.007095	0.00103
	0.1365	0.002884	0.004027	0.004068	0.00636	0.004097
	0.137333	0.000487	0.004446	0.00539	0.00737	0.002533
	0.138167	0.001746	0.004723	0.006453	0.008747	0.000833
	0.139	0.001928	0.005949	0.003317	0.008677	0.004284
	0.139833	0.000581	0.003612	0.005029	0.005432	0.003989
	0.140667	0.000146	0.004206	0.004611	0.008229	0.003479
	0.1415	0.003311	0.006133	0.003541	0.009316	0.006049
	0.142333	0.001873	0.004773	0.005549	0.008975	-0.00069
	0.143167	0.001209	0.004074	0.00333	0.008654	-0.00332
	0.144	-0.00015	0.005065	0.004706	0.007273	0.007005
	0.144833	0.001026	0.004465	0.006558	0.007888	0.005591
	0.145667	0.001162	0.006155	0.006399	0.00708	0.0014
	0.1465	0.001237	0.0046	0.005165	0.004542	0.003348
	0.147333	0.003819	0.003014	0.003945	0.006871	0.004734
	0.148167	0.002527	0.00424	0.005675	0.007668	0.00435
	0.149	0.003095	0.004043	0.006392	0.006933	0.000464
	0.149833	0.000849	0.004535	0.005807	0.0073	0.002482
	0.150667	0.001284	0.004385	0.005845	0.006465	0.0011
	0.1515	0.001363	0.004954	0.005362	0.006739	0.008147
	0.152333	0.001279	0.003085	0.005774	0.007242	0.004064
	0.153167	-0.00162	0.003079	0.004788	0.00653	0.002294
	0.154	0.00087	0.003556	0.004526	0.005602	0.001971
	0.154833	0.000677	0.00186	0.006372	0.006577	0.006227
	0.155667	0.001115	0.00436	0.004438	0.006414	0.001831
	0.1565	0.00074	0.003738	0.003925	0.005405	0.003123
	0.157333	0.000901	0.003091	0.005733	0.00566	0.001859
	0.158167	0.000899	0.003356	0.005838	0.006913	0.006443
	0.159	0.001024	0.003381	0.007211	0.007478	0.006766
	0.159833	0.00259	0.00299	0.003769	0.009196	0.002641
	0.160667	0.002035	0.005764	0.005481	0.007041	0.001812
	0.1615	0.002452	0.003547	0.005169	0.007134	0.005001
	0.162333	0.000224	0.002171	0.005128	0.007378	0.002856
	0.163167	0.00092	0.002109	0.003711	0.006716	0.003676
	0.164	0.001904	0.003085	0.005702	0.006592	0.004191
	0.164833	0.001589	0.003076	0.003938	0.008198	0.005019
	0.165667	0.002845	0.003704	0.005318	0.007869	0.002215
	0.1665	0.002097	0.00529	0.005271	0.007041	0.002407
	0.167333	0.001159	0.005019	0.00385	0.00665	-0.00041
	0.168167	3.91e-05	0.004351	0.005077	0.006047	0.002805
	0.169	0.002626	0.004348	0.002481	0.006468	0.005441
	0.169833	0.001402	0.00492	0.006219	0.005726	0.004991
	0.170667	0.001331	0.001958	0.006623	0.0033	0.004027
	0.1715	0.002076	0.003972	0.003521	0.005439	0.00582
	0.172333	0.002472	0.004428	0.004598	0.008674	0.004916
	0.173167	0.000102	0.00379	0.004183	0.005045	0.006438
	0.174	0.001654	0.004111	0.00786	0.004581	0.004443
	0.174833	0.002303	0.004354	0.005488	0.006786	0.00316
	0.175667	0.001013	0.003258	0.004805	0.005819	0.001142
	0.1765	0.001696	0.004181	0.006997	0.008267	0.006911
	0.177333	0.000771	0.003522	0.005284	0.008778	0.004518
	0.178167	0.002334	0.00517	0.005172	0.004867	0.005375
	0.179	0.001563	0.002516	0.004781	0.00665	0.006639
	0.179833	0.001258	0.004129	0.004227	0.005215	0.003399
	0.180667	0.002941	0.003205	0.007214	0.00679	0.003755
	0.1815	0.000844	0.004566	0.0026	0.007726	0.002411
	0.182333	0.001574	0.00416	0.005131	0.005807	0.006298
	0.183167	0.001904	0.003593	0.006137	0.005846	0.002425
	0.184	0.001925	0.004739	0.005726	0.005981	0.006916
	0.184833	0.002545	0.001062	0.005682	0.005842	0.004284
	0.185667	0.0023	0.00347	0.00421	0.005931	0.004874
	0.1865	0.000461	0.004449	0.004815	0.008426	0.002505
	0.187333	0.001746	0.002275	0.004723	0.005869	0.003657
	0.188167	0.001534	0.002654	0.004907	0.006882	0.002851
	0.189	0.000584	0.001921	0.005838	0.006666	0.006288
	0.189833	0.002582	0.004535	0.004322	0.006821	0.001344
	0.190667	0.001287	0.003251	0.003103	0.007888	0.001901
	0.1915	0.002803	0.004806	0.004241	0.008438	0.005071
	0.192333	0.000646	0.005194	0.00437	0.005126	0.00294
	0.193167	0.001235	0.00484	0.006521	0.00571	0.002833
	0.194	0.000604	0.006377	0.006959	0.007273	0.001845
	0.194833	0.002467	0.003723	0.00627	0.007737	0.005197
	0.195667	0.001456	0.002402	0.004282	0.010233	0.002992
	0.1965	0.001498	0.003101	0.003775	0.005292	0.003507
	0.197333	0.001045	0.004859	0.005821	0.004936	0.005399
	0.198167	0.001811	0.004138	0.004428	0.006194	0.002847
	0.199	0.003223	0.005207	0.006514	0.006024	0.0053
	0.199833	0.001024	0.004763	0.006137	0.004538	0.005787
	0.200667	0.001824	0.00545	0.005655	0.006352	0.001283
	0.2015	0.000849	0.004794	0.004071	0.009064	0.001906
	0.202333	0.003124	0.005287	0.003684	0.006615	0.005427
	0.203167	0.00154	0.004779	0.004992	0.006913	0.004818
	0.204	0.001469	0.003119	0.002277	0.009478	0.004369
	0.204833	0.001589	0.003969	0.006158	0.007563	0.008236
	0.205667	0.001399	0.00307	0.005916	0.00482	0.004898
	0.2065	0.001472	0.001241	0.003789	0.00814	0.003601
	0.207333	0.003126	0.005438	0.004119	0.005966	0.007351
	0.208167	0.001873	0.004083	0.005063	0.004882	0.004579
	0.209	0.002931	0.003716	0.006762	0.009238	0.009168
	0.209833	0.003694	0.005025	0.004771	0.007118	0.007028
	0.210667	0.000255	0.002885	0.005818	0.004716	0.004308
	0.2115	0.003134	0.004169	0.005661	0.005621	0.002023
	0.212333	-8.6e-05	0.002768	0.005682	0.006732	0.002154
	0.213167	0.001574	0.002706	0.005332	0.006933	0.005474
	0.214	0.000839	0.002965	0.005454	0.006975	0.007159
	0.214833	0.003246	0.00485	0.006443	0.006766	0.002505
	0.215667	0.00136	0.005096	0.005991	0.005246	0.00832
	0.2165	0.002874	0.005564	0.002256	0.007559	0.00759
	0.217333	0.002558	0.004809	0.004652	0.005389	0.007187
	0.218167	0.003645	0.003944	0.003018	0.00607	0.004181
	0.219	0.000578	0.003818	0.005199	0.00578	0.004036
	0.219833	0.0013	0.00392	0.006052	0.005571	0.002219
	0.220667	0.002879	0.003479	0.003541	0.004766	0.006499
	0.2215	0.00229	0.004098	0.003575	0.005714	0.002922
	0.222333	0.001006	0.002608	0.004581	0.008109	0.003203
	0.223167	0.002626	0.003901	0.005373	0.006422	0.003788
	0.224	0.002918	0.004178	0.004883	0.006472	0.005998
	0.224833	0.002006	0.002716	0.006205	0.009312	0.004809
	0.225667	0.002212	0.004542	0.005692	0.008736	0.003455
	0.2265	0.001446	0.005056	0.004887	0.006561	0.005061
	0.227333	0.00198	0.004191	0.006762	0.006526	0.004874
	0.228167	0.001561	0.003867	0.00557	0.007699	0.00073
	0.229	0.001787	0.005564	0.004927	0.006948	0.005043
	0.229833	0.00248	0.004021	0.005787	0.007304	0.00428
	0.230667	0.002574	0.004723	0.004312	0.007389	0.004069
	0.2315	0.002293	0.002962	0.005658	0.007695	0.007014
	0.232333	0.001527	0.004064	0.005753	0.009618	0.005235
	0.233167	0.002436	0.004181	0.006688	0.00578	0.003315
	0.234	0.000831	0.006555	0.005974	0.005718	0.007084
	0.234833	0.002136	0.002873	0.004669	0.005335	0.008091
	0.235667	0.001003	0.003747	0.005376	0.004805	0.004879
	0.2365	0.003684	0.004853	0.005226	0.007973	0.00375
	0.237333	0.003056	0.003692	0.004289	0.006202	0.005164
	0.238167	0.001795	0.00315	0.005128	0.005107	0.005886
	0.239	0.003275	0.005308	0.004346	0.006944	0.005258
	0.239833	0.001712	0.00351	0.005196	0.005575	0.005801
	0.240667	0.001613	0.003913	0.004669	0.007548	0.007899
	0.2415	0.003569	0.004652	0.005685	0.007614	0.005216
	0.242333	0.002887	0.004837	0.005971	0.006867	0.006747
	0.243167	0.002993	0.004258	0.004465	0.006554	0.003343
	0.244	0.001217	0.004246	0.006185	0.007629	0.004958
	0.244833	0.001339	0.005059	0.004972	0.006933	0.00574
	0.245667	0.003126	0.00391	0.005481	0.004492	0.007028
	0.2465	0.001878	0.005053	0.005339	0.009943	0.006429
	0.247333	0.002446	0.004154	0.007235	0.006198	0.004603
	0.248167	0.001482	0.004625	0.005542	0.006376	0.004827
	0.249	0.000865	0.003713	0.00561	0.005025	0.00331
	0.249833	0.001428	0.004215	0.005536	0.005621	0.0028
	0.250667	0.002157	0.004572	0.006582	0.007525	0.004429
	0.2515	-0.00012	0.004369	0.004584	0.007873	0.008096
	0.252333	0.00253	0.003519	0.006158	0.009219	0.007098
	0.253167	0.002066	0.00485	0.005757	0.005942	0.000993
	0.254	0.001772	0.005804	0.005787	0.007087	0.005474
	0.254833	0.001563	0.003248	0.005797	0.006995	0.006799
	0.255667	0.00155	0.003809	0.006195	0.008674	0.005759
	0.2565	0.002376	0.005438	0.005824	0.005405	0.004457
	0.257333	-5.7e-05	0.004736	0.004768	0.007022	0.007632
	0.258167	0.001667	0.004825	0.004377	0.00744	0.005895
	0.259	0.003475	0.005441	0.005549	0.006728	0.006564
	0.259833	0.002613	0.00609	0.004995	0.007323	0.006616
	0.260667	0.002366	0.004277	0.003816	0.006824	0.003779
	0.2615	0.002683	0.004991	0.005824	0.006124	0.006747
	0.262333	0.001579	0.003131	0.007197	0.006716	0.005464
	0.263167	0.000828	0.003621	0.004893	0.007737	0.006649
	0.264	0.002178	0.004791	0.005107	0.006526	0.008536
	0.264833	0.002478	0.004609	0.005682	0.00566	0.003741
	0.265667	0.000847	0.000813	0.006202	0.00619	0.003558
	0.2665	0.000393	0.003058	0.004377	0.00766	0.003376
	0.267333	0.002079	0.00509	0.004649	0.006995	0.00391
	0.268167	0.00199	0.003843	0.006389	0.007362	0.003451
	0.269	0.000279	0.003923	0.005556	0.009207	0.006284
	0.269833	0.00161	0.004052	0.005094	0.007935	0.008859
	0.270667	0.002905	0.003513	0.00435	0.007474	0.002809
	0.2715	0.002214	0.004603	0.007014	0.005923	0.00288
	0.272333	0.005229	0.005114	0.005264	0.007126	0.007248
	0.273167	0.001977	0.004526	0.004452	0.005954	0.002552
	0.274	0.00167	0.004228	0.006297	0.006557	0.002327
	0.274833	0.001753	0.004563	0.004452	0.009857	0.006597
	0.275667	0.001566	0.00581	0.005835	0.008221	0.00655
	0.2765	0.002214	0.005281	0.004985	0.009169	0.005516
	0.277333	0.002126	0.004412	0.005152	0.00754	0.007744
	0.278167	0.001876	0.003562	0.004136	0.006913	0.004795
	0.279	0.001829	0.003171	0.003881	0.006828	0.004059
	0.279833	-9.9e-05	0.005111	0.005294	0.009262	0.000356
	0.280667	0.002267	0.004822	0.003874	0.006592	0.003797
	0.2815	0.000745	0.005179	0.00646	0.008155	0.003025
	0.282333	0.002597	0.002589	0.004842	0.006027	0.004963
	0.283167	0.000594	0.0044	0.00631	0.00795	0.005366
	0.284	0.002392	0.004957	0.004897	0.005254	0.002126
	0.284833	0.001334	0.002873	0.005655	0.006975	0.005787
	0.285667	0.001232	0.004628	0.003905	0.007076	0.005923
	0.2865	0.002311	0.003596	0.006674	0.006573	0.005815
	0.287333	0.003439	0.00351	0.006626	0.007819	0.004781
	0.288167	0.002115	0.003024	0.005933	0.005795	0.005469
	0.289	0.002048	0.003584	0.005515	0.006306	0.00456
	0.289833	0.002967	0.005293	0.004768	0.008333	0.006845
	0.290667	0.001407	0.003716	0.007384	0.008565	0.004069
	0.2915	9.12e-05	0.005638	0.006368	0.004434	0.006096
	0.292333	0.000813	0.005213	0.005376	0.007343	0.007089
	0.293167	0.000399	0.005558	0.003667	0.006681	0.000852
	0.294	0.003642	0.003134	0.004411	0.007351	0.003151
	0.294833	0.000716	0.004283	0.005889	0.005494	0.005572
	0.295667	0.001805	0.004212	0.005862	0.007927	0.009261
	0.2965	0.000216	0.003636	0.005124	0.006225	0.003797
	0.297333	0.001764	0.00339	0.006344	0.006592	0.003942
	0.298167	0.002353	0.003215	0.003738	0.005138	0.007885
	0.299	0.00087	0.004502	0.006045	0.00713	0.003479
	0.299833	0.002798	0.004612	0.005349	0.007757	0.005314
	0.300667	0.001519	0.003116	0.006854	0.004786	0.003114
	0.3015	0.001852	0.003695	0.00505	0.007923	0.003512
	0.302333	0.001475	0.003532	0.005529	0.005691	0.004074
	0.303167	0.00167	0.004117	0.006654	0.007258	0.006593
	0.304	0.000688	0.002944	0.005614	0.008035	-0.00122
	0.304833	0.003072	0.003445	0.004836	0.008058	0.003086
	0.305667	0.001631	0.005404	0.006368	0.009579	0.001831
	0.3065	0.002121	0.003073	0.00437	0.007409	0.0073
	0.307333	0.001193	0.003775	0.005206	0.007072	0.003849
	0.308167	0.002861	0.00303	0.007935	0.007614	0.004851
	0.309	0.002019	0.003433	0.003249	0.008542	0.004303
	0.309833	0.001274	0.004831	0.004479	0.006523	0.001714
	0.310667	0.002608	0.004911	0.006589	0.007478	0.006527
	0.3115	0.00105	0.003815	0.005841	0.00578	0.004668
	0.312333	0.001587	0.004594	0.007316	0.006174	0.003109
	0.313167	0.002131	0.003809	0.006032	0.004793	0.006494
	0.314	0.00261	0.00319	0.007313	0.004971	0.006953
	0.314833	0.002999	0.003476	0.003789	0.005478	0.001784
	0.315667	0.001026	0.002854	0.004897	0.006828	0.002716
	0.3165	0.001123	0.003495	0.004618	0.006739	0.003694
	0.317333	0.000693	0.002882	0.005199	0.005915	0.004078
	0.318167	0.002087	0.001838	0.006348	0.006263	0.008138
	0.319	0.002001	0.003218	0.006168	0.00583	0.00427
	0.319833	0.002381	0.003495	0.004153	0.00607	0.004059
	0.320667	0.002264	0.005182	0.005305	0.006496	0.007684
	0.3215	0.002053	0.00367	0.004985	0.007219	0.004027
	0.322333	0.001178	0.004563	0.004768	0.005745	0.005787
	0.323167	0.001813	0.003553	0.004421	0.007637	0.004411
	0.324	0.002186	0.004649	0.006212	0.005436	0.003123
	0.324833	0.003428	0.00428	0.006942	0.007254	0.000482
	0.325667	0.001183	0.003116	0.00471	0.006364	0.005553
	0.3265	-0.00139	0.00549	0.00629	0.007532	0.005094
	0.327333	0.002339	0.003433	0.00316	0.004859	0.003868
	0.328167	0.002334	0.002996	0.006416	0.006585	0.003779
	0.329	0.00062	0.004896	0.004856	0.005741	0.005169
	0.329833	0.001045	0.003258	0.002681	0.008376	0.002884
	0.330667	0.002123	0.002796	0.005379	0.007679	0.004631
	0.3315	0.001381	0.004083	0.005709	0.004898	0.005488
	0.332333	0.002725	0.003122	0.004356	0.005811	-0.00111
	0.333167	0.002006	0.001937	0.005617	0.008279	0.004832
	0.334	0.001652	0.003526	0.004859	0.00677	0.005169
	0.334833	0.002941	0.003187	0.005787	0.008612	0.006883
	0.335667	0.000636	0.004665	0.00611	0.007095	0.001512
	0.3365	0.001962	0.004612	0.006372	0.005536	0.006457
	0.337333	0.003194	0.003436	0.004122	0.007966	0.00494
	0.338167	0.00185	0.002965	0.006382	0.010302	0.003067
	0.339	0.001907	0.003907	0.004887	0.004464	0.005066
	0.339833	0.001188	0.002941	0.006419	0.007474	0.00162
	0.340667	0.001295	0.004754	0.00561	0.004159	0.003573
	0.3415	0.001607	0.004776	0.007731	0.007683	0.005267
	0.342333	0.002147	0.004465	0.007371	0.006743	0.004757
	0.343167	0.00174	0.004071	0.00348	0.005559	0.001882
	0.344	0.001678	0.003316	0.006834	0.006735	0.006461
	0.344833	0.000313	0.004311	0.006844	0.006747	0.00442
	0.345667	0.001422	0.006389	0.004703	0.004143	0.005975
	0.3465	0.001917	0.004446	0.004176	0.005072	0.001381
	0.347333	0.0003	0.005395	0.003639	0.004646	0.004373
	0.348167	0.002613	0.002694	0.004418	0.006728	0.006003
	0.349	0.002418	0.001838	0.006484	0.005907	0.006284
	0.349833	0.002566	0.002876	0.005216	0.006674	0.005094
	0.350667	0.002238	0.003593	0.004574	0.006391	0.005146
	0.3515	0.001485	0.004271	0.006181	0.006728	0.003484
	0.352333	0.00117	0.004782	0.005138	0.005064	0.001227
	0.353167	0.000315	0.004169	0.005991	0.007633	0.000824
	0.354	0.002188	0.005589	0.004506	0.006325	0.001545
	0.354833	0.001701	0.004893	0.004628	0.00494	0.004069
	0.355667	0.001146	0.003085	0.003792	0.007161	0.004392
	0.3565	0.001878	0.003522	0.004717	0.006546	0.002528
	0.357333	0.001553	0.005213	0.00331	0.007258	0.00693
	0.358167	0.002251	0.00383	0.00526	0.005397	0.003928
	0.359	0.001805	0.005659	0.003915	0.004526	0.006012
	0.359833	0.002097	0.003756	0.007486	0.007908	0.006986
	0.360667	0.00093	0.004668	0.006477	0.005822	0.002589
	0.3615	0.001618	0.004021	0.004972	0.006186	0.000965
	0.362333	0.002814	0.00335	0.006691	0.007629	0.003207
	0.363167	0.001571	0.003892	0.005607	0.006252	0.005464
	0.364	0.001826	0.002556	0.003898	0.006155	0.005797
	0.364833	0.002676	0.004665	0.004574	0.007126	0.004977
	0.365667	0.002181	0.004231	0.003772	0.007173	0.003249
	0.3665	0.001097	0.00545	0.004197	0.010701	0.000735
	0.367333	0.001402	0.004101	0.006042	0.005923	-0.00045
	0.368167	0.002379	0.001653	0.004227	0.006635	0.007094
	0.369	0.001824	0.003328	0.005974	0.009873	0.003985
	0.369833	0.002522	0.002248	0.007197	0.006097	0.005464
	0.370667	0.001553	0.004418	0.005835	0.007273	0.000159
	0.3715	0.001738	0.00545	0.003701	0.008697	0.005413
	0.372333	0.002475	0.002817	0.003103	0.004724	0.001686
	0.373167	0.002027	0.003618	0.005638	0.006724	0.003184
	0.374	0.001006	0.005863	0.005556	0.007873	0.007716
	0.374833	0.00222	0.004997	0.00699	0.006043	0.005483
	0.375667	0.00185	0.002984	0.004873	0.005757	0.001882
	0.3765	0.000737	0.002275	0.00508	0.005083	0.005385
	0.377333	0.000117	0.004572	0.006871	0.00655	0.005698
	0.378167	0.001206	0.005256	0.005512	0.005795	0.003273
	0.379	0.002991	0.001666	0.005807	0.005733	0.001817
	0.379833	0.002355	0.003464	0.005135	0.006298	0.002692
	0.380667	0.002102	0.003858	0.005362	0.006426	0.002688
	0.3815	0.003564	0.004277	0.00505	0.006523	0.004003
	0.382333	0.001034	0.005299	0.006518	0.006836	0.004996
	0.383167	0.000888	0.003624	0.004275	0.006557	0.005876
	0.384	0.000208	0.003131	0.00542	0.006732	0.004696
	0.384833	0.002157	0.006164	0.006406	0.004294	0.005942
	0.385667	-0.00013	0.002919	0.007554	0.008221	0.00288
	0.3865	0.002504	0.003045	0.004227	0.01077	0.001601
	0.387333	0.003283	0.003926	0.007	0.006174	0.004809
	0.388167	0.001878	0.004246	0.006344	0.007823	0.006358
	0.389	0.000576	0.004862	0.004268	0.006875	0.00479
	0.389833	0.001951	0.004224	0.004438	0.008167	0.006209
	0.390667	0.002446	0.005139	0.004625	0.005613	0.002631
	0.3915	0.002097	0.00392	0.004696	0.005436	-0.00055
	0.392333	0.003004	0.00436	0.006202	0.00624	0.002013
	0.393167	0.000969	0.00307	0.006711	0.004886	0.008995
	0.394	0.001889	0.004622	0.00627	0.006588	0.00398
	0.394833	0.000104	0.00497	0.003497	0.008325	0.002229
	0.395667	0.003121	0.005589	0.006215	0.007734	0.005474
	0.3965	0.002136	0.005853	0.006161	0.006813	0.001189
	0.397333	0.001633	0.0048	0.005801	0.008291	0.002936
	0.398167	0.001469	0.003492	0.004044	0.005695	0.003657
	0.399	0.00278	0.004551	0.004465	0.005822	0.006705
	0.399833	0.002933	0.003575	0.005046	0.007149	0.007417
	0.400667	0.001188	0.005385	0.003646	0.006085	0.00376
	0.4015	0.001915	0.005308	0.006572	0.008476	0.00649
	0.402333	0.001524	0.004188	0.005169	0.006581	0.003694
	0.403167	0.002644	0.004138	0.004727	0.005931	0.006391
	0.404	0.002347	0.003205	0.007286	0.007184	0.001498
	0.404833	0.001785	0.0038	0.004479	0.007896	0.002964
	0.405667	0.001013	0.003116	0.003782	0.004913	0.001512
	0.4065	0.003035	0.00351	0.006062	0.007161	0.006068
	0.407333	0.001774	0.003387	0.005573	0.005815	0.005694
	0.408167	0.002337	0.003929	0.005811	0.007621	0.004205
	0.409	0.00247	0.00424	0.004343	0.004658	0.004528
	0.409833	0.001527	0.004714	0.005152	0.008058	0.003966
	0.410667	0.000247	0.003116	0.005634	0.008523	0.002041
	0.4115	0.0003	0.004803	0.004938	0.005436	0.003493
	0.412333	0.00253	0.002882	0.006898	0.006948	0.004013
	0.413167	0.00265	0.00359	0.004639	0.008024	0.003853
	0.414	0.001928	0.004474	0.007377	0.006817	0.005155
	0.414833	0.00259	0.003442	0.005464	0.007873	0.003896
	0.415667	0.00228	0.005117	0.006297	0.00732	0.001325
	0.4165	0.002074	0.002491	0.008584	0.006414	0.004668
	0.417333	0.002366	0.002891	0.005094	0.006337	0.002444
	0.418167	0.001746	0.004206	0.005352	0.007323	0.001086
	0.419	0.001912	0.003827	0.004853	0.007358	0.003587
	0.419833	0.001633	0.004289	0.004479	0.007505	0.004635
	0.420667	0.001344	0.001878	0.004051	0.006646	0.003278
	0.4215	0.002267	0.004172	0.004819	0.005308	0.001573
	0.422333	0.00149	0.004271	0.005006	0.005621	0.004308
	0.423167	0.00186	0.004092	0.004723	0.009625	0.001765
	0.424	0.002858	0.002402	0.007208	0.006689	0.001433
	0.424833	0.00253	0.004452	0.007527	0.007857	0.003072
	0.425667	0.002457	0.003513	0.005824	0.006793	0.006176
	0.4265	0.00174	0.002454	0.004346	0.007888	0.006953
	0.427333	0.00081	0.004917	0.004455	0.007014	0.006508
	0.428167	0.001529	0.005764	0.005063	0.003907	0.003268
	0.429	0.001607	0.00504	0.00701	0.008569	0.000684
	0.429833	0.002334	0.002824	0.004108	0.007939	0.004612
	0.430667	0.001425	0.004612	0.004289	0.0059	0.00354
	0.4315	0.001977	0.00387	0.005889	0.00732	0.003802
	0.432333	0.001519	0.003535	0.006062	0.005362	0.006803
	0.433167	0.001013	0.005983	0.004985	0.007219	0.008587
	0.434	0.001834	0.005755	0.004662	0.008144	0.00288
	0.434833	0.000907	0.003516	0.004628	0.005904	0.002472
	0.435667	0.00211	0.002623	0.004322	0.005927	0.006452
	0.4365	0.002519	0.005629	0.005301	0.006167	0.00575
	0.437333	0.00174	0.005724	0.00437	0.008074	0.007056
	0.438167	0.001871	0.003193	0.006457	0.006055	0.002837
	0.439	0.002056	0.003572	0.005852	0.006755	0.007445
	0.439833	0.001232	0.00452	0.005818	0.008658	0.0042
	0.440667	0.000706	0.00464	0.006042	0.008728	0.002866
	0.4415	0.003921	0.003858	0.006307	0.005145	0.003704
	0.442333	0.001066	0.003375	0.004819	0.007579	0.005647
	0.443167	-9.4e-05	0.00371	0.003164	0.005741	0.004766
	0.444	0.001081	0.005262	0.0033	0.005625	0.007899
	0.444833	0.000563	0.001361	0.003585	0.007339	0.006218
	0.445667	0.001667	0.003362	0.004533	0.004619	0.00545
	0.4465	0.00267	0.002796	0.00542	0.00696	0.005511
	0.447333	0.00174	0.004418	0.005373	0.005091	0.003413
	0.448167	0.00142	0.003424	0.005403	0.005873	0.000623
	0.449	0.001399	0.003412	0.003609	0.005985	0.008803
	0.449833	0.002074	0.004083	0.006497	0.005497	0.008597
	0.450667	0.001772	0.004003	0.005417	0.005873	0.003629
	0.4515	0.000891	0.00626	0.005087	0.008476	0.005722
	0.452333	0.001092	0.004535	0.006076	0.006871	0.006293
	0.453167	0.000998	0.005681	0.006399	0.008422	0.00596
	0.454	0.002082	0.005157	0.004897	0.005083	0.004013
	0.454833	0.002793	0.003609	0.004873	0.006178	0.003835
	0.455667	0.0005	0.005068	0.004554	0.008507	0.005071
	0.4565	0.00186	0.004677	0.00472	0.006681	0.004092
	0.457333	0.001331	0.004736	0.003605	0.006797	0.003839
	0.458167	0.001743	0.004046	0.005539	0.007045	0.003109
	0.459	0.001865	0.004345	0.005872	0.006871	0.005445
	0.459833	0.002264	0.004104	0.005682	0.007033	0.005244
	0.460667	0.000229	0.003633	0.005736	0.00506	0.006719
	0.4615	4.17e-05	0.003581	0.005777	0.007648	0.00574
	0.462333	0.001545	0.001897	0.006174	0.007815	0.006892
	0.463167	0.00216	0.004378	0.004897	0.006078	0.003151
	0.464	0.000612	0.003833	0.006304	0.006995	0.003577
	0.464833	0.002069	0.003775	0.004961	0.00614	0.001934
	0.465667	0.001037	0.004403	0.003775	0.008117	0.003315
	0.4665	0.001727	0.00456	0.007259	0.009695	0.00457
	0.467333	0.002178	0.003898	0.004781	0.006209	0.002992
	0.468167	0.001732	0.002051	0.002596	0.006805	0.005394
	0.469	0.001415	0.004893	0.004639	0.006441	0.008742
	0.469833	0.002798	0.004606	0.005298	0.00513	0.007019
	0.470667	0.001071	0.004563	0.004285	0.006701	0.007047
	0.4715	0.000151	0.005438	0.005373	0.006484	0.005792
	0.472333	0.001915	0.003895	0.006936	0.007118	0.004504
	0.473167	0.002048	0.004616	0.00452	0.008558	0.005394
	0.474	0.002545	0.003907	0.005807	0.005776	0.006363
	0.474833	0.002498	0.006851	0.005719	0.007559	0.002767
	0.475667	0.000886	0.004643	0.006215	0.004917	0.003151
	0.4765	0.000763	0.003766	0.004924	0.008132	0.007206
	0.477333	0.003191	0.00372	0.006225	0.006349	0.004884
	0.478167	0.002386	0.004535	0.005797	0.006244	0.005015
	0.479	0.002665	0.004597	0.006572	0.006735	0.004144
	0.479833	0.001936	0.005274	0.00505	0.007498	0.005736
	0.480667	-5.2e-05	0.004289	0.005994	0.00414	0.003516
	0.4815	0.001594	0.004181	0.004805	0.00667	0.006635
	0.482333	0.001245	0.004261	0.00612	0.005637	0.006372
	0.483167	0.003223	0.004141	0.005036	0.008221	0.004411
	0.484	0.002339	0.004132	0.004526	0.008879	0.006307
	0.484833	0.001647	0.002549	0.003915	0.005381	0.009149
	0.485667	0.001587	0.004856	0.003711	0.007157	0.003081
	0.4865	0.001352	0.004563	0.003837	0.008182	0.00405
	0.487333	0.001516	0.003972	0.004849	0.007068	0.007974
	0.488167	0.001467	0.003753	0.005383	0.0079	0.006962
	0.489	0.001615	0.004129	0.003656	0.006395	0.00177
	0.489833	0.001516	0.004754	0.004608	0.00547	0.001999
	0.490667	0.001363	0.00509	0.007089	0.007385	0.005553
	0.4915	0.001016	0.004883	0.006164	0.008813	0.002505
	0.492333	0.001954	0.005823	0.007326	0.007049	0.001971
	0.493167	0.002665	0.004517	0.006514	0.004225	0.003137
	0.494	0.0008	0.003255	0.004914	0.00773	0.005806
	0.494833	0.000922	0.00444	0.002984	0.006805	0.005099
	0.495667	0.000878	0.003242	0.005801	0.004078	0.004392
	0.4965	0.002652	0.002679	0.004934	0.008012	0.004209
	0.497333	0.001641	0.0029	0.004866	0.006062	0.000351
	0.498167	0.00067	0.004209	0.005801	0.00561	0.002294
	0.499	0.001308	0.003978	0.007218	0.010654	0.005333
	0.499833	0.001204	0.003729	0.006477	0.007795	0.003156
	0.500667	0.000716	0.00448	0.00438	0.006948	0.008536
	0.5015	0.001821	0.003975	0.006011	0.005706	0.003816
	0.502333	-0.00026	0.005102	0.006613	0.006646	0.002313
	0.503167	0.002642	0.001632	0.00612	0.008496	0.00464
	0.504	0.001865	0.004037	0.006633	0.008294	0.003591
	0.504833	0.002188	0.004797	0.00506	0.007842	0.002482
	0.505667	0.00136	0.004111	0.004533	0.008132	0.005469
	0.5065	0.002274	0.005034	0.006365	0.007873	0.003446
	0.507333	0.00347	0.004098	0.00504	0.005548	0.004659
	0.508167	0.001269	0.005327	0.006759	0.0072	0.003708
	0.509	-0.00016	0.0042	0.005695	0.007911	0.001133
	0.509833	0.002928	0.002383	0.007255	0.006213	0.005553
	0.510667	-0.00029	0.003855	0.005937	0.003571	0.00272
	0.5115	0.001058	0.002235	0.005763	0.008298	0.007885
	0.512333	0.000954	0.002879	0.006433	0.006577	0.006162
	0.513167	0.001756	0.002392	0.001346	0.007501	0.008545
	0.514	0.00191	0.00602	0.005237	0.007223	0.006279
	0.514833	0.0018	0.003501	0.005046	0.006414	0.002098
	0.515667	0.000925	0.004809	0.004713	0.007277	0.00538
	0.5165	0.002587	0.005056	0.00436	0.006631	0.00677
	0.517333	0.002134	0.003738	0.006579	0.005853	0.004031
	0.518167	0.00174	0.005191	0.005264	0.007115	0.002032
	0.519	0.001206	0.00505	0.004492	0.008028	0.003769
	0.519833	0.002342	0.003929	0.005237	0.007788	0.007815
	0.520667	0.001003	0.002657	0.004438	0.006407	0.003315
	0.5215	0.000432	0.003984	0.005593	0.006395	0.002482
	0.522333	0.000917	0.002857	0.005984	0.00694	0.001826
	0.523167	0.000729	0.004326	0.004489	0.005679	0.004682
	0.524	0.00131	0.004378	0.007415	0.006882	0.001868
	0.524833	0.00168	0.003264	0.007279	0.008527	0.004837
	0.525667	0.001357	0.005428	0.005067	0.009273	0.003779
	0.5265	0.002006	0.004526	0.006997	0.005513	0.004968
	0.527333	-0.00021	0.004452	0.007945	0.007037	0.006579
	0.528167	0.000696	0.004141	0.004428	0.008782	0.005909
	0.529	0.002225	0.006204	0.004513	0.005575	0.00369
	0.529833	0.00242	0.00384	0.003344	0.009107	0.006101
	0.530667	0.00322	0.003107	0.004057	0.006561	0.001976
	0.5315	0.001435	0.005807	0.00453	0.009339	0.006176
	0.532333	0.00223	0.004535	0.005084	0.005621	0.004855
	0.533167	0.000589	0.004375	0.006786	0.005923	0.00523
	0.534	0.00229	0.003944	0.00629	0.004631	0.004907
	0.534833	0.002235	0.005459	0.005094	0.009443	0.004668
	0.535667	0.001665	0.004323	0.004642	0.003567	0.003427
	0.5365	0.002855	0.004018	0.005073	0.006105	0.002969
	0.537333	0.000857	0.004643	0.005512	0.005815	0.005249
	0.538167	0.001102	0.002907	0.004761	0.007412	0.004696
	0.539	0.002147	0.004283	0.006178	0.007892	0.004359
	0.539833	0.001438	0.004372	0.006351	0.008925	0.002706
	0.540667	0.001917	0.004021	0.005845	0.008561	0.005277
	0.5415	0.002126	0.005274	0.005974	0.008302	0.005099
	0.542333	0.002108	0.003963	0.004384	0.006608	0.00538
	0.543167	0.001373	0.004086	0.0056	0.007455	0.006293
	0.544	0.001902	0.005028	0.006525	0.005842	0.004514
	0.544833	0.000782	0.003482	0.006416	0.003849	0.004266
	0.545667	0.002834	0.005293	0.005308	0.005114	0.004926
	0.5465	0.002019	0.003255	0.005124	0.007954	0.003057
	0.547333	0.002097	0.00363	0.006107	0.007648	0.002828
	0.548167	0.001112	0.003649	0.006198	0.00747	0.004766
	0.549	0.001657	0.00343	0.007201	0.007316	0.004649
	0.549833	0.001107	0.004686	0.005271	0.009285	0.007197
	0.550667	0.002545	0.004634	0.005114	0.004925	0.009313
	0.5515	0.00291	0.004548	0.009263	0.00636	0.005872
	0.552333	0.002069	0.00493	0.005226	0.006321	0.00633
	0.553167	0.002668	0.004188	0.005434	0.006236	0.00568
	0.554	0.000828	0.00484	0.003871	0.006476	0.005282
	0.554833	0.003241	0.004181	0.004248	0.011006	0.003577
	0.555667	0.001891	0.004443	0.00631	0.005764	0.00354
	0.5565	0.001157	0.005185	0.006096	0.007234	0.006569
	0.557333	0.002222	0.002211	0.005192	0.005637	0.0056
	0.558167	0.000604	0.004388	0.004893	0.006376	0.002837
	0.559	0.000633	0.004794	0.007075	0.00624	0.003685
	0.559833	0.000927	0.003867	0.00838	0.007556	0.005057
	0.560667	0.0023	0.003984	0.004873	0.008117	0.003582
	0.5615	0.002986	0.004345	0.00455	0.006341	0.007225
	0.562333	0.000821	0.004591	0.006005	0.00566	0.008166
	0.563167	0.002452	0.001515	0.006056	0.005455	0.006312
	0.564	0.001495	0.00549	0.005977	0.004383	0.003498
	0.564833	0.001787	0.002919	0.006929	0.006248	0.005417
	0.565667	0.001417	0.003883	0.005804	0.006	0.006742
	0.5665	0.002636	0.00444	0.004305	0.008151	0.00287
	0.567333	0.002019	0.004397	0.005614	0.006739	0.005989
	0.568167	0.002514	0.004745	0.003184	0.006689	0.005193
	0.569	0.002788	0.004027	0.004227	0.006024	0.006532
	0.569833	0.001951	0.004893	0.006474	0.005749	0.003498
	0.570667	0.00211	0.005816	0.003884	0.007304	0.003273
	0.5715	0.001342	0.005207	0.006698	0.008465	-0.00119
	0.572333	0.002235	0.004184	0.00489	0.008051	0.005122
	0.573167	0.00024	0.004006	0.006932	0.007997	0.00487
	0.574	0.002061	0.003913	0.005641	0.005521	0.006124
	0.574833	0.001936	0.004988	0.005869	0.005289	0.000857
	0.575667	0.001618	0.003886	0.00558	0.006828	0.00626
	0.5765	0.003001	0.005164	0.007469	0.008202	0.005581
	0.577333	0.001172	0.003541	0.004458	0.004155	0.003844
	0.578167	0.001511	0.003913	0.004611	0.006387	0.003661
	0.579	0.001519	0.004665	0.005383	0.007869	0.003746
	0.579833	0.000985	0.004877	0.004108	0.007184	0.006068
	0.580667	0.001284	0.004609	0.005325	0.008364	0.007496
	0.5815	0.002584	0.004797	0.006851	0.006089	0.006218
	0.582333	0.002214	0.005191	0.005158	0.00614	0.003591
	0.583167	0.00174	0.004341	0.007085	0.006186	0.001423
	0.584	0.001206	0.006749	0.005267	0.006677	0.004331
	0.584833	0.001639	0.003793	0.005981	0.006751	0.001995
	0.585667	0.001891	0.003978	0.003487	0.006434	0.003629
	0.5865	0.000716	0.004114	0.004757	0.006797	0.005483
	0.587333	0.00193	0.004129	0.006236	0.007354	0.003249
	0.588167	0.001378	0.001607	0.006392	0.006387	0.00715
	0.589	0.000521	0.005136	0.007242	0.00624	0.00567
	0.589833	0.001344	0.00238	0.00595	0.007335	0.002449
	0.590667	0.003363	0.004089	0.007914	0.008209	0.006274
	0.5915	0.002238	0.004495	0.006208	0.008252	0.003156
	0.592333	0.001957	0.003837	0.00418	0.00754	0.003278
	0.593167	0.001873	0.005274	0.003786	0.006712	0.005408
	0.594	0.001342	0.005829	0.005485	0.005617	0.004088
	0.594833	0.00094	0.004726	0.005036	0.006356	0.005712
	0.595667	0.001438	0.002562	0.003493	0.006426	0.004734
	0.5965	0.000766	0.005244	0.005661	0.006217	0.004893
	0.597333	0.0005	0.004896	0.006052	0.008024	0.006181
	0.598167	0.002105	0.003753	0.006314	0.007308	0.003699
	0.599	0.000399	0.003104	0.005111	0.006809	0.009341
	0.599833	0.003092	0.003652	0.005644	0.007393	0.005361
	0.600667	0.003001	0.004147	0.006841	0.005374	0.004251
	0.6015	0.000425	0.004452	0.006358	0.005989	0.00553
	0.602333	0.002183	0.004714	0.006915	0.006643	0.00427
	0.603167	0.002311	0.005059	0.008557	0.008507	0.003633
	0.604	0.001834	0.002971	0.00509	0.007308	0.003807
	0.604833	-0.0006	0.003211	0.007265	0.006306	0.005474
	0.605667	0.001529	0.003455	0.005712	0.007865	0.004584
	0.6065	0.000888	0.00375	0.007068	0.006557	0.003793
	0.607333	0.001673	0.004803	0.006314	0.00576	0.002805
	0.608167	0.002003	0.004588	0.005821	0.008291	0.005277
	0.609	-7.8e-05	0.004643	0.00663	0.008627	0.00575
	0.609833	0.001738	0.004579	0.003989	0.005726	0.003165
	0.610667	0.000326	0.004733	0.00435	0.005482	0.006185
	0.6115	0.000664	0.005105	0.005824	0.007525	0.003535
	0.612333	0.001011	0.005961	0.003473	0.007262	0.003381
	0.613167	0.002196	0.005182	0.006134	0.006886	0.005221
	0.614	0.002243	0.004046	0.006147	0.005091	0.007758
	0.614833	0.002123	0.003852	0.004268	0.007795	0.001348
	0.615667	0.003306	0.004212	0.006093	0.007823	0.001189
	0.6165	0.001037	0.005502	0.007537	0.010295	0.003198
	0.617333	0.002118	0.005	0.004649	0.008662	0.002121
	0.618167	0.002014	0.004563	0.007347	0.00838	0.007506
	0.619	0.002595	0.005739	0.005301	0.007505	0.006363
	0.619833	0.001967	0.002503	0.00454	0.009115	0.00663
	0.620667	0.003254	0.004822	0.006423	0.005436	0.001634
	0.6215	0.002944	0.004665	0.004044	0.008155	0.001859
	0.622333	0.002324	0.004591	0.008383	0.006824	0.006204
	0.623167	0.002918	0.005336	0.002396	0.006244	0.004621
	0.624	0.001884	0.004382	0.007095	0.004809	0.007023
	0.624833	0.002272	0.003938	0.007326	0.007579	0.004757
	0.625667	0.001904	0.0042	0.005332	0.00761	0.003395
	0.6265	0.001602	0.004391	0.004829	0.006352	0.006129
	0.627333	7.82e-05	0.004391	0.006008	0.010051	0.005914
	0.628167	0.000425	0.004529	0.005135	0.005451	0.004663
	0.629	0.001563	0.004532	0.005906	0.009707	0.003118
	0.629833	0.00098	0.004612	0.005634	0.008372	0.00604
	0.630667	0.002754	0.004443	0.007367	0.009142	0.003746
	0.6315	0.001039	0.005	0.006769	0.008051	0.006424
	0.632333	0.003085	0.004505	0.006096	0.006097	0.007215
	0.633167	0.001795	0.006715	0.00679	0.00838	0.002566
	0.634	0.000797	0.003587	0.006946	0.00614	0.000721
	0.634833	0.003301	0.003341	0.006681	0.008244	0.002847
	0.635667	0.002438	0.003978	0.004618	0.009146	2.81e-05
	0.6365	0.001482	0.003636	0.003157	0.007018	0.006443
	0.637333	0.001256	0.004058	0.006028	0.008577	0.008948
	0.638167	0.000164	0.004071	0.004938	0.006697	0.003844
	0.639	0.00261	0.005324	0.006436	0.00747	0.006906
	0.639833	0.002282	0.003341	0.004618	0.005966	0.004668
	0.640667	0.001639	0.005936	0.00665	0.00653	0.003324
	0.6415	0.002371	0.002947	0.007422	0.008507	0.002369
	0.642333	0.002082	0.004776	0.007568	0.006113	0.004935
	0.643167	0.000641	0.004305	0.00646	0.007029	0.005356
	0.644	0.002339	0.003667	0.006514	0.007451	0.007782
	0.644833	0.001125	0.00412	0.004421	0.006875	0.00369
	0.645667	0.002444	0.003402	0.004064	0.009111	0.003348
	0.6465	0.000722	0.005635	0.005787	0.006577	0.004954
	0.647333	0.001915	0.004009	0.005767	0.007478	0.004354
	0.648167	0.003191	0.00497	0.008424	0.007234	0.001929
	0.649	0.002691	0.002814	0.006898	0.007935	0.006541
	0.649833	0.000881	0.004957	0.004788	0.008674	0.004743
	0.650667	-1.6e-05	0.003901	0.007371	0.007865	0.005932
	0.6515	0.001568	0.004231	0.00418	0.007567	0.003137
	0.652333	0.000907	0.005284	0.00522	0.008701	0.003381
	0.653167	0.002686	0.004138	0.005033	0.007726	0.005347
	0.654	0.001571	0.003325	0.005036	0.005687	0.008166
	0.654833	0.002715	0.00399	0.004802	0.007126	0.008203
	0.655667	0.001519	0.00444	0.006409	0.007501	0.008119
	0.6565	0.00136	0.005459	0.006586	0.010117	0.003039
	0.657333	0.001417	0.005299	0.006841	0.007749	0.002416
	0.658167	0.002532	0.006087	0.005627	0.006484	0.006129
	0.659	0.002858	0.004006	0.007636	0.005733	0.004476
	0.659833	0.002363	0.004175	0.006297	0.007436	0.004144
	0.660667	0.001607	0.005487	0.003799	0.006229	0.004434
	0.6615	0.000638	0.003932	0.00612	0.008364	0.007529
	0.662333	0.001378	0.006232	0.006066	0.009432	0.005689
	0.663167	0.001112	0.003208	0.005006	0.006995	0.004921
	0.664	0.001514	0.00598	0.006066	0.008906	0.003788
	0.664833	0.002936	0.0073	0.006334	0.006364	0.004429
	0.665667	0.003363	0.003575	0.007931	0.005594	0.00184
	0.6665	0.002316	0.005102	0.006742	0.006217	0.006752
	0.667333	0.003306	0.003045	0.008152	0.005811	0.005979
	0.668167	0.001256	0.00436	0.006606	0.006751	0.006307
	0.669	0.003077	0.0042	0.006331	0.00431	0.006845
	0.669833	0.002775	0.005154	0.006474	0.005985	0.004425
	0.670667	0.001738	0.003002	0.007309	0.007026	0.002304
	0.6715	0.001837	0.004914	0.006596	0.005478	0.008245
	0.672333	0.002459	0.00399	0.005141	0.005025	0.003413
	0.673167	0.002592	0.005087	0.005858	0.007381	0.006031
	0.674	0.001873	0.004049	0.00452	0.005602	0.004448
	0.674833	0.002941	0.004034	0.00435	0.007656	0.005548
	0.675667	0.001459	0.003098	0.005192	0.005896	0.002425
	0.6765	0.002618	0.004209	0.007636	0.006797	0.004565
	0.677333	0.000985	0.005582	0.006535	0.006526	0.003956
	0.678167	0.002837	0.004579	0.005471	0.007099	0.003427
	0.679	0.002957	0.004157	0.004567	0.007339	0.006255
	0.679833	0.00137	0.005749	0.003993	0.006051	0.006293
	0.680667	0.002973	0.005025	0.005801	0.006573	0.007843
	0.6815	0.002108	0.004191	0.005702	0.008055	0.005867
	0.682333	0.002775	0.005832	0.006708	0.008101	0.001915
	0.683167	0.000339	0.005124	0.007201	0.00607	0.007173
	0.684	0.00321	0.003325	0.007846	0.007126	0.007094
	0.684833	0.001553	0.004323	0.007809	0.007269	0.002528
	0.685667	0.00198	0.004114	0.00491	0.007234	0.001789
	0.6865	0.00185	0.00379	0.004465	0.006302	0.005689
	0.687333	0.002478	0.005099	0.005767	0.006082	0.00619
	0.688167	0.001615	0.004154	0.005481	0.005037	0.006878
	0.689	0.001357	0.004572	0.007683	0.007521	0.004364
	0.689833	0.00259	0.005154	0.007877	0.009571	0.003971
	0.690667	0.000904	0.003467	0.003707	0.006546	0.006059
	0.6915	0.001243	0.004973	0.005468	0.007393	0.006382
	0.692333	0.002621	0.006829	0.004465	0.00547	0.004186
	0.693167	0.002696	0.003455	0.006239	0.006132	0.003357
	0.694	0.000649	0.004733	0.006739	0.005822	0.004973
	0.694833	0.003316	0.004049	0.007174	0.006894	0.006794
	0.695667	0.001727	0.004462	0.00595	0.004523	0.001536
	0.6965	0.001045	0.002519	0.004842	0.008252	0.003661
	0.697333	0.001662	0.005896	0.006946	0.0079	0.00626
	0.698167	0.002379	0.004129	0.005026	0.007057	0.005628
	0.699	0.002014	0.003165	0.006202	0.006051	0.003048
	0.699833	0.00254	0.004834	0.005107	0.009095	0.007346
	0.700667	0.000917	0.005234	0.004078	0.007238	0.005001
	0.7015	0.002048	0.0044	0.005417	0.007273	0.002528
	0.702333	0.002798	0.004656	0.004176	0.007687	0.004443
	0.703167	0.002965	0.004323	0.005553	0.007292	0.008086
	0.704	0.001154	0.004899	0.006005	0.008322	0.007857
	0.704833	0.001183	0.005863	0.00804	0.006078	0.002262
	0.705667	0.002345	0.00508	0.007789	0.008004	0.009514
	0.7065	0.000594	0.005512	0.006365	0.007869	0.007468
	0.707333	0.002587	0.002771	0.006049	0.007273	0.002435
	0.708167	0.000333	0.004652	0.004989	0.009529	0.003779
	0.709	0.001253	0.004652	0.009868	0.007374	0.004781
	0.709833	0.002746	0.00489	0.005298	0.006848	0.005033
	0.710667	0.002496	0.004425	0.007231	0.007494	0.008611
	0.7115	0.002504	0.005127	0.005362	0.008964	0.006813
	0.712333	0.002147	0.005813	0.005073	0.004317	0.005385
	0.713167	0.001805	0.003621	0.006837	0.00679	0.006232
	0.714	0.002152	0.005764	0.005845	0.008794	0.00412
	0.714833	0.001045	0.002891	0.00559	0.007192	0.005614
	0.715667	0.001206	0.004283	0.004017	0.006793	0.00324
	0.7165	0.000534	0.006001	0.006389	0.007192	0.007435
	0.717333	0.000933	0.005943	0.006579	0.007366	0.004617
	0.718167	0.002553	0.003735	0.004098	0.007254	0.009238
	0.719	0.001665	0.005644	0.006623	0.006987	0.006494
	0.719833	0.00131	0.00492	0.007802	0.009316	0.0042
	0.720667	0.000531	0.005071	0.007884	0.006499	0.00191
	0.7215	0.001115	0.004077	0.008054	0.009544	0.002908
	0.722333	0.000485	0.00363	0.006185	0.0085	0.006012
	0.723167	0.001123	0.005253	0.006603	0.008089	0.008194
	0.724	0.001435	0.006063	0.003748	0.007606	0.007576
	0.724833	0.001753	0.004874	0.00628	0.007861	0.003844
	0.725667	0.00199	0.004936	0.007259	0.006051	0.005249
	0.7265	0.003392	0.00339	0.007364	0.010306	0.004603
	0.727333	0.001019	0.004517	0.00784	0.007675	0.005094
	0.728167	0.001738	0.004412	0.006025	0.00797	0.002861
	0.729	0.002663	0.003301	0.006562	0.007014	0.008236
	0.729833	0.003908	0.005167	0.00612	0.007614	0.006597
	0.730667	0.002978	0.006167	0.006902	0.00359	0.003544
	0.7315	0.002259	0.0048	0.00471	0.007006	0.005497
	0.732333	0.002676	0.00444	0.0056	0.008233	0.004041
	0.733167	0.002574	0.004169	0.00788	0.008055	0.004518
	0.734	0.001498	0.003652	0.006858	0.00667	0.004743
	0.734833	0.001386	0.003621	0.005661	0.008151	0.00412
	0.735667	0.002788	0.005468	0.006341	0.007037	0.008732
	0.7365	0.001339	0.0048	0.006773	0.009904	0.00663
	0.737333	0.000654	0.005395	0.006762	0.006588	0.004612
	0.738167	0.003116	0.005444	0.006144	0.007807	0.006251
	0.739	0.002277	0.007039	0.007996	0.006585	0.005249
	0.739833	0.002045	0.005478	0.00749	0.005521	0.006569
	0.740667	0.003264	0.003723	0.006181	0.007432	0.00457
	0.7415	0.002155	0.00485	0.00735	0.007645	0.003587
	0.742333	0.001326	0.0063	0.005383	0.00773	0.004912
	0.743167	0.000419	0.004806	0.007245	0.007103	0.008966
	0.744	0.003397	0.005782	0.004017	0.006159	0.009411
	0.744833	0.002978	0.006287	0.006154	0.007041	0.002758
	0.745667	0.001746	0.004689	0.005858	0.00925	0.006115
	0.7465	0.002845	0.004114	0.007812	0.00718	0.006588
	0.747333	0.002829	0.003984	0.006416	0.006925	0.006176
	0.748167	0.001558	0.005324	0.004938	0.006987	0.007454
	0.749	0.001633	0.004314	0.004723	0.008	0.005637
	0.749833	0.001633	0.006084	0.005128	0.00778	0.00213
	0.750667	0.002173	0.003245	0.005284	0.006314	0.000595
	0.7515	0.002527	0.007288	0.005651	0.009072	0.005783
	0.752333	0.002295	0.00448	0.005814	0.009119	0.005371
	0.753167	0.002329	0.003858	0.005542	0.006101	0.007482
	0.754	0.003801	0.00484	0.00487	0.007227	0.006789
	0.754833	0.00061	0.004535	0.005702	0.00706	0.008817
	0.755667	0.002287	0.004391	0.005454	0.004325	0.004659
	0.7565	0.00174	0.005354	0.007401	0.006515	0.008423
	0.757333	0.002217	0.004449	0.00701	0.005788	0.001039
	0.758167	0.003408	0.005025	0.008404	0.006174	0.002889
	0.759	0.001964	0.004865	0.005886	0.006008	0.007033
	0.759833	0.001998	0.005382	0.00421	0.008461	0.004579
	0.760667	0.002986	0.007245	0.006684	0.007057	0.004607
	0.7615	0.002613	0.00452	0.005923	0.004453	0.009758
	0.762333	0.003181	0.005327	0.00697	0.00853	0.004556
	0.763167	0.003293	0.00468	0.004336	0.005993	0.007257
	0.764	0.002548	0.006909	0.007775	0.008751	0.003844
	0.764833	0.001636	0.006115	0.007303	0.006836	0.005562
	0.765667	0.002626	0.005059	0.00644	0.007645	0.004106
	0.7665	0.001746	0.005502	0.007221	0.00785	0.003872
	0.767333	0.001237	0.004465	0.00577	0.008747	0.01178
	0.768167	0.002509	0.006327	0.00471	0.008055	0.009734
	0.769	0.001943	0.005715	0.007174	0.008461	0.006836
	0.769833	0.002905	0.004736	0.005869	0.007718	0.005539
	0.770667	0.001858	0.005616	0.005237	0.007734	0.004486
	0.7715	0.003137	0.005204	0.005791	0.008016	0.003844
	0.772333	0.002407	0.005844	0.004802	0.005524	0.005272
	0.773167	0.001441	0.00492	0.004394	0.006236	0.006967
	0.774	0.002517	0.004674	0.006623	0.007703	0.004514
	0.774833	0.001248	0.003529	0.005716	0.008445	0.005478
	0.775667	0.001336	0.004221	0.006164	0.005567	0.004064
	0.7765	0.003621	0.004375	0.006463	0.007563	0.006766
	0.777333	0.003069	0.004391	0.005583	0.008113	0.004453
	0.778167	0.001323	0.006115	0.008173	0.007884	0.003671
	0.779	0.003752	0.002713	0.005335	0.007877	0.006766
	0.779833	0.001946	0.006263	0.006518	0.008739	0.007754
	0.780667	0.001183	0.005826	0.007221	0.008623	0.00774
	0.7815	0.001665	0.006552	0.005254	0.008917	0.006934
	0.782333	0.001579	0.00602	0.008118	0.007966	0.004752
	0.783167	0.001691	0.004954	0.003942	0.007548	0.003062
	0.784	0.002155	0.004545	0.004554	0.009467	0.003123
	0.784833	0.002868	0.004462	0.00504	0.010979	0.008686
	0.785667	0.002733	0.005314	0.005824	0.006082	0.004177
	0.7865	0.001086	0.006879	0.005179	0.007931	0.007557
	0.787333	0.00365	0.004403	0.005865	0.007958	0.004603
	0.788167	0.003142	0.005228	0.007894	0.00826	0.00611
	0.789	0.003032	0.005142	0.006423	0.008287	0.001746
	0.789833	0.003702	0.003784	0.004744	0.008991	0.004626
	0.790667	0.002754	0.003562	0.006079	0.007641	0.004734
	0.7915	0.003455	0.008618	0.00839	0.006461	0.004968
	0.792333	0.003319	0.008083	0.005288	0.006743	0.006335
	0.793167	0.004317	0.004283	0.005869	0.009741	0.005736
	0.794	0.002105	0.004917	0.006654	0.008422	0.006232
	0.794833	0.002089	0.005265	0.008091	0.008944	0.005806
	0.795667	0.002496	0.005539	0.005712	0.008155	0.006972
	0.7965	0.002259	0.0061	0.005862	0.00679	0.005665
	0.797333	0.003444	0.004766	0.007184	0.006561	0.006237
	0.798167	0.000782	0.002811	0.006657	0.008186	0.010633
	0.799	0.002545	0.005724	0.005899	0.008047	0.009833
	0.799833	0.000823	0.003633	0.004978	0.0079	0.008152
	0.800667	0.002238	0.00493	0.006671	0.008136	0.004369
	0.8015	0.002587	0.004188	0.006487	0.009033	0.00515
	0.802333	0.00267	0.007344	0.007044	0.007513	0.007524
	0.803167	0.002347	0.007464	0.005814	0.006418	0.007374
	0.804	0.003522	0.005764	0.005077	0.009146	0.006663
	0.804833	0.001574	0.004957	0.006963	0.00949	0.005099
	0.805667	0.001378	0.005342	0.005852	0.007923	0.007037
	0.8065	0.002441	0.004859	0.005617	0.008755	0.002997
	0.807333	0.001141	0.004341	0.007891	0.005966	0.003839
	0.808167	0.002428	0.003581	0.007167	0.005161	0.003722
	0.809	0.002238	0.00662	0.005546	0.008836	0.005474
	0.809833	0.001303	0.003686	0.006236	0.008739	0.006883
	0.810667	0.001907	0.006377	0.007782	0.006921	0.007782
	0.8115	0.003241	0.005228	0.007986	0.009246	0.008597
	0.812333	0.002452	0.004295	0.007116	0.009312	0.005642
	0.813167	0.002339	0.003892	0.005481	0.009312	0.007239
	0.814	0.001386	0.005247	0.006181	0.008844	0.00736
	0.814833	0.002199	0.005887	0.006858	0.007014	0.005656
	0.815667	0.00224	0.004449	0.006174	0.009494	0.004982
	0.8165	0.001055	0.00569	0.005393	0.006321	0.007342
	0.817333	0.004179	0.005816	0.006671	0.006886	0.004851
	0.818167	0.002803	0.005573	0.007928	0.008175	0.007337
	0.819	0.002056	0.004471	0.006066	0.008968	0.006246
	0.819833	0.003051	0.005998	0.006008	0.008004	0.006171
	0.820667	0.001086	0.004954	0.007646	0.009002	0.00493
	0.8215	0.00241	0.005746	0.008363	0.008167	0.003292
	0.822333	0.003004	0.005404	0.007425	0.007532	0.007239
	0.823167	0.00228	0.00492	0.003898	0.007861	0.007122
	0.824	0.002876	0.007864	0.006759	0.006418	0.007777
	0.824833	0.000156	0.004514	0.004961	0.007834	0.003086
	0.825667	0.003392	0.00621	0.007891	0.009254	0.00722
	0.8265	0.001613	0.004809	0.006976	0.007873	0.007609
	0.827333	0.0034	0.004776	0.004367	0.008894	0.005783
	0.828167	0.00211	0.005592	0.007445	0.008298	0.003853
	0.829	0.003793	0.004224	0.007061	0.006743	0.005867
	0.829833	0.002061	0.004566	0.006752	0.008848	0.006644
	0.830667	0.003478	0.006983	0.005277	0.009122	0.00715
	0.8315	0.00235	0.005918	0.005774	0.005985	0.006878
	0.832333	0.002056	0.003098	0.005712	0.009498	0.004912
	0.833167	0.00309	0.005856	0.006368	0.009196	0.005066
	0.834	0.003053	0.005983	0.006232	0.009908	0.006958
	0.834833	0.003371	0.004218	0.007564	0.008875	0.01113
	0.835667	0.001584	0.004708	0.006783	0.009463	0.009149
	0.8365	0.005005	0.004674	0.008686	0.009904	0.008742
	0.837333	0.00205	0.005952	0.006005	0.005745	0.006101
	0.838167	0.002861	0.0048	0.006837	0.009207	0.007679
	0.839	0.002493	0.005598	0.006107	0.007072	0.004495
	0.839833	0.002803	0.006688	0.005828	0.008062	0.006321
	0.840667	0.002866	0.005388	0.006124	0.009068	0.005314
	0.8415	0.002345	0.006361	0.007439	0.008144	0.003549
	0.842333	0.003009	0.003615	0.005665	0.009134	0.003839
	0.843167	0.001055	0.005354	0.006056	0.009335	0.008269
	0.844	0.003137	0.007119	0.007734	0.008244	0.004987
	0.844833	0.004247	0.004123	0.007666	0.008585	0.007782
	0.845667	0.001959	0.002977	0.007534	0.00944	0.006569
	0.8465	0.001008	0.005253	0.004948	0.009126	0.006326
	0.847333	0.002986	0.00436	0.006467	0.009811	0.009566
	0.848167	0.002056	0.006334	0.005532	0.006836	0.009847
	0.849	0.002603	0.004886	0.008043	0.006387	0.004069
	0.849833	0.002366	0.00573	0.009297	0.006345	0.005656
	0.850667	0.001357	0.00384	0.007554	0.008407	0.008433
	0.8515	0.002113	0.004003	0.007452	0.006956	0.005829
	0.852333	0.002592	0.005265	0.006073	0.006681	0.004284
	0.853167	0.004369	0.006167	0.006558	0.009583	0.004214
	0.854	0.002016	0.006207	0.005617	0.008271	0.005605
	0.854833	0.001988	0.004816	0.00714	0.007846	0.009177
	0.855667	0.002459	0.00436	0.007269	0.006174	0.004167
	0.8565	0.003145	0.005139	0.007612	0.007865	0.00347
	0.857333	0.002381	0.007036	0.005539	0.007374	0.004762
	0.858167	0.002324	0.00537	0.007649	0.007509	0.006588
	0.859	0.002801	0.005665	0.003524	0.007323	0.004429
	0.859833	0.002089	0.004502	0.007418	0.008639	0.00736
	0.860667	0.001334	0.006617	0.006446	0.007366	0.010802
	0.8615	0.00228	0.005102	0.00596	0.009761	0.011443
	0.862333	0.002152	0.003445	0.005807	0.008774	0.006494
	0.863167	0.001865	0.006229	0.006011	0.009912	0.004916
	0.864	0.002915	0.00444	0.007479	0.008089	0.006424
	0.864833	0.002577	0.006404	0.005522	0.0072	0.00597
	0.865667	0.00242	0.006358	0.007306	0.009006	0.008615
	0.8665	0.002092	0.006057	0.007034	0.00725	0.00818
	0.867333	0.00235	0.00666	0.005118	0.007672	0.008793
	0.868167	0.003788	0.004911	0.008689	0.00956	0.006307
	0.869	0.003361	0.004465	0.007687	0.007498	0.004584
	0.869833	0.00359	0.005416	0.006813	0.008647	0.004383
	0.870667	0.003134	0.005293	0.005977	0.006968	0.008606
	0.8715	0.001766	0.006016	0.006623	0.006561	0.007117
	0.872333	0.001834	0.006774	0.006558	0.009002	0.009453
	0.873167	0.002371	0.004397	0.006722	0.009819	0.007468
	0.874	0.003991	0.006688	0.005994	0.005598	0.004612
	0.874833	0.002201	0.003513	0.007921	0.007478	0.007454
	0.875667	0.001623	0.005638	0.007993	0.009134	0.008849
	0.8765	0.002806	0.005896	0.007473	0.007575	0.003146
	0.877333	0.001222	0.005767	0.005974	0.00959	0.009065
	0.878167	0.001847	0.004609	0.006769	0.005343	0.00428
	0.879	0.003814	0.007411	0.004842	0.006352	0.005441
	0.879833	0.003921	0.005108	0.006531	0.008763	0.009346
	0.880667	0.002165	0.005475	0.008686	0.008592	0.004724
	0.8815	0.000654	0.004945	0.00631	0.006964	0.006518
	0.882333	0.002386	0.00537	0.005182	0.01031	0.005047
	0.883167	0.00298	0.004514	0.00665	0.008345	0.007033
	0.884	0.002173	0.006349	0.007693	0.007567	0.006012
	0.884833	0.001858	0.007023	0.005478	0.011455	0.009954
	0.885667	0.001714	0.007236	0.007405	0.00778	0.007117
	0.8865	0.003632	0.007122	0.007578	0.007579	0.007623
	0.887333	0.001766	0.00545	0.005006	0.005374	0.002978
	0.888167	0.001511	0.004477	0.008292	0.009308	0.006017
	0.889	0.004148	0.004726	0.007228	0.007637	0.005118
	0.889833	0.003189	0.003873	0.008067	0.008298	0.006564
	0.890667	0.002803	0.007772	0.008125	0.007935	0.007721
	0.8915	0.002303	0.006281	0.007072	0.007741	0.009435
	0.892333	0.000445	0.007414	0.005865	0.009215	0.002397
	0.893167	0.000263	0.005702	0.005593	0.005834	0.005942
	0.894	0.003692	0.005416	0.007157	0.010511	0.006284
	0.894833	0.002407	0.003843	0.007309	0.009207	0.007407
	0.895667	0.001983	0.005512	0.006361	0.00785	0.005801
	0.8965	0.001868	0.004997	0.005967	0.009776	0.006204
	0.897333	0.002428	0.007116	0.004153	0.01036	0.007389
	0.898167	0.002991	0.005391	0.006542	0.006623	0.007304
	0.899	0.002821	0.004468	0.006355	0.011165	0.008601
	0.899833	0.003001	0.004305	0.005994	0.008434	0.007215
	0.900667	0.002056	0.005826	0.006888	0.006956	0.008419
	0.9015	0.001933	0.006158	0.006185	0.009687	0.004968
	0.902333	0.003001	0.006103	0.005352	0.00913	0.006227
	0.903167	0.001844	0.005653	0.006358	0.007714	0.011603
	0.904	0.001675	0.003864	0.007479	0.008674	0.007047
	0.904833	0.002306	0.006133	0.007197	0.009753	0.009683
	0.905667	0.000938	0.005983	0.009002	0.008167	0.007609
	0.9065	0.003929	0.005093	0.005882	0.009409	0.00818
	0.907333	0.002834	0.006872	0.008241	0.008345	0.004916
	0.908167	0.002355	0.00545	0.007143	0.007149	0.007332
	0.909	0.002397	0.005044	0.003799	0.009045	0.007566
	0.909833	0.001592	0.004997	0.00736	0.007815	0.008863
	0.910667	0.003913	0.00339	0.006487	0.008546	0.00493
	0.9115	0.003483	0.006602	0.005206	0.009347	0.004837
	0.912333	0.00259	0.004172	0.008444	0.005451	0.005258
	0.913167	0.002488	0.005422	0.007204	0.008751	0.008882
	0.914	0.002444	0.006725	0.007337	0.006519	0.008475
	0.914833	0.004458	0.005376	0.004608	0.008917	0.007861
	0.915667	0.002811	0.005493	0.006776	0.006167	0.008405
	0.9165	0.003176	0.004465	0.007269	0.009064	0.006358
	0.917333	0.003428	0.003778	0.007034	0.009637	0.005371
	0.918167	0.0023	0.004064	0.006586	0.007993	0.007698
	0.919	0.002246	0.006167	0.006212	0.00971	0.009126
	0.919833	0.001508	0.00537	0.005267	0.008585	0.007398
	0.920667	0.003369	0.006324	0.008397	0.008101	0.005188
	0.9215	0.0031	0.005647	0.00715	0.008372	0.009519
	0.922333	0.002511	0.006294	0.00787	0.007525	0.008564
	0.923167	0.004325	0.005933	0.008006	0.009672	0.007192
	0.924	0.002402	0.004027	0.007901	0.010306	0.008957
	0.924833	0.001996	0.004354	0.006409	0.008144	0.006162
	0.925667	0.000472	0.005585	0.008326	0.007811	0.006063
	0.9265	0.002715	0.007193	0.008353	0.01002	0.006251
	0.927333	0.002564	0.007519	0.007065	0.009072	0.007356
	0.928167	0.003559	0.00521	0.006976	0.007757	0.008681
	0.929	0.002459	0.005841	0.005148	0.006043	0.010315
	0.929833	0.002366	0.006525	0.006864	0.006635	0.007833
	0.930667	0.001873	0.005616	0.006246	0.008333	0.006176
	0.9315	0.00315	0.0061	0.007048	0.010051	0.004537
	0.932333	0.002438	0.006755	0.007959	0.008736	0.004654
	0.933167	0.003793	0.004674	0.007622	0.008318	0.006298
	0.934	0.002592	0.006642	0.007146	0.008163	0.007871
	0.934833	0.003158	0.005961	0.006178	0.01127	0.011921
	0.935667	0.001144	0.005305	0.008006	0.007768	0.009308
	0.9365	0.00191	0.004372	0.006942	0.008449	0.010488
	0.937333	0.003765	0.006879	0.008319	0.008	0.009378
	0.938167	0.002881	0.003978	0.006562	0.007528	7.49e-05
	0.939	0.002561	0.005459	0.005675	0.006658	0.00111
	0.939833	0.002918	0.006968	0.006378	0.008561	0.009753
	0.940667	0.00284	0.006207	0.006056	0.008306	0.010123
	0.9415	0.003369	0.006759	0.00666	0.006356	0.00774
	0.942333	0.003197	0.006608	0.006395	0.008697	0.008667
	0.943167	0.002121	0.007642	0.006905	0.008643	0.006972
	0.944	0.00216	0.005853	0.005709	0.010724	0.007271
	0.944833	0.003324	0.006506	0.005818	0.008855	0.005745
	0.945667	0.002425	0.005548	0.006868	0.00848	0.008737
	0.9465	0.002295	0.007728	0.007432	0.009687	0.006288
	0.947333	3.39e-05	0.006281	0.006786	0.008832	0.009416
	0.948167	0.001519	0.006786	0.009063	0.007068	0.011205
	0.949	0.003421	0.005647	0.008258	0.009583	0.005319
	0.949833	0.003439	0.004255	0.006905	0.007915	0.00612
	0.950667	0.002762	0.005348	0.007571	0.006871	0.00862
	0.9515	0.002222	0.004526	0.00593	0.010144	0.005923
	0.952333	0.002496	0.005604	0.007765	0.008894	0.00832
	0.953167	0.003543	0.005515	0.006107	0.008685	0.004242
	0.954	0.002652	0.00561	0.008302	0.005215	0.008559
	0.954833	0.002392	0.006355	0.00629	0.008925	0.009271
	0.955667	0.002892	0.005866	0.007534	0.013281	0.006625
	0.9565	0.003981	0.006811	0.007812	0.008805	0.00773
	0.957333	0.002545	0.007273	0.008482	0.005853	0.00515
	0.958167	0.004184	0.004846	0.007394	0.009146	0.006803
	0.959	0.003835	0.005028	0.006793	0.009258	0.006616
	0.959833	0.0029	0.004942	0.005288	0.007714	0.008999
	0.960667	0.002853	0.006081	0.008254	0.007018	0.007
	0.9615	0.002282	0.004902	0.006993	0.010705	0.004973
	0.962333	0.004085	0.004865	0.008258	0.007861	0.010535
	0.963167	0.001032	0.006263	0.007639	0.008732	0.009734
	0.964	0.002655	0.005832	0.009182	0.009509	0.006391
	0.964833	0.003606	0.005431	0.009974	0.009977	0.007595
	0.965667	0.002485	0.005625	0.009529	0.008561	0.007468
	0.9665	0.001959	0.005662	0.004717	0.007606	0.007988
	0.967333	0.002324	0.005887	0.006582	0.008333	0.010886
	0.968167	0.003074	0.007066	0.006406	0.010422	0.005193
	0.969	0.003449	0.00472	0.006531	0.01009	0.004331
	0.969833	0.003504	0.00686	0.006562	0.008821	0.006354
	0.970667	0.003327	0.002722	0.007571	0.006666	0.002556
	0.9715	0.002235	0.006934	0.005852	0.009138	0.008124
	0.972333	0.002196	0.00698	0.008417	0.010809	0.009112
	0.973167	0.003629	0.006121	0.005726	0.009474	0.008985
	0.974	0.002808	0.006109	0.006467	0.008395	0.009973
	0.974833	0.00223	0.006124	0.006722	0.009424	0.00428
	0.975667	0.002871	0.006962	0.006824	0.007997	0.006981
	0.9765	0.00266	0.005096	0.008621	0.007865	0.009964
	0.977333	0.001719	0.006906	0.007853	0.008755	0.008376
	0.978167	0.002772	0.006112	0.006035	0.008801	0.006255
	0.979	0.002772	0.004874	0.006412	0.009521	0.011205
	0.979833	0.001764	0.005973	0.009022	0.009788	0.008943
	0.980667	0.003079	0.005844	0.00647	0.010658	0.007936
	0.9815	0.003332	0.007636	0.008451	0.009854	0.00817
	0.982333	0.003366	0.007045	0.008866	0.005629	0.009135
	0.983167	0.003642	0.006438	0.006008	0.011753	0.005586
	0.984	0.002884	0.007959	0.007102	0.008345	0.011467
	0.984833	0.001532	0.005742	0.006491	0.007188	0.008545
	0.985667	0.002368	0.005293	0.009804	0.006604	0.009046
	0.9865	0.002647	0.007516	0.008934	0.010271	0.008152
	0.987333	0.003366	0.006491	0.00771	0.009811	0.007515
	0.988167	0.004434	0.006112	0.007571	0.011653	0.003587
	0.989	0.001631	0.006691	0.007065	0.009927	0.006597
	0.989833	0.002947	0.008233	0.006749	0.008441	0.01105
	0.990667	0.002259	0.004369	0.007017	0.009846	0.008058
	0.9915	0.002399	0.00743	0.005407	0.00694	0.009346
	0.992333	0.0031	0.00702	0.00806	0.010531	0.008536
	0.993167	0.003475	0.00626	0.008268	0.01079	0.00729
	0.994	0.001521	0.005863	0.005216	0.007892	0.005113
	0.994833	0.00383	0.005003	0.007208	0.007679	0.006269
	0.995667	0.003324	0.005475	0.00802	0.008821	0.008011
	0.9965	0.002798	0.007368	0.007248	0.00944	0.009098
	0.997333	0.001946	0.006217	0.005848	0.009463	0.009177
	0.998167	0.0029	0.00621	0.007592	0.010945	0.009959
	0.999	0.003514	0.006291	0.008152	0.012241	0.005857
	0.999833	0.002837	0.006417	0.009155	0.006364	0.00508
	1.00067	0.002944	0.006512	0.007969	0.0085	0.005399
	1.0015	0.002704	0.004677	0.007201	0.007381	0.007257
	1.00233	0.002845	0.005881	0.008411	0.010681	0.006986
	1.00317	0.003804	0.007479	0.008798	0.009227	0.008217
	1.004	0.002663	0.007842	0.007676	0.010012	0.011439
	1.00483	0.00383	0.007254	0.006093	0.00896	0.010619
	1.00567	0.003392	0.005431	0.006565	0.008422	0.007913
	1.0065	0.002704	0.005524	0.007979	0.010167	0.007459
	1.00733	0.002045	0.006269	0.005923	0.009266	0.006794
	1.00817	0.003499	0.00614	0.006103	0.007865	0.005043
	1.009	0.002449	0.00589	0.009549	0.010206	0.007787
	1.00983	0.003535	0.005684	0.009828	0.0092	0.007758
	1.01067	0.002696	0.008763	0.005787	0.008921	0.009439
	1.0115	0.000659	0.00646	0.007938	0.008917	0.008161
	1.01233	0.002691	0.006506	0.007214	0.009057	0.008058
	1.01317	0.003092	0.006882	0.008652	0.007699	0.00788
	1.014	0.002162	0.005182	0.007398	0.00985	0.010057
	1.01483	0.003131	0.005878	0.005841	0.007621	0.010062
	1.01567	0.002311	0.004609	0.006049	0.009768	0.007262
	1.0165	0.003496	0.005786	0.007503	0.009718	0.012202
	1.01733	0.002149	0.004107	0.007952	0.008883	0.006738
	1.01817	0.00223	0.006321	0.008978	0.012097	0.007496
	1.019	0.002579	0.005336	0.009386	0.009246	0.010334
	1.01983	0.002556	0.005755	0.006259	0.009327	0.008082
	1.02067	0.00247	0.005358	0.008237	0.00636	0.005801
	1.0215	0.002936	0.007602	0.007955	0.008852	0.007861
	1.02233	0.003363	0.006063	0.008145	0.009153	0.008456
	1.02317	0.003228	0.006993	0.006779	0.010523	0.006387
	1.024	0.002425	0.003766	0.007085	0.00744	0.003605
	1.02483	0.003111	0.006678	0.009168	0.008786	0.005455
	1.02567	0.002079	0.006448	0.009518	0.010817	0.00921
	1.0265	0.002254	0.006805	0.007394	0.006716	0.006607
	1.02733	0.002347	0.006768	0.00786	0.007207	0.010455
	1.02817	0.004145	0.006291	0.007082	0.009649	0.008391
	1.029	0.003864	0.007405	0.008642	0.011444	0.009355
	1.02983	0.003064	0.00727	0.008268	0.010697	0.006953
	1.03067	0.000857	0.005201	0.007843	0.010047	0.007257
	1.0315	0.00315	0.007873	0.006518	0.010159	0.00515
	1.03233	0.003324	0.006469	0.009121	0.008647	0.009336
	1.03317	0.00228	0.007941	0.007248	0.008619	0.010151
	1.034	0.002545	0.006642	0.006803	0.01002	0.006101
	1.03483	0.002558	0.006297	0.008043	0.009885	0.00744
	1.03567	0.002894	0.007023	0.008648	0.009583	0.006925
	1.0365	0.004643	0.005422	0.007306	0.00867	0.007206
	1.03733	0.001626	0.006093	0.006701	0.013788	0.007524
	1.03817	0.003475	0.005684	0.00803	0.007525	0.007276
	1.039	0.003384	0.008295	0.007857	0.009633	0.008227
	1.03983	0.003217	0.006925	0.006338	0.009358	0.006738
	1.04067	0.002042	0.005896	0.007918	0.009053	0.009388
	1.0415	0.002884	0.006244	0.006225	0.009788	0.007215
	1.04233	0.003574	0.005878	0.008543	0.010221	0.008929
	1.04317	0.004166	0.006491	0.008577	0.011184	0.009922
	1.044	0.004069	0.004717	0.008516	0.008449	0.010235
	1.04483	0.001972	0.005271	0.006083	0.010078	0.009163
	1.04567	0.00391	0.007245	0.006902	0.009784	0.007112
	1.0465	0.00397	0.007267	0.007945	0.009312	0.012633
	1.04733	0.002777	0.007168	0.006718	0.01009	0.007295
	1.04817	0.004491	0.00702	0.008516	0.008693	0.006335
	1.049	0.004736	0.004668	0.007411	0.011335	0.006934
	1.04983	0.004643	0.006438	0.009172	0.011602	0.003999
	1.05067	0.002384	0.006201	0.005981	0.005629	0.007426
	1.0515	0.001993	0.006435	0.009046	0.00665	0.007065
	1.05233	0.003423	0.007581	0.008332	0.005308	0.010395
	1.05317	0.003608	0.006029	0.008672	0.008244	0.010563
	1.054	0.002793	0.007119	0.007785	0.010608	0.00789
	1.05483	0.003819	0.005786	0.007673	0.010662	0.01024
	1.05567	0.003444	0.004591	0.007401	0.010848	0.008564
	1.0565	0.003897	0.007236	0.008482	0.010519	0.006532
	1.05733	0.00278	0.006845	0.005903	0.006759	0.007412
	1.05817	0.003191	0.005746	0.00403	0.00906	0.006181
	1.059	0.00327	0.006287	0.007262	0.008631	0.009575
	1.05983	0.001751	0.005225	0.008241	0.01091	0.009547
	1.06067	0.003343	0.008643	0.0084	0.00942	0.006485
	1.0615	0.00135	0.006734	0.008302	0.009099	0.008873
	1.06233	0.00365	0.005225	0.008533	0.010987	0.00825
	1.06317	0.004932	0.004757	0.007425	0.008964	0.010493
	1.064	0.002329	0.004782	0.007248	0.007737	0.006471
	1.06483	0.003098	0.006201	0.007323	0.008055	0.00973
	1.06567	0.002517	0.007944	0.007031	0.007138	0.009261
	1.0665	0.002764	0.0065	0.007218	0.009683	0.009388
	1.06733	0.004187	0.006897	0.010042	0.009915	0.009074
	1.06817	0.000901	0.007501	0.008077	0.012983	0.008433
	1.069	0.003288	0.004957	0.006307	0.009064	0.00693
	1.06983	0.002957	0.006783	0.00806	0.009173	0.008395
	1.07067	0.004028	0.006811	0.009743	0.00959	0.009697
	1.0715	0.001709	0.005736	0.006759	0.011037	0.011214
	1.07233	0.003301	0.005758	0.00873	0.010995	0.011682
	1.07317	0.003858	0.006719	0.010256	0.011223	0.008737
	1.074	0.003202	0.007713	0.008156	0.010411	0.006916
	1.07483	0.003327	0.006118	0.00804	0.008387	0.008442
	1.07567	0.003934	0.007528	0.008761	0.009989	0.00707
	1.0765	0.003692	0.006294	0.007615	0.008341	0.010881
	1.07733	0.003595	0.006287	0.007276	0.009788	0.005778
	1.07817	0.002293	0.009878	0.006847	0.009088	0.009823
	1.079	0.003561	0.007772	0.008801	0.012155	0.010928
	1.07983	0.003989	0.006774	0.008179	0.008886	0.006953
	1.08067	0.002829	0.005324	0.007303	0.008426	0.00655
	1.0815	0.003978	0.005983	0.007578	0.010202	0.00965
	1.08233	0.003108	0.005909	0.007938	0.008294	0.00671
	1.08317	0.002199	0.00678	0.007636	0.011444	0.007843
	1.084	0.002214	0.007171	0.008329	0.011861	0.009982
	1.08483	0.002665	0.006623	0.007048	0.009672	0.008882
	1.08567	0.002785	0.008227	0.007051	0.011057	0.004944
	1.0865	0.00471	0.007106	0.00819	0.007327	0.007047
	1.08733	0.002425	0.005629	0.010086	0.009583	0.008175
	1.08817	0.005002	0.003843	0.008642	0.012774	0.006007
	1.089	0.002524	0.006257	0.006001	0.010202	0.008189
	1.08983	0.004739	0.006297	0.007184	0.007745	0.006986
	1.09067	0.002728	0.006906	0.008145	0.010801	0.007398
	1.0915	0.002676	0.008181	0.007038	0.01091	0.011261
	1.09233	0.003973	0.005447	0.008907	0.009815	0.009748
	1.09317	0.003019	0.006574	0.00645	0.009316	0.009304
	1.094	0.004273	0.006768	0.006256	0.007764	0.00832
	1.09483	0.003126	0.006657	0.00525	0.009672	0.011771
	1.09567	0.002863	0.006928	0.008876	0.009277	0.009828
	1.0965	0.003204	0.006583	0.007911	0.008689	0.008508
	1.09733	0.002952	0.005927	0.008526	0.010024	0.01031
	1.09817	0.003679	0.005564	0.009178	0.008229	0.00722
	1.099	0.004387	0.006121	0.008465	0.010167	0.011003
	1.09983	0.002949	0.00609	0.006912	0.010151	0.008063
	1.10067	0.003345	0.008594	0.009569	0.00778	0.011167
	1.1015	0.004022	0.005986	0.007836	0.007625	0.011312
	1.10233	0.003775	0.006946	0.007955	0.007838	0.010605
	1.10317	0.003884	0.006247	0.008424	0.009989	0.009093
	1.104	0.003871	0.00678	0.009236	0.010151	0.006635
	1.10483	0.001415	0.006371	0.008067	0.010186	0.008601
	1.10567	0.003481	0.006389	0.009284	0.009389	0.013059
	1.1065	0.001563	0.007488	0.007744	0.009625	0.009552
	1.10733	0.002425	0.006272	0.008162	0.009126	0.011734
	1.10817	0.004155	0.006103	0.005121	0.009339	0.010629
	1.109	0.001274	0.005995	0.006939	0.007567	0.008011
	1.10983	0.003311	0.005379	0.008003	0.007463	0.008714
	1.11067	0.003223	0.006368	0.009124	0.012523	0.008559
	1.1115	0.004692	0.006032	0.009304	0.010287	0.00811
	1.11233	0.00329	0.007525	0.007371	0.010237	0.009224
	1.11317	0.003301	0.00601	0.009219	0.007381	0.006593
	1.114	0.002123	0.006805	0.007541	0.00831	0.008892
	1.11483	0.004012	0.006765	0.00837	0.00889	0.010652
	1.11567	0.002733	0.006983	0.008132	0.00797	0.011584
	1.1165	0.002522	0.004366	0.008329	0.00891	0.009926
	1.11733	0.003262	0.007427	0.008509	0.009807	0.010348
	1.11817	0.003285	0.005062	0.009437	0.00906	0.008662
	1.119	0.003126	0.007571	0.007829	0.007463	0.010455
	1.11983	0.003223	0.007187	0.008101	0.010322	0.009205
	1.12067	0.00272	0.007208	0.008635	0.01255	0.008035
	1.1215	0.003171	0.007636	0.007272	0.010968	0.00825
	1.12233	0.003087	0.007479	0.007931	0.010651	0.009219
	1.12317	0.00422	0.004914	0.008594	0.010859	0.010469
	1.124	0.003663	0.007922	0.009216	0.012705	0.008133
	1.12483	0.003814	0.008064	0.007146	0.00906	0.00847
	1.12567	0.003129	0.006189	0.006756	0.011931	0.008639
	1.1265	0.003118	0.006084	0.009121	0.011854	0.009313
	1.12733	0.00284	0.005065	0.008081	0.008024	0.007328
	1.12817	0.003301	0.006432	0.00804	0.010604	0.008461
	1.129	0.002681	0.005961	0.008693	0.008616	0.010498
	1.12983	0.003423	0.007513	0.007666	0.010712	0.00958
	1.13067	0.004215	0.008939	0.009287	0.009888	0.007801
	1.1315	0.003361	0.006826	0.006875	0.010453	0.008465
	1.13233	0.001081	0.006759	0.006467	0.008592	0.009758
	1.13317	0.002733	0.006845	0.006457	0.011246	0.010184
	1.134	0.002274	0.006331	0.006728	0.009064	0.007655
	1.13483	0.005364	0.007017	0.008591	0.008867	0.005169
	1.13567	0.003778	0.008181	0.008828	0.009436	0.00921
	1.1365	0.004233	0.007624	0.010093	0.010438	0.008849
	1.13733	0.003358	0.006931	0.008145	0.007103	0.009528
	1.13817	0.003134	0.006759	0.008322	0.009606	0.007215
	1.139	0.002702	0.00844	0.007187	0.00706	0.010432
	1.13983	0.004473	0.00593	0.006511	0.010964	0.009936
	1.14067	0.002235	0.006795	0.007673	0.010128	0.006845
	1.1415	0.004502	0.005244	0.008343	0.010476	0.007983
	1.14233	0.002347	0.006528	0.010497	0.007668	0.010905
	1.14317	0.004098	0.008578	0.008244	0.006546	0.010961
	1.144	0.002519	0.007217	0.006976	0.009645	0.008643
	1.14483	0.004351	0.006164	0.008682	0.009931	0.010778
	1.14567	0.003413	0.007331	0.008913	0.009571	0.005291
	1.1465	0.00296	0.005823	0.008339	0.010751	0.008826
	1.14733	0.004075	0.006109	0.009824	0.012059	0.010793
	1.14817	0.003217	0.00832	0.008271	0.010581	0.006307
	1.149	0.002639	0.006595	0.008893	0.011227	0.008882
	1.14983	0.004361	0.006361	0.006881	0.011447	0.007936
	1.15067	0.003254	0.007337	0.006946	0.008492	0.006883
	1.1515	0.003882	0.007319	0.007948	0.009285	0.007894
	1.15233	0.002962	0.005459	0.006446	0.009072	0.006897
	1.15317	0.003277	0.005678	0.009787	0.008283	0.007262
	1.154	0.0036	0.005779	0.009155	0.008132	0.008704
	1.15483	0.001227	0.006174	0.007717	0.00831	0.007318
	1.15567	0.004801	0.006481	0.007908	0.008341	0.008484
	1.1565	0.003043	0.005656	0.006871	0.011397	0.008845
	1.15733	0.004064	0.00707	0.010273	0.007621	0.007712
	1.15817	0.002991	0.008652	0.007276	0.011057	0.010586
	1.159	0.002467	0.0061	0.009015	0.010716	0.011411
	1.15983	0.003418	0.007085	0.008115	0.0079	0.009762
	1.16067	0.003116	0.006897	0.006385	0.010484	0.010226
	1.1615	0.003105	0.007396	0.00819	0.00949	0.010128
	1.16233	0.002165	0.005795	0.006847	0.011119	0.007183
	1.16317	0.003197	0.00751	0.007744	0.011068	0.008531
	1.164	0.003884	0.005539	0.007707	0.010248	0.00766
	1.16483	0.004788	0.007544	0.00771	0.010956	0.011645
	1.16567	0.002709	0.006602	0.008495	0.011943	0.009486
	1.1665	0.003983	0.004305	0.008567	0.009165	0.011031
	1.16733	0.003105	0.006097	0.006253	0.010237	0.009266
	1.16817	0.003199	0.005903	0.009019	0.010051	0.007051
	1.169	0.003366	0.008409	0.00907	0.009033	0.005272
	1.16983	0.00421	0.004954	0.008081	0.007528	0.011359
	1.17067	0.004072	0.005976	0.009624	0.010128	0.008648
	1.1715	0.002673	0.007926	0.008499	0.009819	0.010156
	1.17233	0.003124	0.005499	0.006606	0.010271	0.00951
	1.17317	0.003137	0.00577	0.007806	0.010271	0.011036
	1.174	0.004296	0.007365	0.008353	0.005722	0.008222
	1.17483	0.004025	0.007023	0.008377	0.011455	0.009575
	1.17567	0.003593	0.005884	0.008383	0.009625	0.010277
	1.1765	0.002626	0.008646	0.007585	0.009242	0.008657
	1.17733	0.003478	0.006063	0.010701	0.011157	0.008709
	1.17817	0.004082	0.006682	0.008876	0.009266	0.008929
	1.179	0.004022	0.0073	0.008971	0.007788	0.010544
	1.17983	0.002355	0.005281	0.00891	0.009745	0.011298
	1.18067	0.003564	0.007442	0.007109	0.01137	0.011621
	1.1815	0.004351	0.008569	0.007153	0.00959	0.009791
	1.18233	0.003478	0.007679	0.008441	0.010318	0.010268
	1.18317	0.003267	0.005847	0.008275	0.010596	0.010858
	1.184	0.00414	0.006177	0.00801	0.009819	0.007571
	1.18483	0.004127	0.007658	0.007051	0.009532	0.011031
	1.18567	0.003465	0.007276	0.00648	0.008836	0.010905
	1.1865	0.002657	0.005838	0.009695	0.008995	0.009828
	1.18733	0.004098	0.005844	0.007945	0.011331	0.004851
	1.18817	0.003712	0.005062	0.008373	0.009513	0.00759
	1.189	0.00335	0.004397	0.005121	0.008565	0.008175
	1.18983	0.003598	0.005622	0.006174	0.008082	0.006696
	1.19067	0.002277	0.006035	0.007894	0.011482	0.007932
	1.1915	0.002907	0.007722	0.008037	0.012167	0.010352
	1.19233	0.003884	0.006466	0.008682	0.011308	0.012745
	1.19317	0.003074	0.0082	0.007785	0.008507	0.010427
	1.194	0.002564	0.006198	0.007636	0.01197	0.009116
	1.19483	0.004356	0.008948	0.006813	0.010295	0.006635
	1.19567	0.002574	0.006971	0.008509	0.010345	0.014576
	1.1965	0.003968	0.007833	0.009518	0.009211	0.009046
	1.19733	0.00267	0.00638	0.008244	0.008159	0.007698
	1.19817	0.003514	0.006269	0.009484	0.010291	0.008484
	1.199	0.004504	0.005059	0.007493	0.010384	0.006625
	1.19983	0.004325	0.006752	0.007221	0.011006	0.007983
	1.20067	0.003095	0.0067	0.008353	0.009045	0.009074
	1.2015	0.004327	0.006891	0.011014	0.010148	0.007618
	1.20233	0.003923	0.008156	0.008988	0.009335	0.011256
	1.20317	0.0042	0.00525	0.008869	0.011896	0.009154
	1.204	0.002191	0.006891	0.008292	0.010689	0.00626
	1.20483	0.003426	0.005087	0.009178	0.009258	0.00788
	1.20567	0.002861	0.005816	0.007048	0.008747	0.010062
	1.2065	0.001628	0.006854	0.008771	0.010117	0.009444
	1.20733	0.004624	0.00537	0.007452	0.011509	0.012071
	1.20817	0.005541	0.00723	0.008295	0.010318	0.011308
	1.209	0.004312	0.007174	0.008094	0.011498	0.007782
	1.20983	0.004804	0.007168	0.007914	0.011641	0.009954
	1.21067	0.003272	0.007664	0.007024	0.007432	0.008124
	1.2115	0.00458	0.007932	0.0077	0.009018	0.009191
	1.21233	0.003955	0.006839	0.00836	0.006658	0.00899
	1.21317	0.004994	0.007159	0.008258	0.009509	0.008831
	1.214	0.00335	0.00722	0.008727	0.00843	0.011743
	1.21483	0.00309	0.007667	0.008349	0.010871	0.011809
	1.21567	0.003069	0.008089	0.008907	0.011018	0.007969
	1.2165	0.003051	0.005758	0.006589	0.011397	0.007459
	1.21733	0.005263	0.007655	0.007775	0.010635	0.008297
	1.21817	0.003944	0.005789	0.007959	0.006894	0.010029
	1.219	0.004515	0.006506	0.007646	0.011641	0.005965
	1.21983	0.004494	0.008002	0.007374	0.012972	0.013204
	1.22067	0.003981	0.006706	0.007544	0.007443	0.011289
	1.2215	0.00395	0.006777	0.008067	0.011347	0.012712
	1.22233	0.001673	0.00835	0.007517	0.008848	0.008564
	1.22317	0.00327	0.007735	0.006501	0.009741	0.0101
	1.224	0.004278	0.00537	0.008084	0.009389	0.009884
	1.22483	0.003501	0.005401	0.007867	0.008314	0.005857
	1.22567	0.002988	0.007753	0.008003	0.008105	0.005867
	1.2265	0.00259	0.008175	0.012295	0.010828	0.007908
	1.22733	0.002676	0.00654	0.00839	0.012039	0.012169
	1.22817	0.0034	0.007528	0.008431	0.010333	0.012848
	1.229	0.004335	0.005382	0.00801	0.009207	0.007997
	1.22983	0.002918	0.007023	0.007075	0.011653	0.01039
	1.23067	0.004306	0.007174	0.007333	0.012836	0.009931
	1.2315	0.005091	0.007353	0.00928	0.009958	0.007782
	1.23233	0.002313	0.006715	0.007595	0.011935	0.010179
	1.23317	0.004241	0.007359	0.007748	0.008503	0.009903
	1.234	0.003851	0.007491	0.006851	0.011138	0.011172
	1.23483	0.004145	0.007922	0.008849	0.011598	0.008245
	1.23567	0.003207	0.007467	0.0089	0.009977	0.009711
	1.2365	0.004207	0.007722	0.008363	0.011099	0.012071
	1.23733	0.003947	0.005998	0.006375	0.008109	0.008952
	1.23817	0.003343	0.009102	0.006909	0.010941	0.007805
	1.239	0.003171	0.008794	0.007259	0.009672	0.010647
	1.23983	0.003921	0.006583	0.008145	0.012186	0.012834
	1.24067	0.003499	0.004237	0.008998	0.010511	0.009018
	1.2415	0.003298	0.005499	0.009471	0.011014	0.010732
	1.24233	0.004497	0.005958	0.007123	0.009753	0.009397
	1.24317	0.002097	0.006774	0.009427	0.011892	0.006625
	1.244	0.003632	0.007168	0.006875	0.010117	0.009304
	1.24483	0.003194	0.008612	0.010538	0.010209	0.009308
	1.24567	0.003285	0.006115	0.008237	0.009943	0.010357
	1.2465	0.005018	0.006371	0.009029	0.010651	0.010727
	1.24733	0.003814	0.006912	0.00893	0.009981	0.010942
	1.24817	0.003653	0.007473	0.00925	0.007846	0.00965
	1.249	0.003421	0.006823	0.00839	0.011095	0.008011
	1.24983	0.004848	0.006232	0.008305	0.0106	0.007234
	1.25067	0.004583	0.007645	0.006511	0.012558	0.010853
	1.2515	0.004619	0.007744	0.008275	0.011362	0.013798
	1.25233	0.004452	0.006531	0.008054	0.010562	0.010132
	1.25317	0.002121	0.006383	0.010123	0.011239	0.00833
	1.254	0.004361	0.008024	0.00979	0.011908	0.0109
	1.25483	0.002655	0.008098	0.008067	0.0113	0.012005
	1.25567	0.003512	0.009277	0.009627	0.01031	0.006195
	1.2565	0.004674	0.008166	0.008662	0.010813	0.007604
	1.25733	0.001878	0.008169	0.009342	0.010531	0.008887
	1.25817	0.003603	0.006435	0.010099	0.010538	0.007365
	1.259	0.004916	0.006765	0.008162	0.010681	0.0095
	1.25983	0.003048	0.006617	0.008502	0.008794	0.011696
	1.26067	0.003731	0.006959	0.0075	0.012968	0.009135
	1.2615	0.004364	0.005881	0.008543	0.011107	0.009252
	1.26233	0.002584	0.008187	0.007979	0.008647	0.009627
	1.26317	0.005929	0.008039	0.009328	0.009536	0.012773
	1.264	0.00321	0.006765	0.009444	0.011347	0.009453
	1.26483	0.004275	0.005037	0.010235	0.012941	0.010427
	1.26567	0.004166	0.005632	0.008145	0.011459	0.008826
	1.2665	0.003634	0.008166	0.005964	0.011111	0.009116
	1.26733	0.00279	0.007097	0.009128	0.008132	0.010146
	1.26817	0.004314	0.00719	0.009437	0.010496	0.005127
	1.269	0.003804	0.008119	0.009651	0.007753	0.007094
	1.26983	0.003994	0.00598	0.008064	0.012697	0.010306
	1.27067	0.004533	0.005866	0.009117	0.011811	0.00811
	1.2715	0.003507	0.008631	0.00995	0.012368	0.011064
	1.27233	0.00395	0.006448	0.00803	0.008991	0.014084
	1.27317	0.004827	0.00739	0.010551	0.007014	0.007721
	1.274	0.004359	0.007014	0.009131	0.007575	0.00921
	1.27483	0.004919	0.007485	0.006477	0.008519	0.007454
	1.27567	0.004976	0.006143	0.007693	0.012639	0.009776
	1.2765	0.003343	0.007033	0.006096	0.011123	0.007847
	1.27733	0.003275	0.009022	0.008577	0.009343	0.010231
	1.27817	0.003468	0.007017	0.008601	0.012121	0.00899
	1.279	0.005203	0.006762	0.007717	0.009424	0.010151
	1.27983	0.004416	0.007427	0.008339	0.009842	0.009823
	1.28067	0.002957	0.006623	0.009559	0.010179	0.008531
	1.2815	0.004692	0.008317	0.006297	0.010279	0.010488
	1.28233	0.003509	0.007845	0.008733	0.010863	0.011734
	1.28317	0.003767	0.008455	0.008438	0.011123	0.008465
	1.284	0.002014	0.006534	0.008241	0.012376	0.009341
	1.28483	0.003587	0.008714	0.007374	0.011022	0.011008
	1.28567	0.004155	0.006832	0.008849	0.008411	0.009959
	1.2865	0.003728	0.006346	0.00805	0.010697	0.00898
	1.28733	0.005083	0.008671	0.008251	0.010716	0.009805
	1.28817	0.003462	0.008079	0.010405	0.008697	0.010811
	1.289	0.004124	0.006817	0.008322	0.00795	0.008765
	1.28983	0.004856	0.007679	0.00715	0.011076	0.00972
	1.29067	0.004924	0.009896	0.00574	0.008712	0.008348
	1.2915	0.003759	0.007033	0.007153	0.008952	0.010048
	1.29233	0.00471	0.006746	0.006993	0.009107	0.010427
	1.29317	0.004163	0.005625	0.007466	0.009351	0.008091
	1.294	0.0044	0.006444	0.008312	0.008886	0.010104
	1.29483	0.004017	0.005946	0.010252	0.011738	0.011087
	1.29567	0.003822	0.007661	0.00838	0.010237	0.006195
	1.2965	0.005169	0.007245	0.008852	0.009238	0.011172
	1.29733	0.003027	0.007787	0.009909	0.008469	0.007164
	1.29817	0.00422	0.008206	0.009015	0.009184	0.007154
	1.299	0.003887	0.007562	0.012077	0.010647	0.007571
	1.29983	0.003767	0.005853	0.00666	0.010589	0.010226
	1.30067	0.003009	0.008166	0.008625	0.011548	0.007552
	1.3015	0.003686	0.006943	0.008845	0.009606	0.009065
	1.30233	0.003262	0.004794	0.008363	0.009664	0.009196
	1.30317	0.003397	0.004994	0.00959	0.011219	0.008021
	1.304	0.004627	0.007833	0.008098	0.010275	0.011429
	1.30483	0.003301	0.005721	0.008924	0.007985	0.010334
	1.30567	0.005036	0.007421	0.006643	0.010368	0.009978
	1.3065	0.004452	0.007553	0.007231	0.011088	0.009158
	1.30733	0.003275	0.008717	0.009712	0.010538	0.010732
	1.30817	0.004551	0.007784	0.007564	0.011173	0.013134
	1.309	0.00341	0.00787	0.009916	0.010078	0.011869
	1.30983	0.004575	0.005912	0.00644	0.010972	0.010076
	1.31067	0.004929	0.008517	0.00875	0.011432	0.008924
	1.3115	0.003303	0.006996	0.008805	0.01074	0.008779
	1.31233	0.004981	0.010413	0.008142	0.012194	0.005544
	1.31317	0.004408	0.007661	0.008917	0.011041	0.011462
	1.314	0.002738	0.007381	0.008913	0.010028	0.010142
	1.31483	0.002665	0.006149	0.010031	0.009792	0.00899
	1.31567	0.003926	0.007356	0.010038	0.007869	0.011368
	1.3165	0.004663	0.005859	0.007877	0.010945	0.010788
	1.31733	0.003877	0.006965	0.007897	0.008325	0.00774
	1.31817	0.005244	0.006546	0.009484	0.01142	0.007955
	1.319	0.002819	0.007079	0.009403	0.011622	0.00957
	1.31983	0.003303	0.008532	0.008509	0.009846	0.011097
	1.32067	0.003861	0.006509	0.008648	0.011227	0.009308
	1.3215	0.003647	0.005869	0.007527	0.010136	0.008578
	1.32233	0.004992	0.005539	0.008941	0.011095	0.009856
	1.32317	0.003955	0.008711	0.00717	0.008674	0.011125
	1.324	0.003481	0.007836	0.008077	0.012453	0.009847
	1.32483	0.002332	0.007593	0.011061	0.010716	0.00943
	1.32567	0.004645	0.007393	0.007194	0.009734	0.010348
	1.3265	0.005515	0.007205	0.008703	0.01079	0.010839
	1.32733	0.004781	0.007153	0.00767	0.011196	0.009622
	1.32817	0.002652	0.005656	0.010259	0.010705	0.010699
	1.329	0.003168	0.008292	0.009182	0.008314	0.011073
	1.32983	0.004051	0.006629	0.008244	0.012933	0.009617
	1.33067	0.005385	0.007079	0.008047	0.009854	0.007964
	1.3315	0.003129	0.008363	0.008699	0.01166	0.011865
	1.33233	0.004106	0.007445	0.009603	0.00906	0.01414
	1.33317	0.004517	0.006906	0.009121	0.011428	0.012038
	1.334	0.004335	0.006931	0.007309	0.008519	0.009655
	1.33483	0.003475	0.006121	0.011231	0.011006	0.010933
	1.33567	0.003124	0.009484	0.008713	0.011211	0.006939
	1.3365	0.004755	0.008175	0.008713	0.012457	0.008007
	1.33733	0.003533	0.007818	0.009879	0.009269	0.006129
	1.33817	0.004184	0.00541	0.009328	0.009517	0.008419
	1.339	0.003741	0.00767	0.008071	0.011184	0.013475
	1.33983	0.004223	0.006934	0.009036	0.009672	0.010212
	1.34067	0.00346	0.00715	0.007959	0.008233	0.008522
	1.3415	0.004095	0.009336	0.007887	0.009532	0.012174
	1.34233	0.002558	0.007864	0.009545	0.010774	0.010324
	1.34317	0.003512	0.008994	0.010402	0.010542	0.011176
	1.344	0.00378	0.007519	0.008553	0.012229	0.012272
	1.34483	0.003546	0.006823	0.008601	0.012028	0.010104
	1.34567	0.003447	0.008055	0.01012	0.01161	0.012759
	1.3465	0.004257	0.006306	0.009212	0.009912	0.011055
	1.34733	0.005033	0.007599	0.008251	0.01361	0.011134
	1.34817	0.004695	0.007353	0.008893	0.011467	0.009922
	1.349	0.004622	0.007304	0.008251	0.010596	0.008058
	1.34983	0.002741	0.007106	0.008115	0.009521	0.009851
	1.35067	0.004002	0.007624	0.009535	0.010825	0.010516
	1.3515	0.005304	0.007919	0.007483	0.010693	0.009486
	1.35233	0.003436	0.006934	0.00871	0.008418	0.013372
	1.35317	0.004387	0.006386	0.010742	0.00954	0.014421
	1.354	0.0036	0.007368	0.008917	0.011277	0.010142
	1.35483	0.005494	0.00678	0.008455	0.012384	0.00951
	1.35567	0.002746	0.008193	0.008614	0.011208	0.00951
	1.3565	0.005135	0.00795	0.008696	0.009002	0.012375
	1.35733	0.00521	0.007187	0.009647	0.011993	0.010867
	1.35817	0.00366	0.005801	0.010069	0.00983	0.008489
	1.359	0.004017	0.009092	0.007693	0.009672	0.011045
	1.35983	0.005849	0.006715	0.009066	0.009977	0.009187
	1.36067	0.005328	0.007633	0.009185	0.009018	0.010526
	1.3615	0.003053	0.009767	0.008757	0.009459	0.010114
	1.36233	0.00428	0.007676	0.008343	0.009447	0.010516
	1.36317	0.00445	0.007926	0.009532	0.012279	0.008086
	1.364	0.004299	0.008049	0.010388	0.012337	0.009627
	1.36483	0.004546	0.005943	0.007252	0.009455	0.010961
	1.36567	0.005138	0.008412	0.009573	0.009293	0.004771
	1.3665	0.004127	0.007568	0.008509	0.010237	0.007913
	1.36733	0.00403	0.006549	0.006844	0.010171	0.010825
	1.36817	0.004116	0.008655	0.007537	0.00954	0.008892
	1.369	0.002678	0.005493	0.007969	0.010438	0.012038
	1.36983	0.004093	0.006469	0.009474	0.009815	0.011542
	1.37067	0.002923	0.006731	0.009505	0.010295	0.010352
	1.3715	0.002816	0.006719	0.010609	0.011908	0.007735
	1.37233	0.003939	0.007227	0.006844	0.009865	0.008821
	1.37317	0.003126	0.006922	0.008536	0.010678	0.006335
	1.374	0.004111	0.008255	0.007673	0.011281	0.010366
	1.37483	0.004004	0.008461	0.00698	0.010859	0.006785
	1.37567	0.003366	0.006851	0.009321	0.010581	0.014379
	1.3765	0.004426	0.006281	0.008689	0.013455	0.01186
	1.37733	0.003934	0.007802	0.009376	0.010712	0.009664
	1.37817	0.00328	0.008698	0.009032	0.008894	0.009088
	1.379	0.00445	0.005647	0.008822	0.006229	0.008812
	1.37983	0.006266	0.007504	0.00837	0.008902	0.011097
	1.38067	0.003387	0.009477	0.007306	0.010581	0.01009
	1.3815	0.003853	0.007969	0.010266	0.010476	0.013504
	1.38233	0.002988	0.007941	0.008128	0.010121	0.011809
	1.38317	0.003035	0.008141	0.009736	0.012689	0.01215
	1.384	0.004189	0.006989	0.009246	0.011057	0.011195
	1.38483	0.006393	0.007648	0.008468	0.011594	0.009683
	1.38567	0.004953	0.007744	0.009535	0.011649	0.004654
	1.3865	0.002845	0.007177	0.008251	0.010016	0.006284
	1.38733	0.003775	0.006919	0.008716	0.011889	0.007323
	1.38817	0.003645	0.007171	0.01013	0.009397	0.014112
	1.389	0.004153	0.007454	0.009559	0.010821	0.012759
	1.38983	0.003978	0.007202	0.008601	0.009091	0.008915
	1.39067	0.00483	0.007106	0.007337	0.012848	0.011378
	1.3915	0.005432	0.007023	0.007714	0.013119	0.009706
	1.39233	0.00365	0.006685	0.009766	0.008697	0.009393
	1.39317	0.004781	0.006685	0.007612	0.010674	0.008751
	1.394	0.003793	0.008144	0.01047	0.009339	0.009584
	1.39483	0.003259	0.008535	0.008465	0.009556	0.010352
	1.39567	0.00377	0.006885	0.009158	0.010519	0.013166
	1.3965	0.004194	0.008492	0.009056	0.011451	0.010273
	1.39733	0.002639	0.006857	0.00749	0.014105	0.007665
	1.39817	0.004205	0.007467	0.00736	0.008318	0.009959
	1.399	0.004491	0.008258	0.009644	0.009266	0.006485
	1.39983	0.006088	0.007901	0.009848	0.01031	0.012061
	1.40067	0.00341	0.008119	0.009121	0.011304	0.013152
	1.4015	0.003249	0.00714	0.008281	0.010523	0.01039
	1.40233	0.004168	0.009508	0.007833	0.011277	0.011659
	1.40317	0.004247	0.008698	0.009253	0.00932	0.014014
	1.404	0.003303	0.009505	0.007877	0.008035	0.011148
	1.40483	0.004072	0.01021	0.00752	0.011177	0.009538
	1.40567	0.004041	0.007541	0.01137	0.009389	0.009308
	1.4065	0.003475	0.008119	0.010028	0.010329	0.013672
	1.40733	0.004452	0.009086	0.010076	0.011239	0.009407
	1.40817	0.004484	0.009739	0.006919	0.011776	0.010254
	1.409	0.003371	0.007904	0.008937	0.012852	0.013124
	1.40983	0.00365	0.008289	0.010089	0.008805	0.008765
	1.41067	0.004244	0.0088	0.008003	0.007455	0.00729
	1.4115	0.004202	0.0067	0.008482	0.00961	0.011668
	1.41233	0.003006	0.008588	0.008145	0.011776	0.012998
	1.41317	0.005083	0.007159	0.009647	0.010295	0.010446
	1.414	0.005049	0.007538	0.009192	0.013096	0.009884
	1.41483	0.002558	0.007975	0.008852	0.01233	0.013035
	1.41567	0.003668	0.007196	0.01068	0.010639	0.013944
	1.4165	0.003306	0.008615	0.009845	0.012066	0.011256
	1.41733	0.004619	0.007334	0.006912	0.007374	0.01422
	1.41817	0.004992	0.008123	0.008805	0.011289	0.012745
	1.419	0.004491	0.008338	0.010769	0.010987	0.012272
	1.41983	0.004486	0.008055	0.007816	0.010322	0.009744
	1.42067	0.003908	0.007297	0.009094	0.011444	0.01393
	1.4215	0.003475	0.007402	0.010592	0.011254	0.009425
	1.42233	0.004973	0.00952	0.008761	0.010442	0.011968
	1.42317	0.003603	0.009976	0.009515	0.01221	0.007768
	1.424	0.003895	0.007134	0.008207	0.009722	0.012118
	1.42483	0.002564	0.009219	0.009739	0.007753	0.01658
	1.42567	0.004043	0.010989	0.008808	0.010167	0.012801
	1.4265	0.004715	0.008083	0.009545	0.011711	0.014126
	1.42733	0.004562	0.0065	0.009348	0.009958	0.013555
	1.42817	0.003947	0.007541	0.009328	0.011026	0.014178
	1.429	0.004465	0.008372	0.009148	0.010883	0.01038
	1.42983	0.005849	0.008535	0.008397	0.009792	0.009266
	1.43067	0.002577	0.009179	0.009111	0.011397	0.012281
	1.4315	0.004551	0.008939	0.008625	0.011734	0.014299
	1.43233	0.005664	0.009197	0.010381	0.011703	0.01341
	1.43317	0.004392	0.010102	0.009348	0.011916	0.017338
	1.434	0.004713	0.009213	0.0084	0.011018	0.012909
	1.43483	0.004705	0.009234	0.010167	0.010155	0.013536
	1.43567	0.004919	0.008196	0.011374	0.010519	0.010039
	1.4365	0.00527	0.009259	0.010055	0.010871	0.014037
	1.43733	0.003444	0.008064	0.011313	0.011525	0.012043
	1.43817	0.004489	0.008772	0.009444	0.008774	0.013232
	1.439	0.004504	0.008295	0.010014	0.012241	0.015456
	1.43983	0.003397	0.00957	0.010511	0.011204	0.014936
	1.44067	0.005414	0.007008	0.009929	0.012921	0.011411
	1.4415	0.003124	0.010678	0.008159	0.013076	0.012188
	1.44233	0.003366	0.007929	0.008992	0.010635	0.015091
	1.44317	0.005567	0.008655	0.00997	0.012724	0.014889
	1.444	0.004314	0.006697	0.010714	0.010256	0.012665
	1.44483	0.003731	0.008914	0.008577	0.010883	0.013546
	1.44567	0.004283	0.010198	0.008757	0.009474	0.016879
	1.4465	0.003369	0.007768	0.010538	0.01108	0.015737
	1.44733	0.003374	0.007935	0.010796	0.009877	0.0109
	1.44817	0.003926	0.008584	0.009797	0.011262	0.012665
	1.449	0.004069	0.010309	0.009749	0.009254	0.016584
	1.44983	0.004017	0.009351	0.007537	0.012039	0.012403
	1.45067	0.002947	0.009326	0.012009	0.012024	0.013719
	1.4515	0.003843	0.009154	0.008778	0.013587	0.014782
	1.45233	0.005148	0.008264	0.010443	0.009095	0.013485
	1.45317	0.003639	0.00908	0.007445	0.011807	0.012333
	1.454	0.004426	0.009351	0.010351	0.01103	0.014655
	1.45483	0.006693	0.009268	0.008954	0.010894	0.014234
	1.45567	0.003715	0.009407	0.009352	0.013099	0.013873
	1.4565	0.003077	0.008969	0.011313	0.010422	0.012932
	1.45733	0.00365	0.007719	0.009015	0.010171	0.014328
	1.45817	0.006021	0.009225	0.009369	0.011633	0.014168
	1.459	0.003314	0.012329	0.009444	0.013045	0.012104
	1.45983	0.004528	0.01062	0.011731	0.010821	0.013967
	1.46067	0.004747	0.009265	0.010531	0.010887	0.017924
	1.4615	0.005781	0.01057	0.011666	0.009664	0.012993
	1.46233	0.003744	0.010386	0.009681	0.010852	0.016116
	1.46317	0.004108	0.010244	0.010405	0.01274	0.012296
	1.464	0.004366	0.009924	0.011241	0.010175	0.01872
	1.46483	0.005573	0.010527	0.01031	0.010836	0.011762
	1.46567	0.002436	0.008723	0.009811	0.011753	0.014098
	1.4665	0.003025	0.011839	0.010147	0.010368	0.013658
	1.46733	0.003569	0.009397	0.009817	0.01074	0.015489
	1.46817	0.003535	0.009887	0.009216	0.011726	0.014028
	1.469	0.004645	0.01001	0.011765	0.014001	0.013569
	1.46983	0.005083	0.010512	0.010256	0.012051	0.016716
	1.47067	0.005677	0.010025	0.010956	0.010349	0.017132
	1.4715	0.0031	0.009828	0.01015	0.010271	0.015213
	1.47233	0.003267	0.011149	0.009641	0.011722	0.010395
	1.47317	0.00408	0.009684	0.010922	0.009192	0.014346
	1.474	0.00296	0.011522	0.010871	0.009149	0.017928
	1.47483	0.004299	0.009637	0.009569	0.013931	0.015447
	1.47567	0.002808	0.009585	0.00998	0.013509	0.017699
	1.4765	0.004744	0.008015	0.00891	0.012968	0.018158
	1.47733	0.004161	0.009751	0.009182	0.011304	0.018425
	1.47817	0.003178	0.009173	0.010225	0.010712	0.020475
	1.479	0.004244	0.013492	0.009576	0.011072	0.014997
	1.47983	0.004429	0.00872	0.008927	0.009327	0.017184
	1.48067	0.003655	0.011356	0.011584	0.011119	0.017816
	1.4815	0.004254	0.009961	0.01064	0.010821	0.015484
	1.48233	0.003752	0.01179	0.01119	0.011072	0.01436
	1.48317	0.00445	0.008862	0.008903	0.013173	0.016898
	1.484	0.004968	0.0107	0.009732	0.013103	0.018036
	1.48483	0.003035	0.008822	0.009637	0.011308	0.017633
	1.48567	0.00446	0.010386	0.010052	0.010449	0.017099
	1.4865	0.00292	0.010324	0.008747	0.013699	0.01635
	1.48733	0.002821	0.008126	0.010901	0.01144	0.018837
	1.48817	0.003249	0.009096	0.010375	0.012461	0.018874
	1.489	0.004314	0.008153	0.011989	0.01024	0.016912
	1.48983	0.004635	0.010413	0.009243	0.011246	0.017563
	1.49067	0.004249	0.008997	0.009233	0.013564	0.017263
	1.4915	0.003204	0.010632	0.009141	0.011602	0.015835
	1.49233	0.004588	0.010121	0.010745	0.011502	0.017357
	1.49317	0.004744	0.008483	0.009963	0.011285	0.019108
	1.494	0.005039	0.009758	0.010412	0.010546	0.017708
	1.49483	0.004854	0.009567	0.009637	0.012229	0.02048
	1.49567	0.002931	0.008735	0.009175	0.01154	0.016046
	1.4965	0.0029	0.009003	0.011136	0.013038	0.017746
	1.49733	0.005489	0.010019	0.010147	0.011533	0.015798
	1.49817	0.003374	0.009068	0.009817	0.0106	0.017577
	1.499	0.003895	0.010881	0.009529	0.012453	0.01451
	1.49983	0.003512	0.011054	0.010313	0.011281	0.01452
	1.50067	0.003606	0.010749	0.009406	0.01127	0.017207
	1.5015	0.005023	0.009206	0.010099	0.010786	0.0176
	1.50233	0.004059	0.008815	0.008465	0.011668	0.017488
	1.50317	0.004903	0.00956	0.009131	0.012055	0.017067
	1.504	0.004622	0.009721	0.009216	0.012492	0.017586
	1.50483	0.002715	0.007257	0.009545	0.010554	0.019188
	1.50567	0.00409	0.011042	0.009637	0.011664	0.020639
	1.5065	0.004874	0.010457	0.009498	0.016229	0.018954
	1.50733	0.004317	0.008603	0.010052	0.012341	0.016074
	1.50817	0.003069	0.010201	0.009128	0.010585	0.018499
	1.509	0.005117	0.011069	0.008424	0.011842	0.020962
	1.50983	0.003111	0.010795	0.008203	0.011208	0.01908
	1.51067	0.003702	0.011226	0.011085	0.010384	0.017081
	1.5115	0.004299	0.008415	0.010266	0.010438	0.021243
	1.51233	0.003822	0.006694	0.006919	0.012507	0.022236
	1.51317	0.004585	0.007879	0.01136	0.010956	0.020073
	1.514	0.005489	0.009585	0.010313	0.010287	0.020536
	1.51483	0.004314	0.008584	0.009318	0.01127	0.018869
	1.51567	0.004197	0.008822	0.009155	0.010879	0.01871
	1.5165	0.006495	0.009825	0.008805	0.013773	0.019834
	1.51733	0.003561	0.008541	0.01119	0.012453	0.020489
	1.51817	0.002806	0.008498	0.0096	0.010573	0.022231
	1.519	0.003442	0.010398	0.008828	0.010751	0.018916
	1.51983	0.004377	0.008886	0.010147	0.011304	0.022493
	1.52067	0.006646	0.006919	0.009301	0.011208	0.022077
	1.5215	0.004085	0.009567	0.010222	0.01038	0.018528
	1.52233	0.004004	0.008834	0.008947	0.009973	0.019
	1.52317	0.002446	0.008948	0.008533	0.010445	0.016233
	1.524	0.003512	0.007682	0.008254	0.011486	0.020588
	1.52483	0.003884	0.009357	0.010861	0.011478	0.015999
	1.52567	0.00353	0.006494	0.008465	0.010716	0.021833
	1.5265	0.005304	0.007815	0.008482	0.01178	0.017488
	1.52733	0.00341	0.008424	0.010538	0.00937	0.019103
	1.52817	0.00519	0.007818	0.009471	0.014651	0.021412
	1.529	0.005646	0.008828	0.007734	0.009308	0.018921
	1.52983	0.004168	0.007538	0.009342	0.010012	0.016903
	1.53067	0.004405	0.006651	0.010918	0.012871	0.021042
	1.5315	0.005124	0.007701	0.009936	0.011293	0.020222
	1.53233	0.003905	0.008394	0.010086	0.01019	0.017371
	1.53317	0.005648	0.009493	0.008241	0.012589	0.020007
	1.534	0.004718	0.009133	0.008927	0.010546	0.019773
	1.53483	0.003679	0.007682	0.010201	0.00995	0.017877
	1.53567	0.003861	0.008375	0.009879	0.011328	0.019539
	1.5365	0.003905	0.007467	0.009331	0.011397	0.019913
	1.53733	0.005036	0.008363	0.008077	0.013115	0.021618
	1.53817	0.005007	0.008384	0.00875	0.012345	0.017413
	1.539	0.004575	0.00916	0.010293	0.011885	0.019829
	1.53983	0.003694	0.009182	0.009131	0.010689	0.01805
	1.54067	0.003574	0.007969	0.008822	0.0106	0.018055
	1.5415	0.004999	0.009108	0.009481	0.012817	0.016875
	1.54233	0.005067	0.010099	0.009627	0.013432	0.022259
	1.54317	0.00397	0.007655	0.008594	0.011045	0.019057
	1.544	0.004171	0.007119	0.009576	0.010763	0.019361
	1.54483	0.005059	0.006583	0.010035	0.011602	0.019956
	1.54567	0.004874	0.007861	0.010103	0.011045	0.019703
	1.5465	0.00335	0.010974	0.009984	0.0119	0.014833
	1.54733	0.004663	0.007023	0.009811	0.012121	0.014693
	1.54817	0.004588	0.008372	0.008924	0.010631	0.011757
	1.549	0.002577	0.007498	0.010694	0.008739	0.016538
	1.54983	0.003496	0.006765	0.010086	0.012132	0.02004
	1.55067	0.003603	0.007618	0.010004	0.012434	0.017526
	1.5515	0.003939	0.005863	0.011618	0.009269	0.01915
	1.55233	0.004158	0.007396	0.009345	0.013219	0.019174
	1.55317	0.004382	0.008794	0.007751	0.00971	0.013307
	1.554	0.005653	0.009363	0.009929	0.014554	0.016584
	1.55483	0.004762	0.009705	0.009569	0.011409	0.016907
	1.55567	0.004202	0.009459	0.013681	0.01233	0.015236
	1.5565	0.005377	0.009231	0.00732	0.01226	0.015058
	1.55733	0.004327	0.009684	0.010076	0.009378	0.014234
	1.55817	0.004309	0.008618	0.009467	0.011908	0.017039
	1.559	0.005606	0.007534	0.007048	0.011981	0.013307
	1.55983	0.003666	0.010284	0.008444	0.010983	0.013031
	1.56067	0.005153	0.006802	0.008655	0.013796	0.010301
	1.5615	0.004921	0.008892	0.010249	0.012968	0.01739
	1.56233	0.004111	0.007615	0.010001	0.012341	0.01872
	1.56317	0.004247	0.007636	0.010912	0.01366	0.015077
	1.564	0.006466	0.007479	0.009189	0.011947	0.013349
	1.56483	0.00352	0.007414	0.010011	0.010051	0.012792
	1.56567	0.002889	0.009921	0.007731	0.012415	0.008681
	1.5665	0.005005	0.006521	0.011054	0.010767	0.01156
	1.56733	0.003869	0.007134	0.010303	0.01303	0.014697
	1.56817	0.004843	0.009293	0.011306	0.011521	0.012726
	1.569	0.003212	0.009407	0.009355	0.009366	0.01237
	1.56983	0.003392	0.007984	0.007761	0.010941	0.014669
	1.57067	0.003892	0.005456	0.009168	0.009513	0.009997
	1.5715	0.002248	0.005921	0.007456	0.013308	0.010741
	1.57233	0.003363	0.007427	0.009121	0.01284	0.010132
	1.57317	0.002425	0.007485	0.010657	0.011153	0.010048
	1.574	0.004405	0.007578	0.0105	0.012272	0.014379
	1.57483	0.004197	0.009012	0.010409	0.009436	0.01304
	1.57567	0.005333	0.007753	0.008618	0.010492	0.013471
	1.5765	0.003754	0.006614	0.007908	0.011974	0.010877
	1.57733	0.003434	0.008914	0.010582	0.011575	0.009697
	1.57817	0.002735	0.007716	0.009461	0.012244	0.006031
	1.579	0.004577	0.006558	0.008873	0.010635	0.010825
	1.57983	0.003645	0.007775	0.009787	0.00983	0.010802
	1.58067	0.004304	0.009286	0.008788	0.010914	0.012544
	1.5815	0.005724	0.007852	0.010477	0.013316	0.010872
	1.58233	0.001902	0.007667	0.009943	0.01144	0.010165
	1.58317	0.005203	0.006481	0.008757	0.012314	0.011205
	1.584	0.005281	0.008538	0.009056	0.010565	0.01016
	1.58483	0.004687	0.00872	0.00926	0.010538	0.008742
	1.58567	0.003332	0.006057	0.010191	0.011347	0.011687
	1.5865	0.003963	0.006269	0.009698	0.010983	0.012988
	1.58733	0.003491	0.008043	0.009963	0.011931	0.011851
	1.58817	0.004361	0.005373	0.008944	0.010763	0.012722
	1.589	0.004963	0.00626	0.009552	0.011699	0.008419
	1.58983	0.0044	0.007414	0.008618	0.009954	0.011013
	1.59067	0.003749	0.007802	0.009304	0.012391	0.0039
	1.5915	0.004408	0.007254	0.008489	0.010209	0.009809
	1.59233	0.005096	0.005863	0.010273	0.012635	0.012192
	1.59317	0.005536	0.00791	0.010154	0.010128	0.010474
	1.594	0.004369	0.007433	0.008638	0.012183	0.009191
	1.59483	0.003048	0.008107	0.008805	0.009196	0.00876
	1.59567	0.004726	0.008446	0.009073	0.009571	0.010118
	1.5965	0.003983	0.005395	0.00996	0.012272	0.00854
	1.59733	0.004963	0.008166	0.007262	0.009885	0.007131
	1.59817	0.003827	0.00718	0.009427	0.012171	0.01076
	1.599	0.003606	0.006093	0.010697	0.012221	0.00847
	1.59983	0.005025	0.007347	0.009478	0.007262	0.008615
	1.60067	0.00328	0.007319	0.009889	0.010202	0.005197
	1.6015	0.00433	0.006432	0.008856	0.008728	0.008461
	1.60233	0.003785	0.007177	0.007462	0.010581	0.009425
	1.60317	0.002629	0.006839	0.007925	0.009962	0.009692
	1.604	0.004067	0.007445	0.008764	0.012357	0.007426
	1.60483	0.005085	0.005859	0.008444	0.011417	0.010526
	1.60567	0.003811	0.006374	0.008281	0.010906	0.010315
	1.6065	0.004934	0.005582	0.00718	0.010565	0.005628
	1.60733	0.004069	0.004954	0.008778	0.010403	0.008545
	1.60817	0.003926	0.00714	0.008312	0.009753	0.007899
	1.609	0.003025	0.00823	0.007078	0.009699	0.007693
	1.60983	0.003772	0.005893	0.008169	0.010616	0.009528
	1.61067	0.00397	0.007433	0.009189	0.010906	0.011907
	1.6115	0.003473	0.006177	0.007819	0.009618	0.008016
	1.61233	0.004585	0.006023	0.007031	0.010504	0.009617
	1.61317	0.00329	0.005287	0.009172	0.009161	0.006864
	1.614	0.003887	0.007399	0.005858	0.011331	0.004261
	1.61483	0.004416	0.009496	0.008234	0.010024	0.01142
	1.61567	0.005025	0.007676	0.009352	0.007962	0.00412
	1.6165	0.001415	0.006845	0.007748	0.011583	0.003413
	1.61733	0.004218	0.007756	0.009675	0.0105	0.007103
	1.61817	0.00451	0.003907	0.007558	0.008755	0.00914
	1.619	0.006167	0.005918	0.007371	0.011227	0.007543
	1.61983	0.003645	0.007254	0.007843	0.011784	0.007777
	1.62067	0.004244	0.006016	0.008941	0.008952	0.005314
	1.6215	0.004979	0.007257	0.00577	0.008917	0.008372
	1.62233	0.003864	0.007636	0.0089	0.010759	0.005558
	1.62317	0.00427	0.007347	0.009066	0.010674	0.008376
	1.624	0.00397	0.007507	0.008176	0.009838	0.009266
	1.62483	0.003668	0.008033	0.008162	0.008948	0.008147
	1.62567	0.005242	0.007199	0.00994	0.009238	0.007286
	1.6265	0.003981	0.006518	0.009946	0.012616	0.008948
	1.62733	0.002644	0.006912	0.007476	0.010039	0.006396
	1.62817	0.005309	0.008018	0.009026	0.010368	0.006471
	1.629	0.00377	0.005881	0.007673	0.010298	0.009098
	1.62983	0.005036	0.006531	0.007089	0.010573	0.006822
	1.63067	0.0034	0.00924	0.007289	0.009107	0.00773
	1.6315	0.005291	0.006047	0.006011	0.011993	0.011898
	1.63233	0.004491	0.008153	0.008356	0.008209	0.007323
	1.63317	0.004536	0.005262	0.009647	0.007494	0.006911
	1.634	0.004687	0.00698	0.008312	0.010252	0.004504
	1.63483	0.004207	0.006571	0.008135	0.011467	0.007033
	1.63567	0.004249	0.004896	0.008404	0.012109	0.007276
	1.6365	0.005458	0.004813	0.00766	0.010728	0.006138
	1.63733	0.004452	0.006678	0.008438	0.009262	0.007094
	1.63817	0.00428	0.006247	0.007163	0.010225	0.00391
	1.639	0.004202	0.007704	0.009549	0.008755	0.00891
	1.63983	0.004822	0.00497	0.008292	0.012217	0.00729
	1.64067	0.004778	0.004043	0.007578	0.009784	0.007061
	1.6415	0.003517	0.005625	0.00683	0.009892	0.006255
	1.64233	0.00575	0.005419	0.008064	0.009382	0.004532
	1.64317	0.004176	0.008018	0.008383	0.01074	0.010924
	1.644	0.003981	0.006811	0.007347	0.008109	0.008877
	1.64483	0.003973	0.006731	0.007075	0.009068	0.010544
	1.64567	0.003064	0.0082	0.009246	0.010364	0.005745
	1.6465	0.003176	0.006525	0.00823	0.009262	0.007042
	1.64733	0.002605	0.008119	0.007123	0.009478	0.005141
	1.64817	0.005208	0.005253	0.007829	0.011088	0.006157
	1.649	0.005156	0.005943	0.007252	0.00937	0.008826
	1.64983	0.005135	0.007815	0.009743	0.010662	0.007861
	1.65067	0.00409	0.00771	0.010184	0.010457	0.007389
	1.6515	0.004223	0.005133	0.00715	0.00891	0.007398
	1.65233	0.004158	0.005256	0.005903	0.010407	0.006382
	1.65317	0.004395	0.006623	0.008842	0.009625	0.008133
	1.654	0.004788	0.006081	0.009145	0.011134	0.010675
	1.65483	0.003095	0.006337	0.008492	0.011977	0.00538
	1.65567	0.003645	0.004585	0.009124	0.010643	0.007627
	1.6565	0.005059	0.004714	0.008913	0.010198	0.007763
	1.65733	0.004671	0.005758	0.00717	0.010809	0.007122
	1.65817	0.004637	0.005512	0.006416	0.009896	0.011191
	1.659	0.004945	0.007205	0.008682	0.009625	0.00677
	1.65983	0.003293	0.007223	0.007306	0.009324	0.007183
	1.66067	0.004119	0.006315	0.008679	0.010387	0.005445
	1.6615	0.004249	0.005816	0.009331	0.010871	0.008273
	1.66233	0.004695	0.006152	0.00806	0.010391	0.010516
	1.66317	0.003728	0.005906	0.006796	0.010952	0.00516
	1.664	0.004833	0.007593	0.007313	0.010105	0.004392
	1.66483	0.005039	0.007593	0.009868	0.008298	0.007983
	1.66567	0.003449	0.007969	0.008186	0.010546	0.006616
[truncated: 34,024 more rows]
