# Supplementary material for: Leveraging platinum-protein interactions to overcome chemoresistance
Source: Nat Commun. 2025 Oct 20;16:9263. doi: 10.1038/s41467-025-64295-0 (PMC12537935; doi:10.1038/s41467-025-64295-0)
Supplement: Supplementary file 4 — Source data [file 41467_2025_64295_MOESM4_ESM.zip › Excel files/Source Data Figure S20.xlsx]

## Sheet: Figure S20
Figure S20	The progress of the reaction of DoxPt with 0 μM, 100 μM, and 200 μM (L)-cysteine. Solvent gradients are in the text.

## Sheet: Figure S20 raw data
Figure S20	time (h)	DoxPt (50 μM) + (L)-Cys (100μM), monitored with MeCN/H2O/CF3CO2H	DoxPt (50 μM) + (L)-Cys (200μM), monitored with MeCN/H2O/CF3CO2H	DoxPt (50 μM) + (L)-Cys (0 μM), monitored with MeOH/H2O	DoxPt (50 μM) + (L)-Cys (100μM), monitored with MeOH/H2O	DoxPt (50 μM) + (L)-Cys (200μM), monitored with MeOH/H2O
	0	100	100	100	100	100
	1	83	75	95	94	82
	2	72	63	94	84	66
	3	65	52	94	75	52
	4	58	43	93	60	46
	5	54	36	92	55	33
	6	47	28	91	48	28
	7	42	24	90	43	24
	8	37	20	88	42	21
	9	35	14	87	36	18
	10	31	13	86	37	15
	11	29	12		36	14
	12	26	9	86	37	17
