# Supplementary material for: Leveraging platinum-protein interactions to overcome chemoresistance
Source: Nat Commun. 2025 Oct 20;16:9263. doi: 10.1038/s41467-025-64295-0 (PMC12537935; doi:10.1038/s41467-025-64295-0)
Supplement: Supplementary file 4 — Source data [file 41467_2025_64295_MOESM4_ESM.zip › Excel files/Source Data Figure S29.xlsx]

## Sheet: Figure S29
Figure S29	The progress of the reaction of DoxPt and oxaliplatin with 0 μM, 100 μM, and 200 μM (L)-cysteine. Solvent gradients are in the text.

## Sheet: Figure S29 raw data
Figure S29	time (h)	Ox (50 μM) +(L)-Cys (0 μM)	Ox (50 μM) + (L)-Cys (100μM)	Ox (50 μM) + (L)-Cys (200μM)	DoxPt (50 μM) + (L)-Cys (0 μM)	DoxPt (50 μM) + (L)-Cys (100μM)	DoxPt (50 μM) + (L)-Cys (200μM)
	0	100	100	100	100	100	100
	1	94	92	87	95	94	82
	2	87	86	80	94	84	66
	3	86	80	71	94	75	52
	4	83	76	55	93	60	46
	5	79	67	51	92	55	33
	6	79	61	44	91	48	28
	7	76	57	38	90	43	24
	8	74	54	33	88	42	21
	9	71	47	28	87	36	18
	10	66	45	24	86	37	15
	11	65	43	21		36	14
	12	65	41	18	86	37	17
