# Supplementary material for: Leveraging platinum-protein interactions to overcome chemoresistance
Source: Nat Commun. 2025 Oct 20;16:9263. doi: 10.1038/s41467-025-64295-0 (PMC12537935; doi:10.1038/s41467-025-64295-0)
Supplement: Supplementary file 4 — Source data [file 41467_2025_64295_MOESM4_ESM.zip › Excel files/Source Data Figure S30.xlsx]

## Sheet: Figure S30
Figure S30	HPLC chromatograms (250 nm) showing the transformation of DoxPt5 (50 μM) in pH 7.0 PIPES buffer containing 100 mM KCl at 37 °C. Solvent gradient is given in the text.

## Sheet: Figure S30 raw data
Figure S30	time (min)	0 h	2 h	4 h	8 h	12 h	Dox
	0.000833	-0.00373	-0.00719	-0.00869	-0.00341	-0.00517	0.006854
	0.001667	0.002676	-0.01387	-0.01433	0.001761	-0.00637	0.000147
	0.0025	0.001252	-0.00335	-0.01129	0.005104	0.000152	0.003785
	0.003333	-0.00034	-0.01519	-0.00569	-0.00023	-0.00899	0.000751
	0.004167	-0.00178	-0.01324	-0.01445	0.001508	-0.00162	0.002944
	0.005	0.001695	-0.00114	-0.00776	0.000743	-0.00014	0.00249
	0.005833	0.001495	-0.00574	-0.01921	0.003861	-0.00934	0.003283
	0.006667	-0.00033	-0.00386	-0.01997	-0.00032	-0.00317	0.004894
	0.0075	-0.00661	-0.00362	-0.01329	0.005713	0.003416	0.005776
	0.008333	-0.00504	-0.01045	-0.01635	-0.00984	-0.00461	0.006847
	0.009167	-5.4e-05	-0.00697	-0.01634	-0.00381	-0.00385	-0.00032
	0.01	-0.0048	-0.00733	-0.01586	0.002859	0.005628	0.00156
	0.010833	-0.00421	-0.01493	-0.01293	-0.00076	-0.00167	0.002385
	0.011667	-0.00202	-0.00332	-0.01367	-0.00254	-0.00029	0.003037
	0.0125	6.78e-05	-0.01175	-0.01237	0.004318	-0.00068	0.000473
	0.013333	-0.0066	-0.00975	-0.0187	-0.00534	-0.01328	0.005108
	0.014167	-0.00202	0.000673	-0.01324	0.00063	-0.00011	0.00141
	0.015	-0.00516	-0.01448	-0.01522	-0.00681	-0.00343	-0.00206
	0.015833	0.001341	-0.00685	-0.01431	-0.00244	-0.00472	0.001432
	0.016667	0.000646	-0.0108	-0.01615	-0.00062	-0.00274	0.003782
	0.0175	-0.00286	-0.02146	-0.01905	-0.00215	-0.00635	0.001464
	0.018333	0.001927	-0.01128	-0.01872	-0.00874	-0.01722	0.001611
	0.019167	-0.00288	-0.00524	-0.01113	-0.01008	-0.0041	0.007633
	0.02	-0.00527	-0.00279	-0.02606	0.005261	-0.0056	0.011728
	0.020833	-0.00133	0.008418	-0.00998	0.005611	0.001363	0.008171
	0.021667	0.005401	-0.01524	-0.00487	0.006924	-0.0016	0.003478
	0.0225	9.28e-05	-0.00771	-0.01049	0.008071	-0.00508	0.002276
	0.023333	-0.00012	-0.00678	-0.01021	0.006461	0.003327	0.005847
	0.024167	0.0033	-0.00416	-0.00308	-0.00472	-0.00338	0.006543
	0.025	0.000731	0.00202	-0.0119	0.012196	-0.00088	0.006412
	0.025833	-0.00047	-0.00812	-0.01379	0.005255	-0.01064	0.00677
	0.026667	-0.00364	-0.00168	-0.02053	0.001508	0.002795	0.003852
	0.0275	-0.00488	-0.01008	-0.0053	0.006154	0.00102	0.009219
	0.028333	-0.0012	-0.00387	-0.01053	0.001551	0.008163	0.005051
	0.029167	0.003136	-0.00747	-0.00691	-0.00404	0.000253	0.003746
	0.03	0.00107	-0.0094	-0.01149	-0.00244	0.005881	0.003018
	0.030833	0.006336	-0.00127	-0.01503	-0.0039	0.00564	0.005329
	0.031667	0.007142	-0.00149	-0.00767	0.002278	0.006236	0.004702
	0.0325	-0.0012	-0.00246	-0.00592	-0.00109	0.000539	0.003142
	0.033333	-0.00511	-0.00341	-0.00385	-0.00223	-0.00229	0.007125
	0.034167	0.001805	0.006477	-0.00512	0.0091	0.004988	0.004664
	0.035	0.000353	-0.00528	-0.01635	0.004728	0.002053	0.001176
	0.035833	0.001873	-0.01223	-0.00796	0.011146	-0.00513	0.006243
	0.036667	-0.00128	-0.01335	-0.00504	0.003042	0.002598	0.005466
	0.0375	-0.00073	-0.01581	-0.00911	0.00679	0.007624	0.005767
	0.038333	-0.00437	0.000911	-0.01173	0.000522	-0.00771	-0.00079
	0.039167	-0.00172	0.004285	-0.01198	-0.0013	0.001445	0.0049
	0.04	-0.0046	-0.01348	-0.01365	0.011986	0.009494	0.004558
	0.040833	-0.00102	-0.00648	-0.00336	0.003635	0.008898	0.001429
	0.041667	0.001502	-0.01123	-0.00648	0.002595	-0.00414	0.003791
	0.0425	0.003564	-0.00143	-0.0082	0.010667	-0.00209	0.00554
	0.043333	0.003314	-0.00349	-0.00609	0.000258	0.006312	0.006553
	0.044167	0.000703	-0.00109	-0.00567	-0.00384	0.003023	0.007979
	0.045	0.005658	-0.00217	-0.0107	-0.00182	0.006388	0.010763
	0.045833	0.00391	0.004001	-0.00553	0.008911	-0.0006	0.001886
	0.046667	0.003732	-0.00522	-0.00486	0.00217	0.003099	-0.00055
	0.0475	0.000168	-0.00511	-0.01562	0.002121	0.006426	0.006668
	0.048333	-0.00121	-0.01409	-0.00857	0.005244	-0.00049	-0.00026
	0.049167	0.003139	-0.00921	-0.01805	-0.00684	6.34e-06	0.005178
	0.05	0.00279	-0.01169	-0.01498	-0.00883	0.002567	0.002768
	0.050833	-0.0006	-0.00796	-0.02041	0.002078	-0.0111	-0.00636
	0.051667	-0.00579	-0.02197	-0.01473	-0.00642	-0.0115	-0.00402
	0.0525	-0.01219	-0.01896	-0.02999	-0.00309	-0.01198	-0.00743
	0.053333	-0.00876	-0.02566	-0.02189	-0.00807	-0.01917	-0.01266
	0.054167	-0.01365	-0.03441	-0.0292	-0.01277	-0.01833	-0.01208
	0.055	-0.0151	-0.03533	-0.04016	-0.01585	-0.02365	-0.01509
	0.055833	-0.01868	-0.04175	-0.03682	-0.02489	-0.0349	-0.01678
	0.056667	-0.02515	-0.03895	-0.04116	-0.02548	-0.03693	-0.0083
	0.0575	-0.01352	-0.04931	-0.02949	-0.02867	-0.03667	-0.01469
	0.058333	-0.01545	-0.02358	-0.03138	-0.03184	-0.03817	-0.00717
	0.059167	-0.02302	-0.03586	-0.02838	-0.02713	-0.03256	-0.00577
	0.06	-0.00963	-0.01948	-0.02845	-0.01721	-0.02133	-0.00378
	0.060833	-0.01065	-0.01515	-0.02879	-0.02015	-0.01681	-0.00141
	0.061667	-0.00367	-0.01835	-0.01744	-0.01249	-0.01632	-0.00076
	0.0625	0.000717	0.016222	-0.01319	-0.00843	-0.00046	0.009654
	0.063333	0.008505	0.015958	-0.00471	-0.00354	0.014481	0.015254
	0.064167	0.01604	0.015529	-0.00387	0.010586	0.003448	0.015964
	0.065	0.00884	0.024436	0.009493	0.019373	0.014811	0.018502
	0.065833	0.012565	0.018533	0.006979	0.022157	0.024177	0.023009
	0.066667	0.022305	0.020303	0.012109	0.021775	0.038113	0.018304
	0.0675	0.021024	0.033323	0.003197	0.024478	0.035211	0.015836
	0.068333	0.018833	0.025122	0.007602	0.033944	0.030623	0.023546
	0.069167	0.019911	0.025901	0.024649	0.024429	0.041479	0.021328
	0.07	0.017899	0.027466	0.018653	0.026734	0.037137	0.017754
	0.070833	0.020578	0.034854	0.019072	0.019955	0.021066	0.022805
	0.071667	0.013939	0.024139	0.022892	0.028462	0.023493	0.018499
	0.0725	0.015148	0.014446	0.019529	0.026874	0.041111	0.01559
	0.073333	0.015826	0.013112	0.0088	0.034014	0.043107	0.016872
	0.074167	0.015829	0.017292	0.012131	0.027192	0.025755	0.015986
	0.075	0.012244	0.017153	0.002353	0.019422	0.016541	0.014161
	0.075833	0.010728	0.015549	0.005389	0.017209	0.016984	0.018112
	0.076667	0.015444	0.014195	0.012808	0.019879	0.017276	0.014247
	0.0775	0.013475	0.015661	0.002686	0.0159	0.011908	0.016328
	0.078333	0.014017	0.01537	0.011153	0.024989	0.024621	0.011776
	0.079167	0.011013	0.019134	0.006667	0.015965	0.025635	0.013908
	0.08	0.012875	0.02091	0.005942	0.014468	0.0199	0.018403
	0.080833	0.012001	0.020289	-0.00147	0.020445	0.024856	0.013947
	0.081667	0.008808	0.011396	-0.0013	0.013569	0.0113	0.018377
	0.0825	0.014402	0.011785	0.010353	0.007285	0.024279	0.011015
	0.083333	0.009914	0.018467	0.01298	0.021323	0.015077	0.015862
	0.084167	0.014292	0.014156	0.008983	0.015007	0.014678	0.011434
	0.085	0.013817	0.010531	0.005824	0.019621	0.025622	0.01201
	0.085833	0.010749	0.010808	-0.00792	0.014032	0.027999	0.01465
	0.086667	0.016939	0.019273	0.004567	0.019023	0.014297	0.014717
	0.0875	0.013978	0.009712	0.001929	0.019131	0.016807	0.015379
	0.088333	0.010018	0.012749	0.004642	0.014215	0.023296	0.012022
	0.089167	0.011901	0.022726	0.006748	0.013273	0.018157	0.012537
	0.09	0.008444	0.017081	0.00375	0.019966	0.013942	0.006758
	0.090833	0.011759	0.003678	0.002804	0.021403	0.016224	0.010076
	0.091667	0.006932	0.010174	0.004937	0.01764	0.016826	0.012665
	0.0925	0.01497	0.016935	0.010825	0.013246	0.010349	0.009753
	0.093333	0.010532	0.014657	0.006334	0.012718	0.020806	0.01379
	0.094167	0.007139	0.020402	0.002326	0.017817	0.018512	0.011073
	0.095	0.011905	0.01236	0.005437	0.0152	0.024171	0.017105
	0.095833	0.012405	0.010181	0.01147	0.016945	0.015267	0.018064
	0.096667	0.013642	0.014076	0.010186	0.025883	0.014063	0.01247
	0.0975	0.018416	0.020586	0.012948	0.018162	0.031098	0.012825
	0.098333	0.017695	0.011799	0.012281	0.020402	0.018131	0.015238
	0.099167	0.012661	0.024799	0.016053	0.022496	0.01751	0.020538
	0.1	0.01513	0.025393	0.008462	0.021883	0.022023	0.012534
	0.100833	0.013578	0.02983	0.002681	0.023719	0.02464	0.018457
	0.101667	0.01238	0.025763	0.013812	0.020068	0.021776	0.019157
	0.1025	0.014898	0.017345	0.011352	0.021834	0.015311	0.016114
	0.103333	0.022804	0.024508	0.01955	0.0362	0.028455	0.020177
	0.104167	0.020774	0.019193	0.004556	0.009848	0.030825	0.016987
	0.105	0.018762	0.025367	0.015032	0.026438	0.031035	0.016437
	0.105833	0.013974	0.032161	0.011857	0.031801	0.014747	0.015715
	0.106667	0.022412	0.026509	0.012383	0.023654	0.039007	0.027961
	0.1075	0.016279	0.022693	0.018707	0.018679	0.025781	0.017629
	0.108333	0.01741	0.03294	0.020603	0.029388	0.033874	0.021114
	0.109167	0.020243	0.031797	0.019201	0.042327	0.027974	0.017709
	0.11	0.019918	0.03251	0.016649	0.031806	0.03272	0.019538
	0.110833	0.025915	0.023967	0.013796	0.027461	0.041117	0.017255
	0.111667	0.023289	0.020527	0.014774	0.023826	0.037936	0.019819
	0.1125	0.016814	0.040308	0.012797	0.021226	0.032346	0.019956
	0.113333	0.023097	0.042427	0.019292	0.021285	0.025109	0.021657
	0.114167	0.022483	0.036782	0.01544	0.026659	0.024209	0.017773
	0.115	0.016896	0.034055	0.02878	0.02178	0.029178	0.021213
	0.115833	0.016914	0.023723	0.014189	0.029572	0.037828	0.018655
	0.116667	0.019326	0.03012	0.02135	0.030998	0.03118	0.019736
	0.1175	0.020189	0.023789	0.017519	0.021883	0.031237	0.02158
	0.118333	0.019861	0.037007	0.015462	0.025522	0.036992	0.021836
	0.119167	0.017128	0.036637	0.019652	0.03431	0.030737	0.019602
	0.12	0.019294	0.026694	0.022446	0.028511	0.032492	0.020279
	0.120833	0.015241	0.018394	0.01774	0.026551	0.032999	0.017811
	0.121667	0.021309	0.029572	0.019351	0.033981	0.043069	0.017214
	0.1225	0.015119	0.029038	0.024482	0.027315	0.029913	0.022715
	0.123333	0.017806	0.035264	0.01335	0.026239	0.027587	0.023396
	0.124167	0.017578	0.028179	0.019964	0.030858	0.032587	0.024934
	0.125	0.021545	0.035191	0.013904	0.03074	0.039489	0.018553
	0.125833	0.014363	0.037106	0.010836	0.034342	0.016496	0.020433
	0.126667	0.015337	0.030147	0.013549	0.027698	0.03665	0.02362
	0.1275	0.015776	0.033857	0.02402	0.037363	0.038868	0.02089
	0.128333	0.017246	0.025195	0.017589	0.028242	0.03753	0.018515
	0.129167	0.015358	0.029836	0.018148	0.036781	0.045547	0.022268
	0.13	0.023617	0.019127	0.017407	0.021576	0.03151	0.018937
	0.130833	0.010681	0.030602	0.015886	0.026782	0.03644	0.022063
	0.131667	0.01716	0.039522	0.013318	0.030164	0.025692	0.020458
	0.1325	0.021266	0.039397	0.011674	0.029948	0.033715	0.019132
	0.133333	0.016768	0.03292	0.018379	0.035699	0.047696	0.018748
	0.134167	0.02016	0.022937	0.01486	0.024047	0.030908	0.022635
	0.135	0.019162	0.030391	0.014559	0.022012	0.045877	0.019292
	0.135833	0.01457	0.034636	0.018132	0.033475	0.051416	0.023639
	0.136667	0.018769	0.029143	0.018572	0.023142	0.027314	0.02074
	0.1375	0.0129	0.024152	0.008483	0.025722	0.028829	0.02432
	0.138333	0.013325	0.032194	0.012448	0.034385	0.036694	0.019956
	0.139167	0.015983	0.029909	0.017799	0.03158	0.035002	0.023498
	0.14	0.017007	0.026053	0.022102	0.023912	0.032435	0.016229
	0.140833	0.015376	0.026	0.01305	0.027208	0.040484	0.01871
	0.141667	0.013082	0.020639	0.018277	0.022426	0.033886	0.021404
	0.1425	0.017256	0.019226	0.008623	0.015012	0.038335	0.02416
	0.143333	0.01289	0.03084	0.011212	0.02535	0.038475	0.01979
	0.144167	0.016586	0.038175	0.018873	0.025582	0.03272	0.027357
	0.145	0.014816	0.028873	0.015924	0.020633	0.034191	0.021178
	0.145833	0.011737	0.02328	0.007059	0.030546	0.032321	0.013844
	0.146667	0.020342	0.011468	0.014033	0.02206	0.025179	0.013733
	0.1475	0.017745	0.025235	0.015354	0.017133	0.034932	0.0159
	0.148333	0.010136	0.021035	0.01601	0.027105	0.037385	0.016143
	0.149167	0.013992	0.021266	0.006801	0.022981	0.038272	0.024681
	0.15	0.017717	0.026053	0.006291	0.020859	0.021731	0.018892
	0.150833	0.0167	0.027354	0.004432	0.023972	0.020318	0.019125
	0.151667	0.015119	0.032973	0.012383	0.02948	0.043323	0.016805
	0.1525	0.016186	0.028767	0.010277	0.027009	0.040465	0.018432
	0.153333	0.015983	0.024488	0.008112	0.028328	0.033798	0.018751
	0.154167	0.018241	0.011581	0.005802	0.015696	0.033715	0.021427
	0.155	0.018623	0.016004	0.018873	0.025102	0.037847	0.020135
	0.155833	0.009622	0.026694	0.016047	0.026879	0.033259	0.022626
	0.156667	0.013054	0.011706	0.004835	0.019863	0.039425	0.020119
	0.1575	0.012508	0.026813	0.013136	0.021209	0.032346	0.018349
	0.158333	0.018291	0.015496	0.008907	0.027299	0.027511	0.015066
	0.159167	0.010992	0.01846	0.006769	0.028365	0.036516	0.018448
	0.16	0.014927	0.021828	0.007043	0.019772	0.038684	0.019112
	0.160833	0.017688	0.017325	0.009224	0.015389	0.037467	0.01356
	0.161667	0.013361	0.021894	0.014253	0.020256	0.031839	0.0205
	0.1625	0.012754	0.024455	0.019389	0.022044	0.036326	0.020327
	0.163333	0.015437	0.033884	0.020388	0.024903	0.028012	0.023083
	0.164167	0.015162	0.025703	0.016386	0.019352	0.023442	0.018902
	0.165	0.016479	0.029057	0.006522	0.01652	0.032296	0.0155
	0.165833	0.01579	0.025908	0.016552	0.02983	0.021104	0.017684
	0.166667	0.015926	0.023485	0.00707	0.027569	0.028614	0.017719
	0.1675	0.013628	0.022858	0.004405	0.023299	0.026034	0.014436
	0.168333	0.015555	0.020329	0.0101	0.025269	0.036314	0.015641
	0.169167	0.011616	0.028245	0.015182	0.019567	0.030458	0.019033
	0.17	0.018826	0.025419	0.016488	0.026389	0.020045	0.015727
	0.170833	0.013257	0.02913	0.009477	0.026239	0.032999	0.020605
	0.171667	0.017681	0.016255	0.021952	0.024995	0.035331	0.020116
	0.1725	0.016575	0.021768	0.02013	0.022615	0.033512	0.01745
	0.173333	0.021459	0.010102	0.01132	0.026987	0.031174	0.02189
	0.174167	0.017991	0.027592	0.013211	0.027601	0.023113	0.01739
	0.175	0.01163	0.033831	0.015102	0.019745	0.030591	0.018249
	0.175833	0.017135	0.03432	0.011051	0.025786	0.025065	0.016236
	0.176667	0.014213	0.022059	0.012045	0.028042	0.030496	0.016872
	0.1775	0.012968	0.021504	0.010718	0.027703	0.030388	0.016015
	0.178333	0.013924	0.02124	0.004647	0.01989	0.033563	0.015379
	0.179167	0.019607	0.019695	0.009746	0.027095	0.034951	0.009491
	0.18	0.014848	0.025195	0.009375	0.027622	0.034172	0.020717
	0.180833	0.01483	0.033573	0.001236	0.023719	0.022048	0.015593
	0.181667	0.019939	0.028371	0.005555	0.016918	0.036675	0.017604
	0.1825	0.015362	0.019622	0.00627	0.020396	0.037613	0.019595
	0.183333	0.013186	0.011548	0.01652	0.014705	0.036092	0.017383
	0.184167	0.010639	0.016856	0.00916	0.027859	0.036466	0.018927
	0.185	0.018972	0.016447	0.008789	0.019029	0.036478	0.014979
	0.185833	0.009682	0.022316	0.004228	0.022152	0.022162	0.014177
	0.186667	0.01655	0.01539	0.007779	0.01841	0.031732	0.014311
	0.1875	0.019283	0.023346	0.007161	0.013854	0.025831	0.018214
	0.188333	0.007578	0.029295	0.001811	0.028107	0.029336	0.016002
	0.189167	0.019565	0.030728	0.006232	0.029561	0.03843	0.018253
	0.19	0.014342	0.018857	0.010234	0.021667	0.032441	0.018147
	0.190833	0.015423	0.008695	0.006812	0.016116	0.025198	0.014867
	0.191667	0.014773	0.010471	0.009074	0.00679	0.032961	0.013467
	0.1925	0.015412	0.029321	0.013431	0.027122	0.029254	0.018198
	0.193333	0.01269	0.019325	-0.00416	0.016267	0.031972	0.017271
	0.194167	0.012797	0.019213	-0.00086	0.013477	0.030046	0.01792
	0.195	0.00609	0.024238	0.010885	0.019578	0.026155	0.012428
	0.195833	0.01472	0.018652	0.004932	0.022889	0.030958	0.015232
	0.196667	0.009472	0.017893	0.005571	0.013144	0.03196	0.014803
	0.1975	0.015969	0.016301	0.011792	0.019583	0.022365	0.016175
	0.198333	0.005166	0.015569	0.007081	0.01422	0.024095	0.018246
	0.199167	0.007503	0.016513	-0.00321	0.005239	0.034989	0.014561
	0.2	0.010435	0.025228	0.00808	0.023697	0.032315	0.017485
	0.200833	0.00436	0.014605	0.002428	0.015039	0.018943	0.015465
	0.201667	0.009533	0.017906	0.011433	0.007129	0.028937	0.0092
	0.2025	0.008976	0.019589	0.00491	0.02262	0.024887	0.01371
	0.203333	0.012722	0.017147	0.005587	0.01065	0.021554	0.012809
	0.204167	0.010931	0.018044	-0.00593	0.014479	0.025204	0.010514
	0.205	0.005359	0.017919	0.00187	0.011835	0.024418	0.021577
	0.205833	0.003635	0.013905	-0.00016	0.023756	0.02253	0.013058
	0.206667	0.006229	0.011924	0.003406	0.015895	0.017308	0.011322
	0.2075	0.012619	0.009653	0.000688	0.010268	0.026186	0.012962
	0.208333	0.006208	0.007282	0.002122	0.017489	0.028614	0.010025
	0.209167	0.0067	0.012954	0.000591	0.010586	0.026256	0.011322
	0.21	0.016382	0.004351	0.004518	0.010586	0.028702	0.011457
	0.210833	0.009215	-0.00157	-0.00449	0.008297	0.033684	0.014605
	0.211667	0.001848	0.015172	-0.00183	0.020014	0.026522	0.016472
	0.2125	0.005722	0.004807	-0.00531	0.01204	0.020083	0.011441
	0.213333	0.002169	0.01203	0.002181	0.013079	0.00623	0.014103
	0.214167	0.00432	0.000713	0.003111	0.01316	0.029951	0.011195
	0.215	0.007471	0.007606	0.004341	0.01204	0.02734	0.015695
	0.215833	0.00559	0.006768	0.003326	0.009821	0.012067	0.009785
	0.216667	0.004228	-0.00259	-0.00291	0.015168	0.02362	0.013592
	0.2175	0.007107	0.002199	-0.00475	0.004001	0.033601	0.008164
	0.218333	0.00299	0.008715	-0.00308	0.008437	0.018645	0.011779
	0.219167	0.007549	0.009765	-0.00578	0.004507	0.014627	0.011543
	0.22	0.004973	0.002958	-0.00365	0.010715	0.015945	0.006409
	0.220833	0.011495	-0.00045	0.005566	0.014037	0.013309	0.009104
	0.221667	0.005276	-0.00449	0.006232	0.003387	0.021959	0.014746
	0.2225	0.006757	0.008385	-0.00679	0.016299	0.020546	0.011648
	0.223333	0.008865	-0.0061	-0.00446	0.002881	0.010919	0.014644
	0.224167	0.001737	-0.00025	-0.0066	0.012928	0.015254	0.013969
	0.225	-0.0006	0.008068	-0.00992	0.005783	0.00789	0.01605
	0.225833	0.009154	0.004021	-0.00585	0.00238	0.014582	0.011616
	0.226667	0.005687	0.001406	-0.00304	0.008647	0.006185	0.009478
	0.2275	0.009522	0.000172	-0.00388	0.013542	0.012669	0.009078
	0.228333	0.003236	0.006358	0.002901	0.016557	0.02073	0.007231
	0.229167	0.000239	-0.00275	0.000473	0.005557	0.021687	0.010907
	0.23	0.000492	-0.00681	-0.00833	0.002967	0.009627	0.013621
	0.230833	-0.00078	0.001274	-0.01259	0.01295	0.006439	0.009587
	0.231667	0.005908	0.003882	-0.00771	-0.00221	0.009462	0.011108
	0.2325	0.004905	0.00132	-0.0161	0.001098	0.015615	0.009273
	0.233333	0.007474	0.002364	-0.00795	0.011668	0.001287	0.003002
	0.234167	0.000417	0.005104	-0.01029	-0.00384	0.014221	0.01106
	0.235	0.00213	-0.00561	-0.00844	0.014053	0.010926	0.006937
	0.235833	0.005166	0.004556	-0.0034	0.005977	0.007877	0.013851
	0.236667	0.007057	0.014545	-0.00722	0.002461	0.015698	0.011067
	0.2375	-0.00086	0.005163	-0.00142	0.00455	0.005964	0.00779
	0.238333	-0.00073	0.00509	-0.00677	0.003839	0.006585	0.010319
	0.239167	0.002701	-0.0045	-0.00302	0.005503	0.01791	0.0102
	0.24	0.007856	0.005084	-0.00326	0.004442	0.010875	0.00607
	0.240833	0.007859	-0.00471	-0.00499	0.014587	0.016433	0.007515
	0.241667	0.007021	0.003149	-0.01056	0.007624	0.018334	0.006694
	0.2425	0.00396	0.007415	-0.01086	0.000291	0.018442	0.005722
	0.243333	-0.00076	0.000495	-0.00933	0.005271	0.01815	0.009452
	0.244167	0.001716	-0.0074	-0.01227	0.013402	0.002827	0.008155
	0.245	0.005448	0.00311	-0.00698	0.003478	0.000551	0.004526
	0.245833	0.006004	-0.00147	-0.00523	0.013257	0.004107	0.008787
	0.246667	0.006989	0.000284	-0.00011	0.007759	0.011794	0.009225
	0.2475	0.006821	-0.00113	0.001837	0.007533	0.021066	0.003714
	0.248333	0.006771	-0.0092	0.001843	-0.00232	0.006933	0.008813
	0.249167	0.000111	-0.00552	-0.00776	0.003311	0.003042	0.002676
	0.25	0.002326	0.00958	-0.01725	0.011534	0.010178	0.009014
	0.250833	6.42e-05	0.004331	-0.00586	0.008303	0.008112	0.009778
	0.251667	0.001723	-0.00237	-0.00719	-8.6e-05	0.00725	0.008372
	0.2525	0.003172	-0.00085	-0.00257	0.012497	0.015951	-0.00074
	0.253333	0.006586	-0.0015	-0.00882	0.004178	0.026985	0.003366
	0.254167	0.013243	-0.00555	-0.01048	-0.00213	0.011293	0.009782
	0.255	0.009929	-0.00776	-0.00926	0.004243	0.010121	0.005115
	0.255833	-0.00273	0.000759	0.000682	-0.00191	0.007573	0.012176
	0.256667	0.000232	0.00651	-0.00932	-0.00386	0.010292	0.007614
	0.2575	0.006489	-0.00075	-0.00108	0.000334	0.002402	0.008241
	0.258333	0.010692	-0.00697	0.00122	0.014716	0.013163	0.003034
	0.259167	0.00503	-0.01076	-0.00339	-0.00162	0.015451	0.002771
	0.26	0.009418	0.001406	0.002256	-0.00431	0.01867	0.008023
	0.260833	0.005444	0.001149	-0.0038	0.001906	0.016376	0.005997
	0.261667	0.002009	0.005804	-0.00993	0.006898	0.003574	0.007112
	0.2625	7.85e-05	0.000257	-0.0118	0.013494	0.004557	0.011492
	0.263333	0.003321	0.004311	-0.00358	0.004851	0.009063	0.008615
	0.264167	0.007549	-0.01249	-0.00471	0.00294	0.019735	0.008372
	0.265	0.004538	-0.00886	-0.0071	0.003758	0.018721	0.006863
	0.265833	0.009611	0.003295	-0.00589	0.005767	0.020381	0.011639
	0.266667	0.005109	-0.00973	-0.00861	0.009934	0.020229	0.005022
	0.2675	0.000164	0.008121	-0.01131	0.00203	0.008467	0.01302
	0.268333	0.004263	0.001175	-0.0123	0.010581	0.011959	0.00741
	0.269167	0.006001	0.003116	-0.01257	0.010591	0.002693	0.011505
	0.27	0.003293	-0.00032	-0.00568	0.004868	0.002358	0.005792
	0.270833	0.000928	0.00202	-0.00162	0.007021	0.008175	0.004258
	0.271667	0.007735	0.005341	-0.01057	0.008249	0.011655	0.007586
	0.2725	0.009204	0.001664	-0.01279	0.008761	0.008632	0.00694
	0.273333	0.004524	-0.00596	-0.01216	0.002509	0.015039	0.009475
	0.274167	0.006061	0.000957	-0.01332	0.002671	0.004417	0.00827
	0.275	0.003197	0.005295	-0.01074	0.006472	0.005038	0.013323
	0.275833	-0.00174	-0.00261	0.001612	0.002838	-0.00734	0.011639
	0.276667	0.003824	-0.00553	-0.00506	0.007549	0.000672	0.006767
	0.2775	0.005144	0.001822	-0.00419	0.009444	0.008334	0.00592
	0.278333	0.007256	-0.00612	-0.00137	0.011329	0.013518	0.008043
	0.279167	0.005251	-0.01504	-0.00724	-0.00201	0.005571	0.007646
	0.28	-0.0002	-0.00634	-0.00423	0.005632	0.013759	0.009964
	0.280833	-9.3e-05	0.003255	-0.00956	0.000162	0.005964	0.010549
	0.281667	0.002715	-0.00607	-0.0101	0.012643	0.003695	0.008679
	0.2825	0.00335	-0.00774	-0.00759	0.012578	0.004924	0.009516
	0.283333	0.006475	-0.00786	-0.00537	0.017311	0.010786	0.009209
	0.284167	0.008469	-0.00287	-0.00878	0.002089	0.018258	0.004897
	0.285	0.003607	0.001842	-0.00446	0.002886	0.016813	0.011728
	0.285833	0.002358	0.002047	-0.01109	0.004604	0.01199	0.01053
	0.286667	0.002323	-0.00284	-0.00484	0.001292	0.008968	0.006029
	0.2875	0.006529	0.006305	-0.00954	0.007043	0.001337	0.010616
	0.288333	0.003796	0.004694	-0.00922	0.01177	0.001077	0.009551
	0.289167	0.009304	0.001017	-0.01156	0.005681	-0.00162	0.00725
	0.29	0.011909	0.00579	-0.00561	0.007011	0.008841	0.007646
	0.290833	0.002569	-0.00879	-2.1e-05	0.009337	0.016287	0.009532
	0.291667	0.005062	-0.00476	-0.00685	0.002854	0.012035	0.007359
	0.2925	0.002622	0.004027	-0.00807	0.00343	0.013372	0.007077
	0.293333	0.004634	0.005084	-0.01125	0.006601	0.004975	0.011866
	0.294167	0.006215	0.009508	-0.01042	0.009315	-0.00036	0.006256
	0.295	0.002173	0.001248	0.000312	0.012363	0.002313	0.005473
	0.295833	0.003503	-0.00099	-0.00407	0.009294	0.008714	0.008455
	0.296667	0.003157	0.001591	-0.0072	0.009094	0.020622	0.007052
	0.2975	0.007406	0.006873	-0.00132	0.010209	0.012155	0.005776
	0.298333	0.005387	-0.00682	-0.01006	0.004738	0.007535	0.014375
	0.299167	0.006932	0.011092	-0.00252	0.007619	0.011908	0.012406
	0.3	0.007471	-0.00217	-0.00335	0.003764	-0.00306	0.007598
	0.300833	0.009058	0.00647	-0.00793	0.007549	0.001622	0.006617
	0.301667	0.000878	-0.00633	-0.00496	0.01289	0.010393	0.011968
	0.3025	0.010139	-0.00596	-0.00842	0.004227	0.005887	0.009475
	0.303333	0.009761	0.00103	-0.00657	0.013817	0.018708	0.007304
	0.304167	0.002012	0.001829	-0.00192	0.001578	0.014519	0.006502
	0.305	0.008962	0.007018	-0.014	-0.00148	0.013771	0.009833
	0.305833	0.000193	0.004972	-0.00074	0.002773	0.001958	0.011498
	0.306667	0.007702	-0.00283	-0.00187	0.006666	0.010324	0.007368
	0.3075	0.007378	-0.00606	-0.00564	-0.00015	0.001825	0.010351
	0.308333	0.006268	-0.00254	0.003933	0.003064	0.011591	0.010523
	0.309167	0.007278	-0.00088	0.000768	0.00735	0.022466	0.007419
	0.31	0.011441	0.005031	0.000236	0.003398	0.020216	0.003823
	0.310833	0.007499	-0.00139	-0.01099	0.003381	0.0118	0.014644
	0.311667	0.004691	0.005553	-0.0051	0.004932	0.006819	0.009174
	0.3125	0.000592	0.006074	0.001628	0.014393	0.017872	0.007605
	0.313333	0.010721	0.007527	-0.00709	0.001712	0.012314	0.006048
	0.314167	0.008241	-0.00096	-0.0095	0.009886	0.013702	0.007649
	0.315	0.006279	0.000508	-0.00991	0.008583	0.016522	0.007621
	0.315833	0.002868	-0.00382	-0.01174	0.015949	0.017282	0.006153
	0.316667	0.00842	0.002205	-0.00527	0.000576	0.00976	0.010792
	0.3175	0.006832	-0.00157	-0.00884	0.001621	0.011458	0.008199
	0.318333	0.004756	0.002773	-0.01071	0.005524	0.011173	0.01184
	0.319167	0.007092	0.004054	-0.0074	0.011679	0.013721	0.010491
	0.32	0.010521	-0.01101	-0.00233	0.009907	0.009715	0.007921
	0.320833	0.007306	0.002694	0.000763	0.013736	0.005419	0.003289
	0.321667	0.006429	0.002509	-0.00394	0.005061	0.01874	0.006217
	0.3225	0.009814	7.92e-05	-0.00306	0.013682	0.013752	0.010862
	0.323333	0.01041	-3.3e-05	0.003551	0.010047	0.012459	0.00944
	0.324167	0.009058	0.005982	-0.00901	0.00707	0.007225	0.009782
	0.325	0.009229	0.003295	-0.00406	0.007452	0.005279	0.012924
	0.325833	0.002861	0.005942	-0.00886	0.016886	0.023385	0.00593
	0.326667	0.008933	0.008676	-0.00589	0.003608	0.008055	0.009347
	0.3275	0.0102	0.001618	0.002718	0.015141	0.011737	0.00607
	0.328333	0.008816	0.002575	-0.00187	0.01506	0.01412	0.010574
	0.329167	0.007727	-0.0053	-0.00371	0.01064	0.021921	0.009695
	0.33	0.010246	0.005559	-0.00576	0.014	0.018607	0.010936
	0.330833	0.005926	0.001664	-0.0068	0.001492	0.011249	0.010277
	0.331667	0.007863	0.00245	-0.00212	0.014323	0.010799	0.01051
	0.3325	0.001067	0.002925	0.000285	0.013397	0.006768	0.002711
	0.333333	0.006882	0.005123	-0.001	0.001023	0.002421	0.011412
	0.334167	0.012722	0.004675	-0.00368	0.003398	0.013936	0.006
	0.335	0.008305	0.000482	-0.00542	0.00714	0.006756	0.010491
	0.335833	0.00203	0.001228	-0.0027	0.002558	0.012637	0.011441
	0.336667	0.005034	0.010524	-0.0067	0.009778	0.02035	0.014807
	0.3375	0.002826	0.008385	-0.0027	0.011114	0.012586	0.011904
	0.338333	0.005398	0.007065	0.004051	0.004146	0.004221	0.012774
	0.339167	0.005152	0.013119	0.007016	0.012449	0.017745	0.008263
	0.34	0.012091	0.000918	0.001875	0.015077	0.012421	0.01262
	0.340833	0.008416	0.014809	-0.00481	0.012637	0.015349	0.015746
	0.341667	0.003821	-0.0039	-0.01108	0.011905	0.007903	0.008768
	0.3425	0.007285	0.007401	-0.00703	0.009907	0.015869	0.010878
	0.343333	0.010332	0.009019	-0.00307	0.006235	0.013822	0.014532
	0.344167	0.007317	0.004906	0.004395	0.008701	-0.00542	0.008477
	0.345	0.009333	0.007751	0.005781	0.010004	0.015007	0.004987
	0.345833	0.014556	0.008557	0.002187	0.014495	0.013385	0.015091
	0.346667	0.002694	0.011383	0.003659	0.018485	0.021636	0.014503
	0.3475	0.01695	0.001129	-0.00353	0.011092	0.022314	0.011287
	0.348333	0.015705	0.011739	0.000602	0.011889	0.006299	0.018559
	0.349167	0.010053	0.002179	0.001714	0.003737	0.008936	0.011463
	0.35	0.012733	0.004496	3.22e-05	0.01561	0.008568	0.011827
	0.350833	0.013065	-0.00446	0.003465	0.005314	0.019101	0.009302
	0.351667	0.013428	0.01304	0.005233	0.006957	0.019969	0.010533
	0.3525	0.018127	0.010181	-0.0007	0.013133	0.013233	0.010549
	0.353333	0.011805	0.016064	-0.00052	0.012067	0.017263	0.009245
	0.354167	0.008223	0.013674	-0.00205	0.016843	0.017054	0.009798
	0.355	0.014117	0.009039	-0.00198	0.004388	0.013518	0.011092
	0.355833	0.012437	0.016526	-0.00038	0.008421	0.009798	0.010859
	0.356667	0.01132	0.015952	0.011067	0.021161	0.015102	0.011287
	0.3575	0.010492	0.00519	-0.00375	0.004448	0.014646	0.012722
	0.358333	0.012144	0.008385	0.004271	0.008131	0.01727	0.013439
	0.359167	0.014806	0.008834	0.006517	0.006946	0.02682	0.006882
	0.36	0.014128	0.01195	0.001494	0.01408	0.022644	0.014033
	0.360833	0.006832	0.01166	0.002235	0.012713	0.016452	0.013141
	0.361667	0.01031	0.011832	-0.00014	0.018442	0.018784	0.010184
	0.3625	0.008266	-0.00257	0.004303	0.014651	0.010805	0.019439
	0.363333	0.00975	0.010835	-0.00311	0.011781	0.010628	0.01068
	0.364167	0.016761	-0.00208	0.006683	0.019772	0.018144	0.007611
	0.365	0.015615	0.001736	0.001134	0.025356	0.023373	0.010734
	0.365833	0.019715	0.006635	-0.00121	0.017656	0.023569	0.013646
	0.366667	0.011231	0.006206	0.003175	0.018016	0.024583	0.01513
	0.3675	0.010474	0.011858	0.003046	0.012697	0.015197	0.012515
	0.368333	0.014217	0.0192	0.003154	0.015728	0.017643	0.012722
	0.369167	0.011395	0.013634	0.009063	0.017117	0.012174	0.012524
	0.37	0.015483	0.014552	0.007215	0.021979	0.022561	0.016964
	0.370833	0.018141	0.014618	0.009966	0.015507	0.031586	0.021916
	0.371667	0.014142	0.014261	0.002885	0.014118	0.019659	0.013924
	0.3725	0.006011	0.011673	0.005808	0.01491	0.012548	0.015599
	0.373333	0.012405	0.009824	0.003567	0.006887	0.024013	0.018774
	0.374167	0.011505	0.008002	0.004325	0.012777	0.01848	0.011642
	0.375	0.008341	0.020884	-0.00185	0.008416	0.015856	0.011898
	0.375833	0.011334	0.018982	0.008085	0.022766	0.026947	0.008318
	0.376667	0.016307	0.021181	0.012856	0.015222	0.027118	0.010859
	0.3775	0.01787	0.015786	0.006232	0.012137	0.00912	0.008177
	0.378333	0.011217	0.009369	0.003745	0.024467	0.026459	0.007697
	0.379167	0.010703	0.00443	-0.00771	0.014382	0.020445	0.012646
	0.38	0.011598	0.016968	0.000516	0.017036	0.013169	0.017498
	0.380833	0.009615	0.009461	0.004916	0.01177	0.017903	0.012454
	0.381667	0.011616	0.007738	0.010906	0.009541	0.009506	0.015689
	0.3825	0.013282	0.01269	0.009611	0.018996	0.01649	0.009571
	0.383333	0.016211	0.008121	0.006329	0.009601	0.02144	0.013093
	0.384167	0.018038	0.010227	0.001058	0.018867	0.026142	0.015168
	0.385	0.017242	0.014809	-0.00338	0.021559	0.026161	0.015513
	0.385833	0.014024	0.010102	0.003809	0.015545	0.025679	0.015593
	0.386667	0.002854	0.018995	0.007495	0.014113	0.020178	0.014551
	0.3875	0.004513	0.016823	0.005501	0.017403	0.012745	0.015996
	0.388333	0.013996	0.010769	-0.00178	0.009897	0.019107	0.015996
	0.389167	0.014766	0.007883	-0.00443	0.015087	0.015457	0.008445
	0.39	0.013428	0.010894	0.005598	0.013273	0.02682	0.014433
	0.390833	0.012897	0.011627	-0.00053	0.015448	0.018309	0.012754
	0.391667	0.01188	0.018361	0.005421	0.014727	0.023658	0.016168
	0.3925	0.00868	0.020791	-0.00134	0.021909	0.010527	0.012141
	0.393333	0.003389	0.016301	0.001144	0.015373	0.017637	0.011722
	0.394167	0.011877	0.017728	0.014092	0.019115	0.004519	0.014612
	0.395	0.008544	0.005566	0.005791	0.021872	0.0127	0.010939
	0.395833	0.011559	-0.00605	-0.0007	0.016913	0.024374	0.010641
	0.396667	0.015812	0.007943	0.005474	0.012686	0.02374	0.014669
	0.3975	0.015355	0.010214	-0.00164	0.003688	0.010951	0.010961
	0.398333	0.012733	0.017411	-0.00127	0.003145	0.02893	0.015411
	0.399167	0.011695	0.009501	0.001768	0.020138	0.012371	0.015094
	0.4	0.00573	0.022904	-0.00082	0.00721	0.011541	0.006198
	0.400833	0.010742	0.017417	0.003761	0.012266	0.016275	0.015235
	0.401667	0.013553	0.004787	-0.00177	0.019546	0.014424	0.014835
	0.4025	0.009483	0.006497	-0.00134	0.016083	0.021142	0.006646
	0.403333	0.01259	0.004206	0.001692	0.011011	0.021066	0.011278
	0.404167	0.012715	0.008029	-0.00025	0.006332	0.015711	0.008938
	0.405	0.011077	0.021821	0.001708	0.019605	0.017143	0.014573
	0.405833	0.009996	0.005394	0.006511	0.009326	0.015704	0.013665
	0.406667	0.011748	0.006437	0.005093	0.01309	0.018993	0.015644
	0.4075	0.01091	0.014076	0.011336	0.005304	0.023994	0.008903
	0.408333	0.017492	0.005084	-0.00175	0.010893	0.013752	0.007921
	0.409167	0.010307	0.00857	-0.00088	0.018108	0.021262	0.014084
	0.41	0.010671	0.012115	-0.005	0.00987	0.026136	0.017597
	0.410833	0.016029	0.01059	0.002831	0.009891	0.009196	0.011137
	0.411667	0.006357	0.013779	-0.01012	0.016746	0.021256	0.018326
	0.4125	0.008095	0.018335	3.76e-05	0.008405	0.013448	0.008979
	0.413333	0.003582	0.004377	-0.00357	0.020784	0.01912	0.012128
	0.414167	0.008997	0.004932	0.001144	0.016304	0.023043	0.009858
	0.415	0.011445	0.006054	0.003503	0.015922	0.023588	0.00858
	0.415833	0.013004	0.009475	-0.00078	0.022087	0.009608	0.009296
	0.416667	0.012497	0.003796	-0.00148	0.002719	0.009291	0.008573
	0.4175	0.005851	0.013614	-5.4e-06	0.008254	0.011585	0.009286
	0.418333	0.010817	0.010326	-0.00569	0.008168	0.021497	0.016015
	0.419167	0.014003	0.024838	-0.00381	0.00329	0.012168	0.01076
	0.42	0.013493	0.010227	0.000322	0.006025	0.015147	0.014401
	0.420833	0.014588	0.004892	0.00599	0.011609	0.010717	0.01051
	0.421667	0.012312	-0.00677	0.000553	0.011717	0.023043	0.006291
	0.4225	0.011723	0.001037	-0.0041	0.011221	0.017491	0.010523
	0.423333	0.007413	0.005157	-0.00127	0.012917	0.014956	0.012227
	0.424167	0.007185	0.008312	-0.00576	0.01575	0.009468	0.011652
	0.425	0.004477	0.012683	0.00202	0.026045	0.015026	0.016293
	0.425833	0.006304	0.008933	-0.00211	0.01127	0.000551	0.014819
	0.426667	0.01254	-0.00463	0.001956	0.008852	0.020489	0.010741
	0.4275	0.012315	-0.00467	0.004749	0.014409	0.02085	0.013758
	0.428333	0.011905	0.007533	-0.00628	0.008841	0.014513	0.010408
	0.429167	0.006832	0.008405	-0.00153	0.008642	0.016313	0.00608
	0.43	0.006425	0.009329	-0.00878	0.009601	0.018911	0.012882
	0.430833	0.009861	0.003711	0.004964	0.014904	0.016718	0.014998
	0.431667	0.008812	0.001017	0.005458	0.003021	0.006927	0.015427
	0.4325	0.009258	0.007454	-0.00409	0.010446	0.018112	0.011786
	0.433333	0.011463	0.005216	-0.00028	0.016913	0.027314	0.012339
	0.434167	0.011712	0.002166	0.007693	0.014193	0.026979	0.006962
	0.435	0.011409	0.010835	-0.004	0.010322	0.018303	0.008465
	0.435833	0.010974	0.006404	0.001665	0.00147	0.018943	0.007803
	0.436667	0.007606	0.010663	0.0101	0.009477	0.023214	0.006639
	0.4375	0.004748	0.013614	0.001531	0.012083	0.017941	0.01504
	0.438333	0.013361	0.01129	-0.00315	0.009617	0.01424	0.011495
	0.439167	0.015408	0.00513	0.010154	0.009638	0.019488	0.003698
	0.44	0.008195	-0.00307	-0.00733	0.010979	0.028271	0.006473
	0.440833	0.014088	0.002747	-0.00872	0.008174	0.013778	0.007311
	0.441667	0.00731	0.010082	0.000215	0.008206	0.011382	0.010763
	0.4425	0.00817	0.009983	0.002944	0.006806	0.014158	0.013285
	0.443333	0.006443	-0.00453	-0.01173	0.006618	0.014621	0.013017
	0.444167	0.008898	0.006589	0.008037	0.011237	0.012478	0.014944
	0.445	0.013528	-0.00015	0.000532	0.021764	0.006496	0.006729
	0.445833	0.0101	-0.00814	0.001811	0.0049	0.0213	0.01457
	0.446667	0.009376	0.007104	0.000715	0.005885	0.01604	0.007109
	0.4475	0.005448	0.005658	-0.00265	0.011679	0.009494	0.013001
	0.448333	0.00427	0.003915	-0.01019	0.017058	0.012909	0.009839
	0.449167	0.00899	0.013865	-0.00968	0.00959	0.017662	0.012691
	0.45	0.004977	0.00142	0.001085	0.011184	0.011743	0.013637
	0.450833	0.010464	0.003103	-0.00562	0.017968	0.016408	0.007713
	0.451667	0.010742	-0.00263	0.01039	0.013359	0.017967	0.005463
	0.4525	0.011809	-0.00034	-0.00212	0.012201	0.020432	0.009714
	0.453333	0.005062	0.000878	0.00318	0.011442	0.00673	0.016418
	0.454167	0.009946	0.002648	-0.00777	0.009374	0.015768	0.013336
	0.455	0.011741	0.001624	0.001784	0.010225	0.007814	0.010926
	0.455833	0.010057	0.00519	-0.00276	0.005788	0.012421	0.01154
	0.456667	0.012433	0.011257	-0.00021	0.017338	0.016458	0.00623
	0.4575	0.012019	-0.00059	0.002203	0.013779	0.018689	0.00913
	0.458333	0.015319	0.005044	-0.00252	0.01659	0.005824	0.00483
	0.459167	0.013068	-0.00274	-0.00816	0.015577	0.028493	0.011533
	0.46	0.009172	0.000106	-0.00171	0.012804	0.018911	0.008206
	0.460833	0.010175	0.009838	-0.00724	0.004426	0.018252	0.015699
	0.461667	0.006047	0.009587	-0.00218	0.009277	0.01277	0.007976
	0.4625	0.013942	0.013766	-0.00763	0.015055	0.009132	0.007221
	0.463333	0.015383	-0.00407	-0.0062	0.013321	0.006369	0.005102
	0.464167	0.012312	0.003037	-0.00391	0.014807	0.018968	0.011447
	0.465	0.007845	-0.00257	0.005292	0.009482	0.014095	0.00671
	0.465833	0.008898	0.00037	-0.01305	0.014947	0.010647	0.014567
	0.466667	0.006989	0.010339	-0.00811	0.009003	0.017796	0.009436
	0.4675	0.011099	0.011937	-0.00641	0.012357	0.005786	0.010456
	0.468333	0.011926	0.008478	-0.00297	0.020019	0.021009	0.009737
	0.469167	0.01097	0.007401	-0.00385	0.009924	0.021706	0.011501
	0.47	0.016686	0.010049	-0.00634	0.022706	0.028468	0.016188
	0.470833	0.019829	0.007923	0.005571	0.004717	0.014253	0.01012
	0.471667	0.016222	-0.00312	0.000134	0.004878	0.005393	0.010594
	0.4725	0.004317	0.002007	-0.00215	0.010764	0.015476	0.012195
	0.473333	0.009197	0.016295	-0.0045	0.011765	0.000577	0.010104
	0.474167	0.007617	0.01409	0.00014	0.014317	0.013879	0.010721
	0.475	0.007874	0.009283	0.002015	0.00518	0.012003	0.009114
	0.475833	0.011142	0.001307	0.00512	0.01477	0.018201	0.008695
	0.476667	0.011038	-0.0003	0.00115	0.00875	0.01528	0.011716
	0.4775	0.008248	0.004595	-0.00131	0.014231	0.016744	0.006006
	0.478333	0.014292	-0.00205	-0.00336	0.000829	0.023062	0.009635
	0.479167	0.009754	-0.00656	-0.00211	0.014694	0.015723	0.008743
	0.48	0.007899	0.007203	-0.00196	0.006386	0.012282	0.010104
	0.480833	0.008659	0.008233	-0.00831	0.007404	0.013321	0.015782
	0.481667	0.011673	-0.00094	-0.00136	0.011695	0.018322	0.009929
	0.4825	0.012936	0.012842	0.005233	0.017053	0.017827	0.00718
	0.483333	0.012929	-0.00125	0.004593	0.014377	0.009189	0.012185
	0.484167	0.012726	0.005942	-0.00965	0.014543	0.015482	0.011511
	0.485	0.009779	0.004179	0.000124	0.011803	0.019215	0.007352
	0.485833	0.012647	-0.00388	-0.00118	0.010101	0.013315	0.01216
	0.486667	0.007121	-0.00075	0.000607	0.008965	0.014969	0.012949
	0.4875	0.011398	-0.00446	-0.00158	0.016896	0.019988	0.010018
	0.488333	0.009975	0.000733	0.000526	0.013773	0.010641	0.012473
	0.489167	0.006254	-0.00681	0.002917	0.005568	0.034336	0.013707
	0.49	0.013065	-0.00059	-0.00054	0.006795	0.021275	0.006048
	0.490833	0.005655	0.002806	0.010084	0.01793	0.010983	0.013538
	0.491667	0.006564	0.008544	-0.01179	0.005961	0.010793	0.012585
	0.4925	0.009939	-0.00224	-0.00039	0.014856	0.012371	0.011185
	0.493333	0.004039	0.011713	-0.00612	0.008567	0.012263	0.01045
	0.494167	0.009561	0.003975	0.012072	0.009477	0.007738	0.009986
	0.495	0.013956	-0.00355	0.00541	0.016407	0.010717	0.005553
	0.495833	0.012451	-0.00088	-0.00528	0.011528	0.020844	0.00983
	0.496667	0.013799	0.005018	-0.00234	0.00749	0.020071	0.01224
	0.4975	0.010471	0.000739	-0.00803	0.003651	0.017016	0.011358
	0.498333	0.013486	0.005705	-0.00167	0.008044	0.006635	0.012537
	0.499167	0.009525	-0.00171	-0.00331	0.00616	0.015292	0.013423
	0.5	0.011944	0.001202	-0.01239	0.015179	0.006661	0.011668
	0.500833	0.008894	0.000865	0.003922	0.021053	0.01367	0.007301
	0.501667	0.013917	0.005295	0.000457	0.018733	0.015647	0.008685
	0.5025	0.013293	-0.00827	-0.00518	0.011873	0.020964	0.004974
	0.503333	0.014595	0.002898	0.0049	0.016853	0.027067	0.014714
	0.504167	0.009636	-0.00043	-0.00533	0.013553	0.008232	0.015746
	0.505	0.011395	0.011541	-0.00448	0.017489	0.010755	0.012694
	0.505833	0.013914	0.010452	-0.01899	0.01645	0.014209	0.01169
	0.506667	0.014766	0.003869	0.000349	0.021516	0.019963	0.003615
	0.5075	0.011266	0.0048	0.00108	0.013133	0.011864	0.011306
	0.508333	0.011819	0.000456	0.002885	0.011313	0.015476	0.013566
	0.509167	0.010649	-0.00262	-0.01115	0.013063	0.014741	0.017616
	0.51	0.009608	-0.00184	-0.00637	0.005191	0.015596	0.011537
	0.510833	0.002751	0.006768	-0.00349	0.009649	0.015856	0.011262
	0.511667	0.007699	0.016717	-0.00907	0.015313	0.013454	0.007474
	0.5125	0.009244	0.008629	0.00635	0.010263	0.013721	0.012441
	0.513333	0.012779	-0.00364	-0.00174	0.011027	0.013828	0.01161
	0.514167	0.009747	-0.00131	0.003299	0.021355	0.026738	0.012016
	0.515	0.012315	0.003222	-0.0014	0.012885	0.019811	0.007266
	0.515833	0.006625	0.003777	0.009133	0.005573	0.023157	0.011354
	0.516667	0.005519	0.003275	0.002815	0.003791	0.019202	0.010178
	0.5175	0.013246	0.009078	-0.0027	0.010441	0.019608	0.010133
	0.518333	0.005312	0.012908	-0.00706	0.011124	0.013835	0.013355
	0.519167	0.011024	0.002185	-0.00364	0.009891	0.014475	0.009983
	0.52	0.009636	-0.00563	-0.00605	0.017575	0.022739	0.010939
	0.520833	0.014053	0.008814	0.008021	0.006499	0.014627	0.007333
	0.521667	0.015316	-0.00291	-0.00818	0.006192	0.019431	0.007902
	0.5225	0.011274	0.008887	-0.01109	0.0112	0.025128	0.01301
	0.523333	0.011152	0.003156	-0.0077	0.005853	0.006369	0.013972
	0.524167	0.009697	0.021418	0.005969	0.009186	0.008619	0.010961
	0.525	0.010738	0.011376	0.003691	0.009461	0.024272	0.010462
	0.525833	0.012269	0.008319	-0.00154	0.009611	0.011173	0.010926
	0.526667	0.018808	-0.00337	-0.00045	0.017833	0.013575	0.005153
	0.5275	0.014716	0.002747	-0.00296	0.006698	0.015875	0.008305
	0.528333	0.012533	0.006279	-0.00269	0.021549	0.02753	0.012825
	0.529167	0.013293	0.000852	-0.00518	0.00609	0.011445	0.014615
	0.53	0.007941	-0.00053	-0.00204	0.009805	0.015736	0.009692
	0.530833	0.01137	-0.0032	-0.0004	0.008583	0.023277	0.010165
	0.531667	0.00761	0.004212	-0.00415	0.018243	0.0231	0.009989
	0.5325	0.016636	-0.00897	-0.00341	0.015308	0.018284	0.008388
	0.533333	0.01289	0.004166	-0.00093	0.011959	0.022669	0.008289
	0.534167	0.013118	-0.00125	-0.00581	0.011496	0.011268	0.01075
	0.535	0.010139	0.005995	0.000935	0.010613	0.009696	0.010578
	0.535833	0.01106	0.003909	0.000618	0.011647	0.021002	0.013966
	0.536667	0.018659	0.011904	0.003573	0.007458	0.02521	0.010136
	0.5375	0.012073	0.008365	-0.0001	0.013138	0.010628	0.012329
	0.538333	0.007067	0.003994	0.01046	0.022787	0.007332	0.00639
	0.539167	0.010182	0.012974	2.15e-05	0.015443	0.025578	0.01371
	0.54	0.010111	0.004391	-0.00399	0.012896	0.016636	0.011616
	0.540833	0.008816	-0.00524	-0.00107	0.010209	0.018664	0.010715
	0.541667	0.016964	0.011521	-0.00213	0.019858	0.019912	0.013387
	0.5425	0.010153	0.008847	0.00368	0.009671	0.014557	0.011821
	0.543333	0.011409	0.011138	-0.00327	0.015744	0.022555	0.017553
	0.544167	0.012825	0.00381	8.6e-05	0.010117	0.022986	0.013544
	0.545	0.013282	0.005691	-0.00803	0.0112	0.015343	0.01238
	0.545833	0.010307	0.001122	-0.01078	0.005099	0.010349	0.010785
	0.546667	0.016036	-0.00223	-0.00427	0.015082	0.012542	0.013713
	0.5475	0.0101	0.018394	-0.00593	0.002116	0.016458	0.005997
	0.548333	0.01076	0.009752	-0.0083	0.014027	0.018968	0.007518
	0.549167	0.010999	0.010828	0.003347	0.015103	0.018734	0.009516
	0.55	0.01386	0.008306	0.000688	0.018986	0.010039	0.006857
	0.550833	0.013004	0.008207	-0.0019	0.016713	0.018734	0.003487
	0.551667	0.008537	-0.0016	0.003616	0.015965	0.015242	0.01061
	0.5525	0.017956	-0.00117	0.001096	0.019303	0.01969	0.014334
	0.553333	0.013507	0.009045	0.002842	0.008594	0.018119	0.014561
	0.554167	0.01422	0.009805	0.002079	0.008836	0.003682	0.009187
	0.555	0.015366	0.018084	-0.00381	0.010247	0.018734	0.012601
	0.555833	0.010046	-0.00454	-0.00032	0.010537	0.021661	0.013467
	0.556667	0.009015	0.002443	-0.00192	0.023627	0.016699	0.006422
	0.5575	0.017556	0.009626	0.001375	0.021699	0.01225	0.007467
	0.558333	0.019087	0.000746	-0.00362	0.008287	0.012897	0.00928
	0.559167	0.014377	0.003803	-0.00157	0.012562	0.013993	0.015695
	0.56	0.007677	0.006398	-0.01273	0.010893	0.022194	0.009203
	0.560833	0.011088	0.012815	-0.01061	0.009552	0.016046	0.011795
	0.561667	0.012315	0.011713	0.000833	0.007953	0.006255	0.013637
	0.5625	0.010004	0.013819	0.005115	0.008184	0.0145	0.010405
	0.563333	0.017399	0.013773	0.002181	0.01744	0.01239	0.008874
	0.564167	0.014292	0.001241	-0.00281	0.017176	0.023537	0.00709
	0.565	0.009754	-0.0075	-0.00728	0.01414	0.011401	0.008513
	0.565833	0.011359	-0.00043	-0.00511	0.012794	0.018303	0.009746
	0.566667	0.012754	0.009144	-0.00194	0.018506	0.014602	0.016808
	0.5675	0.017988	0.001783	0.005045	0.01372	0.023582	0.014749
	0.568333	0.009836	0.002502	-0.00077	0.015933	0.015723	0.008899
	0.569167	0.01736	0.002344	0.005351	0.01463	0.020869	0.011581
	0.57	0.014784	0.00688	0.001537	0.011399	0.015438	0.012655
	0.570833	0.01249	-0.00105	-0.00421	0.012287	0.017922	0.011348
	0.571667	0.014088	0.009686	-0.00356	0.010268	0.017409	0.014458
	0.5725	0.015801	0.010709	0.006323	0.009735	0.01675	0.013119
	0.573333	0.010442	-0.00726	-0.00825	0.012831	0.005241	0.016952
	0.574167	0.013582	0.000541	-0.00023	0.007737	0.016249	0.013784
	0.575	0.01503	-0.00016	-0.00084	0.022615	0.014513	0.007573
	0.575833	0.014545	0.007817	0.003702	0.010914	0.024418	0.012601
	0.576667	0.013792	0.001783	-0.00518	0.018221	0.011338	0.008103
	0.5775	0.01559	0.0075	-0.00253	0.015093	0.020432	0.010331
	0.578333	0.008188	-0.00251	-0.00109	0.012637	0.01232	0.008445
	0.579167	0.007289	0.00857	0.003927	0.012174	0.017542	0.010613
	0.58	0.014681	0.007804	-0.00908	0.016762	0.024177	0.014874
	0.580833	0.011213	0.019959	0.00253	0.008798	0.016186	0.012141
	0.581667	0.016282	0.005097	0.00491	0.016046	0.007339	0.009145
	0.5825	0.011759	0.002522	0.003524	0.012654	0.019881	0.008241
	0.583333	0.017649	0.009739	0.006608	0.011733	0.023392	0.009603
	0.584167	0.015776	0.004239	0.003095	0.012153	0.013004	0.015043
	0.585	0.012265	0.028813	0.000978	0.01043	0.011978	0.01098
	0.585833	0.014652	0.008643	0.002267	0.005557	0.015799	0.013365
	0.586667	0.011049	0.013106	0.000188	0.005756	0.023246	0.018496
	0.5875	0.017553	0.00861	0.006893	0.022093	0.010191	0.009676
	0.588333	0.013682	0.004589	0.000843	0.009407	0.022067	0.011418
	0.589167	0.017342	0.003268	-0.00011	0.008841	0.019222	0.01309
	0.59	0.013493	0.008174	-0.00386	0.018016	0.019792	0.013208
	0.590833	0.016158	0.012089	-0.0003	0.014021	0.015717	0.010795
	0.591667	0.013186	0.010854	0.001563	0.020461	0.019266	0.018981
	0.5925	0.008719	0.0069	0.000462	0.012535	0.014063	0.011575
	0.593333	0.013642	0.008755	-0.00198	0.001287	0.010938	0.011674
	0.594167	0.014035	0.012525	-0.00259	0.010505	0.017162	0.007176
	0.595	0.015608	0.0116	0.000672	0.024839	0.026649	0.012828
	0.595833	0.016454	0.003215	0.001934	0.016401	0.023487	0.010063
	0.596667	0.011491	0.007632	0.004169	0.014107	0.013854	0.011195
	0.5975	0.007232	0.007982	-0.00349	0.018986	0.013904	0.015817
	0.598333	0.013418	0.006305	9.13e-05	0.017446	0.022181	0.016773
	0.599167	0.011231	0.011792	0.004094	0.020413	0.014684	0.010993
	0.6	0.015558	0.007481	0.003234	0.016223	0.023582	0.009347
	0.600833	0.010863	-0.00084	0.002552	0.01211	0.026326	0.014247
	0.601667	0.018063	0.01298	0.001332	0.015346	0.02637	0.008081
	0.6025	0.018016	0.010359	0.00202	0.008324	0.026541	0.015376
	0.603333	0.013939	0.010214	0.005082	0.018932	0.014082	0.015337
	0.604167	0.013271	0.022818	0.004421	0.016875	0.007535	0.017601
	0.605	0.011477	0.008497	0.008526	0.006569	0.012086	0.009401
	0.605833	0.012415	0.007976	0.00397	0.015227	0.016325	0.011182
	0.606667	0.012708	0.012564	0.00079	0.012551	0.024906	0.011322
	0.6075	0.017363	0.009092	0.002992	0.017284	0.014348	0.005994
	0.608333	0.012248	0.005077	0.006785	0.017446	0.023442	0.010798
	0.609167	0.015433	0.004014	-0.00747	0.016164	0.013461	0.013765
	0.61	0.015159	0.017206	0.008327	0.011614	0.021769	0.015408
	0.610833	0.011898	0.01442	0.005131	0.017241	0.004138	0.016594
	0.611667	0.012561	0.01063	0.005883	0.020122	0.020464	0.012531
	0.6125	0.021566	0.005771	0.008091	0.016767	0.019202	0.008461
	0.613333	0.013036	0.011052	0.003465	0.012831	0.014481	0.007813
	0.614167	0.01421	-0.00023	-0.00477	0.022373	0.0204	0.011722
	0.615	0.018166	0.005876	-0.00538	0.007323	0.033107	0.015644
	0.615833	0.012597	0.027757	0.003401	0.014624	0.023113	0.016367
	0.616667	0.012051	0.014446	0.000607	0.011765	0.018683	0.012905
	0.6175	0.017435	0.014651	0.001596	0.012977	0.012567	0.010498
	0.618333	0.020549	0.003796	0.006248	0.015211	0.014614	0.013164
	0.619167	0.011898	0.008147	0.005394	0.009541	0.030185	0.011479
	0.62	0.015405	0.006701	0.00166	0.010371	0.011186	0.01106
	0.620833	0.013243	0.005823	0.001461	0.011356	0.0349	0.008308
	0.621667	0.013168	-0.00333	0.004631	0.007129	0.02092	0.012508
	0.6225	0.009301	0.003248	-0.0015	0.015599	0.005495	0.011757
	0.623333	0.012383	0.018553	-0.0015	0.019772	0.017155	0.014561
	0.624167	0.019108	0.02198	0.001671	0.005578	0.009341	0.015961
	0.625	0.0166	0.005592	-0.00161	0.012196	0.02322	0.01232
	0.625833	0.018944	0.007434	0.006125	0.023573	0.022859	0.014481
	0.626667	0.01665	0.004041	-0.00262	0.0208	0.021351	0.010232
	0.6275	0.016297	0.002509	-0.00414	0.013348	0.007573	0.010498
	0.628333	0.012933	0.013	0.005421	0.007388	0.021402	0.010875
	0.629167	0.010125	0.009541	-0.00155	0.017478	0.006901	0.015925
	0.63	0.016172	0.001571	-0.0002	0.011108	0.012555	0.012304
	0.630833	0.018484	0.009283	0.004647	0.019836	0.022282	0.013116
	0.631667	0.016618	0.009712	0.004572	0.019244	0.011762	0.005354
	0.6325	0.023428	0.008372	0.004969	0.018711	0.022168	0.011907
	0.633333	0.020043	0.006477	-0.00575	0.019637	0.018588	0.008049
	0.634167	0.010617	0.0137	0.002144	0.014678	0.021085	0.010306
	0.635	0.00965	0.021055	0.004513	0.018463	0.019298	0.013867
	0.635833	0.011623	0.011931	-0.00111	0.016918	0.0172	0.017083
	0.636667	0.016097	0.012459	0.006388	0.011959	0.022967	0.012444
	0.6375	0.017867	0.022811	-0.00518	0.024182	0.024057	0.015408
	0.638333	0.013079	0.008088	-1.6e-05	0.023487	0.023138	0.0173
	0.639167	0.019629	0.006728	0.00491	0.01534	0.021497	0.005882
	0.64	0.016504	0.018744	0.000113	0.015303	0.02585	0.016009
	0.640833	0.013521	0.008854	0.005732	0.015071	0.024482	0.016456
	0.641667	0.015483	0.005599	0.010347	0.017354	0.013074	0.01667
	0.6425	0.015886	0.005196	-0.00025	0.019083	0.014722	0.016437
	0.643333	0.018591	0.014215	0.008671	0.016536	0.026453	0.014209
	0.644167	0.02025	0.001644	0.000253	0.028145	0.019475	0.012758
	0.645	0.019279	0.012287	0.008327	0.020956	0.029038	0.013566
	0.645833	0.016629	0.011693	0.009257	0.018953	0.02784	0.012438
	0.646667	0.015847	0.016447	-0.00055	0.010139	0.02362	0.014027
	0.6475	0.015027	0.007837	0.000494	0.010187	0.022454	0.012253
	0.648333	0.015483	0.02742	0.001005	0.019513	0.024063	0.014551
	0.649167	0.013678	0.015522	0.006468	0.013962	0.015609	0.010562
	0.65	0.013721	0.01642	0.00029	0.014856	0.017422	0.017242
	0.650833	0.017913	0.0103	0.014205	0.012384	0.024044	0.015625
	0.651667	0.016461	0.014116	-0.00069	0.024822	0.022682	0.009286
	0.6525	0.018548	0.010174	0.001553	0.013424	0.021345	0.012662
	0.653333	0.016332	0.016216	0.0049	0.017763	0.016503	0.015021
	0.654167	0.014074	0.012895	0.008913	0.015383	0.021478	0.016415
	0.655	0.015212	0.013647	0.001805	0.016552	0.017346	0.012221
	0.655833	0.016757	0.019107	0.0044	0.015884	0.012567	0.013883
	0.656667	0.022255	0.022785	0.009794	0.013747	0.02893	0.010993
	0.6575	0.014823	0.019741	0.008526	0.014974	0.028538	0.012812
	0.658333	0.017788	0.006999	0.00483	0.008981	0.024285	0.014982
	0.659167	0.015052	0.004694	0.005534	0.01603	0.021002	0.015814
	0.66	0.014841	0.017754	0.009439	0.007797	0.02483	0.017946
	0.660833	0.021473	0.024515	0.008343	0.019136	0.016953	0.012598
	0.661667	0.017899	0.025723	0.012346	0.022448	0.017384	0.013192
	0.6625	0.015344	0.018091	0.008365	0.030718	0.013061	0.01146
	0.663333	0.020061	0.001519	0.005942	0.024359	0.031111	0.010274
	0.664167	0.023132	0.016136	0.007903	0.020854	0.025305	0.012761
	0.665	0.018905	0.011541	0.006699	0.023476	0.020679	0.011997
	0.665833	0.018933	0.002403	-0.00269	0.019104	0.017238	0.017402
	0.666667	0.016882	0.016103	0.003675	0.013983	0.020286	0.016255
	0.6675	0.019468	0.022263	0.002122	0.021382	0.012618	0.01481
	0.668333	0.01756	0.01166	0.011642	0.029329	0.013778	0.014116
	0.669167	0.01884	0.007956	0.000161	0.017193	0.030768	0.004824
	0.67	0.024135	0.020309	0.002127	0.01919	0.026003	0.01629
	0.670833	0.017067	0.020619	0.005829	0.019578	0.024437	0.014087
	0.671667	0.017934	0.01749	-9.1e-05	0.017403	0.028835	0.012668
	0.6725	0.016689	0.017153	0.007994	0.020526	0.026763	0.018355
	0.673333	0.014456	0.018652	0.001837	0.018996	0.020895	0.020046
	0.674167	0.01736	0.022666	0.001832	0.015583	0.022302	0.008538
	0.675	0.022661	0.013918	0.015295	0.017903	0.018607	0.01076
	0.675833	0.015883	0.009177	0.009423	0.020929	0.026047	0.016284
	0.676667	0.012619	0.015793	-0.00091	0.026384	0.031212	0.019928
	0.6775	0.019219	0.018942	-0.00039	0.018539	0.025984	0.015251
	0.678333	0.017535	0.018857	0.002181	0.013978	0.026465	0.017348
	0.679167	0.016857	0.021286	0.005668	0.020811	0.018284	0.014717
	0.68	0.015455	0.012419	0.010809	0.016563	0.020666	0.015158
	0.680833	0.019789	0.02505	0.008983	0.016067	0.02708	0.015193
	0.681667	0.023535	0.014763	0.002804	0.023654	0.024913	0.011485
	0.6825	0.019993	0.00579	-0.00236	0.010457	0.020628	0.009778
	0.683333	0.022201	0.02159	0.007661	0.027595	0.027498	0.011764
	0.684167	0.018109	0.010419	0.002831	0.018533	0.020996	0.017476
	0.685	0.02122	0.020085	0.004513	0.015287	0.022783	0.016968
	0.685833	0.014731	0.012895	0.006216	0.025393	0.01822	0.013512
	0.686667	0.022679	0.020659	0.008607	0.025517	0.028633	0.015075
	0.6875	0.019158	0.016599	0.010696	0.019422	0.024951	0.012649
	0.688333	0.024595	0.00785	0.007081	0.02668	0.033208	0.012179
	0.689167	0.023889	0.020296	0.004776	0.017478	0.02227	0.010546
	0.69	0.022911	0.013178	0.003755	0.014377	0.025407	0.023006
	0.690833	0.018744	0.017133	0.000516	0.020003	0.028975	0.014477
	0.691667	0.015787	0.019061	0.006114	0.015012	0.025527	0.012288
	0.6925	0.021491	0.025406	0.005222	0.025576	0.022352	0.015673
	0.693333	0.023143	0.021517	0.00404	0.020553	0.027739	0.015302
	0.694167	0.019176	0.020243	0.012754	0.022189	0.027467	0.012847
	0.695	0.02238	0.021134	0.00245	0.015836	0.0181	0.019327
	0.695833	0.017228	0.01135	0.019722	0.022577	0.024748	0.016868
	0.696667	0.0196	0.025578	0.007065	0.025657	0.035883	0.015002
	0.6975	0.020118	0.023267	0.005281	0.019244	0.024684	0.020596
	0.698333	0.018837	0.024449	0.002869	0.021883	0.029488	0.01659
	0.699167	0.027913	0.026066	-0.00186	0.024386	0.02682	0.017249
	0.7	0.023568	0.019088	0.01681	0.025167	0.033132	0.014583
	0.700833	0.021869	0.019154	0.010627	0.022082	0.02175	0.016747
	0.701667	0.02183	0.015054	0.00786	0.025447	0.032308	0.017169
	0.7025	0.022847	0.020375	0.008789	0.024074	0.023163	0.014845
	0.703333	0.016282	0.031018	0.011647	0.024225	0.022428	0.017367
	0.704167	0.019925	0.028443	0.004314	0.02045	0.02374	0.014861
	0.705	0.016718	0.015027	0.01154	0.025673	0.023689	0.014471
	0.705833	0.02086	0.03119	0.009063	0.022286	0.021833	0.016373
	0.706667	0.027663	0.022138	0.016988	0.020509	0.027232	0.010827
	0.7075	0.018448	0.017041	0.006205	0.013687	0.02907	0.017249
	0.708333	0.023243	0.013205	0.009181	0.020919	0.035014	0.016415
	0.709167	0.02218	0.022706	0.007452	0.025835	0.019304	0.023716
	0.71	0.023279	0.034214	0.007226	0.023649	0.025736	0.020561
	0.710833	0.01553	0.032583	0.004336	0.017995	0.026586	0.01893
	0.711667	0.021042	0.024482	0.012362	0.029162	0.032581	0.017319
	0.7125	0.018473	0.023643	0.011932	0.026928	0.031643	0.012208
	0.713333	0.026875	0.023465	0.009686	0.024839	0.036909	0.017047
	0.714167	0.025369	0.03115	0.007758	0.02178	0.042182	0.012751
	0.715	0.020407	0.020837	0.012883	0.01869	0.035572	0.012825
	0.715833	0.018213	0.030068	0.013727	0.026352	0.024697	0.016766
	0.716667	0.025405	0.022693	0.007086	0.024096	0.026795	0.013483
	0.7175	0.025109	0.029288	0.013146	0.020806	0.027904	0.014704
	0.718333	0.017556	0.024442	0.013367	0.026766	0.021547	0.017003
	0.719167	0.024574	0.011983	0.012453	0.022324	0.029127	0.01684
	0.72	0.023089	0.029051	0.012126	0.032151	0.030578	0.022018
	0.720833	0.021448	0.0274	0.009751	0.031898	0.031434	0.014813
	0.721667	0.022016	0.024647	0.009789	0.020795	0.023987	0.019522
	0.7225	0.018009	0.032966	0.007118	0.019201	0.02149	0.015743
	0.723333	0.024474	0.029665	0.006253	0.025845	0.019627	0.010977
	0.724167	0.0232	0.033831	0.01551	0.027294	0.032784	0.01698
	0.725	0.019843	0.013575	0.013463	0.031785	0.03658	0.017348
	0.725833	0.025023	0.022277	0.010396	0.026852	0.02945	0.021088
	0.726667	0.028063	0.038116	0.013431	0.033475	0.032422	0.015053
	0.7275	0.021188	0.035429	0.008574	0.027569	0.026294	0.021631
	0.728333	0.022255	0.03255	0.01775	0.018743	0.0276	0.017242
	0.729167	0.020335	0.020375	0.010181	0.026012	0.017637	0.020292
	0.73	0.024438	0.033356	0.016246	0.022211	0.029571	0.019371
	0.730833	0.024013	0.024264	0.015634	0.029001	0.042898	0.015011
	0.731667	0.027107	0.023029	0.012045	0.022087	0.035452	0.016574
	0.7325	0.022761	0.027796	0.012287	0.024521	0.028233	0.018991
	0.733333	0.022961	0.013396	0.00959	0.025522	0.031212	0.019618
	0.734167	0.018416	0.01547	0.010987	0.02318	0.030813	0.019534
	0.735	0.02046	0.029117	0.004808	0.026815	0.038044	0.020992
	0.735833	0.021912	0.033422	0.0215	0.033141	0.026091	0.023431
	0.736667	0.0264	0.020124	0.019486	0.023476	0.034248	0.013883
	0.7375	0.020353	0.031632	0.005544	0.020267	0.018664	0.015874
	0.738333	0.024456	0.026245	0.016703	0.023379	0.042207	0.01838
	0.739167	0.022369	0.02367	0.012577	0.023159	0.029761	0.017863
	0.74	0.022112	0.024819	0.007881	0.028888	0.027352	0.015897
	0.740833	0.027485	0.030833	0.007946	0.029399	0.02528	0.019915
	0.741667	0.027738	0.031652	0.02178	0.018614	0.029019	0.018841
	0.7425	0.020885	0.027235	0.011895	0.036281	0.029463	0.021094
	0.743333	0.01762	0.031348	0.028463	0.033901	0.02784	0.015114
	0.744167	0.026593	0.0315	0.019077	0.026039	0.02625	0.017639
	0.745	0.02508	0.027545	0.011706	0.027908	0.030933	0.019186
	0.745833	0.024078	0.028536	0.010997	0.02045	0.029482	0.015798
	0.746667	0.025362	0.027281	0.006839	0.028295	0.031041	0.01972
	0.7475	0.021773	0.020785	0.020141	0.021823	0.023341	0.022047
	0.748333	0.019943	0.022561	0.016026	0.031919	0.030857	0.019333
	0.749167	0.020332	0.032761	0.014914	0.034611	0.037423	0.020848
	0.75	0.023685	0.026529	0.020297	0.020391	0.033145	0.020615
	0.750833	0.026778	0.028331	0.017879	0.028403	0.035059	0.019368
	0.751667	0.0202	0.026304	0.011803	0.040454	0.03805	0.023971
	0.7525	0.015951	0.02429	0.007634	0.031564	0.034235	0.022785
	0.753333	0.023971	0.027506	0.010885	0.028042	0.033753	0.019739
	0.754167	0.020742	0.035316	0.014086	0.02626	0.025451	0.021989
	0.755	0.023122	0.014756	0.017622	0.037648	0.035141	0.017032
	0.755833	0.026101	0.028311	0.021925	0.022453	0.036681	0.021257
	0.756667	0.022519	0.032834	0.019244	0.037029	0.03594	0.021791
	0.7575	0.023835	0.034669	0.019432	0.033599	0.038285	0.02142
	0.758333	0.021199	0.029236	0.011449	0.035844	0.035338	0.027014
	0.759167	0.024367	0.036082	0.011631	0.026567	0.030033	0.023444
	0.76	0.021823	0.028945	0.016252	0.036754	0.030204	0.022712
	0.760833	0.023881	0.035594	0.011234	0.021538	0.035198	0.019598
	0.761667	0.027959	0.037027	0.024364	0.027208	0.041447	0.01784
	0.7625	0.027817	0.036927	0.022559	0.028112	0.039064	0.02019
	0.763333	0.026411	0.027539	0.021479	0.024661	0.037917	0.017914
	0.764167	0.027681	0.022983	0.013195	0.030417	0.03478	0.021612
	0.765	0.028277	0.041021	0.013624	0.032038	0.035661	0.02393
	0.765833	0.022904	0.029421	0.016821	0.036555	0.041612	0.019742
	0.766667	0.018002	0.03286	0.016751	0.035118	0.027055	0.027532
	0.7675	0.026971	0.039509	0.018379	0.025221	0.034	0.019359
	0.768333	0.029386	0.029962	0.017004	0.035214	0.036174	0.020366
	0.769167	0.0296	0.025129	0.017938	0.032915	0.03862	0.020535
	0.77	0.025462	0.030649	0.016633	0.029152	0.037904	0.020052
	0.770833	0.024117	0.044534	0.020544	0.038246	0.041967	0.024489
	0.771667	0.026422	0.033719	0.016219	0.030713	0.025996	0.023789
	0.7725	0.016464	0.033567	0.01046	0.0383	0.028576	0.021817
	0.773333	0.029932	0.043662	0.027394	0.034929	0.035617	0.021663
	0.774167	0.02665	0.027162	0.020952	0.032468	0.039007	0.023041
	0.775	0.026942	0.02429	0.022124	0.026782	0.032505	0.023623
	0.775833	0.03153	0.023148	0.020184	0.033895	0.044552	0.020759
	0.776667	0.028434	0.037178	0.019088	0.027563	0.040192	0.020372
	0.7775	0.02366	0.038426	0.019061	0.02241	0.03689	0.021411
	0.778333	0.025879	0.0404	0.016149	0.025312	0.037378	0.027942
	0.779167	0.026365	0.037159	0.023354	0.031935	0.041048	0.027123
	0.78	0.026225	0.046191	0.023526	0.038327	0.045902	0.028721
	0.780833	0.029158	0.031619	0.015838	0.038063	0.043773	0.018042
	0.781667	0.033011	0.041457	0.02005	0.039818	0.037828	0.019576
	0.7825	0.0299	0.030583	0.014715	0.035225	0.03812	0.016916
	0.783333	0.024195	0.04561	0.018255	0.037713	0.037271	0.024601
	0.784167	0.02863	0.040196	0.02048	0.035188	0.04454	0.027865
	0.785	0.026632	0.042711	0.022279	0.029738	0.03516	0.025298
	0.785833	0.02681	0.034372	0.024869	0.03417	0.034837	0.022152
	0.786667	0.027884	0.035997	0.021694	0.032598	0.027967	0.022315
	0.7875	0.031463	0.037667	0.0225	0.031774	0.037822	0.021689
	0.788333	0.027788	0.039403	0.026137	0.040174	0.042886	0.01949
	0.789167	0.023339	0.030272	0.019158	0.039985	0.04127	0.023386
	0.79	0.031866	0.044646	0.022419	0.03753	0.036827	0.027305
	0.790833	0.022297	0.044507	0.017541	0.028608	0.04146	0.027737
	0.791667	0.023464	0.033204	0.024068	0.038558	0.03523	0.025151
	0.7925	0.03208	0.038803	0.02049	0.032684	0.034748	0.027903
	0.793333	0.02833	0.03939	0.024385	0.029248	0.035116	0.025231
	0.794167	0.032554	0.038235	0.020098	0.040131	0.040965	0.022721
	0.795	0.032365	0.047729	0.023091	0.029065	0.04158	0.029367
	0.795833	0.028548	0.047095	0.017321	0.039942	0.04428	0.026653
	0.796667	0.031634	0.043213	0.01673	0.024984	0.04203	0.029265
	0.7975	0.032572	0.033164	0.027136	0.039899	0.034869	0.023265
	0.798333	0.034852	0.041424	0.028151	0.027455	0.037461	0.02641
	0.799167	0.033164	0.042526	0.020969	0.024311	0.035103	0.025643
	0.8	0.03346	0.045544	0.029742	0.034568	0.045649	0.022095
	0.800833	0.028484	0.04458	0.02279	0.045547	0.045668	0.02298
	0.801667	0.027363	0.037806	0.021269	0.038865	0.050535	0.027938
	0.8025	0.027952	0.041992	0.025578	0.034348	0.037721	0.024419
	0.803333	0.024734	0.048885	0.029038	0.04915	0.045262	0.032727
	0.804167	0.02949	0.039331	0.027518	0.038461	0.039337	0.023821
	0.805	0.03629	0.042077	0.024864	0.037708	0.042043	0.022488
	0.805833	0.032001	0.043523	0.022065	0.037729	0.042955	0.025861
	0.806667	0.030649	0.043642	0.034974	0.040486	0.04845	0.028821
	0.8075	0.029615	0.043781	0.025342	0.028387	0.043836	0.022645
	0.808333	0.030275	0.049868	0.021721	0.043167	0.052506	0.025263
	0.809167	0.022483	0.051103	0.025777	0.037142	0.041308	0.032493
	0.81	0.03269	0.04013	0.019658	0.033276	0.043209	0.028031
	0.810833	0.028926	0.047709	0.025497	0.03501	0.034514	0.026906
	0.811667	0.030849	0.04726	0.034991	0.04517	0.042296	0.025697
	0.8125	0.032925	0.038202	0.017079	0.034698	0.047379	0.021334
	0.813333	0.033628	0.039265	0.020818	0.039156	0.043221	0.028638
	0.814167	0.035448	0.03704	0.019432	0.045881	0.046523	0.030703
	0.815	0.031513	0.058656	0.026443	0.040997	0.03947	0.033075
	0.815833	0.026464	0.044124	0.033024	0.030035	0.045325	0.029479
	0.816667	0.031166	0.053909	0.016155	0.045725	0.049844	0.02696
	0.8175	0.034431	0.045768	0.028409	0.040583	0.037562	0.03188
	0.818333	0.035947	0.050555	0.031703	0.040572	0.050643	0.019346
	0.819167	0.035241	0.042916	0.027023	0.037045	0.051346	0.026583
	0.82	0.029137	0.045722	0.029221	0.041897	0.052569	0.029703
	0.820833	0.03213	0.050119	0.029607	0.027434	0.04774	0.030537
	0.821667	0.031498	0.050456	0.026341	0.032592	0.053387	0.035879
	0.8225	0.035715	0.051922	0.03224	0.0423	0.051264	0.029019
	0.823333	0.032251	0.057342	0.026105	0.04187	0.036973	0.027293
	0.824167	0.037164	0.050529	0.027544	0.045278	0.045541	0.028491
	0.825	0.031577	0.040037	0.033132	0.045477	0.057043	0.025256
	0.825833	0.029814	0.041034	0.020995	0.04719	0.051086	0.027778
	0.826667	0.033685	0.041569	0.025825	0.04145	0.049933	0.028555
	0.8275	0.032144	0.047201	0.027716	0.036674	0.048184	0.025109
	0.828333	0.030746	0.038598	0.028941	0.037045	0.04383	0.030086
	0.829167	0.031341	0.039582	0.025084	0.045251	0.049914	0.031234
	0.83	0.038633	0.049135	0.030827	0.047243	0.049553	0.028514
	0.830833	0.031662	0.048818	0.032917	0.045865	0.053057	0.025097
	0.831667	0.036311	0.054873	0.03051	0.036975	0.056321	0.024147
	0.8325	0.032123	0.059594	0.034152	0.037831	0.042493	0.029153
	0.833333	0.031698	0.044553	0.027206	0.043905	0.057177	0.028942
	0.834167	0.031224	0.053229	0.029661	0.041466	0.036149	0.032641
	0.835	0.03543	0.050892	0.032068	0.030837	0.049755	0.030208
	0.835833	0.035351	0.051116	0.033868	0.041024	0.050186	0.030038
	0.836667	0.034392	0.044401	0.033852	0.041714	0.046669	0.033539
	0.8375	0.033079	0.053348	0.029118	0.039894	0.045066	0.028172
	0.838333	0.030164	0.043688	0.029237	0.042365	0.049977	0.026014
	0.839167	0.034773	0.051083	0.033406	0.039	0.056841	0.030358
	0.84	0.033036	0.051433	0.021076	0.048137	0.048456	0.034114
	0.840833	0.033439	0.047775	0.026561	0.042209	0.05743	0.03265
	0.841667	0.031056	0.052945	0.035334	0.046253	0.06295	0.029457
	0.8425	0.037916	0.041734	0.040051	0.036458	0.052544	0.023767
	0.843333	0.035797	0.048601	0.02322	0.048514	0.049698	0.029108
	0.844167	0.036778	0.041239	0.025992	0.04439	0.054394	0.027309
	0.845	0.031655	0.045946	0.02914	0.044207	0.056593	0.034207
	0.845833	0.030935	0.044065	0.030263	0.044347	0.041555	0.028968
	0.846667	0.030296	0.048416	0.027485	0.045504	0.048393	0.031614
	0.8475	0.034606	0.04623	0.031676	0.047367	0.05487	0.027232
	0.848333	0.031188	0.047359	0.030714	0.040034	0.045376	0.026139
	0.849167	0.038009	0.044804	0.034502	0.043173	0.048672	0.026017
	0.85	0.034731	0.041965	0.034319	0.041137	0.060339	0.027654
	0.850833	0.033921	0.046521	0.029366	0.033497	0.06494	0.025659
	0.851667	0.030981	0.047439	0.026658	0.041891	0.053241	0.030259
	0.8525	0.03518	0.051294	0.038638	0.043108	0.052544	0.028149
	0.853333	0.03427	0.051426	0.031547	0.03711	0.047195	0.030134
	0.854167	0.035883	0.048218	0.027254	0.032075	0.052012	0.030297
	0.855	0.038384	0.048673	0.035818	0.044697	0.062779	0.025602
	0.855833	0.042412	0.041345	0.030881	0.043044	0.054857	0.027155
	0.856667	0.034934	0.043002	0.028973	0.039597	0.052639	0.028805
	0.8575	0.034659	0.049815	0.036387	0.043442	0.05852	0.028009
	0.858333	0.036286	0.063291	0.033481	0.037137	0.061695	0.028795
	0.859167	0.035034	0.050581	0.029973	0.041024	0.050643	0.033031
	0.86	0.027378	0.051242	0.035007	0.048907	0.038861	0.02922
	0.860833	0.031452	0.052952	0.036925	0.0458	0.052094	0.033245
	0.861667	0.03188	0.05033	0.028366	0.042026	0.049413	0.029997
	0.8625	0.032608	0.052404	0.025696	0.049553	0.056923	0.028546
	0.863333	0.038662	0.053902	0.034426	0.042548	0.057043	0.027433
	0.864167	0.026796	0.05342	0.028023	0.036372	0.063343	0.034475
	0.865	0.036136	0.033448	0.031987	0.03403	0.049762	0.032794
	0.865833	0.038227	0.061046	0.035044	0.044443	0.04935	0.032302
	0.866667	0.0228	0.05173	0.03224	0.043614	0.047284	0.029259
	0.8675	0.0365	0.046316	0.038552	0.045036	0.062975	0.030598
	0.868333	0.036657	0.049413	0.032777	0.049435	0.058558	0.032698
	0.869167	0.03716	0.048528	0.031579	0.047685	0.059769	0.033082
	0.87	0.03676	0.047505	0.031907	0.04265	0.057665	0.033136
	0.870833	0.030385	0.056695	0.02691	0.04118	0.059116	0.027264
	0.871667	0.034973	0.05515	0.0326	0.04482	0.051726	0.037336
	0.8725	0.03096	0.045233	0.029795	0.046786	0.04793	0.034101
	0.873333	0.033396	0.03737	0.03065	0.041417	0.063812	0.027232
	0.874167	0.037831	0.049776	0.031601	0.05119	0.049413	0.028127
	0.875	0.038409	0.05686	0.037037	0.046118	0.055751	0.031934
	0.875833	0.040628	0.046943	0.035582	0.047728	0.062202	0.031122
	0.876667	0.034784	0.047755	0.024187	0.039425	0.05307	0.036003
	0.8775	0.029304	0.049135	0.029962	0.042333	0.06051	0.037279
	0.878333	0.028366	0.054166	0.025191	0.043388	0.05165	0.033996
	0.879167	0.029825	0.047122	0.033357	0.048697	0.059433	0.03195
	0.88	0.039286	0.053526	0.037859	0.032237	0.052132	0.030927
	0.880833	0.0367	0.046072	0.031069	0.04537	0.050985	0.030259
	0.881667	0.028305	0.047557	0.024654	0.046867	0.052322	0.02837
	0.8825	0.036942	0.048865	0.02604	0.044007	0.055231	0.030259
	0.883333	0.037385	0.042718	0.039879	0.035758	0.059166	0.03896
	0.884167	0.028769	0.056306	0.031198	0.039436	0.054933	0.026302
	0.885	0.03386	0.045808	0.029924	0.045084	0.038747	0.035214
	0.885833	0.029493	0.045656	0.02979	0.042187	0.053298	0.02736
	0.886667	0.037228	0.051651	0.028173	0.046263	0.059192	0.030675
	0.8875	0.035226	0.050786	0.038289	0.042177	0.04786	0.027708
	0.888333	0.031934	0.047571	0.02431	0.038461	0.056815	0.029898
	0.889167	0.034834	0.035449	0.018798	0.042139	0.054363	0.031771
	0.89	0.028095	0.035145	0.028764	0.032646	0.056993	0.030659
	0.890833	0.030974	0.041622	0.033046	0.031246	0.050243	0.029297
	0.891667	0.032711	0.051816	0.033733	0.037519	0.04106	0.029342
	0.8925	0.033475	0.048541	0.035743	0.04587	0.046574	0.031755
	0.893333	0.032604	0.047307	0.031977	0.051944	0.056517	0.027957
	0.894167	0.030699	0.041331	0.030188	0.045208	0.061835	0.028584
	0.895	0.031102	0.043206	0.025519	0.032323	0.047651	0.03117
	0.895833	0.030121	0.060472	0.025696	0.040717	0.056429	0.031797
	0.896667	0.035262	0.040532	0.037215	0.037476	0.055345	0.026446
	0.8975	0.031484	0.050892	0.032003	0.034294	0.053336	0.031659
	0.898333	0.024028	0.050641	0.028522	0.039732	0.054857	0.026765
	0.899167	0.033168	0.045854	0.021296	0.042004	0.047943	0.032519
	0.9	0.030578	0.036195	0.031724	0.040976	0.046789	0.024873
	0.900833	0.035223	0.04184	0.026792	0.046328	0.058913	0.028309
	0.901667	0.031987	0.041404	0.031063	0.032151	0.054059	0.027529
	0.9025	0.030214	0.029876	0.025755	0.030255	0.04191	0.023904
	0.903333	0.027998	0.049835	0.036146	0.034746	0.048659	0.023955
	0.904167	0.029579	0.041107	0.032251	0.040658	0.045852	0.030253
	0.905	0.031855	0.051156	0.029699	0.033992	0.039184	0.027545
	0.905833	0.032633	0.038895	0.026319	0.036814	0.042505	0.027152
	0.906667	0.031648	0.037258	0.022967	0.035904	0.050364	0.02369
	0.9075	0.029169	0.039932	0.028049	0.038978	0.05229	0.028213
	0.908333	0.024745	0.042586	0.021823	0.030578	0.037942	0.032353
	0.909167	0.030453	0.044388	0.016096	0.036544	0.043785	0.030304
	0.91	0.027959	0.040678	0.022865	0.039883	0.043107	0.023022
	0.910833	0.030717	0.05037	0.024095	0.039506	0.040724	0.026653
	0.911667	0.028148	0.032821	0.022322	0.032657	0.03741	0.02066
	0.9125	0.027292	0.028839	0.011819	0.032436	0.043684	0.026426
	0.913333	0.027135	0.03082	0.021828	0.040717	0.040921	0.026903
	0.914167	0.025658	0.041411	0.029221	0.026459	0.037866	0.027986
	0.915	0.026971	0.047062	0.018422	0.034391	0.041802	0.030189
	0.915833	0.019204	0.050304	0.025728	0.030891	0.039501	0.031825
	0.916667	0.021755	0.03461	0.029892	0.036754	0.036421	0.023169
	0.9175	0.029504	0.038057	0.017998	0.028209	0.045725	0.023016
	0.918333	0.031266	0.039707	0.026588	0.033734	0.047512	0.023182
	0.919167	0.031463	0.041087	0.017127	0.04082	0.042398	0.024908
	0.92	0.028041	0.033844	0.017342	0.028882	0.043944	0.025464
	0.920833	0.017988	0.044996	0.022419	0.030982	0.047151	0.025445
	0.921667	0.012733	0.037608	0.018137	0.023875	0.046308	0.022092
	0.9225	0.028145	0.035303	0.020587	0.034154	0.033665	0.026727
	0.923333	0.019165	0.038605	0.022607	0.032894	0.036592	0.02409
	0.924167	0.023336	0.032557	0.023913	0.033745	0.041624	0.02455
	0.925	0.028337	0.027526	0.022387	0.03214	0.042201	0.023505
	0.925833	0.017495	0.03224	0.022419	0.024559	0.047385	0.027197
	0.926667	0.028548	0.042533	0.019308	0.026992	0.046504	0.017917
	0.9275	0.019055	0.032385	0.022086	0.027919	0.036611	0.029086
	0.928333	0.020396	0.034194	0.012485	0.028333	0.036554	0.024496
	0.929167	0.0196	0.033805	0.021377	0.04328	0.043703	0.023079
	0.93	0.025915	0.03356	0.019303	0.025808	0.036079	0.01878
	0.930833	0.019986	0.028892	0.017879	0.031978	0.037473	0.021737
	0.931667	0.023757	0.032959	0.020114	0.027305	0.044508	0.018831
	0.9325	0.023186	0.023597	0.021259	0.028845	0.046048	0.02111
	0.933333	0.019426	0.031672	0.013356	0.032662	0.031193	0.023661
	0.934167	0.017353	0.026179	0.020168	0.019104	0.035642	0.023824
	0.935	0.020903	0.035283	0.021312	0.025329	0.035414	0.014589
	0.935833	0.024502	0.033725	0.019679	0.030309	0.029697	0.020545
	0.936667	0.019914	0.027017	0.013904	0.035225	0.038291	0.017498
	0.9375	0.015501	0.031877	0.016848	0.028075	0.035642	0.017671
	0.938333	0.022362	0.022897	0.015655	0.022868	0.038969	0.016469
	0.939167	0.017039	0.023954	0.015822	0.022157	0.031719	0.01667
	0.94	0.013778	0.03599	0.014796	0.029227	0.031225	0.021229
	0.940833	0.020218	0.036479	0.016107	0.024365	0.026053	0.023796
	0.941667	0.015177	0.024436	0.018701	0.032285	0.020876	0.018809
	0.9425	0.019693	0.022825	0.009138	0.027455	0.02926	0.022418
	0.943333	0.021024	0.027876	0.017756	0.019917	0.037017	0.019029
	0.944167	0.01604	0.031434	0.007511	0.027272	0.035306	0.013275
	0.945	0.014938	0.032128	0.011798	0.03011	0.03779	0.019154
	0.945833	0.016903	0.031659	0.018127	0.022233	0.034558	0.021772
	0.946667	0.013981	0.040136	-0.0033	0.01687	0.028772	0.019151
	0.9475	0.018437	0.032134	0.001451	0.021064	0.032967	0.012115
	0.948333	0.019211	0.02089	0.009327	0.02311	0.028322	0.016216
	0.949167	0.01492	0.02466	0.008214	0.020316	0.026541	0.013439
	0.95	0.016329	0.029638	0.012314	0.016692	0.034539	0.013272
	0.950833	0.013735	0.022838	0.008972	0.017311	0.03421	0.017783
	0.951667	0.017438	0.026819	0.01039	0.01667	0.032277	0.013998
	0.9525	0.010949	0.020586	0.006463	0.022782	0.022485	0.016792
	0.953333	0.017831	0.020818	0.00988	0.016121	0.027036	0.017
	0.954167	0.012636	0.025796	0.014817	0.021549	0.016122	0.015993
	0.955	0.015508	0.02808	0.008462	0.026373	0.032682	0.01573
	0.955833	0.020931	0.017133	-0.00116	0.018819	0.043728	0.012457
	0.956667	0.01356	0.023029	0.006415	0.017629	0.028988	0.019483
	0.9575	0.014852	0.020025	-0.00478	0.014452	0.03113	0.015468
	0.958333	0.01492	0.028001	0.003524	0.024446	0.03516	0.011517
	0.959167	0.012483	0.027783	0.00461	0.013919	0.031966	0.016296
	0.96	0.013414	0.019992	0.004228	0.011507	0.02118	0.016606
	0.960833	0.018626	0.01508	0.014232	0.017521	0.020071	0.012758
	0.961667	0.01903	0.010927	0.005125	0.01708	0.032733	0.00989
	0.9625	0.011648	0.009131	0.002423	0.016466	0.027574	0.012409
	0.963333	0.005148	0.023234	0.006334	0.018695	0.02727	0.013004
	0.964167	0.011388	0.020408	0.010842	0.015852	0.025248	0.01777
	0.965	0.007192	0.015384	0.001596	0.005158	0.028658	0.012876
	0.965833	0.012412	0.018394	0.000655	0.016783	0.021446	0.019119
	0.966667	0.013821	0.024132	0.00238	0.027412	0.012821	0.017316
	0.9675	0.014377	0.023089	0.012383	0.014091	0.016896	0.012831
	0.968333	0.010599	0.010346	0.001789	0.015179	0.025654	0.013554
	0.969167	0.01366	0.006583	-0.00468	0.009391	0.029824	0.009293
	0.97	0.013207	0.019589	-0.00117	0.021764	0.014956	0.012505
	0.970833	0.006918	0.019695	0.008585	0.01856	0.026598	0.01372
	0.971667	0.010928	0.030635	0.004427	0.011087	0.014722	0.011764
	0.9725	0.007367	0.024429	0.000983	0.010683	0.013613	0.016632
	0.973333	0.009533	0.011818	0.002235	0.009579	0.011629	0.013605
	0.974167	0.011784	0.007989	0.010132	0.01464	0.027245	0.011546
	0.975	0.012447	0.010531	-0.00286	0.01758	0.02734	0.010152
	0.975833	0.009386	0.01232	0.003723	0.007824	0.019982	0.010012
	0.976667	0.002633	0.012875	-0.00712	0.004819	0.031751	0.013659
	0.9775	0.006315	0.010854	0.001198	0.005697	0.016027	0.011316
	0.978333	0.005062	0.029348	0.00021	0.013181	0.020121	0.012329
	0.979167	0.009961	0.003763	-0.00154	0.011485	0.017669	0.008957
	0.98	0.003257	0.018612	-0.00651	0.010064	0.02123	0.007797
	0.980833	0.010139	0.008187	-0.00943	0.009461	0.017536	0.004478
	0.981667	0.007042	0.019074	-0.00408	0.008787	0.019938	0.00562
	0.9825	0.002009	0.005183	-0.00818	0.009444	0.014931	0.014439
	0.983333	0.011416	0.020263	-0.00237	0.001863	0.020261	0.010651
	0.984167	0.002233	0.002469	0.002751	0.005401	0.019202	0.009216
	0.985	0.002455	0.016057	-0.00679	0.003527	0.017308	0.01246
	0.985833	0.007285	0.006041	-0.00589	0.009988	0.018366	0.005054
	0.986667	0.007021	0.013845	-0.00305	-0.00053	0.017707	0.010817
	0.9875	0.006943	-0.00165	-0.00806	0.011038	0.011883	0.007135
	0.988333	0.004292	0.007428	-0.01017	0.010677	0.018759	0.009782
	0.989167	0.005273	0.005374	-0.00569	0.004184	0.01199	0.009056
	0.99	-0.00069	-2e-05	-0.01366	0.008534	0.016782	0.009245
	0.990833	0.000521	0.003612	-0.00671	0.000108	0.004861	0.001729
	0.991667	0.004838	0.009184	0.002643	0.003101	0.00623	0.009468
	0.9925	0.004463	0.004358	-0.00107	0.006397	0.00384	0.004277
	0.993333	-0.00121	0.001717	-0.01689	0.002369	0.0208	0.001736
	0.994167	0.001473	-0.00249	-0.01011	0.006973	0.011243	0.008816
	0.995	-0.00403	0.007137	-0.00876	-0.0026	0.012852	0.004683
	0.995833	0.000945	-0.00114	-0.00857	-0.00082	0.006306	0.009497
	0.996667	0.002376	0.001056	-0.00696	0.005304	0.010685	0.006873
	0.9975	0.003371	-0.00655	-0.01153	0.000926	0.016173	0.008266
	0.998333	0.004567	0.012016	-0.00282	0.001395	0.000963	0.00593
	0.999167	0.003607	-0.00028	-0.00168	0.004787	0.01071	0.006969
	1	0.003832	-0.00448	-0.00449	0.000603	0.011433	0.000726
	1.00083	-0.00137	0.000673	-0.00944	-0.00403	0.004525	0.007765
	1.00167	0.001277	-0.00105	-0.01179	0.003311	0.004994	0.008714
	1.0025	-0.0032	0.001703	-0.00758	-0.00099	0.008936	0.002017
	1.00333	0.001609	0.011317	-0.00593	0.00266	0.010989	0.002803
	1.00417	4.28e-05	-0.00122	-0.00913	0.001287	-0.00721	0.006802
	1.005	-0.00386	-0.00352	-0.00997	0.010015	0.006312	0.004514
	1.00583	-0.00126	0.003314	-0.00835	-0.00223	0.009316	0.003548
	1.00667	0.00041	0.00311	-0.01617	0.006499	0.013797	0.007096
	1.0075	-0.00494	-0.00197	-0.01809	-0.00769	0.008112	0.005968
	1.00833	-0.00788	0.003691	-0.01661	-0.00418	0.003118	0.010734
	1.00917	0.000342	0.015146	-0.01873	-0.00251	-0.00468	0.006486
	1.01	-0.00329	-0.00288	-0.01699	-0.00903	-0.00537	0.004913
	1.01083	0.001445	-0.00527	-0.00673	-0.00382	0.000963	-0.00257
	1.01167	-0.00475	-0.01236	-0.01319	0.003629	0.003213	0.002586
	1.0125	-0.00157	-0.00474	-0.02186	-0.0073	-0.0026	0.004044
	1.01333	-0.00718	-5.9e-05	-0.02046	0.000619	0.0109	0.004478
	1.01417	-0.00139	0.000482	-0.02133	-0.005	0.004075	0.007464
	1.015	-0.00124	0.001717	-0.01179	-0.00841	-0.00147	0.003858
	1.01583	-0.00417	-0.00127	-0.01473	0.003995	0.000311	0.000956
	1.01667	-0.00193	-0.00837	-0.00822	-0.01095	-0.00634	-0.00199
	1.0175	-0.00508	-0.01194	-0.01331	-0.00767	0.004157	-0.00083
	1.01833	0.004827	-0.00267	-0.01863	0.000533	-0.00188	0.001365
	1.01917	-0.00263	-0.00259	-0.01456	-0.00563	0.011541	0.004399
	1.02	-0.01014	-0.02272	-0.01851	-0.0087	0.004297	0.001899
	1.02083	-0.00961	-0.0066	-0.02236	-0.0022	-0.00088	-0.00124
	1.02167	0.000178	0.004424	-0.02727	-0.0068	-0.00893	-0.00416
	1.0225	-0.00671	-0.00996	-0.01214	-0.00521	-0.01948	0.002241
	1.02333	-0.00326	-0.00524	-0.01446	0.000415	-0.00631	-0.00347
	1.02417	-0.00714	-0.0169	-0.01332	-0.00347	0.000406	0.003893
	1.025	-0.00656	-0.01405	-0.02102	-0.00864	-0.00143	-0.00296
	1.02583	-0.00954	-0.01601	-0.01578	-0.00367	0.004056	0.001595
	1.02667	-0.00659	-0.00576	-0.02761	-0.01497	-0.01354	-0.00032
	1.0275	-0.00027	0.004727	-0.02117	-0.01438	-0.00651	0.007653
	1.02833	-0.00884	-0.01023	-0.02255	-0.00654	-0.00466	0.001557
	1.02917	-0.00244	-0.02189	-0.01667	-0.00248	-0.01373	-0.00564
	1.03	-0.00682	-0.00535	-0.01817	-0.01181	-0.00326	-0.00352
	1.03083	-0.00633	-0.01453	-0.02393	-0.00396	-0.00895	-0.0032
	1.03167	-0.00875	-0.01083	-0.02234	-0.01555	-0.00529	-0.00458
	1.0325	-0.00863	-0.0073	-0.02716	-0.01261	-0.00215	-0.00158
	1.03333	-0.01055	-0.01464	-0.03203	-0.00738	-0.00951	-0.00369
	1.03417	-0.0095	-0.01511	-0.01956	-0.01088	-0.01529	-0.00084
	1.035	-0.01357	-0.02244	-0.01641	-0.0134	-0.00279	-0.00488
	1.03583	-0.00716	-0.01258	-0.02667	-0.00465	-0.01116	-0.00368
	1.03667	-0.00919	-0.01427	-0.02406	-0.00171	-0.01364	-0.00812
	1.0375	-0.01165	-0.02005	-0.01824	-0.01096	-0.01301	-0.00363
	1.03833	-0.01737	-0.01178	-0.02117	-0.012	-0.00814	-0.00403
	1.03917	-0.01164	-0.01696	-0.02399	-0.02106	-0.01954	0.001749
	1.04	-0.00819	-0.01923	-0.03252	-0.01515	-0.01535	-0.00495
	1.04083	-0.01443	-0.0222	-0.03398	-0.0215	-0.01253	-0.00431
	1.04167	-0.0124	-0.03069	-0.02234	-0.0116	-0.01844	-0.00901
	1.0425	-0.01227	-0.00671	-0.0186	-0.01504	-0.01048	-0.01126
	1.04333	-0.0174	-0.02488	-0.02081	-0.01301	-0.01023	-0.00658
	1.04417	-0.01264	-0.02224	-0.0298	-0.0197	-0.02021	-0.00423
	1.045	-0.01197	-0.02135	-0.03957	-0.02149	-0.01904	-0.00379
	1.04583	-0.01862	-0.02825	-0.02981	-0.02544	-0.02318	-0.00408
	1.04667	-0.01633	-0.01985	-0.03925	-0.01548	-0.01904	-0.00365
	1.0475	-0.01201	-0.02834	-0.03171	-0.01936	-0.02346	-0.00836
	1.04833	-0.00946	-0.02727	-0.02393	-0.01867	-0.01173	-0.00662
	1.04917	-0.01686	-0.03062	-0.02765	-0.01881	-0.01238	-0.00779
	1.05	-0.01704	-0.02015	-0.03042	-0.02033	-0.00983	-0.00482
	1.05083	-0.01306	-0.02834	-0.03527	-0.02398	-0.00701	-0.00565
	1.05167	-0.01756	-0.0175	-0.03559	-0.02015	-0.01939	-0.00604
	1.0525	-0.01762	-0.01364	-0.03654	-0.0267	-0.02418	-0.00954
	1.05333	-0.02043	-0.01983	-0.03547	-0.02618	-0.01772	-0.00435
	1.05417	-0.009	-0.0237	-0.03106	-0.01253	-0.02016	-0.00536
	1.055	-0.01635	-0.02508	-0.02713	-0.01726	-0.01418	-0.0095
	1.05583	-0.01737	-0.02816	-0.03602	-0.02133	-0.01665	-0.00303
	1.05667	-0.01923	-0.02456	-0.03225	-0.02711	-0.01681	-0.01021
	1.0575	-0.01877	-0.02659	-0.03732	-0.02481	-0.01551	-0.00659
	1.05833	-0.0181	-0.02599	-0.02991	-0.0321	-0.03081	-0.00636
	1.05917	-0.01832	-0.03225	-0.04351	-0.02829	-0.03315	-0.00791
	1.06	-0.02003	-0.03025	-0.02956	-0.02918	-0.01977	-0.01341
	1.06083	-0.01753	-0.03514	-0.04212	-0.02729	-0.03022	-0.01298
	1.06167	-0.01468	-0.0352	-0.03912	-0.02637	-0.01819	-0.0103
	1.0625	-0.01549	-0.03773	-0.04339	-0.03022	-0.02468	-0.00707
	1.06333	-0.01968	-0.03356	-0.0346	-0.02286	-0.01355	-0.0084
	1.06417	-0.02	-0.03368	-0.04375	-0.02593	-0.02543	-0.01009
	1.065	-0.02577	-0.0371	-0.03879	-0.02579	-0.02059	-0.01545
	1.06583	-0.02585	-0.0458	-0.04413	-0.02574	-0.02094	-0.00772
	1.06667	-0.02076	-0.04577	-0.04394	-0.03218	-0.02801	-0.01707
	1.0675	-0.02346	-0.03952	-0.04465	-0.02281	-0.02686	-0.01925
	1.06833	-0.02133	-0.03524	-0.03742	-0.03093	-0.03704	-0.01424
	1.06917	-0.02125	-0.03612	-0.0399	-0.02774	-0.02258	-0.01656
	1.07	-0.02929	-0.0393	-0.04753	-0.02133	-0.03031	-0.01481
	1.07083	-0.02698	-0.03895	-0.04885	-0.03447	-0.03751	-0.01541
	1.07167	-0.02303	-0.04302	-0.05314	-0.04412	-0.03263	-0.01498
	1.0725	-0.02352	-0.04018	-0.04296	-0.03505	-0.03258	-0.01793
	1.07333	-0.02774	-0.0491	-0.04375	-0.02685	-0.02956	-0.01263
	1.07417	-0.02414	-0.05649	-0.05214	-0.03161	-0.03559	-0.01502
	1.075	-0.03252	-0.04603	-0.04328	-0.03914	-0.03761	-0.0145
	1.07583	-0.02893	-0.05025	-0.04724	-0.03133	-0.02968	-0.01541
	1.07667	-0.03086	-0.03505	-0.05888	-0.03861	-0.03892	-0.01921
	1.0775	-0.03022	-0.0469	-0.05956	-0.03864	-0.03642	-0.01692
	1.07833	-0.0291	-0.05024	-0.05284	-0.03965	-0.03633	-0.01662
	1.07917	-0.03153	-0.05566	-0.04873	-0.04324	-0.04368	-0.01643
	1.08	-0.02679	-0.05075	-0.05639	-0.03474	-0.03982	-0.01826
	1.08083	-0.02552	-0.05309	-0.05228	-0.03746	-0.03317	-0.01471
	1.08167	-0.0307	-0.0514	-0.05693	-0.04788	-0.03386	-0.01733
	1.0825	-0.03568	-0.05032	-0.05918	-0.04476	-0.03131	-0.01811
	1.08333	-0.03712	-0.05241	-0.05838	-0.05015	-0.05346	-0.01979
	1.08417	-0.03289	-0.05403	-0.05558	-0.03867	-0.04425	-0.02414
	1.085	-0.03123	-0.04731	-0.05695	-0.04004	-0.04067	-0.02222
	1.08583	-0.03117	-0.04476	-0.06093	-0.03764	-0.03572	-0.02317
	1.08667	-0.03285	-0.06924	-0.06316	-0.04839	-0.03228	-0.02213
	1.0875	-0.036	-0.05411	-0.06273	-0.04966	-0.04398	-0.0228
	1.08833	-0.03209	-0.06568	-0.06312	-0.03883	-0.03975	-0.0209
	1.08917	-0.03631	-0.05673	-0.06798	-0.04931	-0.05485	-0.02323
	1.09	-0.03589	-0.06421	-0.06846	-0.05312	-0.05074	-0.01971
	1.09083	-0.03445	-0.06161	-0.07233	-0.05067	-0.04786	-0.02861
	1.09167	-0.03407	-0.05689	-0.0678	-0.05548	-0.05756	-0.02405
	1.0925	-0.03972	-0.06803	-0.06108	-0.05137	-0.05505	-0.03016
	1.09333	-0.03693	-0.07344	-0.06304	-0.05172	-0.04723	-0.02501
	1.09417	-0.03377	-0.06436	-0.06465	-0.04894	-0.05158	-0.02215
	1.095	-0.04365	-0.06703	-0.06778	-0.05452	-0.04441	-0.02378
	1.09583	-0.03943	-0.07289	-0.06313	-0.06353	-0.05502	-0.02526
	1.09667	-0.04036	-0.06973	-0.07066	-0.05781	-0.05734	-0.02396
	1.0975	-0.03794	-0.08419	-0.07996	-0.05767	-0.06156	-0.02822
	1.09833	-0.04444	-0.06404	-0.06879	-0.0565	-0.05626	-0.03284
	1.09917	-0.04298	-0.07745	-0.069	-0.0614	-0.05992	-0.03033
	1.1	-0.04439	-0.07368	-0.08359	-0.05943	-0.05162	-0.02818
	1.10083	-0.04479	-0.08581	-0.07536	-0.06219	-0.04613	-0.02704
	1.10167	-0.0422	-0.06591	-0.07139	-0.06514	-0.0686	-0.02276
	1.1025	-0.04865	-0.08379	-0.0852	-0.06783	-0.05997	-0.03187
	1.10333	-0.04859	-0.07339	-0.08359	-0.05741	-0.07056	-0.02763
	1.10417	-0.04774	-0.08792	-0.07741	-0.05767	-0.06552	-0.02991
	1.105	-0.04528	-0.07333	-0.08017	-0.05755	-0.06719	-0.03667
	1.10583	-0.05379	-0.0952	-0.07886	-0.07376	-0.05997	-0.03224
	1.10667	-0.05355	-0.08703	-0.08176	-0.07633	-0.0718	-0.03251
	1.1075	-0.05723	-0.08895	-0.08629	-0.06806	-0.07268	-0.0354
	1.10833	-0.06023	-0.08791	-0.0775	-0.07512	-0.07447	-0.03519
	1.10917	-0.05484	-0.09391	-0.08886	-0.07396	-0.06985	-0.04047
	1.11	-0.05226	-0.08584	-0.07935	-0.07564	-0.07125	-0.0358
	1.11083	-0.04955	-0.09429	-0.08615	-0.06678	-0.07379	-0.03296
	1.11167	-0.05804	-0.10349	-0.08717	-0.07126	-0.07389	-0.03747
	1.1125	-0.06487	-0.10413	-0.08308	-0.07463	-0.06758	-0.03498
	1.11333	-0.05785	-0.10115	-0.08839	-0.08479	-0.06934	-0.03318
	1.11417	-0.05256	-0.0845	-0.09439	-0.07727	-0.07428	-0.03687
	1.115	-0.05862	-0.09818	-0.07988	-0.07267	-0.07763	-0.0388
	1.11583	-0.05419	-0.09639	-0.09142	-0.07397	-0.08394	-0.0397
	1.11667	-0.05232	-0.08954	-0.08203	-0.08258	-0.07304	-0.0433
	1.1175	-0.06247	-0.10586	-0.09458	-0.08739	-0.08046	-0.04366
	1.11833	-0.0569	-0.10563	-0.09622	-0.09021	-0.08052	-0.04316
	1.11917	-0.06383	-0.10751	-0.10431	-0.08589	-0.09523	-0.03737
	1.12	-0.06019	-0.11452	-0.10167	-0.0854	-0.07135	-0.04382
	1.12083	-0.06761	-0.10859	-0.10901	-0.09064	-0.09211	-0.04338
	1.12167	-0.06596	-0.10382	-0.09946	-0.08928	-0.08839	-0.04191
	1.1225	-0.05572	-0.11297	-0.09571	-0.09281	-0.08216	-0.04425
	1.12333	-0.06369	-0.11672	-0.09466	-0.09028	-0.08775	-0.04881
	1.12417	-0.06501	-0.13181	-0.10252	-0.08477	-0.08595	-0.0503
	1.125	-0.06404	-0.11969	-0.10245	-0.09354	-0.09853	-0.04065
	1.12583	-0.0702	-0.1183	-0.11234	-0.09597	-0.10618	-0.0445
	1.12667	-0.07323	-0.11669	-0.10021	-0.095	-0.09722	-0.045
	1.1275	-0.06316	-0.1046	-0.10826	-0.09707	-0.08732	-0.05151
	1.12833	-0.06858	-0.11347	-0.11101	-0.09234	-0.10128	-0.04933
	1.12917	-0.07007	-0.11855	-0.10971	-0.09203	-0.09872	-0.04975
	1.13	-0.07053	-0.12798	-0.11249	-0.0959	-0.09918	-0.05137
	1.13083	-0.06869	-0.12497	-0.11287	-0.10357	-0.10275	-0.05035
	1.13167	-0.07368	-0.12807	-0.11716	-0.09818	-0.09649	-0.04878
	1.1325	-0.06989	-0.1233	-0.11862	-0.10018	-0.10935	-0.05098
	1.13333	-0.06722	-0.12005	-0.11032	-0.0976	-0.10387	-0.0492
	1.13417	-0.07594	-0.12937	-0.10932	-0.10243	-0.11388	-0.05344
	1.135	-0.0721	-0.13025	-0.11434	-0.09492	-0.10897	-0.05186
	1.13583	-0.07092	-0.12078	-0.11494	-0.09636	-0.09462	-0.05619
	1.13667	-0.07111	-0.13653	-0.11733	-0.10716	-0.10512	-0.05287
	1.1375	-0.06884	-0.13744	-0.12037	-0.1011	-0.10772	-0.05779
	1.13833	-0.07155	-0.13037	-0.12676	-0.11332	-0.10511	-0.05283
	1.13917	-0.07689	-0.13032	-0.11939	-0.11761	-0.11106	-0.05441
	1.14	-0.07081	-0.12825	-0.12199	-0.10392	-0.12634	-0.05143
	1.14083	-0.07507	-0.13472	-0.12314	-0.10907	-0.11987	-0.05579
	1.14167	-0.07214	-0.13601	-0.12019	-0.11251	-0.10847	-0.05978
	1.1425	-0.07605	-0.14104	-0.12685	-0.1148	-0.1155	-0.05806
	1.14333	-0.07599	-0.13303	-0.12639	-0.11108	-0.10321	-0.05829
	1.14417	-0.07666	-0.13655	-0.12643	-0.11381	-0.11798	-0.05684
	1.145	-0.08142	-0.14244	-0.12863	-0.12186	-0.11164	-0.0569
	1.14583	-0.08204	-0.12626	-0.1213	-0.11635	-0.11662	-0.06132
	1.14667	-0.07585	-0.14098	-0.12481	-0.11104	-0.12636	-0.06238
	1.1475	-0.07156	-0.12759	-0.12593	-0.10817	-0.11088	-0.06184
	1.14833	-0.07552	-0.14094	-0.12924	-0.11194	-0.11264	-0.0624
	1.14917	-0.07858	-0.14729	-0.12779	-0.11659	-0.12139	-0.0562
	1.15	-0.082	-0.14238	-0.12771	-0.1052	-0.13143	-0.05982
	1.15083	-0.08484	-0.14312	-0.13306	-0.11255	-0.11613	-0.0589
	1.15167	-0.09085	-0.13451	-0.13607	-0.1094	-0.12384	-0.0638
	1.1525	-0.08416	-0.13291	-0.13078	-0.112	-0.11954	-0.06246
	1.15333	-0.08357	-0.14107	-0.12386	-0.11004	-0.12707	-0.0594
	1.15417	-0.07858	-0.14855	-0.13032	-0.11188	-0.13132	-0.06219
	1.155	-0.07279	-0.14441	-0.13417	-0.11389	-0.13261	-0.06802
	1.15583	-0.08117	-0.15253	-0.13178	-0.11386	-0.12713	-0.06238
	1.15667	-0.08533	-0.14816	-0.13378	-0.12566	-0.13469	-0.06587
	1.1575	-0.08429	-0.14452	-0.12918	-0.11677	-0.13281	-0.06253
	1.15833	-0.08102	-0.14587	-0.12348	-0.11638	-0.12911	-0.06528
	1.15917	-0.083	-0.149	-0.1295	-0.12064	-0.1434	-0.06355
	1.16	-0.08579	-0.1505	-0.13479	-0.11569	-0.13816	-0.06346
	1.16083	-0.07752	-0.14352	-0.12731	-0.11154	-0.13376	-0.06473
	1.16167	-0.07965	-0.15179	-0.13498	-0.11602	-0.12402	-0.06627
	1.1625	-0.08137	-0.15077	-0.13114	-0.12071	-0.13288	-0.06732
	1.16333	-0.081	-0.14332	-0.13637	-0.11936	-0.1293	-0.06789
	1.16417	-0.08321	-0.13948	-0.13114	-0.12276	-0.14682	-0.06118
	1.165	-0.08347	-0.14622	-0.13228	-0.12313	-0.12938	-0.06734
	1.16583	-0.08424	-0.14595	-0.12671	-0.11195	-0.13456	-0.06402
	1.16667	-0.07843	-0.14141	-0.12957	-0.11462	-0.13281	-0.0706
	1.1675	-0.08121	-0.1528	-0.13066	-0.11412	-0.13087	-0.07378
	1.16833	-0.07945	-0.15073	-0.13951	-0.11959	-0.12878	-0.06156
	1.16917	-0.0884	-0.15798	-0.13051	-0.12124	-0.14063	-0.06578
	1.17	-0.08449	-0.13986	-0.13682	-0.11999	-0.13444	-0.06687
	1.17083	-0.07685	-0.14821	-0.13131	-0.1246	-0.13575	-0.06801
	1.17167	-0.08956	-0.14528	-0.13966	-0.11817	-0.13999	-0.06692
	1.1725	-0.08136	-0.14667	-0.13583	-0.12377	-0.13757	-0.0706
	1.17333	-0.08239	-0.14372	-0.13545	-0.12197	-0.14508	-0.0622
	1.17417	-0.08131	-0.1531	-0.13342	-0.11669	-0.13966	-0.06939
	1.175	-0.08736	-0.15102	-0.13893	-0.12617	-0.13503	-0.06665
	1.17583	-0.08379	-0.14524	-0.13379	-0.13044	-0.15261	-0.06373
	1.17667	-0.08004	-0.14004	-0.13496	-0.12327	-0.13112	-0.06612
	1.1775	-0.07978	-0.13715	-0.13525	-0.12463	-0.13732	-0.06536
	1.17833	-0.07911	-0.14942	-0.13656	-0.11716	-0.14087	-0.07036
	1.17917	-0.08024	-0.15286	-0.12405	-0.12252	-0.13818	-0.06694
	1.18	-0.08235	-0.1511	-0.12986	-0.11818	-0.13672	-0.0647
	1.18083	-0.08854	-0.13958	-0.13675	-0.11242	-0.13307	-0.06415
	1.18167	-0.08745	-0.14725	-0.1273	-0.12004	-0.13752	-0.06439
	1.1825	-0.0888	-0.14457	-0.13026	-0.12337	-0.13717	-0.06184
	1.18333	-0.08508	-0.13996	-0.13053	-0.12333	-0.13787	-0.06864
	1.18417	-0.08352	-0.14774	-0.12996	-0.12489	-0.1459	-0.0669
	1.185	-0.0801	-0.15143	-0.12528	-0.11186	-0.13826	-0.06629
	1.18583	-0.07425	-0.14989	-0.12423	-0.10977	-0.13655	-0.06519
	1.18667	-0.07943	-0.14791	-0.13254	-0.1258	-0.1307	-0.06869
	1.1875	-0.08311	-0.14942	-0.12916	-0.12492	-0.13867	-0.07116
	1.18833	-0.08786	-0.13881	-0.13163	-0.12269	-0.13366	-0.06484
	1.18917	-0.07833	-0.15271	-0.13788	-0.12377	-0.15205	-0.06023
	1.19	-0.08228	-0.14127	-0.13384	-0.12236	-0.15197	-0.0674
	1.19083	-0.08016	-0.15562	-0.12807	-0.11482	-0.14385	-0.06894
	1.19167	-0.08377	-0.14091	-0.1213	-0.12433	-0.14531	-0.0695
	1.1925	-0.08428	-0.15122	-0.13065	-0.11364	-0.13911	-0.07219
	1.19333	-0.07954	-0.14067	-0.13428	-0.11683	-0.14069	-0.06769
	1.19417	-0.07662	-0.15174	-0.13336	-0.12147	-0.14576	-0.06482
	1.195	-0.08498	-0.14978	-0.14319	-0.12296	-0.13757	-0.06817
	1.19583	-0.08404	-0.14193	-0.1288	-0.12509	-0.13724	-0.06834
	1.19667	-0.08697	-0.15781	-0.13065	-0.12698	-0.14242	-0.07033
	1.1975	-0.08502	-0.14512	-0.12964	-0.12379	-0.13956	-0.0719
	1.19833	-0.08214	-0.14793	-0.13265	-0.12258	-0.13534	-0.07155
	1.19917	-0.08357	-0.15442	-0.12874	-0.11326	-0.13511	-0.06403
	1.2	-0.08221	-0.14957	-0.12895	-0.11726	-0.13074	-0.06948
	1.20083	-0.08305	-0.14382	-0.14184	-0.11555	-0.14856	-0.06963
	1.20167	-0.07827	-0.13744	-0.13311	-0.12094	-0.14313	-0.07054
	1.2025	-0.08032	-0.1359	-0.13433	-0.1251	-0.1414	-0.06834
	1.20333	-0.07759	-0.15088	-0.13188	-0.11804	-0.13501	-0.07312
	1.20417	-0.07649	-0.14634	-0.12808	-0.10877	-0.13345	-0.07152
	1.205	-0.07947	-0.15131	-0.13467	-0.12424	-0.1384	-0.06606
	1.20583	-0.08351	-0.14881	-0.13749	-0.12052	-0.13388	-0.07071
	1.20667	-0.08131	-0.14287	-0.12889	-0.12565	-0.12797	-0.0668
	1.2075	-0.08415	-0.15711	-0.13096	-0.1259	-0.14377	-0.06406
	1.20833	-0.08512	-0.14717	-0.13118	-0.12678	-0.14534	-0.06771
	1.20917	-0.07555	-0.1489	-0.12672	-0.12176	-0.14093	-0.07283
	1.21	-0.08154	-0.1517	-0.12191	-0.1146	-0.14238	-0.06593
	1.21083	-0.08828	-0.13928	-0.13571	-0.11636	-0.14181	-0.06846
	1.21167	-0.08294	-0.14817	-0.13831	-0.11959	-0.14113	-0.07268
	1.2125	-0.08293	-0.14623	-0.12758	-0.11964	-0.13197	-0.06631
	1.21333	-0.08527	-0.14024	-0.14317	-0.12417	-0.14067	-0.06563
	1.21417	-0.07963	-0.14125	-0.13843	-0.13153	-0.13614	-0.06749
	1.215	-0.07862	-0.14602	-0.126	-0.12567	-0.13492	-0.06318
	1.21583	-0.08083	-0.14832	-0.12255	-0.12537	-0.1466	-0.0724
	1.21667	-0.08438	-0.15569	-0.13669	-0.12517	-0.14052	-0.06752
	1.2175	-0.08589	-0.14063	-0.13396	-0.1208	-0.13407	-0.07148
	1.21833	-0.08555	-0.14726	-0.13713	-0.12675	-0.13559	-0.06477
	1.21917	-0.08754	-0.14177	-0.12945	-0.13291	-0.14107	-0.06734
	1.22	-0.08806	-0.14083	-0.13892	-0.12388	-0.14079	-0.06468
	1.22083	-0.08306	-0.14137	-0.12929	-0.12274	-0.13797	-0.06387
	1.22167	-0.081	-0.15412	-0.13489	-0.12159	-0.12608	-0.06377
	1.2225	-0.08318	-0.16019	-0.13496	-0.12063	-0.14062	-0.07311
	1.22333	-0.0846	-0.15308	-0.13914	-0.11373	-0.14046	-0.07401
	1.22417	-0.07998	-0.15174	-0.13679	-0.12076	-0.1383	-0.06903
	1.225	-0.08362	-0.14558	-0.13396	-0.11758	-0.13651	-0.07054
	1.22583	-0.08831	-0.1485	-0.13961	-0.13706	-0.1416	-0.06973
	1.22667	-0.08918	-0.14561	-0.13422	-0.13007	-0.14473	-0.0718
	1.2275	-0.08509	-0.15632	-0.13674	-0.12197	-0.14515	-0.07275
	1.22833	-0.08265	-0.14698	-0.12397	-0.12111	-0.13461	-0.06977
	1.22917	-0.08919	-0.15161	-0.13638	-0.12189	-0.14686	-0.07204
	1.23	-0.0846	-0.1517	-0.13317	-0.12193	-0.13824	-0.07237
	1.23083	-0.08636	-0.15499	-0.14238	-0.12399	-0.13812	-0.06705
	1.23167	-0.08789	-0.15652	-0.14188	-0.12241	-0.1462	-0.06753
	1.2325	-0.08829	-0.15639	-0.14276	-0.125	-0.14051	-0.0676
	1.23333	-0.0861	-0.14715	-0.13954	-0.12578	-0.14409	-0.07009
	1.23417	-0.08553	-0.14811	-0.134	-0.13343	-0.14672	-0.06622
	1.235	-0.08518	-0.1452	-0.13304	-0.11815	-0.14317	-0.07143
	1.23583	-0.08797	-0.16274	-0.1353	-0.12374	-0.13956	-0.07306
	1.23667	-0.09096	-0.16292	-0.14495	-0.12418	-0.13801	-0.07133
	1.2375	-0.08937	-0.14805	-0.14097	-0.12931	-0.13953	-0.07536
	1.23833	-0.08535	-0.15086	-0.14246	-0.13081	-0.14104	-0.06872
	1.23917	-0.09121	-0.15498	-0.13122	-0.13096	-0.14554	-0.0675
	1.24	-0.09361	-0.15006	-0.13821	-0.12071	-0.14508	-0.07482
	1.24083	-0.08756	-0.15005	-0.1314	-0.12283	-0.1447	-0.07041
	1.24167	-0.08531	-0.16032	-0.13884	-0.12536	-0.14666	-0.06575
	1.2425	-0.09054	-0.15151	-0.13439	-0.13396	-0.13857	-0.07011
	1.24333	-0.08571	-0.15727	-0.14485	-0.12831	-0.15022	-0.07244
	1.24417	-0.09637	-0.14725	-0.14942	-0.13324	-0.14565	-0.07037
	1.245	-0.08873	-0.1615	-0.13812	-0.13002	-0.15232	-0.06675
	1.24583	-0.09165	-0.1556	-0.14795	-0.13698	-0.15172	-0.07433
	1.24667	-0.08322	-0.15361	-0.13454	-0.12963	-0.14462	-0.07685
	1.2475	-0.08726	-0.1536	-0.13527	-0.12028	-0.13508	-0.0723
	1.24833	-0.08455	-0.16125	-0.13979	-0.12749	-0.14379	-0.07277
	1.24917	-0.09099	-0.16393	-0.14604	-0.13687	-0.13784	-0.07274
	1.25	-0.08852	-0.15736	-0.14627	-0.13128	-0.1505	-0.07016
	1.25083	-0.08772	-0.15233	-0.14133	-0.13916	-0.14359	-0.07302
	1.25167	-0.08968	-0.15099	-0.1379	-0.13579	-0.15008	-0.07225
	1.2525	-0.08724	-0.16073	-0.14684	-0.13156	-0.15433	-0.07161
	1.25333	-0.08608	-0.16415	-0.14289	-0.13795	-0.14411	-0.06854
	1.25417	-0.09692	-0.17057	-0.13848	-0.12663	-0.15336	-0.0754
	1.255	-0.09109	-0.15092	-0.14537	-0.13042	-0.14645	-0.08001
	1.25583	-0.08505	-0.16019	-0.14701	-0.13133	-0.1471	-0.06902
	1.25667	-0.0894	-0.16194	-0.14903	-0.13399	-0.15481	-0.0754
	1.2575	-0.08748	-0.1586	-0.14327	-0.13066	-0.14715	-0.07789
	1.25833	-0.08891	-0.15949	-0.14303	-0.13909	-0.14727	-0.07224
	1.25917	-0.0941	-0.16649	-0.14909	-0.12535	-0.14649	-0.07284
	1.26	-0.08736	-0.16105	-0.14726	-0.13155	-0.13881	-0.07214
	1.26083	-0.0884	-0.16281	-0.15358	-0.1273	-0.14478	-0.07509
	1.26167	-0.08963	-0.16645	-0.14702	-0.13719	-0.14596	-0.07407
	1.2625	-0.09588	-0.16031	-0.14561	-0.13706	-0.15889	-0.07283
	1.26333	-0.09377	-0.15742	-0.15235	-0.13893	-0.15254	-0.07526
	1.26417	-0.09679	-0.1563	-0.14836	-0.13544	-0.15902	-0.07173
	1.265	-0.08677	-0.16758	-0.14694	-0.13483	-0.15186	-0.07835
	1.26583	-0.09074	-0.17159	-0.15174	-0.12979	-0.14705	-0.07584
	1.26667	-0.09039	-0.17596	-0.14477	-0.13474	-0.15656	-0.0768
	1.2675	-0.09356	-0.17394	-0.14998	-0.12889	-0.15437	-0.07874
	1.26833	-0.09402	-0.16076	-0.15126	-0.14528	-0.16515	-0.07476
	1.26917	-0.10289	-0.16261	-0.15466	-0.14491	-0.15164	-0.07452
	1.27	-0.09814	-0.14905	-0.15072	-0.13765	-0.16297	-0.07509
	1.27083	-0.09606	-0.15798	-0.15361	-0.14333	-0.15112	-0.07744
	1.27167	-0.09587	-0.16812	-0.15115	-0.13379	-0.16409	-0.08234
	1.2725	-0.09639	-0.17889	-0.16054	-0.13932	-0.16153	-0.0759
	1.27333	-0.09782	-0.16624	-0.15121	-0.13459	-0.15483	-0.07536
	1.27417	-0.09361	-0.16936	-0.14535	-0.13638	-0.14856	-0.07633
	1.275	-0.09625	-0.17954	-0.13975	-0.14135	-0.15538	-0.08111
	1.27583	-0.09702	-0.17394	-0.1582	-0.14713	-0.15788	-0.07569
	1.27667	-0.09399	-0.17625	-0.15831	-0.13832	-0.16447	-0.07878
	1.2775	-0.09723	-0.16935	-0.14328	-0.14197	-0.16109	-0.07824
	1.27833	-0.10088	-0.17496	-0.14335	-0.13148	-0.15473	-0.07907
	1.27917	-0.10127	-0.17443	-0.15555	-0.13972	-0.15675	-0.07776
	1.28	-0.0914	-0.16461	-0.15769	-0.14539	-0.15704	-0.08168
	1.28083	-0.10413	-0.16867	-0.15273	-0.1447	-0.16313	-0.08116
	1.28167	-0.09898	-0.16878	-0.15829	-0.14983	-0.1623	-0.07942
	1.2825	-0.10002	-0.16701	-0.16264	-0.14467	-0.16825	-0.07863
	1.28333	-0.09355	-0.16407	-0.15187	-0.14133	-0.15894	-0.07746
	1.28417	-0.09746	-0.1802	-0.14587	-0.13801	-0.15913	-0.08178
	1.285	-0.09474	-0.16809	-0.16071	-0.13614	-0.16113	-0.08568
	1.28583	-0.09845	-0.19174	-0.15162	-0.14032	-0.17197	-0.08434
	1.28667	-0.09743	-0.17265	-0.15367	-0.14681	-0.16525	-0.07969
	1.2875	-0.0973	-0.17753	-0.15407	-0.14079	-0.15664	-0.07754
	1.28833	-0.10556	-0.17757	-0.15585	-0.15233	-0.15674	-0.08536
	1.28917	-0.09859	-0.17418	-0.15174	-0.14645	-0.17437	-0.08452
	1.29	-0.0973	-0.17215	-0.15545	-0.14583	-0.16548	-0.07678
	1.29083	-0.10031	-0.18402	-0.15716	-0.13464	-0.15551	-0.09137
	1.29167	-0.09929	-0.17057	-0.15687	-0.14589	-0.17174	-0.08671
	1.2925	-0.0958	-0.17761	-0.15426	-0.15026	-0.16642	-0.0818
	1.29333	-0.09655	-0.17342	-0.15455	-0.14557	-0.15707	-0.07659
	1.29417	-0.09949	-0.17612	-0.15917	-0.13897	-0.17114	-0.08154
	1.295	-0.10066	-0.17854	-0.15765	-0.15779	-0.17256	-0.08415
	1.29583	-0.1004	-0.18405	-0.15977	-0.14239	-0.16813	-0.08189
	1.29667	-0.0971	-0.19214	-0.1583	-0.14337	-0.16323	-0.08106
	1.2975	-0.10048	-0.18427	-0.16243	-0.13748	-0.16616	-0.08231
	1.29833	-0.09884	-0.18637	-0.16539	-0.14303	-0.15219	-0.07816
	1.29917	-0.10375	-0.18305	-0.16461	-0.1495	-0.16522	-0.08679
	1.3	-0.10421	-0.17693	-0.161	-0.15777	-0.16894	-0.08288
	1.30083	-0.10476	-0.18156	-0.16387	-0.14591	-0.16772	-0.07984
	1.30167	-0.10485	-0.18686	-0.16185	-0.14181	-0.1694	-0.08629
	1.3025	-0.10262	-0.1832	-0.16156	-0.14543	-0.17276	-0.0911
	1.30333	-0.10259	-0.19023	-0.15782	-0.15233	-0.17839	-0.08058
	1.30417	-0.09738	-0.18349	-0.15074	-0.15006	-0.16664	-0.08432
	1.305	-0.10139	-0.18109	-0.16314	-0.14836	-0.16491	-0.08402
	1.30583	-0.10322	-0.18283	-0.16316	-0.14699	-0.16221	-0.08341
	1.30667	-0.10475	-0.18359	-0.16749	-0.15411	-0.16752	-0.08119
	1.3075	-0.10824	-0.18691	-0.16218	-0.15528	-0.16643	-0.08563
	1.30833	-0.10366	-0.17064	-0.16231	-0.15137	-0.17796	-0.08461
	1.30917	-0.1024	-0.18509	-0.16251	-0.15714	-0.17143	-0.08516
	1.31	-0.10103	-0.1861	-0.1624	-0.15143	-0.1727	-0.08584
	1.31083	-0.10892	-0.19325	-0.15207	-0.15096	-0.16439	-0.08897
	1.31167	-0.10423	-0.19481	-0.16374	-0.15225	-0.17125	-0.08839
	1.3125	-0.10291	-0.18363	-0.16057	-0.15206	-0.17124	-0.08213
	1.31333	-0.10615	-0.18051	-0.16851	-0.15306	-0.17854	-0.08658
	1.31417	-0.10352	-0.19795	-0.16101	-0.1556	-0.18089	-0.08959
	1.315	-0.10183	-0.18412	-0.16278	-0.15408	-0.17142	-0.08988
	1.31583	-0.10423	-0.1935	-0.16595	-0.14744	-0.17154	-0.08699
	1.31667	-0.10445	-0.18456	-0.16516	-0.15053	-0.18104	-0.09144
	1.3175	-0.10421	-0.19237	-0.16628	-0.15966	-0.17554	-0.09042
	1.31833	-0.1108	-0.18482	-0.16787	-0.1526	-0.16717	-0.08262
	1.31917	-0.10974	-0.18939	-0.16345	-0.15753	-0.17637	-0.08416
	1.32	-0.10622	-0.18778	-0.17261	-0.16017	-0.17515	-0.08896
	1.32083	-0.1053	-0.18287	-0.17042	-0.15269	-0.17526	-0.08762
	1.32167	-0.10295	-0.17971	-0.17003	-0.14692	-0.17843	-0.0907
	1.3225	-0.10415	-0.19906	-0.16423	-0.15595	-0.17411	-0.09005
	1.32333	-0.11044	-0.1928	-0.17254	-0.15319	-0.1738	-0.08675
	1.32417	-0.10682	-0.19893	-0.16703	-0.16193	-0.17394	-0.08546
	1.325	-0.10708	-0.1945	-0.17757	-0.17065	-0.18849	-0.08535
	1.32583	-0.10857	-0.18938	-0.17075	-0.16332	-0.18207	-0.08477
	1.32667	-0.10686	-0.19057	-0.17024	-0.15624	-0.17858	-0.08459
	1.3275	-0.11163	-0.1866	-0.16676	-0.15952	-0.18278	-0.08672
	1.32833	-0.10969	-0.19758	-0.17552	-0.15937	-0.18017	-0.09201
	1.32917	-0.11016	-0.19683	-0.18401	-0.16187	-0.1789	-0.09103
	1.33	-0.11018	-0.20375	-0.17516	-0.15772	-0.1823	-0.08885
	1.33083	-0.10726	-0.20653	-0.179	-0.16588	-0.18192	-0.08863
	1.33167	-0.11474	-0.19565	-0.16932	-0.16083	-0.19381	-0.09134
	1.3325	-0.11094	-0.19087	-0.17064	-0.15728	-0.18313	-0.09009
	1.33333	-0.11312	-0.19438	-0.17007	-0.15938	-0.18258	-0.08843
	1.33417	-0.1171	-0.19352	-0.16516	-0.16457	-0.18509	-0.09468
	1.335	-0.10844	-0.20303	-0.17446	-0.15295	-0.18149	-0.09334
	1.33583	-0.11599	-0.20362	-0.17344	-0.16235	-0.18404	-0.08927
	1.33667	-0.11147	-0.19959	-0.1718	-0.16601	-0.17887	-0.09248
	1.3375	-0.11201	-0.19955	-0.17631	-0.15938	-0.18171	-0.09062
	1.33833	-0.11128	-0.18441	-0.17199	-0.15969	-0.1866	-0.0897
	1.33917	-0.10941	-0.19613	-0.16933	-0.16106	-0.18318	-0.09283
	1.34	-0.11215	-0.20736	-0.17227	-0.16573	-0.19395	-0.09526
	1.34083	-0.10995	-0.19788	-0.1811	-0.15854	-0.19232	-0.09978
	1.34167	-0.10869	-0.20415	-0.17818	-0.16044	-0.18923	-0.09544
	1.3425	-0.11771	-0.19387	-0.1719	-0.16466	-0.19065	-0.09356
	1.34333	-0.11439	-0.19789	-0.17904	-0.16509	-0.19073	-0.09197
	1.34417	-0.11635	-0.19977	-0.18336	-0.17093	-0.18638	-0.09508
	1.345	-0.11466	-0.1964	-0.18079	-0.17116	-0.19156	-0.08827
	1.34583	-0.11531	-0.20372	-0.18271	-0.16011	-0.18941	-0.09312
	1.34667	-0.11148	-0.19454	-0.18043	-0.1709	-0.19471	-0.09509
	1.3475	-0.11405	-0.20668	-0.17665	-0.16337	-0.17313	-0.09298
	1.34833	-0.10992	-0.20648	-0.1881	-0.17091	-0.18575	-0.09202
	1.34917	-0.11036	-0.20981	-0.18538	-0.15843	-0.1875	-0.09187
	1.35	-0.11827	-0.20841	-0.18298	-0.17224	-0.19355	-0.08973
	1.35083	-0.11434	-0.2027	-0.18151	-0.1712	-0.18708	-0.09751
	1.35167	-0.1179	-0.20903	-0.18237	-0.15922	-0.20213	-0.09743
	1.3525	-0.11745	-0.19389	-0.17993	-0.16111	-0.19168	-0.09549
	1.35333	-0.11177	-0.19549	-0.1771	-0.16467	-0.1925	-0.09741
	1.35417	-0.11569	-0.19835	-0.17765	-0.1666	-0.19009	-0.09326
	1.355	-0.11767	-0.2164	-0.19392	-0.17082	-0.18846	-0.09759
	1.35583	-0.11442	-0.20633	-0.18463	-0.17826	-0.18702	-0.10039
	1.35667	-0.11661	-0.20373	-0.18016	-0.1728	-0.19107	-0.09426
	1.3575	-0.1166	-0.21463	-0.18033	-0.17173	-0.20902	-0.09799
	1.35833	-0.11605	-0.21038	-0.17674	-0.16883	-0.20026	-0.09465
	1.35917	-0.12032	-0.20449	-0.17798	-0.17298	-0.19862	-0.0972
	1.36	-0.12041	-0.21453	-0.17422	-0.16267	-0.19253	-0.09524
	1.36083	-0.11563	-0.21126	-0.18707	-0.1739	-0.19972	-0.09722
	1.36167	-0.1195	-0.20377	-0.19252	-0.16997	-0.19715	-0.09721
	1.3625	-0.11938	-0.21167	-0.17638	-0.17116	-0.19719	-0.10026
	1.36333	-0.12377	-0.20965	-0.18659	-0.17767	-0.19862	-0.09341
	1.36417	-0.11642	-0.21116	-0.17072	-0.17186	-0.20239	-0.09722
	1.365	-0.12281	-0.21877	-0.18398	-0.17612	-0.1946	-0.10049
	1.36583	-0.11949	-0.21009	-0.18673	-0.16635	-0.20699	-0.09574
	1.36667	-0.11546	-0.20785	-0.19044	-0.18005	-0.20991	-0.09711
	1.3675	-0.1178	-0.20901	-0.1849	-0.1773	-0.19898	-0.1008
	1.36833	-0.12182	-0.21546	-0.191	-0.17439	-0.18812	-0.09434
	1.36917	-0.11919	-0.21053	-0.18695	-0.17558	-0.20417	-0.09216
	1.37	-0.12228	-0.20367	-0.18616	-0.17453	-0.19429	-0.09917
	1.37083	-0.1222	-0.20965	-0.18191	-0.17172	-0.19905	-0.09908
	1.37167	-0.12196	-0.21884	-0.19221	-0.18009	-0.20101	-0.09673
	1.3725	-0.12252	-0.22375	-0.19007	-0.17544	-0.20489	-0.10202
	1.37333	-0.11532	-0.21174	-0.18788	-0.18279	-0.19429	-0.10166
	1.37417	-0.12088	-0.22075	-0.19526	-0.18651	-0.20581	-0.09918
	1.375	-0.12097	-0.22007	-0.19751	-0.18075	-0.202	-0.09676
	1.37583	-0.12602	-0.2099	-0.18539	-0.18245	-0.20295	-0.09642
	1.37667	-0.12533	-0.21715	-0.19296	-0.17734	-0.21358	-0.09872
	1.3775	-0.12128	-0.21108	-0.18373	-0.18429	-0.20208	-0.10486
	1.37833	-0.1199	-0.21685	-0.1908	-0.1737	-0.20277	-0.10218
	1.37917	-0.12447	-0.22401	-0.18923	-0.17392	-0.19714	-0.10209
	1.38	-0.12289	-0.22217	-0.19625	-0.17973	-0.20818	-0.10138
	1.38083	-0.12592	-0.22658	-0.20419	-0.17198	-0.19817	-0.09993
	1.38167	-0.124	-0.20898	-0.19519	-0.18295	-0.20237	-0.10075
	1.3825	-0.12489	-0.22341	-0.1903	-0.17848	-0.2123	-0.0968
	1.38333	-0.12336	-0.2224	-0.18812	-0.17985	-0.21668	-0.10161
	1.38417	-0.12344	-0.22926	-0.18926	-0.17675	-0.1917	-0.10427
	1.385	-0.12187	-0.21851	-0.18271	-0.18616	-0.20194	-0.10253
	1.38583	-0.12802	-0.21854	-0.19311	-0.17628	-0.21156	-0.09758
	1.38667	-0.12668	-0.22092	-0.18982	-0.18326	-0.20715	-0.10025
	1.3875	-0.12643	-0.22635	-0.2025	-0.18915	-0.21004	-0.10696
	1.38833	-0.12332	-0.21494	-0.19441	-0.18464	-0.20753	-0.10523
	1.38917	-0.12575	-0.22624	-0.19458	-0.18746	-0.20139	-0.10477
	1.39	-0.12025	-0.22792	-0.18954	-0.18562	-0.20814	-0.10563
	1.39083	-0.12295	-0.22656	-0.19457	-0.1804	-0.21715	-0.10721
	1.39167	-0.12624	-0.22188	-0.19977	-0.17815	-0.20989	-0.10627
	1.3925	-0.12965	-0.23255	-0.20277	-0.19021	-0.20802	-0.10286
	1.39333	-0.12829	-0.22939	-0.18907	-0.19021	-0.21549	-0.10703
	1.39417	-0.12079	-0.21444	-0.19591	-0.19653	-0.22495	-0.09958
	1.395	-0.12707	-0.2255	-0.19513	-0.1836	-0.21854	-0.10114
	1.39583	-0.13152	-0.22587	-0.18562	-0.18152	-0.21035	-0.10557
	1.39667	-0.12382	-0.22345	-0.19909	-0.18315	-0.21081	-0.10745
	1.3975	-0.12676	-0.22932	-0.19163	-0.1853	-0.20655	-0.11012
	1.39833	-0.1296	-0.23536	-0.20686	-0.18055	-0.20373	-0.10571
	1.39917	-0.12824	-0.22888	-0.20131	-0.18724	-0.21329	-0.10262
	1.4	-0.12683	-0.22699	-0.20002	-0.185	-0.21875	-0.10095
	1.40083	-0.12576	-0.23204	-0.20581	-0.18878	-0.21771	-0.10538
	1.40167	-0.12718	-0.22747	-0.19549	-0.18637	-0.21994	-0.11086
	1.4025	-0.12624	-0.22831	-0.20719	-0.19123	-0.22254	-0.11097
	1.40333	-0.12122	-0.23093	-0.19756	-0.18755	-0.21828	-0.10739
	1.40417	-0.13546	-0.2311	-0.1957	-0.1884	-0.21771	-0.10517
	1.405	-0.13116	-0.22884	-0.20549	-0.18669	-0.21146	-0.10461
	1.40583	-0.13371	-0.23222	-0.20822	-0.18813	-0.21272	-0.10438
	1.40667	-0.13078	-0.22807	-0.19964	-0.18341	-0.23197	-0.10408
	1.4075	-0.13274	-0.22951	-0.2006	-0.18859	-0.2185	-0.10636
	1.40833	-0.12801	-0.2343	-0.19737	-0.18286	-0.21787	-0.10895
	1.40917	-0.12761	-0.21952	-0.20986	-0.18608	-0.2112	-0.11086
	1.41	-0.12411	-0.23874	-0.20245	-0.19373	-0.21893	-0.11026
	1.41083	-0.1305	-0.22909	-0.20573	-0.18132	-0.2167	-0.10971
	1.41167	-0.12748	-0.22804	-0.20598	-0.1922	-0.2132	-0.10364
	1.4125	-0.13308	-0.22277	-0.1993	-0.19392	-0.22021	-0.10437
	1.41333	-0.12844	-0.23744	-0.21009	-0.19772	-0.22094	-0.1099
	1.41417	-0.13803	-0.23318	-0.20191	-0.19031	-0.22204	-0.10931
	1.415	-0.12811	-0.22282	-0.20212	-0.18937	-0.21949	-0.11134
	1.41583	-0.12996	-0.23222	-0.20697	-0.19536	-0.2182	-0.11129
	1.41667	-0.13391	-0.23037	-0.20228	-0.18446	-0.21562	-0.11017
	1.4175	-0.12968	-0.23919	-0.2007	-0.19499	-0.21888	-0.10624
	1.41833	-0.13069	-0.22677	-0.21276	-0.19521	-0.21404	-0.1093
	1.41917	-0.13347	-0.22899	-0.21014	-0.19192	-0.22449	-0.109
	1.42	-0.12954	-0.23519	-0.19932	-0.20751	-0.23044	-0.11327
	1.42083	-0.1324	-0.23855	-0.19891	-0.19451	-0.22781	-0.10527
	1.42167	-0.12951	-0.23629	-0.20417	-0.19945	-0.22776	-0.11065
	1.4225	-0.12865	-0.23713	-0.20451	-0.19386	-0.21454	-0.10994
	1.42333	-0.13459	-0.23333	-0.21327	-0.20084	-0.22061	-0.11304
	1.42417	-0.13564	-0.2434	-0.20556	-0.18944	-0.21757	-0.11127
	1.425	-0.13178	-0.2364	-0.21155	-0.1873	-0.22407	-0.10825
	1.42583	-0.13542	-0.23381	-0.20388	-0.19174	-0.23151	-0.11085
	1.42667	-0.13084	-0.23845	-0.20859	-0.19329	-0.22161	-0.1124
	1.4275	-0.13344	-0.2428	-0.19983	-0.1856	-0.22116	-0.11519
	1.42833	-0.13762	-0.2454	-0.1993	-0.19442	-0.22282	-0.10836
	1.42917	-0.13439	-0.24262	-0.21346	-0.19315	-0.22942	-0.11105
	1.43	-0.13466	-0.2285	-0.21066	-0.20343	-0.22032	-0.10746
	1.43083	-0.13377	-0.24495	-0.20703	-0.19954	-0.22648	-0.11105
	1.43167	-0.13802	-0.23879	-0.21403	-0.20834	-0.22689	-0.11353
	1.4325	-0.14287	-0.24023	-0.20395	-0.1952	-0.23052	-0.1113
	1.43333	-0.13709	-0.24485	-0.2113	-0.20014	-0.23893	-0.11102
	1.43417	-0.13245	-0.25085	-0.21179	-0.19846	-0.22801	-0.11233
	1.435	-0.13093	-0.2538	-0.21277	-0.20456	-0.21916	-0.10813
	1.43583	-0.13785	-0.24614	-0.20798	-0.20269	-0.22853	-0.11125
	1.43667	-0.14285	-0.25095	-0.20951	-0.19438	-0.22442	-0.11503
	1.4375	-0.14258	-0.24201	-0.2116	-0.19841	-0.24036	-0.11514
	1.43833	-0.13797	-0.239	-0.21764	-0.2057	-0.2317	-0.11688
	1.43917	-0.13625	-0.23673	-0.2194	-0.20611	-0.24068	-0.11786
	1.44	-0.13733	-0.25257	-0.2149	-0.20192	-0.2317	-0.11308
	1.44083	-0.13847	-0.2357	-0.20927	-0.19133	-0.21745	-0.11155
	1.44167	-0.14055	-0.2402	-0.20649	-0.20332	-0.23053	-0.11546
	1.4425	-0.13929	-0.23453	-0.21233	-0.20798	-0.23829	-0.11082
	1.44333	-0.13914	-0.24083	-0.21428	-0.19834	-0.23409	-0.11282
	1.44417	-0.13686	-0.2445	-0.21462	-0.20285	-0.22698	-0.11429
	1.445	-0.13584	-0.23716	-0.21457	-0.19871	-0.24195	-0.11386
	1.44583	-0.13588	-0.2458	-0.20939	-0.19815	-0.24582	-0.11525
	1.44667	-0.13487	-0.23575	-0.2162	-0.20003	-0.23174	-0.12089
	1.4475	-0.13753	-0.24964	-0.21194	-0.20297	-0.22616	-0.11541
	1.44833	-0.13807	-0.25687	-0.21406	-0.2029	-0.22492	-0.11472
	1.44917	-0.13855	-0.24395	-0.2197	-0.20667	-0.23735	-0.11398
	1.45	-0.14293	-0.24499	-0.21977	-0.20635	-0.23022	-0.11192
	1.45083	-0.14256	-0.25512	-0.22004	-0.20419	-0.23797	-0.11593
	1.45167	-0.13917	-0.24691	-0.20913	-0.20054	-0.23445	-0.11722
	1.4525	-0.13332	-0.24203	-0.21555	-0.20434	-0.22932	-0.11516
	1.45333	-0.14057	-0.25538	-0.21447	-0.19837	-0.2297	-0.11579
	1.45417	-0.14311	-0.26348	-0.21392	-0.20987	-0.23123	-0.11781
	1.455	-0.14138	-0.24966	-0.21296	-0.19818	-0.23765	-0.11445
	1.45583	-0.14343	-0.2594	-0.22116	-0.2084	-0.23602	-0.11405
	1.45667	-0.13666	-0.24673	-0.21457	-0.20199	-0.25037	-0.11786
	1.4575	-0.14307	-0.24593	-0.22429	-0.20024	-0.24965	-0.11476
	1.45833	-0.14186	-0.25891	-0.21845	-0.20537	-0.23542	-0.11981
	1.45917	-0.13778	-0.26187	-0.21433	-0.20148	-0.23594	-0.11581
	1.46	-0.14156	-0.25112	-0.21363	-0.20862	-0.24402	-0.11873
	1.46083	-0.14474	-0.25274	-0.22354	-0.20569	-0.23091	-0.11969
	1.46167	-0.14512	-0.25668	-0.23128	-0.20204	-0.24051	-0.12382
	1.4625	-0.14268	-0.24371	-0.21766	-0.20711	-0.23632	-0.11769
	1.46333	-0.14826	-0.26569	-0.22498	-0.21157	-0.24838	-0.12109
	1.46417	-0.14538	-0.26064	-0.22433	-0.21467	-0.24193	-0.11817
	1.465	-0.1404	-0.26234	-0.21844	-0.20675	-0.23248	-0.11554
	1.46583	-0.14148	-0.25543	-0.22111	-0.21201	-0.23527	-0.12044
	1.46667	-0.1434	-0.26504	-0.22879	-0.21463	-0.24019	-0.11927
	1.4675	-0.14199	-0.25548	-0.2176	-0.20838	-0.23108	-0.11531
	1.46833	-0.14158	-0.25446	-0.22424	-0.21299	-0.2426	-0.11622
	1.46917	-0.14376	-0.26145	-0.22085	-0.20986	-0.25465	-0.11742
	1.47	-0.14164	-0.25371	-0.22757	-0.21313	-0.24455	-0.12049
	1.47083	-0.13987	-0.26312	-0.22108	-0.21447	-0.24167	-0.11608
	1.47167	-0.13969	-0.24205	-0.2286	-0.21197	-0.23106	-0.12013
	1.4725	-0.13963	-0.26144	-0.21763	-0.21079	-0.24628	-0.12517
	1.47333	-0.14416	-0.25987	-0.21683	-0.20987	-0.24328	-0.11888
	1.47417	-0.1454	-0.25622	-0.23029	-0.20873	-0.24064	-0.12237
	1.475	-0.14538	-0.26053	-0.22519	-0.21524	-0.25269	-0.11559
	1.47583	-0.14308	-0.26148	-0.22553	-0.21419	-0.24521	-0.12375
	1.47667	-0.13796	-0.2599	-0.23196	-0.20559	-0.25145	-0.12397
	1.4775	-0.14771	-0.26294	-0.22793	-0.21411	-0.25598	-0.11856
	1.47833	-0.14632	-0.26629	-0.22437	-0.21619	-0.24548	-0.1202
	1.47917	-0.1471	-0.25985	-0.22116	-0.2063	-0.24417	-0.12256
	1.48	-0.14719	-0.26906	-0.23239	-0.20718	-0.2367	-0.12272
	1.48083	-0.14504	-0.26338	-0.22793	-0.21876	-0.24172	-0.12093
	1.48167	-0.14963	-0.25715	-0.22212	-0.20759	-0.24924	-0.12483
	1.4825	-0.14629	-0.25696	-0.22219	-0.21609	-0.25205	-0.12233
	1.48333	-0.14822	-0.26518	-0.2195	-0.22179	-0.24673	-0.12489
	1.48417	-0.14933	-0.2573	-0.22441	-0.21769	-0.24537	-0.12488
	1.485	-0.15158	-0.26885	-0.22767	-0.214	-0.24207	-0.12694
	1.48583	-0.14927	-0.25829	-0.22467	-0.21596	-0.24902	-0.11968
	1.48667	-0.14546	-0.26684	-0.22689	-0.20847	-0.25199	-0.12601
	1.4875	-0.15111	-0.2597	-0.23316	-0.21434	-0.25158	-0.12468
	1.48833	-0.14593	-0.26579	-0.23259	-0.21703	-0.24067	-0.12626
	1.48917	-0.1499	-0.26669	-0.22843	-0.21352	-0.25096	-0.12569
	1.49	-0.14016	-0.2683	-0.22454	-0.21117	-0.24225	-0.12144
	1.49083	-0.15163	-0.26927	-0.2352	-0.21088	-0.24002	-0.1224
	1.49167	-0.14863	-0.26883	-0.23426	-0.22164	-0.24368	-0.12781
	1.4925	-0.15122	-0.2751	-0.22403	-0.21524	-0.2503	-0.12317
	1.49333	-0.14756	-0.26382	-0.22583	-0.22116	-0.24664	-0.12313
	1.49417	-0.14288	-0.26229	-0.23627	-0.22216	-0.25215	-0.12057
	1.495	-0.15237	-0.25992	-0.23118	-0.22292	-0.25423	-0.12864
	1.49583	-0.14682	-0.27308	-0.22051	-0.21609	-0.259	-0.12493
	1.49667	-0.14777	-0.2693	-0.21973	-0.22697	-0.2453	-0.12735
	1.4975	-0.14795	-0.26573	-0.23532	-0.21758	-0.24409	-0.13006
	1.49833	-0.15107	-0.26966	-0.2344	-0.21355	-0.24921	-0.12932
	1.49917	-0.15422	-0.27091	-0.22129	-0.22265	-0.24692	-0.12446
	1.5	-0.14906	-0.26683	-0.22537	-0.22216	-0.26048	-0.12064
	1.50083	-0.14192	-0.25599	-0.22876	-0.21459	-0.2528	-0.12757
	1.50167	-0.14752	-0.26561	-0.2349	-0.21954	-0.24619	-0.13241
	1.5025	-0.14599	-0.27493	-0.23811	-0.22951	-0.24703	-0.12974
	1.50333	-0.14806	-0.27098	-0.23855	-0.22261	-0.24828	-0.13463
	1.50417	-0.15608	-0.2703	-0.23186	-0.21941	-0.25032	-0.12158
	1.505	-0.15022	-0.27346	-0.23219	-0.21915	-0.25145	-0.12838
	1.50583	-0.14855	-0.26486	-0.23252	-0.221	-0.25922	-0.12121
	1.50667	-0.15205	-0.26632	-0.23149	-0.22335	-0.25517	-0.12829
	1.5075	-0.14917	-0.27395	-0.23757	-0.22023	-0.25857	-0.12585
	1.50833	-0.14962	-0.2751	-0.22928	-0.22252	-0.25654	-0.13137
	1.50917	-0.14441	-0.26896	-0.23899	-0.22395	-0.25499	-0.12584
	1.51	-0.14919	-0.27634	-0.2359	-0.22655	-0.25655	-0.13081
	1.51083	-0.14667	-0.27208	-0.23426	-0.22163	-0.25237	-0.12655
	1.51167	-0.14761	-0.27075	-0.23791	-0.23242	-0.24796	-0.12778
	1.5125	-0.15526	-0.27112	-0.24089	-0.22159	-0.26378	-0.12709
	1.51333	-0.15561	-0.27367	-0.23678	-0.21804	-0.26096	-0.12631
	1.51417	-0.15192	-0.27007	-0.23324	-0.21274	-0.26033	-0.13237
	1.515	-0.1521	-0.27217	-0.2328	-0.21984	-0.25546	-0.12825
	1.51583	-0.15167	-0.27776	-0.23783	-0.22577	-0.25421	-0.12811
	1.51667	-0.15572	-0.28084	-0.24289	-0.21718	-0.25318	-0.13132
	1.5175	-0.15484	-0.27346	-0.23387	-0.22571	-0.25598	-0.13051
	1.51833	-0.15507	-0.27721	-0.24313	-0.23377	-0.26763	-0.12828
	1.51917	-0.15561	-0.27235	-0.23223	-0.225	-0.25872	-0.13381
	1.52	-0.15386	-0.2698	-0.23047	-0.22991	-0.26878	-0.13456
	1.52083	-0.14948	-0.28431	-0.23567	-0.21971	-0.26872	-0.13383
	1.52167	-0.14471	-0.27833	-0.23519	-0.2246	-0.25565	-0.13087
	1.5225	-0.14771	-0.27873	-0.24524	-0.22375	-0.25285	-0.12921
	1.52333	-0.15403	-0.27502	-0.23972	-0.22476	-0.25653	-0.12604
	1.52417	-0.15986	-0.26526	-0.23654	-0.22643	-0.26553	-0.12782
	1.525	-0.15294	-0.2733	-0.23634	-0.23153	-0.26735	-0.13475
	1.52583	-0.15918	-0.27303	-0.24443	-0.23441	-0.27067	-0.1339
	1.52667	-0.15012	-0.28463	-0.22724	-0.21887	-0.26649	-0.13074
	1.5275	-0.15242	-0.27706	-0.23501	-0.22086	-0.2634	-0.13125
	1.52833	-0.15605	-0.27798	-0.24154	-0.2248	-0.24929	-0.1321
	1.52917	-0.1599	-0.28398	-0.24185	-0.22166	-0.26181	-0.12938
	1.53	-0.15781	-0.27155	-0.23594	-0.22322	-0.2638	-0.13199
	1.53083	-0.15687	-0.2758	-0.23974	-0.22408	-0.27199	-0.12865
	1.53167	-0.15494	-0.2853	-0.24105	-0.23537	-0.25946	-0.12937
	1.5325	-0.15469	-0.2813	-0.23867	-0.2312	-0.27223	-0.12956
	1.53333	-0.15755	-0.27672	-0.24268	-0.22827	-0.2634	-0.14066
	1.53417	-0.15621	-0.27873	-0.24462	-0.2239	-0.27233	-0.13173
	1.535	-0.15556	-0.27852	-0.24821	-0.23398	-0.25612	-0.1305
	1.53583	-0.15484	-0.28338	-0.23991	-0.2243	-0.25553	-0.13059
	1.53667	-0.1586	-0.27341	-0.23915	-0.2307	-0.26425	-0.12637
	1.5375	-0.15548	-0.27433	-0.23735	-0.23665	-0.2679	-0.1294
	1.53833	-0.15717	-0.27464	-0.23799	-0.23061	-0.27468	-0.13226
	1.53917	-0.1537	-0.27824	-0.2434	-0.22258	-0.27143	-0.13593
	1.54	-0.15937	-0.28376	-0.24499	-0.232	-0.2643	-0.13693
	1.54083	-0.15568	-0.28013	-0.24375	-0.23368	-0.26248	-0.137
	1.54167	-0.15475	-0.28606	-0.24168	-0.22338	-0.2614	-0.13085
	1.5425	-0.16406	-0.2852	-0.2439	-0.23379	-0.26605	-0.1252
	1.54333	-0.15668	-0.28552	-0.23784	-0.23548	-0.26755	-0.12904
	1.54417	-0.15557	-0.28653	-0.24354	-0.23698	-0.27108	-0.13556
	1.545	-0.16058	-0.27997	-0.24502	-0.22965	-0.27164	-0.13351
	1.54583	-0.15868	-0.28783	-0.24289	-0.23505	-0.27009	-0.13586
	1.54667	-0.15778	-0.28752	-0.25091	-0.23613	-0.2656	-0.14157
	1.5475	-0.1573	-0.28851	-0.24446	-0.2328	-0.2668	-0.12799
	1.54833	-0.15913	-0.28269	-0.24231	-0.23116	-0.26151	-0.12892
	1.54917	-0.1554	-0.28467	-0.2458	-0.23295	-0.27474	-0.12925
	1.55	-0.15911	-0.28134	-0.24789	-0.22499	-0.28269	-0.13766
	1.55083	-0.15838	-0.2913	-0.25515	-0.23779	-0.2672	-0.13462
	1.55167	-0.15577	-0.29149	-0.24934	-0.22981	-0.26764	-0.13827
	1.5525	-0.15471	-0.29106	-0.24654	-0.23438	-0.2676	-0.13736
	1.55333	-0.16238	-0.28335	-0.24428	-0.24022	-0.26477	-0.13158
	1.55417	-0.16231	-0.28678	-0.24634	-0.2367	-0.26893	-0.13687
	1.555	-0.1599	-0.29226	-0.25217	-0.23613	-0.26378	-0.13478
	1.55583	-0.16173	-0.28459	-0.25586	-0.2365	-0.27489	-0.13337
	1.55667	-0.16279	-0.27966	-0.24271	-0.23387	-0.27135	-0.13542
	1.5575	-0.16413	-0.2837	-0.23861	-0.2367	-0.27986	-0.14117
	1.55833	-0.16004	-0.28841	-0.25092	-0.24268	-0.27159	-0.13524
	1.55917	-0.15598	-0.29473	-0.24266	-0.2363	-0.27136	-0.13482
	1.56	-0.16174	-0.3001	-0.24633	-0.23908	-0.27314	-0.13728
	1.56083	-0.15704	-0.28405	-0.2501	-0.23	-0.27679	-0.13439
	1.56167	-0.16004	-0.29186	-0.25088	-0.23694	-0.2755	-0.13505
	1.5625	-0.16405	-0.28351	-0.25068	-0.23178	-0.26694	-0.13492
	1.56333	-0.15887	-0.29156	-0.24731	-0.23224	-0.27464	-0.14048
	1.56417	-0.15801	-0.28819	-0.24975	-0.2296	-0.26964	-0.13408
	1.565	-0.16456	-0.29899	-0.25395	-0.23954	-0.26909	-0.1355
	1.56583	-0.16006	-0.28736	-0.25309	-0.22512	-0.26401	-0.13536
	1.56667	-0.16733	-0.2923	-0.25868	-0.23622	-0.27468	-0.13539
	1.5675	-0.16518	-0.28678	-0.25506	-0.23749	-0.27183	-0.13867
	1.56833	-0.16294	-0.28512	-0.24915	-0.25017	-0.28612	-0.13411
	1.56917	-0.1669	-0.28641	-0.24504	-0.23531	-0.27363	-0.13813
	1.57	-0.16114	-0.30192	-0.25258	-0.23349	-0.27608	-0.14021
	1.57083	-0.15665	-0.29349	-0.24924	-0.24094	-0.27649	-0.13501
	1.57167	-0.15382	-0.28742	-0.24613	-0.24339	-0.27072	-0.13386
	1.5725	-0.16018	-0.28616	-0.25398	-0.24327	-0.27349	-0.13682
	1.57333	-0.16133	-0.2897	-0.25664	-0.245	-0.28181	-0.13185
	1.57417	-0.16517	-0.29314	-0.24138	-0.23942	-0.26971	-0.1378
	1.575	-0.1704	-0.29947	-0.25512	-0.24325	-0.28054	-0.13491
	1.57583	-0.15601	-0.28466	-0.2499	-0.24021	-0.27769	-0.139
	1.57667	-0.15944	-0.30468	-0.25185	-0.23608	-0.28457	-0.14191
	1.5775	-0.15894	-0.30235	-0.2532	-0.23167	-0.27927	-0.13816
	1.57833	-0.16473	-0.29593	-0.25452	-0.24276	-0.27371	-0.13747
	1.57917	-0.16362	-0.29053	-0.25705	-0.23559	-0.2756	-0.13608
	1.58	-0.16662	-0.28705	-0.25615	-0.23468	-0.27486	-0.13548
	1.58083	-0.16706	-0.29098	-0.25292	-0.23847	-0.27013	-0.14291
	1.58167	-0.16629	-0.29793	-0.2507	-0.24476	-0.2909	-0.14073
	1.5825	-0.1611	-0.30631	-0.25685	-0.24207	-0.27816	-0.14186
	1.58333	-0.1614	-0.30087	-0.25357	-0.23223	-0.27301	-0.13843
	1.58417	-0.16306	-0.29903	-0.25207	-0.24274	-0.28231	-0.13698
	1.585	-0.16489	-0.29941	-0.25178	-0.23709	-0.27963	-0.13933
	1.58583	-0.16482	-0.28262	-0.24958	-0.23961	-0.27402	-0.13402
	1.58667	-0.16828	-0.30088	-0.24903	-0.24814	-0.28975	-0.1375
	1.5875	-0.16528	-0.29056	-0.25416	-0.24983	-0.28045	-0.14164
	1.58833	-0.16302	-0.29235	-0.25487	-0.24177	-0.28439	-0.1414
	1.58917	-0.1576	-0.30117	-0.25176	-0.24523	-0.27918	-0.13808
	1.59	-0.16499	-0.30555	-0.25269	-0.25289	-0.2868	-0.14257
	1.59083	-0.16468	-0.30825	-0.25335	-0.24338	-0.27467	-0.14342
	1.59167	-0.16782	-0.30224	-0.26553	-0.2404	-0.27693	-0.14045
	1.5925	-0.16702	-0.3021	-0.25886	-0.24641	-0.28475	-0.14293
	1.59333	-0.16115	-0.29061	-0.25721	-0.25693	-0.28356	-0.14184
	1.59417	-0.16635	-0.29335	-0.25762	-0.25336	-0.28167	-0.14034
	1.595	-0.16174	-0.29332	-0.25475	-0.24798	-0.28598	-0.14066
	1.59583	-0.17133	-0.30641	-0.25723	-0.24472	-0.2972	-0.14289
	1.59667	-0.16544	-0.29405	-0.25323	-0.24127	-0.2868	-0.14028
	1.5975	-0.16925	-0.30013	-0.26126	-0.2428	-0.28719	-0.14035
	1.59833	-0.17195	-0.29908	-0.25141	-0.2535	-0.28778	-0.13755
	1.59917	-0.1669	-0.29294	-0.25976	-0.24419	-0.27986	-0.14294
	1.6	-0.16513	-0.29944	-0.2565	-0.24188	-0.28212	-0.1383
	1.60083	-0.17026	-0.29613	-0.25842	-0.24005	-0.28039	-0.14209
	1.60167	-0.16779	-0.30449	-0.24844	-0.23968	-0.29373	-0.14262
	1.6025	-0.16361	-0.30831	-0.25776	-0.24127	-0.28176	-0.14327
	1.60333	-0.16502	-0.31149	-0.25939	-0.24104	-0.28651	-0.14262
	1.60417	-0.16854	-0.29115	-0.25992	-0.24294	-0.28963	-0.14169
	1.605	-0.16412	-0.29372	-0.26575	-0.2501	-0.28084	-0.13973
	1.60583	-0.16656	-0.30266	-0.25918	-0.25058	-0.28673	-0.14255
	1.60667	-0.16763	-0.30417	-0.26477	-0.24085	-0.28338	-0.14333
	1.6075	-0.1664	-0.30571	-0.25625	-0.24684	-0.29553	-0.1423
	1.60833	-0.16349	-0.30155	-0.25942	-0.24986	-0.29293	-0.13805
	1.60917	-0.1669	-0.30796	-0.24586	-0.24675	-0.2888	-0.13917
	1.61	-0.16605	-0.30866	-0.26121	-0.24827	-0.28147	-0.14539
	1.61083	-0.1718	-0.30443	-0.26254	-0.25039	-0.28359	-0.14566
	1.61167	-0.16881	-0.29983	-0.26312	-0.24263	-0.28926	-0.14045
	1.6125	-0.16513	-0.30095	-0.25554	-0.24383	-0.28342	-0.14611
	1.61333	-0.17116	-0.30377	-0.25448	-0.24965	-0.2958	-0.14455
	1.61417	-0.16832	-0.2993	-0.26367	-0.25045	-0.28965	-0.14405
	1.615	-0.17044	-0.3014	-0.26712	-0.24966	-0.28493	-0.14413
	1.61583	-0.16577	-0.30742	-0.26242	-0.24297	-0.28622	-0.1399
	1.61667	-0.16995	-0.3051	-0.26549	-0.24829	-0.28695	-0.14175
	1.6175	-0.17205	-0.30108	-0.26948	-0.25545	-0.28066	-0.1454
	1.61833	-0.17073	-0.31035	-0.26494	-0.24944	-0.29531	-0.14237
	1.61917	-0.17424	-0.2912	-0.26125	-0.24728	-0.29617	-0.14462
	1.62	-0.1688	-0.30654	-0.26129	-0.25505	-0.28723	-0.14421
	1.62083	-0.17261	-0.30133	-0.26882	-0.24409	-0.28994	-0.14349
	1.62167	-0.16558	-0.30196	-0.26647	-0.24541	-0.29178	-0.14825
	1.6225	-0.16872	-0.30812	-0.26784	-0.24133	-0.29294	-0.14595
	1.62333	-0.17077	-0.30502	-0.26576	-0.24867	-0.28726	-0.13745
	1.62417	-0.17109	-0.31053	-0.26531	-0.25186	-0.28776	-0.14087
	1.625	-0.16856	-0.311	-0.26678	-0.26512	-0.29359	-0.15021
	1.62583	-0.16715	-0.30571	-0.26239	-0.24385	-0.29693	-0.14518
	1.62667	-0.16997	-0.3032	-0.26018	-0.25301	-0.289	-0.14318
	1.6275	-0.16863	-0.31438	-0.25965	-0.25173	-0.29039	-0.14871
	1.62833	-0.16658	-0.31146	-0.26731	-0.25771	-0.284	-0.14445
	1.62917	-0.17692	-0.29681	-0.2636	-0.24563	-0.27932	-0.14629
	1.63	-0.17223	-0.31073	-0.26469	-0.25334	-0.29356	-0.14199
	1.63083	-0.17356	-0.30364	-0.26995	-0.26386	-0.29714	-0.14366
	1.63167	-0.16487	-0.31953	-0.25832	-0.25545	-0.29526	-0.14843
	1.6325	-0.17005	-0.31432	-0.2659	-0.25154	-0.29102	-0.14956
	1.63333	-0.16735	-0.31095	-0.26303	-0.25032	-0.29495	-0.14676
	1.63417	-0.16888	-0.32027	-0.26314	-0.24784	-0.29435	-0.14904
	1.635	-0.17039	-0.30654	-0.26641	-0.2491	-0.2942	-0.15077
	1.63583	-0.17452	-0.31676	-0.25773	-0.25974	-0.2964	-0.13929
	1.63667	-0.16787	-0.30585	-0.25972	-0.25098	-0.29211	-0.14109
	1.6375	-0.1719	-0.30268	-0.25955	-0.26078	-0.30827	-0.14822
	1.63833	-0.17213	-0.31782	-0.25921	-0.2554	-0.28577	-0.1461
	1.63917	-0.17045	-0.30956	-0.26648	-0.25366	-0.28552	-0.15075
	1.64	-0.16732	-0.31499	-0.27044	-0.25567	-0.28747	-0.14361
	1.64083	-0.17603	-0.31445	-0.26951	-0.25501	-0.28638	-0.15004
	1.64167	-0.16752	-0.31168	-0.27739	-0.25973	-0.28889	-0.14548
	1.6425	-0.17472	-0.30647	-0.26603	-0.25134	-0.3003	-0.14708
	1.64333	-0.17366	-0.31169	-0.26512	-0.25731	-0.29476	-0.14767
	1.64417	-0.17285	-0.32326	-0.27258	-0.25848	-0.29594	-0.14891
	1.645	-0.17088	-0.31688	-0.27215	-0.26327	-0.29263	-0.14957
	1.64583	-0.17199	-0.31022	-0.2664	-0.25961	-0.30061	-0.14476
	1.64667	-0.17154	-0.30785	-0.27626	-0.24808	-0.29456	-0.14612
	1.6475	-0.17487	-0.31852	-0.26986	-0.24715	-0.29208	-0.15001
	1.64833	-0.17837	-0.31252	-0.2642	-0.25183	-0.294	-0.14798
	1.64917	-0.17769	-0.30096	-0.26733	-0.26009	-0.29536	-0.15201
	1.65	-0.17126	-0.30919	-0.26736	-0.25557	-0.29546	-0.14532
	1.65083	-0.17289	-0.30352	-0.27521	-0.26239	-0.30783	-0.14751
	1.65167	-0.17123	-0.30906	-0.26991	-0.25639	-0.29412	-0.14404
	1.6525	-0.17196	-0.31493	-0.26554	-0.25392	-0.29896	-0.15133
	1.65333	-0.17464	-0.31665	-0.26874	-0.25619	-0.28998	-0.14577
	1.65417	-0.17258	-0.32513	-0.28105	-0.2559	-0.29875	-0.14636
	1.655	-0.17573	-0.30886	-0.262	-0.25859	-0.30391	-0.14912
	1.65583	-0.17238	-0.30693	-0.26546	-0.26104	-0.2978	-0.15232
	1.65667	-0.17394	-0.30871	-0.27033	-0.254	-0.3037	-0.14769
	1.6575	-0.17271	-0.31919	-0.27156	-0.25807	-0.29211	-0.14628
	1.65833	-0.17431	-0.31758	-0.26968	-0.26121	-0.30328	-0.15168
	1.65917	-0.16995	-0.32046	-0.26468	-0.25566	-0.29781	-0.14704
	1.66	-0.175	-0.31922	-0.26409	-0.26411	-0.30049	-0.14812
	1.66083	-0.17153	-0.31275	-0.26958	-0.24686	-0.29607	-0.14845
	1.66167	-0.17685	-0.30743	-0.27	-0.2598	-0.29524	-0.14957
	1.6625	-0.17532	-0.32208	-0.27139	-0.25293	-0.29209	-0.14713
	1.66333	-0.16858	-0.32154	-0.2623	-0.2464	-0.30833	-0.14794
	1.66417	-0.17751	-0.31307	-0.27096	-0.25556	-0.29979	-0.15563
	1.665	-0.1705	-0.31245	-0.2841	-0.2612	-0.30217	-0.14774
	1.66583	-0.17813	-0.31318	-0.27384	-0.25973	-0.29441	-0.1452
[truncated: 34,034 more rows]
