# Supplementary material for: Leveraging platinum-protein interactions to overcome chemoresistance
Source: Nat Commun. 2025 Oct 20;16:9263. doi: 10.1038/s41467-025-64295-0 (PMC12537935; doi:10.1038/s41467-025-64295-0)
Supplement: Supplementary file 4 — Source data [file 41467_2025_64295_MOESM4_ESM.zip › Excel files/Source Data Figure S31.xlsx]

## Sheet: Figure S31
Figure S31	HPLC chromatograms (250 nm) showing the transformation of DoxPt4 (50 μM) in the presence of (L)-cysteine (200 μM) in pH 7.0 PIPES buffer containing 100 mM KCl at 37 °C. Solvent gradient is given in the text.

## Sheet: Figure S31 raw data
Figure S31	time (min)	0 h	2 h	4 h	8 h	12 h	Dox
	0.000833	0.002958	-0.00018	-0.00398	0.003566	-0.0106	0.006854
	0.001667	0.003972	-0.00557	-0.00191	0.006389	0.010564	0.000147
	0.0025	0.001937	-0.00766	-0.00726	-0.00413	0.010038	0.003785
	0.003333	0.008728	-0.00212	-0.00499	0.003083	0.002781	0.000751
	0.004167	0.006986	-0.00149	0.002496	0.007683	0.006599	0.002944
	0.005	0.001989	-0.00011	0.006325	-0.00516	0.005269	0.00249
	0.005833	-0.00192	0.000231	-0.00575	0.001699	0.011987	0.003283
	0.006667	0.006257	-0.00241	0.002671	0.000985	0.001583	0.004894
	0.0075	0.004149	-0.00371	-0.00682	0.001965	0.01385	0.005776
	0.008333	0.004857	-0.0078	-0.00358	0.00023	-0.00547	0.006847
	0.009167	0.001624	-0.00549	0.006117	-0.00959	-0.01205	-0.00032
	0.01	0.003599	-0.00645	-0.00847	-0.00967	0.008195	0.00156
	0.010833	0.002373	0.003433	0.005402	1.81e-05	0.002381	0.002385
	0.011667	0.001327	-0.00064	0.0071	0.004298	0.001337	0.003037
	0.0125	0.003414	-0.00358	-0.00056	-0.00293	-0.00569	0.000473
	0.013333	0.004798	-0.00414	-0.00139	0.006383	-0.00072	0.005108
	0.014167	0.007254	-0.002	-0.00704	-0.00201	-0.00409	0.00141
	0.015	0.007337	-0.00853	-0.01397	-0.00182	0.001337	-0.00206
	0.015833	0.000509	-0.00857	-0.00585	-0.00223	-0.0039	0.001432
	0.016667	0.006829	0.002342	-0.00578	-0.01432	0.003931	0.003782
	0.0175	0.015142	0.008486	0.004566	0.00162	-0.00027	0.001464
	0.018333	0.011752	-0.00149	-0.006	-0.00107	0.004836	0.001611
	0.019167	0.007261	-0.00828	-0.00491	-0.00367	-0.01013	0.007633
	0.02	0.011173	-0.00584	-0.01168	-0.00143	-0.0048	0.011728
	0.020833	0.008787	-0.00092	0.000502	0.00275	-0.00289	0.008171
	0.021667	0.015598	-0.00135	-0.00543	0.008487	0.008555	0.003478
	0.0225	0.016229	-0.0032	0.001961	-0.00117	0.009007	0.002276
	0.023333	0.015152	-0.00455	0.008433	0.003802	0.020322	0.005847
	0.024167	0.012072	0.00475	0.003343	0.01114	0.017382	0.006543
	0.025	0.012786	0.002704	0.015004	0.00758	0.009619	0.006412
	0.025833	0.013271	-0.00012	-0.00606	0.00975	0.01393	0.00677
	0.026667	0.012044	-0.00463	-0.00113	0.001275	-0.00508	0.003852
	0.0275	0.01286	-0.00074	-0.00331	0.006383	0.015653	0.009219
	0.028333	0.01055	0.001589	0.000595	-0.00028	0.004324	0.005051
	0.029167	0.012961	0.002935	-0.00424	-0.00405	0.002814	0.003746
	0.03	0.001899	0.009381	0.004113	-0.00564	0.010244	0.003018
	0.030833	0.002488	0.00695	0.007182	-0.00721	0.004776	0.005329
	0.031667	0.003721	-0.00432	0.007641	0.00032	-0.00381	0.004702
	0.0325	0.008989	-0.00456	-0.00626	0.011672	-0.00075	0.003142
	0.033333	0.005825	-0.0037	0.001458	0.007804	0.006639	0.007125
	0.034167	0.009278	-0.00712	0.003206	0.010475	0.011162	0.004664
	0.035	0.007912	0.010959	0.005478	-0.0075	0.001557	0.001176
	0.035833	0.007797	0.009968	0.005593	-0.00743	0.003266	0.006243
	0.036667	0.010832	0.008112	0.005041	-0.00181	0.00461	0.005466
	0.0375	0.005522	-0.00064	-0.00412	0.002811	0.006193	0.005767
	0.038333	0.002637	-0.00154	0.002616	0.011781	0.00618	-0.00079
	0.039167	0.000272	0.005942	-0.00372	0.007036	-0.01054	0.0049
	0.04	0.005317	0.003766	-0.0018	0.006571	0.004796	0.004558
	0.040833	0.008891	0.000617	-0.00456	-0.00312	0.013431	0.001429
	0.041667	0.006508	0.011516	-0.00328	0.003252	0.005661	0.003791
	0.0425	0.005313	0.007667	0.008417	-0.00296	0.00912	0.00554
	0.043333	-0.00631	0.004904	-0.00081	0.000568	0.002767	0.006553
	0.044167	-0.00872	0.001435	-0.00045	0.006395	-0.00191	0.007979
	0.045	-0.01408	0.001322	-0.00191	0.006347	-0.00051	0.010763
	0.045833	-0.01792	-0.001	0.002491	-0.00355	-0.00074	0.001886
	0.046667	-0.01886	2.37e-05	-0.00418	-0.00625	0.008721	-0.00055
	0.0475	-0.03582	-0.00195	0.008417	-0.00561	0.002668	0.006668
	0.048333	-0.04586	1.19e-05	-0.00158	-0.00378	0.014049	-0.00026
	0.049167	-0.06332	-0.00687	-0.00379	0.007828	0.003745	0.005178
	0.05	-0.07768	-0.00318	-0.00133	-0.00332	-0.00245	0.002768
	0.050833	-0.09922	-0.01121	-0.00319	-0.00861	-0.01481	-0.00636
	0.051667	-0.12327	-0.01475	-0.01805	-0.00852	0.003785	-0.00402
	0.0525	-0.15297	-0.01444	-0.01808	-0.00898	-0.00117	-0.00743
	0.053333	-0.16595	-0.01852	-0.01262	-0.00932	-0.01531	-0.01266
	0.054167	-0.17463	-0.02845	-0.02312	-0.02648	-0.02279	-0.01208
	0.055	-0.17049	-0.03221	-0.02356	-0.02695	-0.02036	-0.01509
	0.055833	-0.15038	-0.0385	-0.02829	-0.02165	-0.02394	-0.01678
	0.056667	-0.12733	-0.02983	-0.02692	-0.03731	-0.02238	-0.0083
	0.0575	-0.08873	-0.03648	-0.02961	-0.03178	-0.02948	-0.01469
	0.058333	-0.04979	-0.02242	-0.01919	-0.03845	-0.02791	-0.00717
	0.059167	-0.01875	-0.01962	-0.02379	-0.02869	-0.0395	-0.00577
	0.06	0.012689	-0.02124	-0.01361	-0.03121	-0.02	-0.00378
	0.060833	0.029952	-0.01717	-0.01226	-0.01986	-0.01525	-0.00141
	0.061667	0.044428	-0.0032	0.000541	-0.01196	-0.01101	-0.00076
	0.0625	0.05779	0.001524	-0.00509	0.000236	-0.00877	0.009654
	0.063333	0.068137	0.007537	0.008187	0.006661	0.007085	0.015254
	0.064167	0.074182	0.012411	0.006303	0.013564	0.008967	0.015964
	0.065	0.082844	0.017725	0.011241	0.012289	0.018273	0.018502
	0.065833	0.084342	0.02933	0.030783	0.032158	0.033021	0.023009
	0.066667	0.084997	0.028731	0.032913	0.024584	0.027593	0.018304
	0.0675	0.079164	0.030705	0.024223	0.034678	0.0246	0.015836
	0.068333	0.075015	0.025979	0.026665	0.02627	0.036201	0.023546
	0.069167	0.072701	0.043016	0.022405	0.030852	0.043997	0.021328
	0.07	0.06472	0.028405	0.022099	0.03807	0.039161	0.017754
	0.070833	0.061601	0.021158	0.018882	0.032539	0.037811	0.022805
	0.071667	0.055954	0.025102	0.020651	0.021652	0.044496	0.018499
	0.0725	0.05441	0.031441	0.026725	0.026887	0.026981	0.01559
	0.073333	0.046303	0.027853	0.0285	0.010808	0.047769	0.016872
	0.074167	0.032206	0.025706	0.018549	0.022613	0.029156	0.015986
	0.075	0.039084	0.017244	0.021569	0.026935	0.035496	0.014161
	0.075833	0.02828	0.01256	0.017336	0.022571	0.039175	0.018112
	0.076667	0.022831	0.020583	0.015839	0.016091	0.035223	0.014247
	0.0775	0.019751	0.022374	0.009711	0.023937	0.024573	0.016328
	0.078333	0.013734	0.024686	0.007237	0.025666	0.027434	0.011776
	0.079167	0.017291	0.022148	0.017795	0.017971	0.023742	0.013908
	0.08	0.013717	0.016218	0.009132	0.011146	0.02617	0.018403
	0.080833	0.011759	0.013194	0.014343	0.019047	0.029662	0.013947
	0.081667	0.014556	0.024265	0.01726	0.024989	0.033986	0.018377
	0.0825	0.011449	0.01964	0.01502	0.022196	0.033986	0.011015
	0.083333	0.005003	0.021372	0.007843	0.016381	0.017449	0.015862
	0.084167	0.0091	0.022178	0.008684	0.015801	0.030773	0.011434
	0.085	0.008142	0.011136	0.01064	0.014544	0.032948	0.01201
	0.085833	0.004965	0.016995	0.016997	0.013812	0.028983	0.01465
	0.086667	0.004216	0.018051	0.011322	0.011261	0.02281	0.014717
	0.0875	-0.00437	0.02015	0.015823	0.012924	0.024673	0.015379
	0.088333	-0.01037	0.021929	0.014862	0.017451	0.023715	0.012022
	0.089167	-0.00679	0.023542	0.008526	0.007683	0.026176	0.012537
	0.09	-0.01247	0.005396	0.007958	0.010947	0.033041	0.006758
	0.090833	-0.01255	0.006932	0.011388	0.013226	0.021792	0.010076
	0.091667	-0.01418	0.027361	0.010618	0.014731	0.020435	0.012665
	0.0925	-0.01407	0.019053	0.008837	0.010784	0.030128	0.009753
	0.093333	-0.0136	0.010621	0.00964	0.009387	0.022451	0.01379
	0.094167	-0.0158	0.011884	0.016069	0.026832	0.024107	0.011073
	0.095	-0.00903	0.018033	0.010246	0.015922	0.016477	0.017105
	0.095833	-0.00954	0.013117	0.008537	0.010669	0.022498	0.018064
	0.096667	-0.00817	0.017286	0.012704	0.011116	0.029083	0.01247
	0.0975	0.000233	0.016723	0.011596	0.008396	0.029343	0.012825
	0.098333	0.000582	0.019806	0.022061	0.009357	0.0275	0.015238
	0.099167	0.003045	0.023257	0.023322	0.00891	0.023376	0.020538
	0.1	0.003177	0.0293	0.024584	0.026216	0.037651	0.012534
	0.100833	0.009222	0.032674	0.015872	0.020473	0.035942	0.018457
	0.101667	0.010989	0.027995	0.016708	0.019416	0.021087	0.019157
	0.1025	0.012786	0.021425	0.019515	0.017796	0.032622	0.016114
	0.103333	0.01625	0.025149	0.026807	0.025853	0.038456	0.020177
	0.104167	0.015842	0.035532	0.0311	0.025557	0.02758	0.016987
	0.105	0.021281	0.035859	0.023371	0.020431	0.022019	0.016437
	0.105833	0.014598	0.02729	0.015315	0.026923	0.035576	0.015715
	0.106667	0.019493	0.033848	0.025512	0.034848	0.044403	0.027961
	0.1075	0.013421	0.031625	0.017866	0.021815	0.036893	0.017629
	0.108333	0.01311	0.032212	0.032411	0.022371	0.028019	0.021114
	0.109167	0.01864	0.019468	0.02868	0.030091	0.031066	0.017709
	0.11	0.015379	0.038841	0.030526	0.026929	0.035809	0.019538
	0.110833	0.016758	0.030201	0.029183	0.02786	0.039787	0.017255
	0.111667	0.019539	0.032846	0.029576	0.026953	0.025857	0.019819
	0.1125	0.012947	0.037116	0.029221	0.038426	0.032443	0.019956
	0.113333	0.008309	0.021211	0.024928	0.0346	0.037226	0.021657
	0.114167	0.015138	0.026999	0.029243	0.03738	0.042581	0.017773
	0.115	0.014793	0.037638	0.02471	0.017693	0.032037	0.021213
	0.115833	0.013685	0.028926	0.033301	0.033191	0.034924	0.018655
	0.116667	0.015222	0.027112	0.022082	0.027491	0.044423	0.019736
	0.1175	0.014908	0.041581	0.025256	0.033004	0.038855	0.02158
	0.118333	0.006254	0.03236	0.026976	0.025902	0.037059	0.021836
	0.119167	0.00385	0.033362	0.031329	0.035881	0.030048	0.019602
	0.12	0.006508	0.027337	0.032291	0.031173	0.039713	0.020279
	0.120833	0.01171	0.029798	0.026108	0.032533	0.032323	0.017811
	0.121667	0.009107	0.029537	0.033891	0.032442	0.033141	0.017214
	0.1225	0.012978	0.035354	0.034404	0.026246	0.037611	0.022715
	0.123333	0.007787	0.042298	0.032607	0.034189	0.025591	0.023396
	0.124167	0.011341	0.039843	0.034563	0.033711	0.041656	0.024934
	0.125	0.015016	0.028327	0.029904	0.036806	0.034551	0.018553
	0.125833	0.003836	0.029347	0.036343	0.032533	0.031012	0.020433
	0.126667	0.009132	0.02385	0.029964	0.035918	0.031871	0.02362
	0.1275	0.011351	0.020571	0.026152	0.033693	0.037226	0.02089
	0.128333	0.01442	0.045548	0.026692	0.035978	0.030726	0.018515
	0.129167	0.013779	0.030468	0.032902	0.033953	0.046106	0.022268
	0.13	0.010567	0.033973	0.028107	0.032406	0.024513	0.018937
	0.130833	0.007191	0.037116	0.030597	0.041902	0.026735	0.022063
	0.131667	0.009651	0.024817	0.024562	0.023967	0.031525	0.020458
	0.1325	0.006393	0.026543	0.018898	0.029099	0.035396	0.019132
	0.133333	0.0104	0.029324	0.033197	0.041878	0.027533	0.018748
	0.134167	0.01248	0.025902	0.025005	0.037314	0.032955	0.022635
	0.135	0.008341	0.032852	0.024972	0.034594	0.032689	0.019292
	0.135833	0.013793	0.040419	0.0272	0.038982	0.034405	0.023639
	0.136667	0.00816	0.030533	0.032875	0.039865	0.032516	0.02074
	0.1375	0.008153	0.032063	0.02253	0.038112	0.029895	0.02432
	0.138333	0.016284	0.020743	0.024628	0.040639	0.034937	0.019956
	0.139167	0.01425	0.025149	0.02442	0.041044	0.029888	0.023498
	0.14	0.012661	0.023198	0.032597	0.032835	0.043771	0.016229
	0.140833	0.019549	0.027331	0.023377	0.034219	0.046931	0.01871
	0.141667	0.013933	0.0344	0.030985	0.036431	0.037139	0.021404
	0.1425	0.010839	0.030824	0.033099	0.037816	0.020229	0.02416
	0.143333	0.012577	0.032146	0.025873	0.038039	0.01236	0.01979
	0.144167	0.008853	0.013924	0.028915	0.035561	0.028046	0.027357
	0.145	0.012473	0.023684	0.022082	0.027225	0.023176	0.021178
	0.145833	0.012051	0.020826	0.027173	0.036184	0.036088	0.013844
	0.146667	0.019072	0.024574	0.025021	0.020455	0.028352	0.013733
	0.1475	0.015075	0.022018	0.022743	0.032521	0.037339	0.0159
	0.148333	0.010285	0.034234	0.033476	0.024082	0.032749	0.016143
	0.149167	0.010647	0.019284	0.02336	0.040264	0.030906	0.024681
	0.15	0.013825	0.031269	0.021476	0.032418	0.021061	0.018892
	0.150833	0.011111	0.024645	0.02377	0.033669	0.03376	0.019125
	0.151667	0.016549	0.024319	0.024524	0.032895	0.024174	0.016805
	0.1525	0.01503	0.023471	0.018936	0.027002	0.035822	0.018432
	0.153333	0.020019	0.032401	0.026681	0.029819	0.024121	0.018751
	0.154167	0.012023	0.037638	0.026627	0.021108	0.028811	0.021427
	0.155	0.019775	0.028428	0.026856	0.032551	0.035243	0.020135
	0.155833	0.013818	0.029104	0.024223	0.036558	0.030447	0.022626
	0.156667	0.012637	0.021508	0.024737	0.038336	0.037957	0.020119
	0.1575	0.012612	0.022682	0.019182	0.041588	0.02617	0.018349
	0.158333	0.016828	0.026667	0.028298	0.026319	0.034964	0.015066
	0.159167	0.015494	0.012121	0.029336	0.030852	0.028764	0.018448
	0.16	0.014532	0.032526	0.025152	0.0278	0.035516	0.019112
	0.160833	0.014445	0.021093	0.021787	0.021144	0.028092	0.01356
	0.161667	0.014912	0.028333	0.025245	0.030018	0.038982	0.0205
	0.1625	0.015389	0.029009	0.023	0.034213	0.031232	0.020327
	0.163333	0.015682	0.017748	0.011497	0.032206	0.033766	0.023083
	0.164167	0.014852	0.025434	0.026659	0.025333	0.02621	0.018902
	0.165	0.019417	0.032407	0.02324	0.026917	0.033773	0.0155
	0.165833	0.01965	0.027254	0.015026	0.020461	0.039381	0.017684
	0.166667	0.019221	0.030148	0.024256	0.025551	0.035636	0.017719
	0.1675	0.018556	0.035918	0.030739	0.030616	0.015686	0.014436
	0.168333	0.018389	0.021389	0.026916	0.031275	0.031824	0.015641
	0.169167	0.016072	0.022486	0.017014	0.029522	0.02009	0.019033
	0.17	0.016194	0.019794	0.022263	0.033941	0.029263	0.015727
	0.170833	0.022503	0.035182	0.020728	0.022378	0.034897	0.020605
	0.171667	0.019943	0.023388	0.022388	0.015559	0.034239	0.020116
	0.1725	0.014933	0.034441	0.029232	0.025787	0.028717	0.01745
	0.173333	0.016939	0.031227	0.031466	0.024789	0.025904	0.02189
	0.174167	0.014243	0.021615	0.034137	0.038559	0.02617	0.01739
	0.175	0.021106	0.027521	0.02335	0.027358	0.024127	0.018249
	0.175833	0.01912	0.02879	0.019078	0.036184	0.021187	0.016236
	0.176667	0.024169	0.023091	0.018112	0.030405	0.030068	0.016872
	0.1775	0.024151	0.022581	0.02737	0.020969	0.030553	0.016015
	0.178333	0.021713	0.036944	0.023	0.024705	0.027533	0.015379
	0.179167	0.025496	0.033374	0.028413	0.021308	0.028491	0.009491
	0.18	0.018713	0.022415	0.029461	0.030622	0.025664	0.020717
	0.180833	0.023026	0.024698	0.025977	0.032847	0.026788	0.015593
	0.181667	0.02197	0.020441	0.022366	0.036196	0.038503	0.017604
	0.1825	0.020685	0.020073	0.017041	0.040687	0.026502	0.019595
	0.183333	0.016204	0.012637	0.013562	0.03217	0.016943	0.017383
	0.184167	0.024068	0.032129	0.031149	0.027473	0.025943	0.018927
	0.185	0.027566	0.025019	0.01484	0.023115	0.033653	0.014979
	0.185833	0.021657	0.036718	0.025338	0.025194	0.022318	0.014177
	0.186667	0.022402	0.018917	0.021329	0.03197	0.023223	0.014311
	0.1875	0.0242	0.028345	0.017888	0.033856	0.024134	0.018214
	0.188333	0.017521	0.018988	0.02211	0.03032	0.025671	0.016002
	0.189167	0.029771	0.019854	0.028899	0.036703	0.021513	0.018253
	0.19	0.026918	0.024953	0.025059	0.025678	0.014103	0.018147
	0.190833	0.018371	0.033267	0.023726	0.030695	0.02454	0.014867
	0.191667	0.026433	0.025849	0.018816	0.028162	0.01981	0.013467
	0.1925	0.025082	0.031215	0.027861	0.047892	0.029516	0.018198
	0.193333	0.021779	0.026258	0.016932	0.032865	0.023808	0.017271
	0.194167	0.021929	0.020364	0.018286	0.032629	0.014236	0.01792
	0.195	0.017396	0.013657	0.020395	0.042887	0.021972	0.012428
	0.195833	0.029266	0.019871	0.01768	0.032587	0.014888	0.015232
	0.196667	0.024528	0.02777	0.01987	0.025176	0.022611	0.014803
	0.1975	0.024099	0.028624	0.019756	0.026796	0.025165	0.016175
	0.198333	0.024346	0.025807	0.016506	0.029184	0.009213	0.018246
	0.199167	0.026465	0.024159	0.023688	0.030991	0.01844	0.014561
	0.2	0.025503	0.022178	0.014365	0.039242	0.0123	0.017485
	0.200833	0.024096	0.012767	0.022913	0.034207	0.008927	0.015465
	0.201667	0.025834	0.017055	0.025502	0.040361	0.011635	0.0092
	0.2025	0.02774	0.026216	0.019253	0.026307	0.013058	0.01371
	0.203333	0.02798	0.028998	0.012721	0.026482	0.014109	0.012809
	0.204167	0.027224	0.017155	0.011912	0.031299	0.007989	0.010514
	0.205	0.020876	0.015228	0.019428	0.032381	0.023801	0.021577
	0.205833	0.020382	0.014795	0.01384	0.031765	0.000865	0.013058
	0.206667	0.024134	0.015287	0.016937	0.037761	0.006466	0.011322
	0.2075	0.025346	0.014819	0.011716	0.02789	0.011961	0.012962
	0.208333	0.027886	0.013503	0.015752	0.024511	0.016564	0.010025
	0.209167	0.03322	0.014232	0.006827	0.024421	0.010956	0.011322
	0.21	0.028991	0.012566	0.010257	0.019633	0.014169	0.011457
	0.210833	0.024158	0.019207	0.019035	0.022855	0.006646	0.014605
	0.211667	0.028088	0.010508	0.008384	0.032097	0.016304	0.016472
	0.2125	0.027095	0.013995	0.014441	0.03564	0.01397	0.011441
	0.213333	0.023023	0.006387	0.006565	0.029486	0.013597	0.014103
	0.214167	0.025667	0.01119	0.008652	0.028428	0.008561	0.011195
	0.215	0.029123	0.016883	0.007996	0.022378	0.002734	0.015695
	0.215833	0.029186	0.010069	0.014884	0.028229	0.015799	0.009785
	0.216667	0.025245	0.016296	0.010186	0.022081	0.012173	0.013592
	0.2175	0.024064	0.01709	0.004981	0.02404	0.008209	0.008164
	0.218333	0.024193	0.019284	0.011683	0.021803	0.014515	0.011779
	0.219167	0.021437	0.00574	0.014354	0.023478	0.006665	0.011543
	0.22	0.025482	0.007958	0.005937	0.021634	0.01077	0.006409
	0.220833	0.024768	0.010959	0.002977	0.01571	0.004204	0.009104
	0.221667	0.026451	0.019314	0.014212	0.012948	0.006685	0.014746
	0.2225	0.028935	0.007673	0.012191	0.015372	0.015945	0.011648
	0.223333	0.027224	0.014594	0.015408	0.018388	0.00787	0.014644
	0.224167	0.026824	0.02104	0.008029	0.02294	0.006546	0.013969
	0.225	0.026583	0.014629	0.002971	0.025466	0.006799	0.01605
	0.225833	0.032363	0.005539	0.007789	0.017923	0.005747	0.011616
	0.226667	0.027984	0.000208	0.002938	0.020056	0.018513	0.009478
	0.2275	0.028346	0.006677	0.014845	0.014465	0.011063	0.009078
	0.228333	0.031022	0.006547	0.003998	0.02809	0.006606	0.007231
	0.229167	0.028848	0.022338	0.009203	0.018799	0.016418	0.010907
	0.23	0.026709	0.013058	0.006592	0.008698	0.005767	0.013621
	0.230833	0.031356	0.011291	0.010995	0.014634	0.005202	0.009587
	0.231667	0.022455	0.004679	0.017598	0.023689	0.010823	0.011108
	0.2325	0.023577	-0.0016	0.005921	0.018521	0.018533	0.009273
	0.233333	0.027555	0.001186	0.00307	0.011539	0.009745	0.003002
	0.234167	0.031607	0.00657	0.008455	0.003222	0.014947	0.01106
	0.235	0.029928	0.00851	0.014802	0.007943	0.01244	0.006937
	0.235833	0.027322	0.01234	-0.0009	0.025339	0.008555	0.013851
	0.236667	0.023995	0.010318	0.010525	0.025708	0.00477	0.011067
	0.2375	0.028768	0.006001	0.007521	0.024167	0.009998	0.00779
	0.238333	0.02567	-0.00161	0.008947	0.01325	-0.00065	0.010319
	0.239167	0.032158	-0.00106	0.007286	0.012023	0.004204	0.0102
	0.24	0.022859	0.009239	0.003692	0.013758	0.009912	0.00607
	0.240833	0.024346	0.001601	0.006767	0.004201	0.015759	0.007515
	0.241667	0.023563	0.010455	0.012579	0.024263	0.013344	0.006694
	0.2425	0.024928	0.001975	0.015626	0.017318	0.016724	0.005722
	0.243333	0.028283	0.003516	-0.00545	0.013026	0.009925	0.009452
	0.244167	0.029813	0.008913	0.011983	0.006994	0.005415	0.008155
	0.245	0.026287	0.00539	-0.00699	0.012948	-0.006	0.004526
	0.245833	0.027615	0.00593	0.009717	0.018714	0.013231	0.008787
	0.246667	0.033328	0.00832	-0.00325	0.015257	0.005541	0.009225
	0.2475	0.027033	0.01358	0.005926	0.005301	0.002182	0.003714
	0.248333	0.027566	0.01776	0.01183	0.010687	0.008395	0.008813
	0.249167	0.027399	0.010573	0.001087	0.018128	0.007597	0.002676
	0.25	0.023744	0.005639	0.001491	0.018872	0.001064	0.009014
	0.250833	0.023904	0.004489	0.000868	0.003034	0.003359	0.009778
	0.251667	0.029527	0.011694	0.005396	0.008898	0.002854	0.008372
	0.2525	0.031924	0.00478	0.007668	0.008432	0.003752	-0.00074
	0.253333	0.033046	0.007407	0.011951	0.011944	0.014136	0.003366
	0.254167	0.024385	0.010994	0.010274	0.005936	0.008581	0.009782
	0.255	0.029088	0.005687	0.008122	0.023871	0.01216	0.005115
	0.255833	0.032241	0.002864	0.002764	0.018503	0.008382	0.012176
	0.256667	0.032231	0.00453	-0.00276	0.01166	0.007085	0.007614
	0.2575	0.027653	0.009298	0.000388	0.016708	0.008102	0.008241
	0.258333	0.035231	0.00896	0.002846	0.009472	0.013158	0.003034
	0.259167	0.031381	-0.00055	0.005609	-0.00472	0.005169	0.002771
	0.26	0.029238	0.013099	0.012164	0.013407	0.010211	0.008023
	0.260833	0.026134	0.003006	0.011257	0.012984	0.009832	0.005997
	0.261667	0.027102	0.000978	0.008755	0.01351	0.018347	0.007112
	0.2625	0.027998	0.012026	0.007985	0.008583	0.007916	0.011492
	0.263333	0.023165	-0.00331	-0.00056	0.005603	0.016617	0.008615
	0.264167	0.03012	0.002728	0.006483	0.014991	0.001237	0.008372
	0.265	0.031726	0.0081	0.014785	0.002255	0.006965	0.006863
	0.265833	0.032276	0.016604	0.005151	0.00301	0.010357	0.011639
	0.266667	0.027141	0.009885	0.012595	0.002853	0.002149	0.005022
	0.2675	0.025963	0.005788	-0.00017	0.014096	0.002228	0.01302
	0.268333	0.024357	0.009838	0.006565	0.00816	-0.00206	0.00741
	0.269167	0.027503	0.000267	0.002163	0.020788	0.005255	0.011505
	0.27	0.0309	-0.00166	0.007827	0.009073	0.008309	0.005792
	0.270833	0.028423	0.004175	0.005943	0.010947	0.002847	0.004258
	0.271667	0.028353	0.012079	0.00591	0.01383	0.007989	0.007586
	0.2725	0.025702	-0.00071	0.00148	0.018328	0.010737	0.00694
	0.273333	0.031158	0.00526	0.00757	0.00761	0.018513	0.009475
	0.274167	0.034412	0.006185	0.010634	0.008493	-0.00558	0.00827
	0.275	0.024263	0.006345	0.011841	0.013667	0.004437	0.013323
	0.275833	0.026371	-0.00221	-0.00242	0.017264	0.001324	0.011639
	0.276667	0.026562	0.00915	0.000388	0.010808	0.005668	0.006767
	0.2775	0.031882	0.015792	0.004506	0.018056	0.004477	0.00592
	0.278333	0.024322	0.015305	0.013846	0.006891	0.021952	0.008043
	0.279167	0.027036	0.004702	0.009291	0.014392	0.008195	0.007646
	0.28	0.025329	0.007128	0.006532	0.009418	0.006359	0.009964
	0.280833	0.025632	0.009654	0.009099	0.015668	0.009599	0.010549
	0.281667	0.024364	0.010905	0.007674	0.011902	0.009479	0.008679
	0.2825	0.030855	0.00679	0.000552	0.011122	0.012114	0.009516
	0.283333	0.027116	0.011249	0.006145	0.011757	0.002707	0.009209
	0.284167	0.027935	0.008581	0.007133	0.007211	0.011009	0.004897
	0.285	0.032053	0.003849	0.012508	0.004086	0.008821	0.011728
	0.285833	0.021998	0.003428	-0.00239	0.009623	0.010384	0.01053
	0.286667	0.024144	0.003967	0.002081	0.019555	0.001224	0.006029
	0.2875	0.023674	0.004744	0.00307	0.010191	0.012173	0.010616
	0.288333	0.027113	0.004234	-0.00177	0.01406	0.00918	0.009551
	0.289167	0.026806	0.006149	-0.00206	0.020963	0.010125	0.00725
	0.29	0.030768	0.019877	-0.00338	0.012005	0.000965	0.007646
	0.290833	0.031928	0.019017	0.011268	0.009043	0.00157	0.009532
	0.291667	0.027674	0.015388	0.011142	0.007223	0.009167	0.007359
	0.2925	0.020977	0.012838	0.001644	0.019391	0.016245	0.007077
	0.293333	0.025646	-0.00294	0.005402	0.011334	-0.00444	0.011866
	0.294167	0.025427	0.003522	0.007898	0.012615	-0.00189	0.006256
	0.295	0.028587	0.006493	0.001043	0.006311	0.015273	0.005473
	0.295833	0.027963	0.009939	0.003741	0.013377	0.007151	0.008455
	0.296667	0.031255	0.008005	-0.00483	0.009931	0.019677	0.007052
	0.2975	0.03097	-0.0033	-0.00182	0.021979	0.019258	0.005776
	0.298333	0.027106	0.009707	0.010443	0.010893	0.006732	0.014375
	0.299167	0.026639	0.005912	0.0078	0.015734	0.005275	0.012406
	0.3	0.029924	0.010449	-0.00169	0.001523	0.011701	0.007598
	0.300833	0.021371	0.003736	0.009313	0.007036	0.011808	0.006617
	0.301667	0.02651	0.018626	0.008826	0.01455	0.009446	0.011968
	0.3025	0.031419	0.009607	0.003261	0.010584	0.022378	0.009475
	0.303333	0.032645	0.008658	0.006216	0.003246	0.000539	0.007304
	0.304167	0.028649	0.018484	0.012677	0.018872	0.010071	0.006502
	0.305	0.025796	0.01527	-0.00103	0.021846	0.004863	0.009833
	0.305833	0.023249	0.00727	0.007182	0.008299	0.013511	0.011498
	0.306667	0.020716	0.007964	0.010252	0.00952	0.009386	0.007368
	0.3075	0.025493	0.008848	0.00982	-0.00066	-2.7e-05	0.010351
	0.308333	0.025771	0.005936	-0.00037	0.004455	0.009027	0.010523
	0.309167	0.028388	0.0168	0.003086	0.013123	0.018367	0.007419
	0.31	0.027458	0.007146	0.003632	0.00923	0.011641	0.003823
	0.310833	0.027329	0.013823	0.014802	0.017566	0.012892	0.014644
	0.311667	0.022347	0.006019	-0.00098	0.013697	0.007909	0.009174
	0.3125	0.019322	0.006375	0.00804	0.015474	-0.00047	0.007605
	0.313333	0.024183	0.005129	-0.00116	0.013861	0.001856	0.006048
	0.314167	0.024893	0.003884	0.00532	0.005513	0.019604	0.007649
	0.315	0.026454	0.01036	0.009509	0.004382	0.015041	0.007621
	0.315833	0.027008	0.009589	0.011754	0.011715	0.015673	0.006153
	0.316667	0.024033	0.016361	0.011464	0.017777	0.014774	0.010792
	0.3175	0.017821	0.014795	0.011273	0.008263	-0.00184	0.008199
	0.318333	0.024601	0.007673	0.005899	0.014411	0.01703	0.01184
	0.319167	0.018155	0.014647	0.011475	0.013649	0.010763	0.010491
	0.32	0.024057	0.011605	0.01035	0.009883	0.00592	0.007921
	0.320833	0.020932	0.010366	0.006112	0.010602	0.002421	0.003289
	0.321667	0.025054	0.017725	0.003157	0.008112	0.010969	0.006217
	0.3225	0.020887	0.017873	0.014791	0.012543	0.010597	0.010862
	0.323333	0.019998	0.013307	0.010186	0.011461	0.017202	0.00944
	0.324167	0.016821	0.008213	0.010886	0.001783	0.014841	0.009782
	0.325	0.017574	0.004874	0.005178	0.017191	0.010031	0.012924
	0.325833	0.021591	0.008284	0.007161	0.008166	0.011488	0.00593
	0.326667	0.019343	0.019201	0.005232	0.014405	0.019152	0.009347
	0.3275	0.020765	0.0044	0.006778	-9.1e-05	0.015852	0.00607
	0.328333	0.022573	0.019379	0.001147	0.014217	0.004198	0.010574
	0.329167	0.020674	0.012749	0.013513	0.014386	0.010344	0.009695
	0.33	0.021068	0.007086	0.011049	0.021416	0.014908	0.010936
	0.330833	0.019525	0.014647	0.010312	0.018666	0.01053	0.010277
	0.331667	0.022521	0.011338	0.000191	0.018358	0.011063	0.01051
	0.3325	0.018755	0.01234	0.00183	0.013679	0.013411	0.002711
	0.333333	0.026416	0.006464	0.004905	0.008263	0.011655	0.011412
	0.334167	0.026803	0.015703	0.010651	0.009871	0.012859	0.006
	0.335	0.019253	0.015892	0.004621	0.018152	0.014209	0.010491
	0.335833	0.017574	0.020227	0.018723	0.013184	0.008102	0.011441
	0.336667	0.018734	-1.2e-05	0.003255	0.017892	0.002288	0.014807
	0.3375	0.020079	0.00896	0.001502	0.011001	0.010018	0.011904
	0.338333	0.022096	0.01068	0.007685	0.007332	0.017302	0.012774
	0.339167	0.018943	0.005699	0.001966	0.002188	0.012167	0.008263
	0.34	0.022915	0.023607	0.002999	0.004993	0.020981	0.01262
	0.340833	0.022413	0.019456	0.013999	0.010083	0.013856	0.015746
	0.341667	0.020932	0.007424	0.014561	0.019168	0.022251	0.008768
	0.3425	0.013163	0.022273	0.007417	0.021985	0.014043	0.010878
	0.343333	0.014549	0.014754	0.008734	0.019706	0.009167	0.014532
	0.344167	0.017023	0.013669	0.004162	0.012053	0.021753	0.008477
	0.345	0.017807	0.014149	0.007942	0.01169	0.012566	0.004987
	0.345833	0.021598	0.014487	-0.00025	0.013721	0.022371	0.015091
	0.346667	0.02196	0.020079	0.017926	0.016079	0.017429	0.014503
	0.3475	0.007491	0.011089	0.011639	0.001003	0.008528	0.011287
	0.348333	0.02343	0.007679	0.009706	0.01701	0.00749	0.018559
	0.349167	0.018713	0.015643	0.016391	0.010747	0.012845	0.011463
	0.35	0.013013	0.012987	0.014512	0.010524	0.018819	0.011827
	0.350833	0.022476	0.011842	0.007232	0.011219	0.013118	0.009302
	0.351667	0.022106	0.01763	0.007079	0.010893	0.015826	0.010533
	0.3525	0.011598	0.021864	0.007592	0.010657	0.01848	0.010549
	0.353333	0.01556	0.020162	0.005768	0.029293	0.008728	0.009245
	0.354167	0.008745	0.019699	0.012792	0.016357	0.023116	0.009798
	0.355	0.015152	0.012133	0.014971	0.017512	0.005728	0.011092
	0.355833	0.011344	0.019533	0.015348	0.014223	0.013344	0.010859
	0.356667	0.017267	0.009844	0.002272	0.018448	0.019511	0.011287
	0.3575	0.021193	0.010662	0.014583	0.015837	0.01518	0.012722
	0.358333	0.02065	0.021431	0.004834	0.012216	0.019837	0.013439
	0.359167	0.015671	0.021686	0.009313	0.017016	0.023662	0.006882
	0.36	0.016783	0.004032	0.011787	0.009182	0.025391	0.014033
	0.360833	0.010379	0.017126	0.017101	0.017457	0.021147	0.013141
	0.361667	0.010748	0.006879	0.010776	0.017566	0.025365	0.010184
	0.3625	0.012612	0.023097	0.014632	0.018007	0.016251	0.019439
	0.363333	0.015068	0.019776	0.007963	0.016599	0.022298	0.01068
	0.364167	0.019187	0.01932	0.015124	0.019168	0.034724	0.007611
	0.365	0.023531	0.018507	0.011372	0.021954	0.018686	0.010734
	0.365833	0.014724	0.027159	0.024972	0.018739	0.023136	0.013646
	0.366667	0.009884	0.023512	0.012169	0.018436	0.019384	0.01513
	0.3675	0.015055	0.010051	0.008029	0.015849	0.020243	0.012515
	0.368333	0.012856	0.014641	0.012027	0.023877	0.005288	0.012722
	0.369167	0.007066	0.012109	0.002709	0.011733	0.020974	0.012524
	0.37	0.016549	0.01629	0.014753	0.018267	0.015879	0.016964
	0.370833	0.013107	0.014001	0.019106	0.02294	0.018373	0.021916
	0.371667	0.013386	0.016859	0.017582	0.014906	0.022451	0.013924
	0.3725	0.020521	0.018448	0.020526	0.023109	0.016018	0.015599
	0.373333	0.019685	0.017061	0.005702	0.028839	0.028544	0.018774
	0.374167	0.011762	0.017695	0.005112	0.02057	0.019198	0.011642
	0.375	0.01202	0.021911	0.018592	0.025793	0.023702	0.011898
	0.375833	0.018187	0.016711	0.00171	0.024251	0.009998	0.008318
	0.376667	0.01518	0.013846	0.010891	0.01247	0.026176	0.010859
	0.3775	0.012668	0.022575	0.012415	0.032611	0.019923	0.008177
	0.378333	0.020692	0.016402	0.008602	0.020274	0.018147	0.007697
	0.379167	0.013901	0.022368	0.015512	0.018678	0.007823	0.012646
	0.38	0.011382	0.011812	0.021416	0.022819	0.019225	0.017498
	0.380833	0.016821	0.013004	0.015621	0.028084	0.01983	0.012454
	0.381667	0.011717	0.019148	0.011552	0.031747	0.015919	0.015689
	0.3825	0.019765	0.016112	0.015719	0.02265	0.01695	0.009571
	0.383333	0.016748	0.025256	0.016926	0.016629	0.016524	0.013093
	0.384167	0.013107	0.02758	0.016757	0.01704	0.015659	0.015168
	0.385	0.011435	0.023145	0.02335	0.019228	0.013218	0.015513
	0.385833	0.010511	0.027444	0.017937	0.0219	0.021014	0.015593
	0.386667	0.014856	0.012838	0.012677	0.024372	0.024221	0.014551
	0.3875	0.015079	0.005165	0.015069	0.020081	0.008408	0.015996
	0.388333	0.01125	0.017268	0.008548	0.019192	0.012014	0.015996
	0.389167	0.013434	0.023631	0.00195	0.017215	0.022597	0.008445
	0.39	0.016709	0.012281	0.02714	0.023871	0.014442	0.014433
	0.390833	0.017295	0.024437	0.012114	0.021785	0.023509	0.012754
	0.391667	0.015863	0.017292	0.019286	0.017675	0.010643	0.016168
	0.3925	0.01642	0.010953	0.014791	0.021314	0.016743	0.012141
	0.393333	0.010626	0.019818	0.017822	0.020685	0.006206	0.011722
	0.394167	0.014051	0.015566	0.000677	0.027824	0.013298	0.014612
	0.395	0.016027	0.020132	0.013933	0.020764	0.013491	0.010939
	0.395833	0.015487	0.021514	0.013409	0.025273	0.018826	0.010641
	0.396667	0.015678	0.017185	0.006898	0.024457	0.033793	0.014669
	0.3975	0.010299	0.018822	0.013125	0.0217	0.01995	0.010961
	0.398333	0.014933	0.026543	0.011809	0.027993	0.012719	0.015411
	0.399167	0.009926	0.017327	0.013606	0.03107	0.013364	0.015094
	0.4	0.012901	0.016924	0.014135	0.021809	0.007484	0.006198
	0.400833	0.016274	0.020322	0.00934	0.032236	0.016537	0.015235
	0.401667	0.015647	0.017754	0.006866	0.017173	0.017236	0.014835
	0.4025	0.017281	0.016248	0.008264	0.018654	0.016916	0.006646
	0.403333	0.011706	0.02104	0.01425	0.017989	0.02301	0.011278
	0.404167	0.015201	0.014878	0.010989	0.028005	0.018746	0.008938
	0.405	0.013382	0.01629	0.009591	0.031916	0.007497	0.014573
	0.405833	0.018608	0.015566	0.013141	0.029238	0.023861	0.013665
	0.406667	0.016089	0.007163	0.008865	0.02164	0.020602	0.015644
	0.4075	0.016953	0.009547	0.009739	0.002116	0.017608	0.008903
	0.408333	0.018023	0.021128	0.003905	0.024499	0.015686	0.007921
	0.409167	0.012292	0.022528	0.021143	0.011926	0.015985	0.014084
	0.41	0.016678	0.024716	0.016992	0.017342	0.01546	0.017597
	0.410833	0.011135	0.020364	0.007166	0.025587	0.008362	0.011137
	0.411667	0.015351	0.013259	0.013425	0.014326	0.018852	0.018326
	0.4125	0.013205	0.011243	0.007554	0.023369	0.016431	0.008979
	0.413333	0.015096	0.017476	0.000792	0.018823	0.021427	0.012128
	0.414167	0.012856	0.018709	0.008308	0.015916	0.022145	0.009858
	0.415	0.020061	0.018401	0.020548	0.018527	0.015686	0.00858
	0.415833	0.014657	0.021342	0.017418	0.014731	0.011282	0.009296
	0.416667	0.014629	0.026875	0.011885	0.018533	0.017143	0.008573
	0.4175	0.01525	0.016296	0.011514	0.020751	0.021014	0.009286
	0.418333	0.014166	0.014208	0.013458	0.025756	0.007391	0.016015
	0.419167	0.015187	0.007264	0.002977	0.025454	0.006586	0.01076
	0.42	0.025019	0.019243	0.010066	0.023308	0.012992	0.014401
	0.420833	0.012239	0.028962	0.004451	0.01351	0.021866	0.01051
	0.421667	0.020291	0.019023	0.012961	0.019138	0.020608	0.006291
	0.4225	0.018472	0.003131	0.016167	0.021507	0.021467	0.010523
	0.423333	0.013887	0.0147	0.010612	0.022105	0.012054	0.012227
	0.424167	0.013351	0.010793	0.012306	0.00897	0.017788	0.011652
	0.425	0.016229	0.018418	0.017478	0.017397	0.018387	0.016293
	0.425833	0.017594	0.016562	0.012311	0.027721	0.0153	0.014819
	0.426667	0.019563	0.010828	0.008766	0.02728	0.015187	0.010741
	0.4275	0.016553	0.017108	0.006429	0.018406	0.019451	0.013758
	0.428333	0.015535	0.020441	0.010121	0.012851	0.014429	0.010408
	0.429167	0.015647	0.012809	0.009875	0.02161	0.01552	0.00608
	0.43	0.018319	0.008498	0.003446	0.022069	0.015699	0.012882
	0.430833	0.012887	0.007335	0.015708	0.019373	0.017455	0.014998
	0.431667	0.020563	0.019966	0.005915	0.012748	0.008521	0.015427
	0.4325	0.021848	0.020452	0.00739	0.011932	0.01222	0.011786
	0.433333	0.021845	0.022397	0.015861	0.016067	0.017974	0.012339
	0.434167	0.019019	0.012666	0.005025	0.02196	0.018134	0.006962
	0.435	0.017953	0.004768	0.01123	0.016665	0.017469	0.008465
	0.435833	0.01679	0.018371	0.01141	0.029135	0.011561	0.007803
	0.436667	0.019138	0.010117	0.009569	0.016176	0.016025	0.006639
	0.4375	0.023597	0.013526	0.001114	0.004969	0.003765	0.01504
	0.438333	0.018037	0.013485	0.002616	0.024028	0.013896	0.011495
	0.439167	0.022106	0.00998	0.007013	0.007314	0.011981	0.003698
	0.44	0.021378	0.015406	0.00999	0.014344	0.014116	0.006473
	0.440833	0.01958	0.019557	0.012459	0.015607	0.011867	0.007311
	0.441667	0.015222	0.011303	0.020329	0.025061	0.027493	0.010763
	0.4425	0.014535	0.013212	0.005609	0.012192	0.01391	0.013285
	0.443333	0.01865	0.007377	0.006456	0.016907	0.0094	0.013017
	0.444167	0.015239	0.021763	0.013436	0.016786	0.019311	0.014944
	0.445	0.021298	0.018448	0.001393	0.017566	0.026582	0.006729
	0.445833	0.023806	0.01368	0.011825	0.020238	0.006133	0.01457
	0.446667	0.016183	0.021117	0.010001	0.025176	0.00928	0.007109
	0.4475	0.023068	0.013319	0.014201	0.022051	0.011083	0.013001
	0.448333	0.019713	0.021971	0.010394	0.014374	0.009566	0.009839
	0.449167	0.022364	0.020405	0.008417	0.020679	0.009672	0.012691
	0.45	0.019019	0.006736	0.00461	0.016907	0.02448	0.013637
	0.450833	0.019152	0.011569	0.006773	0.015335	0.006865	0.007713
	0.451667	0.020674	0.018531	0.005451	0.016919	0.022937	0.005463
	0.4525	0.018201	0.01559	0.012753	0.003119	0.017176	0.009714
	0.453333	0.016218	0.018027	0.008493	0.021707	0.015692	0.016418
	0.454167	0.015302	0.010804	0.009356	0.02083	0.009672	0.013336
	0.455	0.012881	0.014594	0.017844	0.011431	0.017242	0.010926
	0.455833	0.017065	0.018691	0.002228	0.013933	0.013371	0.01154
	0.456667	0.016086	0.010965	0.005801	0.011449	0.015486	0.00623
	0.4575	0.023932	0.013876	0.009515	0.01889	0.012752	0.00913
	0.458333	0.018535	0.013591	0.012191	0.018551	0.014242	0.00483
	0.459167	0.022587	0.023785	0.008881	0.008988	0.014129	0.011533
	0.46	0.01833	0.023245	0.000142	0.016387	0.014874	0.008206
	0.460833	0.023305	0.016468	0.014075	0.012954	0.026236	0.015699
	0.461667	0.017507	0.010745	0.009416	0.016919	0.010477	0.007976
	0.4625	0.018368	0.005924	0.004277	0.022643	0.007577	0.007221
	0.463333	0.024043	0.018003	0.007827	0.024409	0.007717	0.005102
	0.464167	0.024103	0.021312	0.011202	0.021827	0.027367	0.011447
	0.465	0.014978	0.021111	0.004173	0.012936	0.02001	0.00671
	0.465833	0.022834	0.017962	0.006046	0.010415	0.01226	0.014567
	0.466667	0.026754	0.017434	0.013114	0.0125	0.02142	0.009436
	0.4675	0.016337	0.014333	0.011366	0.028785	0.003033	0.010456
	0.468333	0.021214	0.007252	0.004075	0.010512	0.009167	0.009737
	0.469167	0.02335	0.015614	-0.00091	0.011237	0.004869	0.011501
	0.47	0.022371	0.009369	0.0029	0.006637	0.011395	0.016188
	0.470833	0.018901	0.007833	0.00952	0.020189	0.019863	0.01012
	0.471667	0.017051	0.012927	0.003479	0.01623	0.011302	0.010594
	0.4725	0.018483	0.023969	0.013698	0.01102	0.019591	0.012195
	0.473333	0.019957	0.009168	0.00834	0.00845	0.006832	0.010104
	0.474167	0.023423	0.013716	0.008919	0.010615	-0.00656	0.010721
	0.475	0.019483	0.013147	0.003545	0.015704	0.020555	0.009114
	0.475833	0.024151	0.009102	0.010629	0.006988	0.020542	0.008695
	0.476667	0.024667	0.015969	0.00059	0.01814	0.01836	0.011716
	0.4775	0.021521	0.017357	0.008832	0.012845	0.017395	0.006006
	0.478333	0.019856	0.016254	0.015872	0.023599	0.012646	0.009635
	0.479167	0.01988	0.018946	0.006658	0.014465	0.013477	0.008743
	0.48	0.022225	0.017316	0.008444	0.011068	0.014169	0.010104
	0.480833	0.025068	0.011285	0.01248	0.02184	0.014588	0.015782
	0.481667	0.020901	0.01696	0.009007	0.016333	0.017149	0.009929
	0.4825	0.026371	0.018845	0.004632	0.017741	0.011096	0.00718
	0.483333	0.023486	0.015531	0.010776	0.004975	0.008521	0.012185
	0.484167	0.023395	0.012963	0.017331	0.011884	0.007484	0.011511
	0.485	0.022765	0.024402	0.006401	0.012331	0.011828	0.007352
	0.485833	0.017852	0.018424	0.007253	0.01114	0.006579	0.01216
	0.486667	0.023953	0.015477	0.001256	0.014592	0.008987	0.012949
	0.4875	0.021942	0.015542	0.002201	0.021211	0.023555	0.010018
	0.488333	0.023023	0.015602	0.004681	0.018551	0.0091	0.012473
	0.489167	0.019925	0.018223	0.012934	0.014755	0.016657	0.013707
	0.49	0.022016	0.021366	0.0094	0.021102	0.010637	0.006048
	0.490833	0.019915	0.01674	0.01106	0.009853	0.013145	0.013538
	0.491667	0.016037	0.01626	0.011028	0.025666	0.016258	0.012585
	0.4925	0.022249	0.003878	0.012	0.025672	0.010085	0.011185
	0.493333	0.021573	0.018721	0.017571	0.009055	0.008315	0.01045
	0.494167	0.013421	0.012429	0.000639	0.018751	0.010431	0.009986
	0.495	0.02127	0.020061	0.001278	0.01869	0.011023	0.005553
	0.495833	0.025688	0.015525	0.013595	0.013117	0.025451	0.00983
	0.496667	0.02489	0.013206	0.010399	0.019222	0.006812	0.01224
	0.4975	0.012145	0.015744	0.011437	0.017675	0.01522	0.011358
	0.498333	0.019852	0.010549	0.005265	0.013335	0.018706	0.012537
	0.499167	0.016326	0.013669	0.004501	0.011062	0.023316	0.013423
	0.5	0.021382	0.011552	0.00514	0.010995	0.014522	0.011668
	0.500833	0.03028	0.017078	0.007406	0.01004	0.014715	0.007301
	0.501667	0.019246	0.022196	0.006308	0.019446	0.023309	0.008685
	0.5025	0.022925	0.018312	0.008564	0.015082	0.00628	0.004974
	0.503333	0.02018	0.022652	0.010044	0.020123	0.017575	0.014714
	0.504167	0.018594	0.0146	0.01531	0.017354	0.00608	0.015746
	0.505	0.018664	0.01473	0.009411	0.009871	0.017854	0.012694
	0.505833	0.017521	0.009085	0.000131	0.020649	0.00765	0.01169
	0.506667	0.02482	0.015934	0.008297	0.01953	0.005881	0.003615
	0.5075	0.021639	0.022172	0.006325	0.014803	0.017129	0.011306
	0.508333	0.016737	0.024159	0.010443	0.008009	0.013896	0.013566
	0.509167	0.016079	0.0191	0.005828	0.014344	0.015367	0.017616
	0.51	0.020406	0.022469	0.002747	0.011509	0.012546	0.011537
	0.510833	0.020319	0.017529	0.012098	0.025013	0.008142	0.011262
	0.511667	0.017887	0.012441	0.010443	0.02644	0.02124	0.007474
	0.5125	0.016915	0.013479	0.00905	0.019035	0.018872	0.012441
	0.513333	0.019911	0.0161	0.006188	0.017892	0.014888	0.01161
	0.514167	0.023144	0.015477	0.00207	0.007272	0.006765	0.012016
	0.515	0.023218	0.010579	0.008193	0.014423	0.022464	0.007266
	0.515833	0.017918	0.011884	0.0133	0.009871	0.021792	0.011354
	0.516667	0.019239	0.009168	0.008439	0.01889	0.003951	0.010178
	0.5175	0.019782	0.01527	-0.00464	0.021531	0.009872	0.010133
	0.518333	0.01966	0.010674	0.00095	0.012494	0.01202	0.013355
	0.519167	0.014257	0.019895	0.005451	0.016321	0.016364	0.009983
	0.52	0.018274	0.016189	0.01041	0.010463	0.018453	0.010939
	0.520833	0.0242	0.017784	0.011836	0.007405	0.022019	0.007333
	0.521667	0.016208	0.009915	0.014709	0.008052	0.004437	0.007902
	0.5225	0.018877	0.015021	0.006511	0.019252	0.013251	0.01301
	0.523333	0.013936	0.011095	0.004583	0.025454	0.011661	0.013972
	0.524167	0.015943	0.015892	0.00361	0.021314	0.025311	0.010961
	0.525	0.017657	0.008901	0.011781	0.015221	0.025884	0.010462
	0.525833	0.023127	0.014179	0.002507	0.011195	0.015333	0.010926
	0.526667	0.0259	0.020458	0.008455	0.014139	0.021327	0.005153
	0.5275	0.020761	0.018075	0.008269	0.019005	0.013384	0.008305
	0.528333	0.015427	0.010425	0.00993	0.020346	0.018154	0.012825
	0.529167	0.014633	0.016995	0.019193	0.0219	0.015061	0.014615
	0.53	0.016964	0.016118	0.00603	0.018823	0.005189	0.009692
	0.530833	0.019807	0.00491	0.010722	0.020516	0.020143	0.010165
	0.531667	0.019096	0.013046	0.00237	0.01811	0.020728	0.009989
	0.5325	0.018702	0.007863	0.003294	0.019784	0.004876	0.008388
	0.533333	0.021692	0.02018	0.01094	0.017215	0.004557	0.008289
	0.534167	0.018155	0.020405	0.005872	0.012627	0.013544	0.01075
	0.535	0.017643	0.014445	0.016074	0.023163	0.013777	0.010578
	0.535833	0.014037	0.009553	0.013387	0.02572	0.015233	0.013966
	0.536667	0.015396	0.007401	-0.00246	0.023466	0.011023	0.010136
	0.5375	0.015542	0.001008	0.004894	0.010621	0.020961	0.012329
	0.538333	0.028033	0.016764	0.008755	0.015946	0.006998	0.00639
	0.539167	0.01888	0.014872	-0.00028	0.00735	0.019072	0.01371
	0.54	0.021775	0.024117	0.006265	0.018207	0.01363	0.011616
	0.540833	0.019033	0.016509	0.014043	0.005875	0.012978	0.010715
	0.541667	0.016831	0.013313	0.016178	0.029015	0.012346	0.013387
	0.5425	0.01442	0.023198	0.010268	0.024662	0.001789	0.011821
	0.543333	0.018706	0.009844	0.009176	0.012561	0.004104	0.017553
	0.544167	0.019072	0.01658	2.18e-05	0.025714	0.015799	0.013544
	0.545	0.020695	0.014137	-0.00383	0.009273	0.017781	0.01238
	0.545833	0.018215	0.015032	0.011978	0.012827	0.01985	0.010785
	0.546667	0.015615	0.018104	0.015976	0.021555	0.017888	0.013713
	0.5475	0.014215	0.026643	0.00993	0.019893	0.020602	0.005997
	0.548333	0.020838	0.018258	0.006822	0.017602	0.018879	0.007518
	0.549167	0.018932	0.00775	0.01478	0.00807	0.012792	0.009516
	0.55	0.01564	0.0315	0.00905	0.011636	0.020302	0.006857
	0.550833	0.01827	0.017778	0.012016	0.015801	0.018154	0.003487
	0.551667	0.022817	0.023352	0.007379	0.016339	0.013444	0.01061
	0.5525	0.016804	0.015329	0.008772	0.022849	0.023742	0.014334
	0.553333	0.017476	0.013325	0.00674	0.019512	0.017409	0.014561
	0.554167	0.020068	0.009233	0.009433	0.023538	0.002754	0.009187
	0.555	0.020862	0.011984	0.009962	0.017409	0.011029	0.012601
	0.555833	0.018793	0.008284	0.009902	0.024614	0.01538	0.013467
	0.556667	0.015814	0.006861	0.007084	0.012102	0.019291	0.006422
	0.5575	0.025834	0.014078	0.011672	0.023115	0.012792	0.007467
	0.558333	0.018068	0.012103	0.007008	0.024342	0.02303	0.00928
	0.559167	0.018277	0.016414	0.021263	0.03269	0.028232	0.015695
	0.56	0.012842	0.013283	0.015375	0.019506	0.015639	0.009203
	0.560833	0.013964	0.014321	0.001677	0.020655	0.011029	0.011795
	0.561667	0.014166	0.015382	0.007117	0.014417	0.002388	0.013637
	0.5625	0.022967	0.009441	0.012158	0.017608	0.008907	0.010405
	0.563333	0.024887	0.021247	0.001338	0.008475	0.020888	0.008874
	0.564167	0.023232	0.023394	0.009952	0.012126	0.015905	0.00709
	0.565	0.017769	0.019011	0.023486	0.021694	0.02003	0.008513
	0.565833	0.011341	0.012073	0.014933	0.025351	0.024946	0.009746
	0.566667	0.019974	0.013313	0.011896	0.029178	0.017588	0.016808
	0.5675	0.020166	0.011362	-0.00263	0.020153	0.006586	0.014749
	0.568333	0.023981	0.015015	0.012655	0.007991	0.014209	0.008899
	0.569167	0.011933	0.023157	0.01094	0.020346	0.016265	0.011581
	0.57	0.012654	0.018454	0.011312	0.016496	0.013883	0.012655
	0.570833	0.019977	0.017659	0.019133	0.014296	0.022837	0.011348
	0.571667	0.021524	0.013319	0.008684	0.026083	0.012134	0.014458
	0.5725	0.018127	0.015424	0.009602	0.019929	0.016664	0.013119
	0.573333	0.015786	0.016076	0.01224	0.010772	0.017296	0.016952
	0.574167	0.021612	0.010496	0.007658	0.010584	0.008422	0.013784
	0.575	0.016946	0.003819	0.011191	0.01953	0.02428	0.007573
	0.575833	0.018755	0.017428	0.007658	0.021779	0.025644	0.012601
	0.576667	0.018082	0.020103	0.008122	0.016774	0.017156	0.008103
	0.5775	0.020075	0.015009	0.01289	0.016151	0.022025	0.010331
	0.578333	0.018298	0.016983	0.010853	0.01322	0.017429	0.008445
	0.579167	0.016633	0.014742	0.011628	0.021688	0.026529	0.010613
	0.58	0.016452	0.020571	0.005571	0.011032	0.02291	0.014874
	0.580833	0.015988	0.025238	0.003588	0.022003	0.012659	0.012141
	0.581667	0.017845	0.013597	0.012666	0.017022	0.013783	0.009145
	0.5825	0.019047	0.021496	0.009116	0.019379	0.016537	0.008241
	0.583333	0.021423	0.012785	0.012901	0.009381	0.018393	0.009603
	0.584167	0.022831	0.014683	0.015108	0.010917	0.015998	0.015043
	0.585	0.014323	0.014831	0.011841	0.018739	0.017934	0.01098
	0.585833	0.020092	0.015987	0.003758	0.022764	0.017449	0.013365
	0.586667	0.016995	0.021609	0.007423	0.00998	0.01079	0.018496
	0.5875	0.018058	0.016634	0.00845	0.020014	0.01838	0.009676
	0.588333	0.02035	0.022581	0.014824	0.018757	0.034132	0.011418
	0.589167	0.018918	0.018608	0.019652	0.017923	0.023948	0.01309
	0.59	0.024263	0.01725	0.011202	0.016726	0.011315	0.013208
	0.590833	0.024249	0.013728	0.011983	0.020135	0.009526	0.010795
	0.591667	0.01741	0.004068	0.008007	0.018533	0.022318	0.018981
	0.5925	0.021298	0.006873	0.011186	0.021912	0.017043	0.011575
	0.593333	0.03037	0.011581	0.010132	0.020195	0.016351	0.011674
	0.594167	0.019483	0.020043	0.009323	0.02294	0.015972	0.007176
	0.595	0.017162	0.023714	0.009536	0.015662	0.027533	0.012828
	0.595833	0.019479	0.031453	0.016003	0.019966	0.007823	0.010063
	0.596667	0.022336	0.011848	0.011022	0.015124	0.020449	0.011195
	0.5975	0.015675	0.01696	0.010891	0.017125	0.013511	0.015817
	0.598333	0.020904	0.00934	0.010072	0.021707	0.021812	0.016773
	0.599167	0.019702	0.019438	0.006423	0.017149	0.015041	0.010993
	0.6	0.017577	0.020091	0.007505	0.017318	0.027048	0.009347
	0.600833	0.023925	0.013147	0.009171	0.020776	0.011362	0.014247
	0.601667	0.017208	0.017642	0.016451	0.0151	0.028664	0.008081
	0.6025	0.020406	0.014783	0.010378	0.021646	0.027041	0.015376
	0.603333	0.016943	0.021099	0.020919	0.021954	0.011887	0.015337
	0.604167	0.0121	0.005764	0.008712	0.02158	0.011262	0.017601
	0.605	0.014239	0.014914	0.006937	0.020292	0.004969	0.009401
	0.605833	0.020089	0.019029	0.014834	0.010397	0.006433	0.011182
	0.606667	0.014804	0.022243	0.006024	0.009103	0.016704	0.011322
	0.6075	0.02089	0.018828	0.008318	0.021507	0.017528	0.005994
	0.608333	0.022026	0.024888	0.013966	0.015178	0.010836	0.010798
	0.609167	0.021319	0.022409	0.004009	0.020334	0.017648	0.013765
	0.61	0.019974	0.019622	0.02128	0.019434	0.022784	0.015408
	0.610833	0.020462	0.017802	0.016063	0.015396	0.012659	0.016594
	0.611667	0.020399	0.015963	0.00792	0.027818	0.017934	0.012531
	0.6125	0.024346	0.024936	0.00573	0.020056	0.021766	0.008461
	0.613333	0.021455	0.021668	0.011617	0.012742	0.021639	0.007813
	0.614167	0.020479	0.027871	0.015118	0.019295	0.020761	0.011722
	0.615	0.018382	0.016752	0.019373	0.026965	0.022611	0.015644
	0.615833	0.015779	0.019094	0.014616	0.019476	0.020316	0.016367
	0.616667	0.021915	0.016758	0.01183	0.02378	0.020941	0.012905
	0.6175	0.020354	0.025546	0.015255	0.016635	0.019125	0.010498
	0.618333	0.021354	0.014914	0.002715	0.018751	0.019724	0.013164
	0.619167	0.018229	0.017956	0.013021	0.013389	0.01093	0.011479
	0.62	0.016831	0.016438	0.016566	0.022855	0.018187	0.01106
	0.620833	0.018716	0.024953	0.01685	0.032249	0.019418	0.008308
	0.621667	0.020685	0.022652	0.02128	0.018406	0.025724	0.012508
	0.6225	0.016981	0.017232	0.013382	0.017602	0.022518	0.011757
	0.623333	0.013086	0.013514	0.011022	0.025067	0.012406	0.014561
	0.624167	0.02343	0.021496	0.001928	0.027769	0.014389	0.015961
	0.625	0.020524	0.024799	0.011809	0.01299	0.006379	0.01232
	0.625833	0.017518	0.021443	0.017396	0.021199	0.014123	0.014481
	0.626667	0.02019	0.015009	0.009171	0.02378	0.028285	0.010232
	0.6275	0.012975	0.030012	0.023726	0.018654	0.022611	0.010498
	0.628333	0.02018	0.018549	0.012672	0.033838	0.02009	0.010875
	0.629167	0.020117	0.01744	0.013589	0.02005	0.009958	0.015925
	0.63	0.016431	0.014184	0.014496	0.020328	0.013225	0.012304
	0.630833	0.025277	0.017316	0.012158	0.018563	0.021939	0.013116
	0.631667	0.028785	0.017553	0.023492	0.022728	0.0274	0.005354
	0.6325	0.017824	0.021763	0.019799	0.016961	0.015127	0.011907
	0.633333	0.015034	0.03099	0.015266	0.018503	0.010264	0.008049
	0.634167	0.016546	0.01741	0.015375	0.021725	0.015533	0.010306
	0.635	0.016797	0.027426	0.018581	0.017693	0.014182	0.013867
	0.635833	0.017992	0.020636	0.015108	0.026542	0.016065	0.017083
	0.636667	0.018695	0.023483	0.01661	0.021664	0.022644	0.012444
	0.6375	0.015494	0.009097	0.020853	0.021549	0.01049	0.015408
	0.638333	0.02404	0.019527	0.012475	0.020969	0.021513	0.0173
	0.639167	0.013177	0.029715	0.014474	0.022353	0.026256	0.005882
	0.64	0.019974	0.016989	0.013573	0.038348	0.028937	0.016009
	0.640833	0.015163	0.02493	0.011858	0.02138	0.010404	0.016456
	0.641667	0.023193	0.015732	0.016752	0.015771	0.017721	0.01667
	0.6425	0.016159	0.02015	0.017757	0.02647	0.019258	0.016437
	0.643333	0.018957	0.016373	0.013256	0.02112	0.023881	0.014209
	0.644167	0.022981	0.023684	0.015468	0.014634	0.022351	0.012758
	0.645	0.03136	0.032034	0.013185	0.021211	0.019112	0.013566
	0.645833	0.018479	0.028885	0.017057	0.015474	0.026682	0.012438
	0.646667	0.014818	0.027456	0.014507	0.018219	0.020389	0.014027
	0.6475	0.019671	0.01932	0.018576	0.025098	0.018287	0.012253
	0.648333	0.022901	0.018063	0.008712	0.02514	0.017289	0.014551
	0.649167	0.019775	0.019427	0.008237	0.020141	0.01997	0.010562
	0.65	0.01819	0.02254	0.013633	0.019192	0.026589	0.017242
	0.650833	0.021131	0.024775	0.008029	0.028676	0.016704	0.015625
	0.651667	0.024089	0.027966	0.009586	0.021525	0.021932	0.009286
	0.6525	0.011494	0.036422	0.020433	0.019585	0.023895	0.012662
	0.653333	0.018298	0.026821	0.016451	0.02922	0.019956	0.015021
	0.654167	0.01989	0.019189	0.02525	0.026155	0.018347	0.016415
	0.655	0.017898	0.018098	0.013109	0.015734	0.028059	0.012221
	0.655833	0.022859	0.023655	0.0071	0.020461	0.023668	0.013883
	0.656667	0.020354	0.025173	0.011361	0.019917	0.019211	0.010993
	0.6575	0.017507	0.031921	0.020389	0.019887	0.01687	0.012812
	0.658333	0.024824	0.030551	0.020799	0.01999	0.010151	0.014982
	0.659167	0.026036	0.030017	0.022306	0.029752	0.01824	0.015814
	0.66	0.021936	0.018448	0.022317	0.024554	0.024107	0.017946
	0.660833	0.023287	0.029899	0.009662	0.018479	0.01832	0.012598
	0.661667	0.026858	0.024236	0.019663	0.022039	0.02595	0.013192
	0.6625	0.018026	0.034068	0.017691	0.029202	0.027473	0.01146
	0.663333	0.015117	0.020263	0.00615	0.011521	0.013876	0.010274
	0.664167	0.025238	0.025641	0.020897	0.028507	0.022019	0.012761
	0.665	0.0252	0.0198	0.020471	0.021622	0.034531	0.011997
	0.665833	0.025451	0.025659	0.024016	0.019301	0.036707	0.017402
	0.666667	0.019256	0.024022	0.011126	0.022305	0.02444	0.016255
	0.6675	0.025305	0.023044	0.016014	0.0287	0.022025	0.01481
	0.668333	0.022071	0.035408	0.016692	0.01892	0.023243	0.014116
	0.669167	0.020308	0.022807	0.020695	0.020238	0.014801	0.004824
	0.67	0.023479	0.028351	0.031941	0.015547	0.022684	0.01629
	0.670833	0.021061	0.03335	0.02424	0.026222	0.033946	0.014087
	0.671667	0.018507	0.029021	0.020717	0.022801	0.030054	0.012668
	0.6725	0.017525	0.022231	0.016812	0.023067	0.020582	0.018355
	0.673333	0.020099	0.022528	0.01691	0.017904	0.020243	0.020046
	0.674167	0.019998	0.019527	0.015168	0.024759	0.022518	0.008538
	0.675	0.028036	0.026987	0.015069	0.026016	0.025172	0.01076
	0.675833	0.026576	0.027545	0.011399	0.017753	0.017069	0.016284
	0.676667	0.021301	0.018899	0.022902	0.023212	0.016198	0.019928
	0.6775	0.024333	0.021318	0.014365	0.018406	0.017868	0.015251
	0.678333	0.01695	0.027201	0.015419	0.023719	0.029762	0.017348
	0.679167	0.017995	0.026489	0.020171	0.032134	0.022577	0.014717
	0.68	0.019058	0.018537	0.01537	0.019585	0.016624	0.015158
	0.680833	0.020957	0.022718	0.018538	0.025527	0.025538	0.015193
	0.681667	0.024946	0.026548	0.012961	0.011987	0.016697	0.011485
	0.6825	0.022723	0.041516	0.021564	0.013474	0.029363	0.009778
	0.683333	0.022159	0.028482	0.024081	0.023308	0.025558	0.011764
	0.684167	0.023005	0.030865	0.010634	0.027999	0.031358	0.017476
	0.685	0.020957	0.018964	0.028227	0.026319	0.016471	0.016968
	0.685833	0.017089	0.029816	0.018439	0.024179	0.028777	0.013512
	0.686667	0.024904	0.032253	0.010039	0.022263	0.033926	0.015075
	0.6875	0.026576	0.024692	0.014419	0.015444	0.037857	0.012649
	0.688333	0.022566	0.022937	0.031848	0.017167	0.022877	0.012179
	0.689167	0.014954	0.037228	0.023164	0.020431	0.027267	0.010546
	0.69	0.028207	0.029187	0.01975	0.023822	0.025544	0.023006
	0.690833	0.018431	0.035758	0.025813	0.027818	0.02442	0.014477
	0.691667	0.019242	0.018745	0.020171	0.020758	0.028664	0.012288
	0.6925	0.017382	0.016586	0.017199	0.031674	0.029176	0.015673
	0.693333	0.023981	0.03201	0.028953	0.022093	0.022757	0.015302
	0.694167	0.0218	0.027313	0.019554	0.030085	0.029403	0.012847
	0.695	0.019706	0.026323	0.021777	0.026397	0.022311	0.019327
	0.695833	0.024033	0.025576	0.026823	0.028078	0.025784	0.016868
	0.696667	0.021995	0.0322	0.022667	0.029982	0.032037	0.015002
	0.6975	0.01926	0.033095	0.02678	0.023224	0.024952	0.020596
	0.698333	0.021455	0.028221	0.021023	0.029184	0.031485	0.01659
	0.699167	0.024291	0.021194	0.022951	0.024814	0.028524	0.017249
	0.7	0.021814	0.028001	0.021815	0.023701	0.028465	0.014583
	0.700833	0.021671	0.028458	0.026681	0.034201	0.024354	0.016747
	0.701667	0.02235	0.036007	0.022924	0.022934	0.022158	0.017169
	0.7025	0.022469	0.023921	0.024076	0.037816	0.027234	0.014845
	0.703333	0.020761	0.023062	0.01993	0.020093	0.027992	0.017367
	0.704167	0.018476	0.025896	0.019095	0.026512	0.037744	0.014861
	0.705	0.021294	0.022504	0.023989	0.031064	0.034412	0.014471
	0.705833	0.019093	0.032461	0.02371	0.023798	0.024806	0.016373
	0.706667	0.01981	0.036819	0.023677	0.024729	0.020748	0.010827
	0.7075	0.023611	0.039743	0.029041	0.026978	0.021014	0.017249
	0.708333	0.024604	0.034127	0.032864	0.031112	0.030035	0.016415
	0.709167	0.020242	0.025997	0.025567	0.016925	0.039195	0.023716
	0.71	0.027876	0.021704	0.022066	0.026512	0.021759	0.020561
	0.710833	0.023653	0.031945	0.01803	0.026301	0.028272	0.01893
	0.711667	0.027385	0.026442	0.016708	0.027969	0.02271	0.017319
	0.7125	0.025472	0.031358	0.025857	0.028718	0.040179	0.012208
	0.713333	0.02667	0.036588	0.030543	0.022589	0.017548	0.017047
	0.714167	0.025681	0.028826	0.023164	0.029794	0.031964	0.012751
	0.715	0.023977	0.040478	0.020253	0.036135	0.030793	0.012825
	0.715833	0.02365	0.038296	0.024158	0.033463	0.025844	0.016766
	0.716667	0.022772	0.034554	0.027583	0.029625	0.021573	0.013483
	0.7175	0.020319	0.028239	0.019499	0.025799	0.025265	0.014704
	0.718333	0.025956	0.034435	0.031794	0.030701	0.03346	0.017003
	0.719167	0.024747	0.037715	0.022306	0.027111	0.031558	0.01684
	0.72	0.023737	0.024764	0.017112	0.027455	0.028531	0.022018
	0.720833	0.0245	0.028867	0.030592	0.033216	0.02752	0.014813
	0.721667	0.024838	0.0322	0.030772	0.032218	0.026728	0.019522
	0.7225	0.018263	0.029187	0.024152	0.031874	0.026928	0.015743
	0.723333	0.02151	0.039102	0.022842	0.027014	0.034618	0.010977
	0.724167	0.026576	0.039932	0.02253	0.025769	0.032749	0.01698
	0.725	0.026057	0.031541	0.024387	0.026125	0.031046	0.017348
	0.725833	0.025437	0.029472	0.023355	0.028996	0.03054	0.021088
	0.726667	0.024078	0.039559	0.030816	0.028356	0.019564	0.015053
	0.7275	0.024862	0.041148	0.030324	0.034787	0.03656	0.021631
	0.728333	0.018002	0.02965	0.03134	0.033989	0.022005	0.017242
	0.729167	0.026339	0.024449	0.023994	0.03359	0.033075	0.020292
	0.73	0.019918	0.031607	0.020602	0.023991	0.018027	0.019371
	0.730833	0.025224	0.027284	0.029319	0.034001	0.025085	0.015011
	0.731667	0.024308	0.039274	0.035972	0.028483	0.032489	0.016574
	0.7325	0.030886	0.039932	0.026665	0.033282	0.032416	0.018991
	0.733333	0.026566	0.035894	0.021427	0.024735	0.037578	0.019618
	0.734167	0.02443	0.03306	0.021684	0.030762	0.03954	0.019534
	0.735	0.024712	0.030012	0.028107	0.035519	0.020542	0.020992
	0.735833	0.028186	0.038586	0.025108	0.039768	0.036554	0.023431
	0.736667	0.025967	0.028826	0.020001	0.029734	0.027101	0.013883
	0.7375	0.027778	0.02978	0.024152	0.035368	0.030048	0.015874
	0.738333	0.025054	0.043117	0.028828	0.031251	0.03839	0.01838
	0.739167	0.023423	0.028772	0.027725	0.040717	0.023801	0.017863
	0.74	0.022908	0.035503	0.028342	0.038305	0.036381	0.015897
	0.740833	0.027496	0.02369	0.034623	0.026276	0.024859	0.019915
	0.741667	0.022657	0.024894	0.035246	0.027727	0.030101	0.018841
	0.7425	0.031666	0.034412	0.023115	0.03735	0.031611	0.021094
	0.743333	0.024503	0.023886	0.020903	0.018581	0.02925	0.015114
	0.744167	0.026604	0.037638	0.025982	0.028162	0.037319	0.017639
	0.745	0.024782	0.034074	0.03039	0.022456	0.039101	0.019186
	0.745833	0.018218	0.036766	0.0311	0.043153	0.024753	0.015798
	0.746667	0.021803	0.037798	0.033902	0.034896	0.03384	0.01972
	0.7475	0.028482	0.028067	0.027315	0.035718	0.036494	0.022047
	0.748333	0.027186	0.032888	0.029822	0.040747	0.02738	0.019333
	0.749167	0.030715	0.038225	0.0285	0.032774	0.035363	0.020848
	0.75	0.036757	0.036416	0.023726	0.027376	0.035782	0.020615
	0.750833	0.024751	0.038788	0.03217	0.034836	0.034684	0.019368
	0.751667	0.023573	0.04119	0.029685	0.030048	0.023269	0.023971
	0.7525	0.02203	0.045767	0.032695	0.033355	0.036367	0.022785
	0.753333	0.030092	0.033706	0.027282	0.032696	0.021819	0.019739
	0.754167	0.028395	0.03899	0.018385	0.042398	0.020934	0.021989
	0.755	0.026723	0.030101	0.025551	0.033324	0.030766	0.017032
	0.755833	0.024988	0.040176	0.028953	0.022305	0.031292	0.021257
	0.756667	0.026726	0.038628	0.026108	0.03998	0.029882	0.021791
	0.7575	0.024876	0.030071	0.028959	0.029262	0.037006	0.02142
	0.758333	0.023984	0.04113	0.026812	0.032375	0.038117	0.027014
	0.759167	0.024082	0.040377	0.024699	0.035773	0.032915	0.023444
	0.76	0.021922	0.029905	0.031482	0.046695	0.034059	0.022712
	0.760833	0.019291	0.037643	0.030914	0.032829	0.027886	0.019598
	0.761667	0.032179	0.041362	0.025212	0.025648	0.036414	0.01784
	0.7625	0.025047	0.03778	0.028435	0.030326	0.035097	0.02019
	0.763333	0.026489	0.034779	0.030854	0.043903	0.038782	0.017914
	0.764167	0.033203	0.03606	0.031144	0.031904	0.032522	0.021612
	0.765	0.026322	0.036078	0.034749	0.048309	0.037066	0.02393
	0.765833	0.021873	0.041077	0.025523	0.034316	0.045747	0.019742
	0.766667	0.029012	0.040893	0.030483	0.032841	0.036833	0.027532
	0.7675	0.021148	0.049865	0.036453	0.036129	0.039055	0.019359
	0.768333	0.028263	0.036973	0.036043	0.031414	0.04282	0.020366
	0.769167	0.025434	0.030498	0.034694	0.032919	0.047769	0.020535
	0.77	0.019873	0.036268	0.029696	0.034449	0.031591	0.020052
	0.770833	0.023434	0.03488	0.035071	0.044519	0.042408	0.024489
	0.771667	0.020131	0.048389	0.037283	0.041938	0.034305	0.023789
	0.7725	0.022441	0.041949	0.029248	0.038728	0.046193	0.021817
	0.773333	0.027381	0.030907	0.034361	0.038215	0.040439	0.021663
	0.774167	0.028562	0.04167	0.031455	0.035077	0.039467	0.023041
	0.775	0.026524	0.04741	0.03624	0.042797	0.031358	0.023623
	0.775833	0.031126	0.046805	0.042199	0.042839	0.032349	0.020759
	0.776667	0.024322	0.036368	0.03825	0.034799	0.042348	0.020372
	0.7775	0.018856	0.044599	0.030144	0.047294	0.037658	0.021411
	0.778333	0.024451	0.031263	0.032455	0.043377	0.025671	0.027942
	0.779167	0.026054	0.037169	0.036666	0.038614	0.047057	0.027123
	0.78	0.022664	0.04591	0.034022	0.037393	0.039274	0.028721
	0.780833	0.032708	0.040597	0.029478	0.033953	0.036813	0.018042
	0.781667	0.023162	0.049853	0.028882	0.032938	0.042753	0.019576
	0.7825	0.026615	0.043745	0.040822	0.04224	0.041357	0.016916
	0.783333	0.025277	0.037608	0.040478	0.033512	0.044802	0.024601
	0.784167	0.021347	0.040282	0.04346	0.041914	0.033234	0.027865
	0.785	0.022235	0.04285	0.033006	0.040209	0.045727	0.025298
	0.785833	0.022298	0.042797	0.029276	0.033736	0.038756	0.022152
	0.786667	0.031356	0.040976	0.032607	0.035869	0.035197	0.022315
	0.7875	0.026151	0.040561	0.041297	0.043177	0.046971	0.021689
	0.788333	0.025834	0.036576	0.034978	0.044332	0.045268	0.01949
	0.789167	0.029478	0.046165	0.042444	0.040614	0.037099	0.023386
	0.79	0.024667	0.035521	0.032547	0.044126	0.035689	0.027305
	0.790833	0.022148	0.044012	0.042564	0.042954	0.037551	0.027737
	0.791667	0.028231	0.034453	0.034066	0.042682	0.047543	0.025151
	0.7925	0.026716	0.040104	0.035753	0.028996	0.037897	0.027903
	0.793333	0.024691	0.0462	0.040828	0.043818	0.046845	0.025231
	0.794167	0.025308	0.046129	0.036786	0.042531	0.051907	0.022721
	0.795	0.024402	0.047511	0.042816	0.043304	0.04286	0.029367
	0.795833	0.025967	0.036197	0.033793	0.047971	0.046339	0.026653
	0.796667	0.028555	0.037821	0.032886	0.050413	0.041869	0.029265
	0.7975	0.027381	0.042257	0.031362	0.048485	0.041962	0.023265
	0.798333	0.0225	0.045477	0.029598	0.043564	0.040405	0.02641
	0.799167	0.022514	0.038616	0.038129	0.031015	0.04127	0.025643
	0.8	0.030851	0.055961	0.040696	0.038662	0.048534	0.022095
	0.800833	0.021977	0.045471	0.036158	0.041956	0.049712	0.02298
	0.801667	0.024305	0.044196	0.038031	0.045057	0.050876	0.027938
	0.8025	0.020639	0.052344	0.043176	0.043147	0.047769	0.024419
	0.803333	0.024974	0.048347	0.036507	0.04464	0.030653	0.032727
	0.804167	0.024716	0.047908	0.033962	0.034848	0.036574	0.023821
	0.805	0.021803	0.047155	0.045132	0.03645	0.035749	0.022488
	0.805833	0.023218	0.040063	0.032351	0.04296	0.045527	0.025861
	0.806667	0.028123	0.043378	0.034366	0.036812	0.0337	0.028821
	0.8075	0.020281	0.042536	0.043373	0.049264	0.048182	0.022645
	0.808333	0.026336	0.050434	0.037621	0.053895	0.043572	0.025263
	0.809167	0.024904	0.046485	0.042756	0.045547	0.045947	0.032493
	0.81	0.027242	0.05471	0.038588	0.047795	0.040698	0.028031
	0.810833	0.018364	0.05197	0.038146	0.036764	0.044689	0.026906
	0.811667	0.025266	0.043645	0.037327	0.048237	0.040864	0.025697
	0.8125	0.021612	0.047796	0.041286	0.047143	0.051335	0.021334
	0.813333	0.025984	0.044528	0.034301	0.042398	0.048335	0.028638
	0.814167	0.021253	0.048282	0.037709	0.047669	0.050803	0.030703
	0.815	0.022078	0.04416	0.044869	0.056524	0.044377	0.033075
	0.815833	0.022214	0.041931	0.039238	0.039109	0.052339	0.029479
	0.816667	0.017027	0.044184	0.042095	0.051579	0.043432	0.02696
	0.8175	0.022465	0.043407	0.045148	0.047844	0.049878	0.03188
	0.818333	0.022368	0.050085	0.036622	0.05089	0.05192	0.019346
	0.819167	0.019695	0.049681	0.040445	0.039677	0.056364	0.026583
	0.82	0.023221	0.046598	0.040669	0.049784	0.060375	0.029703
	0.820833	0.024636	0.05624	0.035868	0.042252	0.043944	0.030537
	0.821667	0.024029	0.042032	0.042575	0.04672	0.055659	0.035879
	0.8225	0.024301	0.053204	0.040336	0.041872	0.054614	0.029019
	0.823333	0.017459	0.039926	0.038807	0.05089	0.047097	0.027293
	0.824167	0.021981	0.046017	0.039965	0.048763	0.047457	0.028491
	0.825	0.024552	0.052077	0.034262	0.046593	0.056896	0.025256
	0.825833	0.023409	0.050387	0.042679	0.042011	0.052619	0.027778
	0.826667	0.02173	0.046277	0.050823	0.046218	0.043206	0.028555
	0.8275	0.016852	0.043603	0.047786	0.05135	0.04908	0.025109
	0.828333	0.022737	0.045044	0.039921	0.064479	0.039394	0.030086
	0.829167	0.013393	0.049806	0.040489	0.054354	0.047237	0.031234
	0.83	0.026817	0.041207	0.038129	0.050485	0.045594	0.028514
	0.830833	0.01633	0.047772	0.050391	0.037677	0.065091	0.025097
	0.831667	0.021235	0.052996	0.042936	0.031819	0.056956	0.024147
	0.8325	0.015096	0.052338	0.042275	0.051471	0.054707	0.029153
	0.833333	0.015413	0.054188	0.046371	0.045378	0.051308	0.028942
	0.834167	0.022667	0.036374	0.046639	0.055672	0.049712	0.032641
	0.835	0.017755	0.046764	0.038031	0.053961	0.045182	0.030208
	0.835833	0.022486	0.050921	0.050173	0.048962	0.044716	0.030038
	0.836667	0.018911	0.043034	0.050583	0.050213	0.053557	0.033539
	0.8375	0.023204	0.049165	0.039642	0.052063	0.045241	0.028172
	0.838333	0.015971	0.05133	0.04021	0.043075	0.056663	0.026014
	0.839167	0.021598	0.051786	0.043154	0.044108	0.048754	0.030358
	0.84	0.016452	0.047736	0.051587	0.054312	0.054614	0.034114
	0.840833	0.016093	0.04827	0.048867	0.045347	0.063508	0.03265
	0.841667	0.015229	0.048134	0.045006	0.049887	0.043944	0.029457
	0.8425	0.01349	0.045424	0.039823	0.053369	0.053962	0.023767
	0.843333	0.017748	0.051033	0.049741	0.055037	0.055379	0.029108
	0.844167	0.016776	0.055321	0.048829	0.049428	0.054049	0.027309
	0.845	0.014772	0.062223	0.045754	0.051017	0.055027	0.034207
	0.845833	0.013901	0.059389	0.048665	0.044114	0.05343	0.028968
	0.846667	0.015793	0.054301	0.044716	0.046097	0.056916	0.031614
	0.8475	0.015375	0.041255	0.043346	0.056863	0.046146	0.027232
	0.848333	0.015176	0.051662	0.041723	0.046423	0.052692	0.026139
	0.849167	0.015765	0.055854	0.042291	0.045904	0.058306	0.026017
	0.85	0.01372	0.058641	0.045055	0.055744	0.069003	0.027654
	0.850833	0.012856	0.058315	0.048305	0.053272	0.05792	0.025659
	0.851667	0.014184	0.055427	0.03796	0.041944	0.05649	0.030259
	0.8525	0.012825	0.051377	0.044482	0.055061	0.045142	0.028149
	0.853333	0.019462	0.047926	0.043875	0.04276	0.042887	0.030134
	0.854167	0.01078	0.047422	0.04706	0.056748	0.053104	0.030297
	0.855	0.01542	0.045495	0.044422	0.058035	0.050909	0.025602
	0.855833	0.014142	0.05605	0.051697	0.048376	0.07036	0.027155
	0.856667	0.013755	0.06211	0.049676	0.052504	0.062524	0.028805
	0.8575	0.012302	0.052089	0.053674	0.049609	0.053124	0.028009
	0.858333	0.012626	0.049563	0.047251	0.051295	0.052007	0.028795
	0.859167	0.012553	0.060468	0.044061	0.051827	0.058878	0.033031
	0.86	0.0118	0.046509	0.046076	0.05225	0.056816	0.02922
	0.860833	0.011522	0.049029	0.047617	0.043322	0.055639	0.033245
	0.861667	0.015211	0.051176	0.042122	0.055484	0.063322	0.029997
	0.8625	0.010302	0.055961	0.04612	0.042875	0.0521	0.028546
	0.863333	0.006243	0.040591	0.046568	0.049125	0.057628	0.027433
	0.864167	0.01164	0.051976	0.050987	0.045904	0.063142	0.034475
	0.865	0.009295	0.054099	0.05771	0.05919	0.048468	0.032794
	0.865833	0.008024	0.048306	0.049485	0.043413	0.052898	0.032302
	0.866667	0.00941	0.04457	0.041221	0.058108	0.056197	0.029259
	0.8675	0.011316	0.04671	0.042018	0.048672	0.052472	0.030598
	0.868333	0.011692	0.050328	0.034191	0.051489	0.058213	0.032698
	0.869167	0.007794	0.053565	0.043772	0.049307	0.054042	0.033082
	0.87	0.007787	0.054662	0.04777	0.04973	0.062078	0.033136
	0.870833	0.004961	0.055694	0.055078	0.053931	0.061147	0.027264
	0.871667	0.010835	0.04661	0.0502	0.057787	0.054248	0.037336
	0.8725	0.006728	0.048086	0.041658	0.062327	0.039999	0.034101
	0.873333	0.006184	0.057313	0.043597	0.053689	0.060215	0.027232
	0.874167	0.005686	0.052996	0.046049	0.053206	0.055333	0.028127
	0.875	0.006209	0.060462	0.045601	0.053103	0.059158	0.031934
	0.875833	0.008581	0.054366	0.045716	0.048134	0.043365	0.031122
	0.876667	0.003435	0.05267	0.040587	0.053647	0.063528	0.036003
	0.8775	0.00586	0.043971	0.047824	0.054009	0.048554	0.037279
	0.878333	0.004871	0.05669	0.044454	0.062847	0.056317	0.033996
	0.879167	0.012689	0.054674	0.047103	0.053719	0.062051	0.03195
	0.88	0.009741	0.048715	0.047464	0.05213	0.043392	0.030927
	0.880833	0.005108	0.050535	0.047338	0.045335	0.054215	0.030259
	0.881667	0.011114	0.052634	0.050364	0.050219	0.058526	0.02837
	0.8825	0.004665	0.045868	0.049446	0.053302	0.055951	0.030259
	0.883333	0.007658	0.053909	0.052904	0.050812	0.058353	0.03896
	0.884167	0.003376	0.048086	0.0457	0.055261	0.053384	0.026302
	0.885	0.001679	0.050239	0.042035	0.065114	0.045607	0.035214
	0.885833	0.002425	0.045999	0.040817	0.057328	0.054042	0.02736
	0.886667	0.010152	0.055997	0.035278	0.058863	0.04415	0.030675
	0.8875	0.005759	0.050624	0.036595	0.045777	0.051428	0.027708
	0.888333	0.00701	0.047801	0.045361	0.050818	0.047018	0.029898
	0.889167	0.007156	0.054906	0.048589	0.063361	0.059324	0.031771
	0.89	0.00317	0.049011	0.043165	0.05543	0.05955	0.030659
	0.890833	0.00292	0.051573	0.043012	0.050927	0.054295	0.029297
	0.891667	0.003721	0.038841	0.049665	0.045275	0.049911	0.029342
	0.8925	0.002418	0.063741	0.041123	0.046036	0.050836	0.031755
	0.893333	0.004003	0.053595	0.044334	0.051398	0.046672	0.027957
	0.894167	0.001979	0.042049	0.040871	0.056391	0.04729	0.028584
	0.895	0.002892	0.048893	0.051101	0.042216	0.049339	0.03117
	0.895833	-0.00138	0.051413	0.04564	0.049258	0.050077	0.031797
	0.896667	0.002401	0.051389	0.042821	0.053713	0.045075	0.026446
	0.8975	0.00794	0.045091	0.044722	0.053375	0.048355	0.031659
	0.898333	0.004885	0.048193	0.050659	0.043522	0.050111	0.026765
	0.899167	0.003003	0.049237	0.04293	0.044211	0.061293	0.032519
	0.9	0.00038	0.062407	0.03867	0.041841	0.051807	0.024873
	0.900833	0.004588	0.047807	0.045853	0.048581	0.052073	0.028309
	0.901667	-0.0035	0.038646	0.045312	0.061922	0.044589	0.027529
	0.9025	-0.00054	0.038195	0.044017	0.042784	0.04596	0.023904
	0.903333	-0.00171	0.042636	0.044159	0.053079	0.050856	0.023955
	0.904167	-0.0038	0.034809	0.037922	0.044882	0.035696	0.030253
	0.905	-0.00069	0.052913	0.035426	0.0462	0.051508	0.027545
	0.905833	0.003829	0.050239	0.034508	0.044253	0.045554	0.027152
	0.906667	-0.00138	0.050233	0.037758	0.049754	0.051109	0.02369
	0.9075	-0.00806	0.053304	0.041576	0.04843	0.048328	0.028213
	0.908333	-0.00491	0.046651	0.043477	0.051743	0.048414	0.032353
	0.909167	0.001655	0.038563	0.035218	0.047161	0.048873	0.030304
	0.91	0.002846	0.039114	0.035967	0.047167	0.050191	0.023022
	0.910833	-0.00309	0.038646	0.04103	0.041854	0.043831	0.026653
	0.911667	-0.00156	0.048205	0.03429	0.033191	0.044403	0.02066
	0.9125	-0.00488	0.047291	0.039118	0.044229	0.04433	0.026426
	0.913333	-0.00609	0.044896	0.043335	0.041817	0.052605	0.026903
	0.914167	-0.00191	0.043431	0.036376	0.038039	0.040239	0.027986
	0.915	-0.00592	0.033208	0.030592	0.051434	0.032416	0.030189
	0.915833	-0.00592	0.032977	0.030423	0.058688	0.04759	0.031825
	0.916667	-0.00857	0.035835	0.030335	0.048847	0.046239	0.023169
	0.9175	0.000394	0.033303	0.033765	0.04863	0.033121	0.023016
	0.918333	-0.00322	0.045507	0.025764	0.035083	0.043765	0.023182
	0.919167	-0.00426	0.050944	0.035644	0.038329	0.038722	0.024908
	0.92	-0.00595	0.038729	0.044951	0.043679	0.037704	0.025464
	0.920833	-0.00478	0.044789	0.035956	0.0449	0.045641	0.025445
	0.921667	-0.0064	0.035621	0.031335	0.043903	0.040585	0.022092
	0.9225	-0.00389	0.04196	0.035142	0.044066	0.032875	0.026727
	0.923333	-0.00589	0.038432	0.023907	0.037096	0.03356	0.02409
	0.924167	0.000118	0.044706	0.026266	0.03223	0.044782	0.02455
	0.925	-0.01198	0.040727	0.047928	0.034944	0.044949	0.023505
	0.925833	-0.00475	0.038147	0.036726	0.043727	0.047304	0.027197
	0.926667	-0.01061	0.04033	0.041112	0.043667	0.053024	0.017917
	0.9275	-0.01323	0.038912	0.038965	0.039714	0.040638	0.029086
	0.928333	-0.00914	0.03153	0.036251	0.037181	0.040598	0.024496
	0.929167	-0.00365	0.029424	0.031799	0.047082	0.040126	0.023079
	0.93	-0.00476	0.043763	0.027588	0.042676	0.043838	0.01878
	0.930833	-0.01325	0.046782	0.033694	0.035289	0.043119	0.021737
	0.931667	-0.003	0.034584	0.037103	0.037356	0.034358	0.018831
	0.9325	-0.00833	0.035016	0.026239	0.033264	0.03815	0.02111
	0.933333	-0.007	0.033	0.035961	0.039792	0.037831	0.023661
	0.934167	-0.01408	0.036493	0.035808	0.031662	0.033507	0.023824
	0.935	-0.01049	0.026679	0.024633	0.045293	0.035303	0.014589
	0.935833	-0.00484	0.031287	0.038768	0.027177	0.031431	0.020545
	0.936667	-0.01369	0.041379	0.031324	0.035948	0.040638	0.017498
	0.9375	-0.0103	0.039298	0.023279	0.03489	0.040093	0.017671
	0.938333	-0.01292	0.03306	0.027899	0.029976	0.039886	0.016469
	0.939167	-0.015	0.037798	0.028544	0.046593	0.03658	0.01667
	0.94	-0.00698	0.026596	0.033858	0.030973	0.027713	0.021229
	0.940833	-0.00995	0.034251	0.028189	0.04224	0.042095	0.023796
	0.941667	-0.01169	0.032354	0.021351	0.03709	0.028904	0.018809
	0.9425	-0.01079	0.030403	0.020275	0.027268	0.041988	0.022418
	0.943333	-0.01377	0.027474	0.02637	0.02057	0.031904	0.019029
	0.944167	-0.00874	0.030812	0.030324	0.034987	0.034166	0.013275
	0.945	-0.01038	0.032455	0.026911	0.0322	0.022265	0.019154
	0.945833	-0.01725	0.031198	0.027779	0.028223	0.030321	0.021772
	0.946667	-0.01697	0.031802	0.03565	0.032883	0.042288	0.019151
	0.9475	-0.00871	0.023263	0.038233	0.038269	0.039121	0.012115
	0.948333	-0.01045	0.025161	0.024934	0.031523	0.031658	0.016216
	0.949167	-0.00825	0.037187	0.025032	0.031432	0.028378	0.013439
	0.95	-0.01231	0.033048	0.019248	0.030749	0.034591	0.013272
	0.950833	-0.01317	0.039369	0.024671	0.026137	0.031125	0.017783
	0.951667	-0.01585	0.03899	0.01265	0.033306	0.034092	0.013998
	0.9525	-0.01705	0.024598	0.02661	0.033893	0.030647	0.016792
	0.953333	-0.01518	0.015821	0.023016	0.027497	0.020662	0.017
	0.954167	-0.01263	0.017648	0.019357	0.027032	0.024008	0.015993
	0.955	-0.01392	0.029282	0.026097	0.022915	0.031565	0.01573
	0.955833	-0.01267	0.03236	0.018286	0.028223	0.028658	0.012457
	0.956667	-0.01957	0.022421	0.027162	0.02297	0.02907	0.019483
	0.9575	-0.01781	0.028642	0.020187	0.023496	0.025751	0.015468
	0.958333	-0.01937	0.027153	0.026392	0.025986	0.032968	0.011517
	0.959167	-0.01955	0.023981	0.016479	0.023121	0.013557	0.016296
	0.96	-0.00979	0.016118	0.024524	0.027691	0.023482	0.016606
	0.960833	-0.0187	0.024847	0.023388	0.013365	0.024433	0.012758
	0.961667	-0.01218	0.022421	0.025015	0.034001	0.035143	0.00989
	0.9625	-0.01452	0.028588	0.018057	0.026174	0.026708	0.012409
	0.963333	-0.01785	0.022131	0.022612	0.024396	0.022358	0.013004
	0.964167	-0.02101	0.019682	0.018609	0.029522	0.019032	0.01777
	0.965	-0.02085	0.013111	0.025125	0.019869	0.030886	0.012876
	0.965833	-0.01889	0.024467	0.013928	0.02867	0.025558	0.019119
	0.966667	-0.01826	0.025742	0.008056	0.026911	0.015952	0.017316
	0.9675	-0.01462	0.019711	0.018909	0.014447	0.016012	0.012831
	0.968333	-0.02303	0.020559	0.019324	0.015716	0.015087	0.013554
	0.969167	-0.01803	0.013141	0.024398	0.026434	0.013564	0.009293
	0.97	-0.02315	0.017007	0.019493	0.026016	0.020362	0.012505
	0.970833	-0.02495	0.026537	0.018554	0.021761	0.02462	0.01372
	0.971667	-0.01856	0.019444	0.016533	0.029516	0.016783	0.011764
	0.9725	-0.01482	0.01945	0.018128	0.020044	0.013803	0.016632
	0.973333	-0.02275	0.022617	0.018341	0.027032	0.019211	0.013605
	0.974167	-0.0167	0.021075	0.016249	0.010941	0.014522	0.011546
	0.975	-0.01751	0.019059	0.014081	0.019869	0.017475	0.010152
	0.975833	-0.0205	0.025997	0.019253	0.022915	0.015799	0.010012
	0.976667	-0.02692	0.013253	0.014119	0.019101	0.014854	0.013659
	0.9775	-0.02115	0.008966	0.014458	0.020564	0.026968	0.011316
	0.978333	-0.0135	0.015228	0.008264	0.012646	0.015686	0.012329
	0.979167	-0.02002	0.013971	0.021312	0.011896	0.012626	0.008957
	0.98	-0.01621	0.013597	0.008198	0.016327	0.01508	0.007797
	0.980833	-0.02023	0.01626	0.013928	0.00914	0.015147	0.004478
	0.981667	-0.02631	0.01884	0.01206	0.016702	0.015333	0.00562
	0.9825	-0.02244	0.015886	0.013677	0.021368	0.019025	0.014439
	0.983333	-0.02688	0.010881	0.010104	0.024953	0.014861	0.010651
	0.984167	-0.02398	0.010644	0.017281	0.009049	0.009686	0.009216
	0.985	-0.03013	0.006559	0.004894	0.018563	0.0031	0.01246
	0.985833	-0.02062	0.011433	0.012196	0.020256	0.008362	0.005054
	0.986667	-0.02341	0.016159	0.013081	0.005881	0.021121	0.010817
	0.9875	-0.02016	0.01317	0.021454	0.009424	0.014415	0.007135
	0.988333	-0.02235	0.008604	0.010607	0.013818	0.009679	0.009782
	0.989167	-0.02025	0.002858	0.013059	0.016562	0.005382	0.009056
	0.99	-0.02999	0.008432	0.002321	0.006879	0.014083	0.009245
	0.990833	-0.0229	0.008907	0.005041	0.014453	0.012819	0.001729
	0.991667	-0.02229	-0.00996	0.016216	0.014102	0.017276	0.009468
	0.9925	-0.02277	0.007851	0.010115	0.011279	0.013111	0.004277
	0.993333	-0.02217	0.00306	-0.00259	0.010246	0.005175	0.001736
	0.994167	-0.02374	0.01167	0.002796	0.011352	0.011089	0.008816
	0.995	-0.02789	0.005823	0.003856	0.006154	0.014621	0.004683
	0.995833	-0.02993	0.013455	0.00863	0.011521	0.00632	0.009497
	0.996667	-0.02418	0.002058	0.008264	0.013607	0.011435	0.006873
	0.9975	-0.02498	0.015453	0.002179	0.008988	-0.00574	0.008266
	0.998333	-0.02833	0.002004	0.001966	0.010306	0.009878	0.00593
	0.999167	-0.02018	0.010715	0.005697	0.006438	0.013777	0.006969
	1	-0.02832	0.009322	0.003851	-0.00104	0.007337	0.000726
	1.00083	-0.02763	0.001144	0.006838	0.003071	-0.00322	0.007765
	1.00167	-0.02768	0.003018	0.006904	0.006673	0.009479	0.008714
	1.0025	-0.02402	0.007229	0.005178	0.009744	-0.00174	0.002017
	1.00333	-0.02766	8.3e-05	0.003605	0.020691	-0.00432	0.002803
	1.00417	-0.02181	0.010389	0.003233	0.003597	0.004224	0.006802
	1.005	-0.02947	0.001856	0.003523	-0.00028	0.003419	0.004514
	1.00583	-0.02839	-0.00513	0.001213	0.00356	0.01669	0.003548
	1.00667	-0.02667	-0.00742	0.000552	0.004521	-0.00187	0.007096
	1.0075	-0.02956	3.56e-05	0.010487	0.005984	0.0031	0.005968
	1.00833	-0.0356	0.002016	0.004861	0.007616	0.007051	0.010734
	1.00917	-0.02803	0.010828	0.005686	0.002297	0.007883	0.006486
	1.01	-0.02926	0.000878	0.008034	0.005211	-0.01986	0.004913
	1.01083	-0.02845	0.007104	-0.00924	-0.00189	0.001404	-0.00257
	1.01167	-0.02595	0.010929	-0.00705	0.006625	0.0062	0.002586
	1.0125	-0.02927	0.00918	0.007499	-0.0005	-0.00248	0.004044
	1.01333	-0.02815	0.000996	-0.00334	0.003881	0.014063	0.004478
	1.01417	-0.02807	0.004003	0.010678	0.009478	0.000253	0.007464
	1.015	-0.02926	-0.00525	-0.00213	0.003639	-0.00071	0.003858
	1.01583	-0.02725	-0.00497	-0.00545	0.006426	-0.00037	0.000956
	1.01667	-0.02651	-0.00421	-0.00055	-0.00182	-0.00767	-0.00199
	1.0175	-0.03138	-0.00447	-0.00852	-0.01	-0.00033	-0.00083
	1.01833	-0.03021	-0.00533	-0.00359	-0.00896	0.000106	0.001365
	1.01917	-0.02662	0.000279	-0.00851	0.006486	-0.00379	0.004399
	1.02	-0.03386	0.003635	0.000388	-0.00152	-0.00102	0.001899
	1.02083	-0.03185	-0.00633	-0.00206	-0.00261	-0.00392	-0.00124
	1.02167	-0.03097	-0.00955	-0.00497	0.008112	-0.00782	-0.00416
	1.0225	-0.03246	-0.00512	-0.00945	-0.0063	-0.00648	0.002241
	1.02333	-0.02786	-0.0056	0.000115	0.001547	-0.00539	-0.00347
	1.02417	-0.03022	-0.01707	-0.00525	0.000598	-0.01169	0.003893
	1.025	-0.03709	0.000771	-0.00237	-0.00029	-0.01132	-0.00296
	1.02583	-0.03438	-0.00254	-0.00366	-9.7e-05	-0.00677	0.001595
	1.02667	-0.03583	-0.00737	-0.00458	-0.00121	-0.00375	-0.00032
	1.0275	-0.03427	-0.00404	-0.01064	0.006293	-0.01589	0.007653
	1.02833	-0.03674	-0.02171	-0.01016	-0.00138	-0.02079	0.001557
	1.02917	-0.03364	-0.0018	-0.01434	-0.01162	-0.01066	-0.00564
	1.03	-0.02991	-0.00498	-0.00347	-0.00643	-0.01042	-0.00352
	1.03083	-0.03216	-0.01	-0.00561	-0.00352	-0.01702	-0.0032
	1.03167	-0.03535	-0.00716	-0.00778	-0.00198	-0.00845	-0.00458
	1.0325	-0.0332	-0.00618	-0.00729	-0.00105	-0.00365	-0.00158
	1.03333	-0.03218	-0.00104	-0.01217	-0.00462	-0.02073	-0.00369
	1.03417	-0.03228	-0.00388	-0.0074	-0.00317	-0.00773	-0.00084
	1.035	-0.03251	-0.01076	-0.00982	0.001136	-0.00393	-0.00488
	1.03583	-0.02951	-0.0138	-0.01091	-0.00859	-0.01132	-0.00368
	1.03667	-0.02848	-0.01429	-0.01416	-0.0069	-0.00011	-0.00812
	1.0375	-0.03394	-0.01614	-0.01412	-0.00583	0.003399	-0.00363
	1.03833	-0.03545	-0.00996	-0.01271	-0.01086	-0.015	-0.00403
	1.03917	-0.03756	-0.01276	-0.0129	-0.00733	-0.00446	0.001749
	1.04	-0.03142	-0.0174	-0.00422	-0.00165	-0.01171	-0.00495
	1.04083	-0.04019	-0.00967	-0.00267	-0.00768	-0.02073	-0.00431
	1.04167	-0.03508	-0.01302	-0.01122	-0.0075	-0.00699	-0.00901
	1.0425	-0.03409	-0.01903	-0.01686	-0.01272	-0.02044	-0.01126
	1.04333	-0.03554	-0.01481	-0.02095	-0.01103	-0.00697	-0.00658
	1.04417	-0.03881	-0.01532	-0.00547	-0.01188	-0.00889	-0.00423
	1.045	-0.03652	-0.01839	-0.0118	-0.01318	-0.02684	-0.00379
	1.04583	-0.03823	-0.01765	-0.01662	-0.01194	-0.02836	-0.00408
	1.04667	-0.03949	-0.01617	-0.01046	-0.00546	-0.00738	-0.00365
	1.0475	-0.03767	-0.0236	-0.01711	-0.01193	-0.01794	-0.00836
	1.04833	-0.03136	-0.02329	-0.00776	-0.01451	-0.02374	-0.00662
	1.04917	-0.03885	-0.01557	-0.01635	-0.01313	-0.01791	-0.00779
	1.05	-0.04253	-0.02366	-0.0165	-0.0171	-0.02028	-0.00482
	1.05083	-0.03737	-0.02569	-0.00992	-0.01075	-0.01675	-0.00565
	1.05167	-0.03638	-0.01968	-0.01589	-0.0151	-0.0183	-0.00604
	1.0525	-0.04275	-0.02819	-0.01281	-0.01798	-0.02356	-0.00954
	1.05333	-0.03955	-0.02338	-0.01865	-0.00802	-0.02872	-0.00435
	1.05417	-0.04054	-0.01855	-0.02708	-0.0188	-0.03093	-0.00536
	1.055	-0.03354	-0.02075	-0.01814	-0.01833	-0.02715	-0.0095
	1.05583	-0.0345	-0.01775	-0.01915	-0.02171	-0.01881	-0.00303
	1.05667	-0.03868	-0.02077	-0.02032	-0.01563	-0.01851	-0.01021
	1.0575	-0.04714	-0.03457	-0.01739	-0.01748	-0.02633	-0.00659
	1.05833	-0.04072	-0.02839	-0.03069	-0.01032	-0.02368	-0.00636
	1.05917	-0.04104	-0.0236	-0.02654	-0.02273	-0.02918	-0.00791
	1.06	-0.03832	-0.03027	-0.01962	-0.01754	-0.02932	-0.01341
	1.06083	-0.04315	-0.01877	-0.02653	-0.02419	-0.0379	-0.01298
	1.06167	-0.04048	-0.03046	-0.0238	-0.01495	-0.01656	-0.0103
	1.0625	-0.03724	-0.02539	-0.02513	-0.03051	-0.02607	-0.00707
	1.06333	-0.04977	-0.03222	-0.02641	-0.01963	-0.03041	-0.0084
	1.06417	-0.0413	-0.03342	-0.02045	-0.01803	-0.03675	-0.01009
	1.065	-0.04117	-0.03018	-0.02521	-0.02327	-0.03778	-0.01545
	1.06583	-0.04071	-0.03329	-0.03111	-0.02502	-0.02788	-0.00772
	1.06667	-0.03761	-0.02586	-0.03061	-0.03245	-0.03109	-0.01707
	1.0675	-0.04235	-0.02306	-0.03011	-0.02645	-0.03662	-0.01925
	1.06833	-0.03939	-0.02558	-0.03064	-0.02172	-0.02382	-0.01424
	1.06917	-0.04125	-0.02888	-0.02467	-0.02284	-0.02563	-0.01656
	1.07	-0.04663	-0.02644	-0.02989	-0.01731	-0.03726	-0.01481
	1.07083	-0.05305	-0.03684	-0.03382	-0.02258	-0.04082	-0.01541
	1.07167	-0.04551	-0.03352	-0.03025	-0.02353	-0.04019	-0.01498
	1.0725	-0.03877	-0.02914	-0.02941	-0.02383	-0.03182	-0.01793
	1.07333	-0.04398	-0.02314	-0.0299	-0.02513	-0.03881	-0.01263
	1.07417	-0.04804	-0.02689	-0.02883	-0.03374	-0.03719	-0.01502
	1.075	-0.04157	-0.02779	-0.03489	-0.02749	-0.03016	-0.0145
	1.07583	-0.03974	-0.03455	-0.0341	-0.02496	-0.02675	-0.01541
	1.07667	-0.04612	-0.03971	-0.03054	-0.02799	-0.03915	-0.01921
	1.0775	-0.04101	-0.03896	-0.04301	-0.03074	-0.03204	-0.01692
	1.07833	-0.04677	-0.03885	-0.04414	-0.02973	-0.04583	-0.01662
	1.07917	-0.04384	-0.03492	-0.03602	-0.03811	-0.04136	-0.01643
	1.08	-0.04222	-0.03825	-0.04089	-0.03805	-0.03655	-0.01826
	1.08083	-0.04588	-0.03695	-0.04081	-0.03985	-0.04351	-0.01471
	1.08167	-0.04777	-0.04653	-0.03207	-0.03458	-0.04456	-0.01733
	1.0825	-0.0475	-0.04266	-0.04144	-0.03287	-0.04142	-0.01811
	1.08333	-0.0522	-0.05045	-0.04389	-0.0288	-0.05772	-0.01979
	1.08417	-0.04686	-0.06018	-0.04698	-0.03369	-0.06362	-0.02414
	1.085	-0.04539	-0.05667	-0.03964	-0.03853	-0.04063	-0.02222
	1.08583	-0.04289	-0.04574	-0.04027	-0.02711	-0.05101	-0.02317
	1.08667	-0.04883	-0.04101	-0.04571	-0.03402	-0.05667	-0.02213
	1.0875	-0.05266	-0.05291	-0.04719	-0.03804	-0.04742	-0.0228
	1.08833	-0.051	-0.05144	-0.04253	-0.04306	-0.04851	-0.0209
	1.08917	-0.05376	-0.05217	-0.05147	-0.03927	-0.04931	-0.02323
	1.09	-0.04782	-0.06046	-0.04908	-0.05258	-0.06224	-0.01971
	1.09083	-0.04753	-0.05127	-0.04363	-0.05036	-0.05769	-0.02861
	1.09167	-0.04625	-0.04982	-0.05602	-0.05168	-0.05002	-0.02405
	1.0925	-0.04645	-0.04351	-0.05306	-0.04067	-0.05378	-0.03016
	1.09333	-0.05289	-0.05776	-0.04824	-0.04895	-0.04681	-0.02501
	1.09417	-0.05131	-0.05297	-0.04864	-0.03403	-0.05604	-0.02215
	1.095	-0.05358	-0.05969	-0.05333	-0.04572	-0.06075	-0.02378
	1.09583	-0.05916	-0.04978	-0.05142	-0.04966	-0.07177	-0.02526
	1.09667	-0.05112	-0.06729	-0.05889	-0.05269	-0.05243	-0.02396
	1.0975	-0.05151	-0.06151	-0.05836	-0.05906	-0.06623	-0.02822
	1.09833	-0.05046	-0.06218	-0.05409	-0.05462	-0.06707	-0.03284
	1.09917	-0.05016	-0.05993	-0.05631	-0.06166	-0.05581	-0.03033
	1.1	-0.05271	-0.06194	-0.06153	-0.05017	-0.06221	-0.02818
	1.10083	-0.05804	-0.06517	-0.06186	-0.05056	-0.06621	-0.02704
	1.10167	-0.05649	-0.06806	-0.06602	-0.05224	-0.06747	-0.02276
	1.1025	-0.05197	-0.06549	-0.06054	-0.05086	-0.07517	-0.03187
	1.10333	-0.05017	-0.06505	-0.0603	-0.05549	-0.07557	-0.02763
	1.10417	-0.05388	-0.06078	-0.06548	-0.05148	-0.07752	-0.02991
	1.105	-0.04903	-0.06783	-0.0616	-0.0562	-0.07288	-0.03667
	1.10583	-0.05779	-0.06326	-0.06473	-0.05493	-0.06693	-0.03224
	1.10667	-0.0612	-0.06729	-0.06324	-0.05447	-0.06634	-0.03251
	1.1075	-0.05828	-0.07686	-0.06027	-0.05617	-0.07749	-0.0354
	1.10833	-0.05881	-0.0823	-0.06668	-0.04277	-0.08646	-0.03519
	1.10917	-0.05458	-0.07779	-0.07136	-0.06939	-0.08056	-0.04047
	1.11	-0.05372	-0.07916	-0.07486	-0.06687	-0.081	-0.0358
	1.11083	-0.05592	-0.07054	-0.07213	-0.06807	-0.09165	-0.03296
	1.11167	-0.05276	-0.07396	-0.07569	-0.06566	-0.07779	-0.03747
	1.1125	-0.06264	-0.08408	-0.07802	-0.07032	-0.08286	-0.03498
	1.11333	-0.06143	-0.08087	-0.07244	-0.06676	-0.07685	-0.03318
	1.11417	-0.05909	-0.08355	-0.07824	-0.06183	-0.09964	-0.03687
	1.115	-0.0634	-0.09524	-0.08526	-0.06487	-0.08249	-0.0388
	1.11583	-0.05792	-0.09134	-0.08501	-0.07724	-0.089	-0.0397
	1.11667	-0.05207	-0.08026	-0.0793	-0.07575	-0.09007	-0.0433
	1.1175	-0.05598	-0.08386	-0.07206	-0.07024	-0.09328	-0.04366
	1.11833	-0.06535	-0.0863	-0.07927	-0.07267	-0.09527	-0.04316
	1.11917	-0.06308	-0.0872	-0.0788	-0.07136	-0.10513	-0.03737
	1.12	-0.06124	-0.09019	-0.08611	-0.08434	-0.09565	-0.04382
	1.12083	-0.06294	-0.09193	-0.08575	-0.07523	-0.10592	-0.04338
	1.12167	-0.05791	-0.09427	-0.08385	-0.08038	-0.10368	-0.04191
	1.1225	-0.05691	-0.0915	-0.09222	-0.08159	-0.10123	-0.04425
	1.12333	-0.05964	-0.09044	-0.08733	-0.08487	-0.09648	-0.04881
	1.12417	-0.06094	-0.09142	-0.09013	-0.08923	-0.10165	-0.0503
	1.125	-0.05918	-0.10405	-0.08743	-0.08857	-0.0955	-0.04065
	1.12583	-0.07127	-0.09288	-0.08842	-0.09114	-0.09219	-0.0445
	1.12667	-0.06713	-0.11545	-0.09321	-0.08799	-0.1173	-0.045
	1.1275	-0.06435	-0.10532	-0.0905	-0.08606	-0.10722	-0.05151
	1.12833	-0.06234	-0.10742	-0.09091	-0.06902	-0.10771	-0.04933
	1.12917	-0.06545	-0.10883	-0.08818	-0.08804	-0.10965	-0.04975
	1.13	-0.05745	-0.10203	-0.0934	-0.09102	-0.11256	-0.05137
	1.13083	-0.06062	-0.11181	-0.09136	-0.09265	-0.11609	-0.05035
	1.13167	-0.06556	-0.10398	-0.09336	-0.09029	-0.11271	-0.04878
	1.1325	-0.06642	-0.10167	-0.09182	-0.09667	-0.12487	-0.05098
	1.13333	-0.06588	-0.11218	-0.09262	-0.1024	-0.11259	-0.0492
	1.13417	-0.0667	-0.10492	-0.1028	-0.09968	-0.10957	-0.05344
	1.135	-0.06812	-0.11581	-0.11044	-0.09735	-0.1207	-0.05186
	1.13583	-0.06308	-0.107	-0.10549	-0.10125	-0.1127	-0.05619
	1.13667	-0.06247	-0.11402	-0.10318	-0.09749	-0.10768	-0.05287
	1.1375	-0.06932	-0.12058	-0.10488	-0.09712	-0.11756	-0.05779
	1.13833	-0.06734	-0.12091	-0.10104	-0.09839	-0.118	-0.05283
	1.13917	-0.06617	-0.12228	-0.10887	-0.098	-0.1274	-0.05441
	1.14	-0.06768	-0.12544	-0.10525	-0.10271	-0.13193	-0.05143
	1.14083	-0.06714	-0.12918	-0.10604	-0.10768	-0.13588	-0.05579
	1.14167	-0.06519	-0.11654	-0.11622	-0.11042	-0.13407	-0.05978
	1.1425	-0.06649	-0.11904	-0.11306	-0.11302	-0.12279	-0.05806
	1.14333	-0.07088	-0.12131	-0.09799	-0.11889	-0.12287	-0.05829
	1.14417	-0.0705	-0.12848	-0.11096	-0.10606	-0.12651	-0.05684
	1.145	-0.07007	-0.12297	-0.11098	-0.10698	-0.13471	-0.0569
	1.14583	-0.07349	-0.12609	-0.1101	-0.11217	-0.13745	-0.06132
	1.14667	-0.07318	-0.12951	-0.11237	-0.11186	-0.13108	-0.06238
	1.1475	-0.07326	-0.12563	-0.11182	-0.11249	-0.12487	-0.06184
	1.14833	-0.06924	-0.1214	-0.11088	-0.11614	-0.13236	-0.0624
	1.14917	-0.06766	-0.12133	-0.11318	-0.11119	-0.13703	-0.0562
	1.15	-0.06891	-0.13005	-0.11184	-0.10799	-0.14041	-0.05982
	1.15083	-0.07379	-0.12676	-0.10996	-0.12091	-0.13323	-0.0589
	1.15167	-0.07284	-0.1301	-0.11557	-0.12395	-0.14517	-0.0638
	1.1525	-0.06712	-0.1345	-0.11503	-0.11817	-0.13813	-0.06246
	1.15333	-0.07317	-0.12573	-0.12052	-0.11114	-0.14329	-0.0594
	1.15417	-0.07084	-0.12336	-0.11622	-0.11923	-0.14888	-0.06219
	1.155	-0.06982	-0.13948	-0.11629	-0.11526	-0.13575	-0.06802
	1.15583	-0.0769	-0.1315	-0.11499	-0.12739	-0.13409	-0.06238
	1.15667	-0.07116	-0.13299	-0.11341	-0.11586	-0.15192	-0.06587
	1.1575	-0.07521	-0.1326	-0.10813	-0.12052	-0.13934	-0.06253
	1.15833	-0.07628	-0.14369	-0.1132	-0.12094	-0.14454	-0.06528
	1.15917	-0.07549	-0.13287	-0.11716	-0.1279	-0.14848	-0.06355
	1.16	-0.07397	-0.13204	-0.11644	-0.13199	-0.14305	-0.06346
	1.16083	-0.0757	-0.13376	-0.12114	-0.12004	-0.14405	-0.06473
	1.16167	-0.07559	-0.14079	-0.11158	-0.13312	-0.14349	-0.06627
	1.1625	-0.07701	-0.13797	-0.11416	-0.13486	-0.14846	-0.06732
	1.16333	-0.08167	-0.14611	-0.11647	-0.12356	-0.14704	-0.06789
	1.16417	-0.07726	-0.13701	-0.11423	-0.12267	-0.15165	-0.06118
	1.165	-0.075	-0.14125	-0.11931	-0.1239	-0.15664	-0.06734
	1.16583	-0.07507	-0.14791	-0.12484	-0.13032	-0.14743	-0.06402
	1.16667	-0.07679	-0.11868	-0.121	-0.13921	-0.14151	-0.0706
	1.1675	-0.07827	-0.12901	-0.12226	-0.12739	-0.14371	-0.07378
	1.16833	-0.07832	-0.13524	-0.11564	-0.13234	-0.14001	-0.06156
	1.16917	-0.07921	-0.13641	-0.11464	-0.13203	-0.14987	-0.06578
	1.17	-0.08031	-0.13446	-0.11264	-0.13242	-0.14961	-0.06687
	1.17083	-0.07622	-0.13832	-0.11716	-0.1215	-0.15458	-0.06801
	1.17167	-0.08363	-0.13903	-0.12075	-0.11863	-0.14308	-0.06692
	1.1725	-0.07784	-0.13385	-0.112	-0.13842	-0.14896	-0.0706
	1.17333	-0.07867	-0.13742	-0.12697	-0.13191	-0.13021	-0.0622
	1.17417	-0.0837	-0.14003	-0.11385	-0.13731	-0.13753	-0.06939
	1.175	-0.08463	-0.13452	-0.12291	-0.13666	-0.13714	-0.06665
	1.17583	-0.08563	-0.12961	-0.11413	-0.13058	-0.15622	-0.06373
	1.17667	-0.08602	-0.14285	-0.11898	-0.13531	-0.14989	-0.06612
	1.1775	-0.08505	-0.14073	-0.11668	-0.1329	-0.15887	-0.06536
	1.17833	-0.07976	-0.1299	-0.11994	-0.13015	-0.14322	-0.07036
	1.17917	-0.08071	-0.13243	-0.11266	-0.12005	-0.15464	-0.06694
	1.18	-0.07453	-0.13489	-0.11454	-0.13561	-0.15244	-0.0647
	1.18083	-0.08438	-0.12625	-0.11715	-0.12779	-0.14862	-0.06415
	1.18167	-0.08034	-0.1359	-0.11451	-0.12687	-0.14367	-0.06439
	1.1825	-0.08682	-0.13887	-0.11134	-0.12782	-0.14456	-0.06184
	1.18333	-0.08057	-0.13108	-0.12132	-0.12062	-0.14847	-0.06864
	1.18417	-0.08005	-0.13608	-0.1138	-0.13653	-0.14069	-0.0669
	1.185	-0.08841	-0.12754	-0.12136	-0.13083	-0.15946	-0.06629
	1.18583	-0.08712	-0.12287	-0.11738	-0.12965	-0.15225	-0.06519
	1.18667	-0.09193	-0.13854	-0.12272	-0.1375	-0.14321	-0.06869
	1.1875	-0.08771	-0.14169	-0.10655	-0.13202	-0.14064	-0.07116
	1.18833	-0.08976	-0.14307	-0.12046	-0.14509	-0.15003	-0.06484
	1.18917	-0.08712	-0.13652	-0.11432	-0.12748	-0.14824	-0.06023
	1.19	-0.08863	-0.13192	-0.11848	-0.1394	-0.15323	-0.0674
	1.19083	-0.08251	-0.13428	-0.12321	-0.1389	-0.13709	-0.06894
	1.19167	-0.07999	-0.1294	-0.11519	-0.13203	-0.15531	-0.0695
	1.1925	-0.08935	-0.12905	-0.12551	-0.12429	-0.14502	-0.07219
	1.19333	-0.08617	-0.13539	-0.12112	-0.13193	-0.15316	-0.06769
	1.19417	-0.09125	-0.14271	-0.11692	-0.13298	-0.15107	-0.06482
	1.195	-0.08894	-0.13394	-0.12238	-0.12572	-0.15295	-0.06817
	1.19583	-0.08925	-0.12466	-0.10972	-0.1234	-0.16208	-0.06834
	1.19667	-0.08986	-0.13908	-0.12211	-0.13177	-0.14602	-0.07033
	1.1975	-0.08502	-0.13042	-0.12169	-0.14276	-0.14664	-0.0719
	1.19833	-0.08535	-0.13548	-0.12549	-0.12578	-0.15306	-0.07155
	1.19917	-0.09079	-0.13622	-0.11887	-0.13251	-0.15043	-0.06403
	1.2	-0.09471	-0.12927	-0.1058	-0.13012	-0.14472	-0.06948
	1.20083	-0.09502	-0.14116	-0.11261	-0.12839	-0.14949	-0.06963
	1.20167	-0.09588	-0.14614	-0.11138	-0.12296	-0.14413	-0.07054
	1.2025	-0.09354	-0.13238	-0.12336	-0.13103	-0.16063	-0.06834
	1.20333	-0.09292	-0.13089	-0.11495	-0.13006	-0.14421	-0.07312
	1.20417	-0.08888	-0.12975	-0.1316	-0.13225	-0.14957	-0.07152
	1.205	-0.09223	-0.13043	-0.11923	-0.13513	-0.15917	-0.06606
	1.20583	-0.0967	-0.13883	-0.12018	-0.12475	-0.14575	-0.07071
	1.20667	-0.09678	-0.14141	-0.11446	-0.12779	-0.15105	-0.0668
	1.2075	-0.09755	-0.1404	-0.11513	-0.1335	-0.14675	-0.06406
	1.20833	-0.09334	-0.1361	-0.12114	-0.13806	-0.15759	-0.06771
	1.20917	-0.09028	-0.1368	-0.12358	-0.13003	-0.15164	-0.07283
	1.21	-0.09157	-0.12909	-0.1188	-0.13813	-0.14876	-0.06593
	1.21083	-0.09301	-0.13329	-0.12037	-0.13585	-0.14427	-0.06846
	1.21167	-0.0937	-0.13176	-0.11628	-0.14042	-0.1508	-0.07268
	1.2125	-0.09746	-0.13181	-0.11539	-0.13209	-0.14795	-0.06631
	1.21333	-0.09565	-0.14324	-0.11932	-0.13775	-0.14919	-0.06563
	1.21417	-0.09583	-0.13268	-0.12135	-0.1265	-0.14957	-0.06749
	1.215	-0.09577	-0.13374	-0.12101	-0.12383	-0.15187	-0.06318
	1.21583	-0.09501	-0.12387	-0.12034	-0.13988	-0.14086	-0.0724
	1.21667	-0.10026	-0.13989	-0.11245	-0.13118	-0.14288	-0.06752
	1.2175	-0.09528	-0.13942	-0.11629	-0.14342	-0.14872	-0.07148
	1.21833	-0.09794	-0.12878	-0.12595	-0.12981	-0.14176	-0.06477
	1.21917	-0.09753	-0.13779	-0.11699	-0.13063	-0.14476	-0.06734
	1.22	-0.09856	-0.13822	-0.1162	-0.13016	-0.15045	-0.06468
	1.22083	-0.09404	-0.14764	-0.11814	-0.13139	-0.14804	-0.06387
	1.22167	-0.09802	-0.1321	-0.11827	-0.13086	-0.14656	-0.06377
	1.2225	-0.09799	-0.13263	-0.11559	-0.13911	-0.14695	-0.07311
	1.22333	-0.09728	-0.13287	-0.12544	-0.1287	-0.15259	-0.07401
	1.22417	-0.09478	-0.13791	-0.11751	-0.13487	-0.15452	-0.06903
	1.225	-0.10026	-0.13599	-0.11266	-0.13822	-0.15886	-0.07054
	1.22583	-0.0979	-0.1384	-0.12303	-0.12862	-0.15094	-0.06973
	1.22667	-0.09824	-0.13616	-0.12116	-0.13272	-0.14873	-0.0718
	1.2275	-0.09856	-0.13959	-0.11545	-0.13949	-0.14319	-0.07275
	1.22833	-0.09831	-0.13874	-0.11575	-0.13635	-0.1484	-0.06977
	1.22917	-0.09569	-0.13868	-0.11715	-0.12905	-0.13918	-0.07204
	1.23	-0.10352	-0.14254	-0.12345	-0.13818	-0.15349	-0.07237
	1.23083	-0.10556	-0.13334	-0.12293	-0.13655	-0.16028	-0.06705
	1.23167	-0.10097	-0.1352	-0.11821	-0.12924	-0.16411	-0.06753
	1.2325	-0.10442	-0.13677	-0.11977	-0.12368	-0.1543	-0.0676
	1.23333	-0.09796	-0.14097	-0.1247	-0.12929	-0.14119	-0.07009
	1.23417	-0.10065	-0.14053	-0.12311	-0.13313	-0.15698	-0.06622
	1.235	-0.10124	-0.13028	-0.12549	-0.13801	-0.14973	-0.07143
	1.23583	-0.10463	-0.13417	-0.12694	-0.13908	-0.1545	-0.07306
	1.23667	-0.1035	-0.1402	-0.12409	-0.13734	-0.14981	-0.07133
	1.2375	-0.10727	-0.13638	-0.12087	-0.14024	-0.15587	-0.07536
	1.23833	-0.10492	-0.14062	-0.11902	-0.13995	-0.15562	-0.06872
	1.23917	-0.10254	-0.14177	-0.12138	-0.12765	-0.16567	-0.0675
	1.24	-0.0994	-0.13665	-0.13027	-0.13805	-0.15839	-0.07482
	1.24083	-0.10366	-0.14562	-0.1219	-0.15007	-0.16057	-0.07041
	1.24167	-0.10275	-0.13606	-0.12218	-0.14444	-0.15294	-0.06575
	1.2425	-0.10366	-0.13108	-0.13051	-0.1436	-0.16326	-0.07011
	1.24333	-0.10892	-0.13884	-0.12166	-0.13217	-0.15816	-0.07244
	1.24417	-0.10885	-0.1303	-0.12495	-0.14501	-0.15992	-0.07037
	1.245	-0.10355	-0.14653	-0.13969	-0.13749	-0.15625	-0.06675
	1.24583	-0.10014	-0.14963	-0.12567	-0.1499	-0.15405	-0.07433
	1.24667	-0.09971	-0.14015	-0.12398	-0.14104	-0.16196	-0.07685
	1.2475	-0.10001	-0.13919	-0.13509	-0.13575	-0.15645	-0.0723
	1.24833	-0.10626	-0.15054	-0.12514	-0.13634	-0.14973	-0.07277
	1.24917	-0.1081	-0.14806	-0.12851	-0.13466	-0.15709	-0.07274
	1.25	-0.10556	-0.14571	-0.1317	-0.13281	-0.14604	-0.07016
	1.25083	-0.10146	-0.14854	-0.12723	-0.12828	-0.15972	-0.07302
	1.25167	-0.10741	-0.15299	-0.12792	-0.13202	-0.15778	-0.07225
	1.2525	-0.10572	-0.15618	-0.12196	-0.14747	-0.16509	-0.07161
	1.25333	-0.10529	-0.13948	-0.1263	-0.13645	-0.1571	-0.06854
	1.25417	-0.10359	-0.1497	-0.12191	-0.13649	-0.1561	-0.0754
	1.255	-0.10894	-0.15289	-0.12278	-0.1462	-0.15529	-0.08001
	1.25583	-0.10974	-0.14348	-0.11984	-0.14545	-0.1607	-0.06902
	1.25667	-0.10918	-0.14691	-0.12805	-0.14709	-0.15611	-0.0754
	1.2575	-0.10748	-0.15379	-0.12525	-0.13947	-0.16116	-0.07789
	1.25833	-0.10626	-0.136	-0.12739	-0.1387	-0.16302	-0.07224
	1.25917	-0.10749	-0.15155	-0.13082	-0.13468	-0.1732	-0.07284
	1.26	-0.1146	-0.14692	-0.13987	-0.14204	-0.16822	-0.07214
	1.26083	-0.10955	-0.14227	-0.12538	-0.14458	-0.16175	-0.07509
	1.26167	-0.10745	-0.14299	-0.1332	-0.14451	-0.16212	-0.07407
	1.2625	-0.11563	-0.14484	-0.1353	-0.14762	-0.16	-0.07283
	1.26333	-0.11537	-0.15036	-0.12044	-0.14951	-0.15755	-0.07526
	1.26417	-0.11105	-0.15539	-0.13148	-0.14017	-0.1608	-0.07173
	1.265	-0.09937	-0.14703	-0.13579	-0.1533	-0.17276	-0.07835
	1.26583	-0.11058	-0.15549	-0.13608	-0.15329	-0.16877	-0.07584
	1.26667	-0.10896	-0.14611	-0.13298	-0.1431	-0.16	-0.0768
	1.2675	-0.11157	-0.15588	-0.13217	-0.14796	-0.16891	-0.07874
	1.26833	-0.10679	-0.14914	-0.12472	-0.13561	-0.16502	-0.07476
	1.26917	-0.11674	-0.14902	-0.13378	-0.14737	-0.15957	-0.07452
	1.27	-0.10841	-0.15813	-0.13469	-0.14305	-0.17316	-0.07509
	1.27083	-0.10848	-0.15275	-0.12906	-0.15398	-0.16301	-0.07744
	1.27167	-0.10521	-0.15817	-0.12988	-0.15032	-0.16859	-0.08234
	1.2725	-0.1074	-0.15544	-0.125	-0.1548	-0.16126	-0.0759
	1.27333	-0.11085	-0.15086	-0.1355	-0.15442	-0.16666	-0.07536
	1.27417	-0.11332	-0.15732	-0.14373	-0.14449	-0.16638	-0.07633
	1.275	-0.11109	-0.15049	-0.1334	-0.14932	-0.16945	-0.08111
	1.27583	-0.11275	-0.15362	-0.13997	-0.14091	-0.17051	-0.07569
	1.27667	-0.11483	-0.15646	-0.13331	-0.13864	-0.16881	-0.07878
	1.2775	-0.11141	-0.1605	-0.13033	-0.14871	-0.17844	-0.07824
	1.27833	-0.11315	-0.14634	-0.14026	-0.15484	-0.17173	-0.07907
	1.27917	-0.10736	-0.15395	-0.13988	-0.15659	-0.17566	-0.07776
	1.28	-0.11359	-0.16108	-0.1361	-0.1488	-0.17353	-0.08168
	1.28083	-0.11443	-0.15314	-0.13938	-0.14988	-0.17807	-0.08116
	1.28167	-0.1135	-0.15445	-0.13253	-0.14811	-0.16344	-0.07942
	1.2825	-0.11336	-0.15528	-0.1442	-0.15001	-0.16528	-0.07863
	1.28333	-0.11746	-0.16191	-0.13565	-0.15274	-0.1738	-0.07746
	1.28417	-0.1156	-0.15562	-0.14118	-0.15523	-0.17806	-0.08178
	1.285	-0.11124	-0.1519	-0.14065	-0.15569	-0.17806	-0.08568
	1.28583	-0.10739	-0.15015	-0.13178	-0.15805	-0.1715	-0.08434
	1.28667	-0.11497	-0.15736	-0.13802	-0.15464	-0.17166	-0.07969
	1.2875	-0.12203	-0.16102	-0.13831	-0.15477	-0.17822	-0.07754
	1.28833	-0.11809	-0.163	-0.14313	-0.15866	-0.16273	-0.08536
	1.28917	-0.11535	-0.17869	-0.14999	-0.14768	-0.16546	-0.08452
	1.29	-0.11671	-0.1511	-0.14181	-0.15637	-0.18329	-0.07678
	1.29083	-0.11631	-0.15643	-0.1382	-0.15705	-0.18221	-0.09137
	1.29167	-0.11705	-0.15858	-0.14738	-0.14974	-0.17254	-0.08671
	1.2925	-0.11732	-0.16408	-0.13298	-0.15273	-0.17566	-0.0818
	1.29333	-0.11656	-0.15745	-0.14112	-0.15229	-0.17453	-0.07659
	1.29417	-0.11999	-0.16238	-0.13568	-0.15525	-0.18131	-0.08154
	1.295	-0.11451	-0.16213	-0.13453	-0.1504	-0.17278	-0.08415
	1.29583	-0.11785	-0.16829	-0.14498	-0.15805	-0.1907	-0.08189
	1.29667	-0.11454	-0.15797	-0.14507	-0.15447	-0.18003	-0.08106
	1.2975	-0.11907	-0.15605	-0.14331	-0.16125	-0.17523	-0.08231
	1.29833	-0.11826	-0.14855	-0.14186	-0.16049	-0.17402	-0.07816
	1.29917	-0.11586	-0.15952	-0.13774	-0.16021	-0.19372	-0.08679
	1.3	-0.11805	-0.15851	-0.14704	-0.15455	-0.17588	-0.08288
	1.30083	-0.12446	-0.16401	-0.14245	-0.15606	-0.18948	-0.07984
	1.30167	-0.12082	-0.16858	-0.14637	-0.15877	-0.18446	-0.08629
	1.3025	-0.11581	-0.16852	-0.14361	-0.16124	-0.18997	-0.0911
	1.30333	-0.119	-0.16541	-0.1437	-0.16675	-0.17726	-0.08058
	1.30417	-0.1154	-0.16598	-0.14717	-0.15999	-0.18217	-0.08432
	1.305	-0.12036	-0.16475	-0.13968	-0.15646	-0.17015	-0.08402
	1.30583	-0.11548	-0.16501	-0.14632	-0.16806	-0.17677	-0.08341
	1.30667	-0.12002	-0.1602	-0.14575	-0.16273	-0.17738	-0.08119
	1.3075	-0.11853	-0.16302	-0.14674	-0.15242	-0.18895	-0.08563
	1.30833	-0.12275	-0.17413	-0.1519	-0.16305	-0.18203	-0.08461
	1.30917	-0.11858	-0.16644	-0.14802	-0.15797	-0.1878	-0.08516
	1.31	-0.11941	-0.16281	-0.14886	-0.16678	-0.18999	-0.08584
	1.31083	-0.11796	-0.15838	-0.15562	-0.1708	-0.18581	-0.08897
	1.31167	-0.1273	-0.15962	-0.14556	-0.15933	-0.19005	-0.08839
	1.3125	-0.13023	-0.17087	-0.14341	-0.16709	-0.1802	-0.08213
	1.31333	-0.12389	-0.1685	-0.15396	-0.1635	-0.18721	-0.08658
	1.31417	-0.12459	-0.17017	-0.15108	-0.16084	-0.18295	-0.08959
	1.315	-0.11587	-0.17114	-0.15157	-0.16055	-0.18824	-0.08988
	1.31583	-0.12405	-0.17261	-0.15051	-0.15983	-0.18451	-0.08699
	1.31667	-0.12342	-0.16383	-0.1507	-0.16958	-0.18417	-0.09144
	1.3175	-0.12475	-0.17195	-0.15144	-0.16265	-0.19348	-0.09042
	1.31833	-0.11969	-0.17295	-0.15127	-0.16456	-0.19084	-0.08262
	1.31917	-0.12104	-0.17979	-0.14944	-0.16098	-0.19323	-0.08416
	1.32	-0.11503	-0.17607	-0.1507	-0.17071	-0.18746	-0.08896
	1.32083	-0.12093	-0.17926	-0.16029	-0.16544	-0.18273	-0.08762
	1.32167	-0.12251	-0.16808	-0.15861	-0.16234	-0.18508	-0.0907
	1.3225	-0.12419	-0.17413	-0.15562	-0.17407	-0.19486	-0.09005
	1.32333	-0.12413	-0.17435	-0.15975	-0.169	-0.18379	-0.08675
	1.32417	-0.12552	-0.17519	-0.15035	-0.16871	-0.19356	-0.08546
	1.325	-0.12865	-0.18321	-0.14789	-0.16453	-0.18924	-0.08535
	1.32583	-0.1238	-0.17784	-0.15134	-0.16881	-0.18461	-0.08477
	1.32667	-0.11944	-0.17626	-0.16271	-0.17129	-0.19681	-0.08459
	1.3275	-0.12339	-0.16976	-0.16131	-0.17428	-0.19768	-0.08672
	1.32833	-0.11841	-0.17767	-0.15936	-0.17481	-0.18559	-0.09201
	1.32917	-0.12222	-0.17105	-0.15468	-0.17461	-0.18545	-0.09103
	1.33	-0.12805	-0.1757	-0.14944	-0.17246	-0.20447	-0.08885
	1.33083	-0.12582	-0.17664	-0.16239	-0.16815	-0.1929	-0.08863
	1.33167	-0.12839	-0.17702	-0.15632	-0.17246	-0.21159	-0.09134
	1.3325	-0.12145	-0.17933	-0.15682	-0.171	-0.19517	-0.09009
	1.33333	-0.12054	-0.17366	-0.15337	-0.184	-0.19428	-0.08843
	1.33417	-0.12655	-0.16797	-0.15879	-0.1685	-0.19503	-0.09468
	1.335	-0.12796	-0.18418	-0.16262	-0.1821	-0.18897	-0.09334
	1.33583	-0.12721	-0.18015	-0.15976	-0.17524	-0.20022	-0.08927
	1.33667	-0.13035	-0.18432	-0.15001	-0.16492	-0.19301	-0.09248
	1.3375	-0.12982	-0.17909	-0.15324	-0.16803	-0.20568	-0.09062
	1.33833	-0.12459	-0.18491	-0.15757	-0.16766	-0.20511	-0.0897
	1.33917	-0.13141	-0.18512	-0.16499	-0.17476	-0.20873	-0.09283
	1.34	-0.12506	-0.17718	-0.16265	-0.17441	-0.20664	-0.09526
	1.34083	-0.12175	-0.17956	-0.16259	-0.1767	-0.19584	-0.09978
	1.34167	-0.12754	-0.18472	-0.15995	-0.18002	-0.18987	-0.09544
	1.3425	-0.13303	-0.176	-0.16333	-0.17573	-0.19569	-0.09356
	1.34333	-0.12574	-0.18174	-0.16085	-0.17479	-0.19972	-0.09197
	1.34417	-0.12911	-0.17711	-0.16298	-0.17426	-0.20596	-0.09508
	1.345	-0.13023	-0.18069	-0.16432	-0.1788	-0.20259	-0.08827
	1.34583	-0.12686	-0.18069	-0.16396	-0.174	-0.21124	-0.09312
	1.34667	-0.12509	-0.17576	-0.16669	-0.17845	-0.20729	-0.09509
	1.3475	-0.13185	-0.18503	-0.1707	-0.18366	-0.20967	-0.09298
	1.34833	-0.12991	-0.18571	-0.16194	-0.18257	-0.19325	-0.09202
	1.34917	-0.13947	-0.18621	-0.16544	-0.17622	-0.19298	-0.09187
	1.35	-0.12992	-0.1799	-0.16133	-0.1781	-0.19717	-0.08973
	1.35083	-0.12949	-0.18532	-0.16545	-0.17736	-0.20428	-0.09751
	1.35167	-0.1318	-0.19553	-0.15693	-0.17537	-0.20664	-0.09743
	1.3525	-0.13449	-0.18547	-0.17431	-0.19032	-0.22146	-0.09549
	1.35333	-0.13031	-0.18159	-0.17057	-0.17601	-0.20088	-0.09741
	1.35417	-0.13356	-0.17833	-0.16752	-0.18208	-0.20076	-0.09326
	1.355	-0.13399	-0.18688	-0.16397	-0.18403	-0.20091	-0.09759
	1.35583	-0.13046	-0.18588	-0.16934	-0.17636	-0.20033	-0.10039
	1.35667	-0.13509	-0.19104	-0.16547	-0.17871	-0.21098	-0.09426
	1.3575	-0.133	-0.19788	-0.16213	-0.18075	-0.21407	-0.09799
	1.35833	-0.1328	-0.19351	-0.16782	-0.19347	-0.20907	-0.09465
	1.35917	-0.1329	-0.19648	-0.1771	-0.18076	-0.19945	-0.0972
	1.36	-0.13301	-0.19545	-0.16846	-0.17532	-0.20723	-0.09524
	1.36083	-0.13137	-0.19248	-0.16551	-0.18124	-0.19944	-0.09722
	1.36167	-0.13785	-0.18924	-0.16444	-0.18618	-0.20551	-0.09721
	1.3625	-0.13867	-0.19425	-0.16611	-0.18921	-0.20342	-0.10026
	1.36333	-0.13453	-0.19049	-0.16857	-0.18119	-0.20483	-0.09341
	1.36417	-0.13218	-0.19624	-0.18051	-0.18815	-0.20662	-0.09722
	1.365	-0.1278	-0.19484	-0.17433	-0.18198	-0.21377	-0.10049
	1.36583	-0.1309	-0.19546	-0.17204	-0.19367	-0.21565	-0.09574
	1.36667	-0.13121	-0.17467	-0.16911	-0.19343	-0.2124	-0.09711
	1.3675	-0.1339	-0.19195	-0.17286	-0.18274	-0.2074	-0.1008
	1.36833	-0.13442	-0.19204	-0.16528	-0.17756	-0.21341	-0.09434
	1.36917	-0.13484	-0.1958	-0.16484	-0.18511	-0.21566	-0.09216
	1.37	-0.13334	-0.19408	-0.1741	-0.18888	-0.21083	-0.09917
	1.37083	-0.13472	-0.18944	-0.17696	-0.18902	-0.20838	-0.09908
	1.37167	-0.12982	-0.19319	-0.1752	-0.19252	-0.21982	-0.09673
	1.3725	-0.13954	-0.19057	-0.1697	-0.1909	-0.21799	-0.10202
	1.37333	-0.13458	-0.20117	-0.1721	-0.19609	-0.1982	-0.10166
	1.37417	-0.134	-0.19866	-0.17014	-0.18082	-0.2174	-0.09918
	1.375	-0.13882	-0.18684	-0.17025	-0.18837	-0.21163	-0.09676
	1.37583	-0.13755	-0.19539	-0.17079	-0.19084	-0.21629	-0.09642
	1.37667	-0.13707	-0.202	-0.17998	-0.1939	-0.21034	-0.09872
	1.3775	-0.13365	-0.18834	-0.17782	-0.1907	-0.22637	-0.10486
	1.37833	-0.1371	-0.19282	-0.1718	-0.1899	-0.21993	-0.10218
	1.37917	-0.13565	-0.19988	-0.1714	-0.19209	-0.21887	-0.10209
	1.38	-0.13527	-0.19787	-0.16803	-0.1941	-0.22033	-0.10138
	1.38083	-0.13447	-0.19969	-0.17267	-0.18618	-0.21907	-0.09993
	1.38167	-0.14327	-0.20186	-0.18001	-0.19148	-0.2183	-0.10075
	1.3825	-0.13452	-0.18869	-0.1852	-0.19416	-0.22818	-0.0968
	1.38333	-0.13665	-0.19631	-0.18115	-0.1898	-0.21667	-0.10161
	1.38417	-0.13879	-0.20295	-0.18177	-0.19306	-0.22141	-0.10427
	1.385	-0.13374	-0.18902	-0.17532	-0.1926	-0.22093	-0.10253
	1.38583	-0.13764	-0.20254	-0.18381	-0.20278	-0.21822	-0.09758
	1.38667	-0.13477	-0.20623	-0.1803	-0.19975	-0.218	-0.10025
	1.3875	-0.14012	-0.19591	-0.17376	-0.19457	-0.22816	-0.10696
	1.38833	-0.13932	-0.20484	-0.18049	-0.2018	-0.22474	-0.10523
	1.38917	-0.13971	-0.19046	-0.18786	-0.19626	-0.21963	-0.10477
	1.39	-0.14226	-0.19671	-0.18188	-0.19026	-0.21326	-0.10563
	1.39083	-0.1384	-0.19995	-0.18071	-0.20751	-0.22452	-0.10721
	1.39167	-0.13872	-0.20153	-0.17897	-0.20544	-0.22561	-0.10627
	1.3925	-0.14448	-0.20624	-0.18302	-0.20598	-0.23036	-0.10286
	1.39333	-0.14026	-0.21147	-0.16998	-0.19295	-0.2245	-0.10703
	1.39417	-0.13764	-0.20898	-0.18023	-0.19395	-0.21473	-0.09958
	1.395	-0.13924	-0.20384	-0.18097	-0.19575	-0.22667	-0.10114
	1.39583	-0.13715	-0.19924	-0.17528	-0.20103	-0.23358	-0.10557
	1.39667	-0.13821	-0.19527	-0.18119	-0.19525	-0.23728	-0.10745
	1.3975	-0.1401	-0.19609	-0.17405	-0.20363	-0.2232	-0.11012
	1.39833	-0.14082	-0.202	-0.17945	-0.20073	-0.22421	-0.10571
	1.39917	-0.14251	-0.20349	-0.18635	-0.20103	-0.24291	-0.10262
	1.4	-0.14215	-0.20901	-0.19107	-0.19419	-0.22872	-0.10095
	1.40083	-0.14558	-0.20588	-0.18629	-0.19414	-0.22936	-0.10538
	1.40167	-0.1439	-0.20537	-0.18216	-0.20134	-0.23062	-0.11086
	1.4025	-0.14191	-0.19252	-0.18534	-0.21022	-0.23087	-0.11097
	1.40333	-0.13897	-0.21589	-0.17591	-0.20513	-0.23042	-0.10739
	1.40417	-0.14073	-0.20413	-0.17938	-0.20729	-0.22274	-0.10517
	1.405	-0.14327	-0.21544	-0.18754	-0.20631	-0.22602	-0.10461
	1.40583	-0.14226	-0.20793	-0.1802	-0.19804	-0.22742	-0.10438
	1.40667	-0.14655	-0.20104	-0.18527	-0.20599	-0.22587	-0.10408
	1.4075	-0.14418	-0.21219	-0.18444	-0.20794	-0.22516	-0.10636
	1.40833	-0.14515	-0.21681	-0.1859	-0.20715	-0.228	-0.10895
	1.40917	-0.13764	-0.20916	-0.18558	-0.20467	-0.22954	-0.11086
	1.41	-0.14826	-0.21021	-0.19439	-0.19985	-0.21535	-0.11026
	1.41083	-0.14244	-0.21069	-0.18326	-0.20319	-0.23679	-0.10971
	1.41167	-0.14431	-0.20656	-0.18357	-0.21213	-0.23094	-0.10364
	1.4125	-0.14469	-0.20439	-0.18139	-0.20818	-0.23251	-0.10437
	1.41333	-0.14303	-0.20579	-0.1889	-0.20628	-0.22965	-0.1099
	1.41417	-0.14285	-0.21659	-0.19247	-0.20114	-0.23615	-0.10931
	1.415	-0.14701	-0.20639	-0.1961	-0.20698	-0.23879	-0.11134
	1.41583	-0.14498	-0.20879	-0.18028	-0.206	-0.23657	-0.11129
	1.41667	-0.14303	-0.2082	-0.19468	-0.21541	-0.23306	-0.11017
	1.4175	-0.1477	-0.21538	-0.18854	-0.20541	-0.23275	-0.10624
	1.41833	-0.14243	-0.21032	-0.19055	-0.20412	-0.23656	-0.1093
	1.41917	-0.14908	-0.21761	-0.19481	-0.21081	-0.24928	-0.109
	1.42	-0.14752	-0.21481	-0.18585	-0.2089	-0.24433	-0.11327
	1.42083	-0.15053	-0.20995	-0.19613	-0.21572	-0.23493	-0.10527
	1.42167	-0.13812	-0.21354	-0.19075	-0.20397	-0.24111	-0.11065
	1.4225	-0.14118	-0.21617	-0.19539	-0.21338	-0.23218	-0.10994
	1.42333	-0.14805	-0.21262	-0.18689	-0.20929	-0.2339	-0.11304
	1.42417	-0.14973	-0.21072	-0.1956	-0.19816	-0.23255	-0.11127
	1.425	-0.14863	-0.22387	-0.19552	-0.20115	-0.24243	-0.10825
	1.42583	-0.14874	-0.22189	-0.19678	-0.20301	-0.25399	-0.11085
	1.42667	-0.14564	-0.21748	-0.19593	-0.21531	-0.24858	-0.1124
	1.4275	-0.1491	-0.21526	-0.1912	-0.21171	-0.24425	-0.11519
	1.42833	-0.14658	-0.21292	-0.19118	-0.21823	-0.23445	-0.10836
	1.42917	-0.14867	-0.21339	-0.19256	-0.21477	-0.24142	-0.11105
	1.43	-0.14785	-0.2153	-0.19715	-0.22373	-0.23261	-0.10746
	1.43083	-0.14997	-0.22658	-0.19704	-0.21844	-0.24081	-0.11105
	1.43167	-0.1572	-0.21558	-0.19845	-0.20944	-0.25232	-0.11353
	1.4325	-0.14835	-0.21866	-0.20198	-0.22027	-0.24656	-0.1113
	1.43333	-0.14662	-0.22444	-0.19345	-0.21428	-0.2501	-0.11102
	1.43417	-0.14937	-0.21094	-0.19713	-0.22007	-0.23826	-0.11233
	1.435	-0.14772	-0.22363	-0.20015	-0.21736	-0.24044	-0.10813
	1.43583	-0.14767	-0.22317	-0.19528	-0.21613	-0.24522	-0.11125
	1.43667	-0.15217	-0.224	-0.19244	-0.21599	-0.23213	-0.11503
	1.4375	-0.15541	-0.22637	-0.19571	-0.21662	-0.23393	-0.11514
	1.43833	-0.15137	-0.22566	-0.19446	-0.20854	-0.24546	-0.11688
	1.43917	-0.15236	-0.21389	-0.19631	-0.2178	-0.23914	-0.11786
	1.44	-0.14679	-0.22013	-0.19205	-0.23727	-0.24417	-0.11308
	1.44083	-0.14709	-0.22719	-0.20135	-0.22164	-0.24981	-0.11155
	1.44167	-0.1529	-0.22281	-0.19725	-0.22101	-0.24347	-0.11546
	1.4425	-0.15276	-0.22419	-0.20556	-0.21568	-0.22864	-0.11082
	1.44333	-0.15223	-0.2252	-0.19436	-0.21586	-0.25453	-0.11282
	1.44417	-0.15196	-0.22915	-0.20314	-0.21707	-0.24471	-0.11429
	1.445	-0.15138	-0.22397	-0.19753	-0.21812	-0.25721	-0.11386
	1.44583	-0.15186	-0.21866	-0.20219	-0.21652	-0.25258	-0.11525
	1.44667	-0.14821	-0.21761	-0.20444	-0.22217	-0.26158	-0.12089
	1.4475	-0.14708	-0.22926	-0.19859	-0.22795	-0.24654	-0.11541
	1.44833	-0.15168	-0.21729	-0.20343	-0.22292	-0.25222	-0.11472
	1.44917	-0.15827	-0.22702	-0.20139	-0.2219	-0.24739	-0.11398
	1.45	-0.16061	-0.2283	-0.20102	-0.21902	-0.25143	-0.11192
	1.45083	-0.15355	-0.22582	-0.1988	-0.22359	-0.2494	-0.11593
	1.45167	-0.15037	-0.22894	-0.19514	-0.22864	-0.25474	-0.11722
	1.4525	-0.14794	-0.22894	-0.20118	-0.23023	-0.24602	-0.11516
	1.45333	-0.15777	-0.22503	-0.20467	-0.23334	-0.24162	-0.11579
	1.45417	-0.15391	-0.23245	-0.20287	-0.2265	-0.25206	-0.11781
	1.455	-0.15666	-0.22312	-0.19753	-0.22646	-0.26673	-0.11445
	1.45583	-0.15833	-0.22324	-0.19994	-0.22793	-0.25168	-0.11405
	1.45667	-0.15434	-0.23818	-0.21012	-0.22993	-0.25099	-0.11786
	1.4575	-0.15301	-0.23876	-0.20946	-0.2266	-0.25816	-0.11476
	1.45833	-0.15417	-0.2265	-0.20273	-0.21785	-0.25122	-0.11981
	1.45917	-0.15453	-0.22784	-0.20437	-0.22686	-0.25124	-0.11581
	1.46	-0.15273	-0.22423	-0.19989	-0.22579	-0.25357	-0.11873
	1.46083	-0.16283	-0.23536	-0.21245	-0.22867	-0.2524	-0.11969
	1.46167	-0.15788	-0.23772	-0.20592	-0.2263	-0.25443	-0.12382
	1.4625	-0.15334	-0.23224	-0.2051	-0.22342	-0.26292	-0.11769
	1.46333	-0.15409	-0.23428	-0.20893	-0.21868	-0.26107	-0.12109
	1.46417	-0.1558	-0.22506	-0.20925	-0.21937	-0.25949	-0.11817
	1.465	-0.15591	-0.22948	-0.20747	-0.22655	-0.25634	-0.11554
	1.46583	-0.16165	-0.22569	-0.20547	-0.22955	-0.24583	-0.12044
	1.46667	-0.15731	-0.24332	-0.21172	-0.23643	-0.25238	-0.11927
	1.4675	-0.15394	-0.22881	-0.20655	-0.23191	-0.25447	-0.11531
	1.46833	-0.15603	-0.24249	-0.19906	-0.22542	-0.25545	-0.11622
	1.46917	-0.15825	-0.2302	-0.20821	-0.22653	-0.26123	-0.11742
	1.47	-0.15765	-0.2354	-0.20835	-0.23509	-0.26555	-0.12049
	1.47083	-0.15663	-0.22977	-0.21458	-0.22536	-0.26088	-0.11608
	1.47167	-0.15309	-0.23379	-0.20509	-0.22185	-0.26313	-0.12013
	1.4725	-0.15698	-0.23234	-0.21736	-0.23265	-0.25317	-0.12517
	1.47333	-0.16013	-0.22978	-0.2134	-0.23576	-0.26252	-0.11888
	1.47417	-0.16158	-0.23892	-0.19899	-0.23093	-0.26152	-0.12237
	1.475	-0.16256	-0.23419	-0.20876	-0.22497	-0.25747	-0.11559
	1.47583	-0.15391	-0.22895	-0.20833	-0.2304	-0.26927	-0.12375
	1.47667	-0.15537	-0.2307	-0.21344	-0.23462	-0.26313	-0.12397
	1.4775	-0.15509	-0.24381	-0.20539	-0.22795	-0.25269	-0.11856
	1.47833	-0.16254	-0.22569	-0.21046	-0.23151	-0.25559	-0.1202
	1.47917	-0.16094	-0.24286	-0.20743	-0.23353	-0.25552	-0.12256
	1.48	-0.16591	-0.23284	-0.20433	-0.22734	-0.26546	-0.12272
	1.48083	-0.15927	-0.23951	-0.20492	-0.23712	-0.26796	-0.12093
	1.48167	-0.15726	-0.24144	-0.2097	-0.23505	-0.26357	-0.12483
	1.4825	-0.15814	-0.2312	-0.21403	-0.23603	-0.2656	-0.12233
	1.48333	-0.15745	-0.22897	-0.21198	-0.23588	-0.26604	-0.12489
	1.48417	-0.16323	-0.2307	-0.21233	-0.23044	-0.26403	-0.12488
	1.485	-0.16295	-0.23998	-0.21375	-0.23336	-0.26538	-0.12694
	1.48583	-0.16827	-0.23932	-0.20075	-0.23566	-0.25589	-0.11968
	1.48667	-0.15912	-0.24946	-0.2166	-0.23184	-0.26822	-0.12601
	1.4875	-0.16409	-0.23866	-0.21152	-0.23579	-0.27558	-0.12468
	1.48833	-0.16599	-0.24037	-0.21423	-0.23742	-0.25957	-0.12626
	1.48917	-0.1646	-0.23106	-0.22238	-0.24097	-0.26609	-0.12569
	1.49	-0.15749	-0.24383	-0.21629	-0.24916	-0.26508	-0.12144
	1.49083	-0.16192	-0.23098	-0.21112	-0.2385	-0.25252	-0.1224
	1.49167	-0.16508	-0.23751	-0.21422	-0.23698	-0.26368	-0.12781
	1.4925	-0.16111	-0.2452	-0.20892	-0.23604	-0.2728	-0.12317
	1.49333	-0.16399	-0.24477	-0.21372	-0.2207	-0.27813	-0.12313
	1.49417	-0.16383	-0.23291	-0.21401	-0.23342	-0.27354	-0.12057
	1.495	-0.16144	-0.23967	-0.20761	-0.23499	-0.2591	-0.12864
	1.49583	-0.16007	-0.23629	-0.21721	-0.23831	-0.2602	-0.12493
	1.49667	-0.1626	-0.23798	-0.21569	-0.24161	-0.25857	-0.12735
	1.4975	-0.16486	-0.23884	-0.22186	-0.23699	-0.26649	-0.13006
	1.49833	-0.16797	-0.24506	-0.22224	-0.2389	-0.2645	-0.12932
	1.49917	-0.16364	-0.24157	-0.21707	-0.23871	-0.26628	-0.12446
	1.5	-0.16457	-0.24796	-0.21967	-0.23088	-0.28244	-0.12064
	1.50083	-0.16264	-0.25343	-0.22371	-0.24583	-0.2702	-0.12757
	1.50167	-0.15972	-0.24203	-0.21512	-0.2392	-0.27561	-0.13241
	1.5025	-0.16612	-0.23412	-0.22369	-0.2443	-0.26665	-0.12974
	1.50333	-0.16746	-0.24227	-0.21689	-0.24229	-0.27343	-0.13463
	1.50417	-0.16691	-0.24436	-0.22163	-0.24545	-0.27005	-0.12158
	1.505	-0.16765	-0.24541	-0.21388	-0.24203	-0.27213	-0.12838
	1.50583	-0.16651	-0.23681	-0.21414	-0.23974	-0.27207	-0.12121
	1.50667	-0.16056	-0.24216	-0.22514	-0.24337	-0.27684	-0.12829
	1.5075	-0.16579	-0.23525	-0.21855	-0.24237	-0.27062	-0.12585
	1.50833	-0.15937	-0.2465	-0.22448	-0.24842	-0.27506	-0.13137
	1.50917	-0.16559	-0.24564	-0.22481	-0.24481	-0.27183	-0.12584
	1.51	-0.16438	-0.24449	-0.21416	-0.24491	-0.26248	-0.13081
	1.51083	-0.16982	-0.24522	-0.22338	-0.24195	-0.28501	-0.12655
	1.51167	-0.16307	-0.25365	-0.21323	-0.2483	-0.26804	-0.12778
	1.5125	-0.17177	-0.24487	-0.21672	-0.2395	-0.27595	-0.12709
	1.51333	-0.16709	-0.24635	-0.22967	-0.23635	-0.27752	-0.12631
	1.51417	-0.1658	-0.24421	-0.2157	-0.24668	-0.27897	-0.13237
	1.515	-0.16384	-0.24023	-0.21359	-0.24308	-0.27239	-0.12825
	1.51583	-0.16376	-0.24815	-0.21796	-0.24393	-0.27368	-0.12811
	1.51667	-0.16843	-0.24428	-0.22134	-0.249	-0.27672	-0.13132
	1.5175	-0.16817	-0.24975	-0.21552	-0.24762	-0.27732	-0.13051
	1.51833	-0.17295	-0.24775	-0.223	-0.24694	-0.27693	-0.12828
	1.51917	-0.1697	-0.24968	-0.21592	-0.236	-0.27084	-0.13381
	1.52	-0.16468	-0.24659	-0.21631	-0.2513	-0.27179	-0.13456
	1.52083	-0.16775	-0.24417	-0.22687	-0.24821	-0.28301	-0.13383
	1.52167	-0.16657	-0.25294	-0.22221	-0.24285	-0.27635	-0.13087
	1.5225	-0.16836	-0.25219	-0.22096	-0.24497	-0.28419	-0.12921
	1.52333	-0.17499	-0.25826	-0.22904	-0.24314	-0.27213	-0.12604
	1.52417	-0.16575	-0.24555	-0.22333	-0.24082	-0.28115	-0.12782
	1.525	-0.16815	-0.25458	-0.22891	-0.24577	-0.27124	-0.13475
	1.52583	-0.16603	-0.25283	-0.2295	-0.24027	-0.28071	-0.1339
	1.52667	-0.16766	-0.24392	-0.23084	-0.25138	-0.28251	-0.13074
	1.5275	-0.16796	-0.25439	-0.22502	-0.24719	-0.27664	-0.13125
	1.52833	-0.16992	-0.24993	-0.22897	-0.24397	-0.27498	-0.1321
	1.52917	-0.17393	-0.24677	-0.22443	-0.25345	-0.27717	-0.12938
	1.53	-0.17045	-0.24844	-0.2182	-0.25122	-0.27253	-0.13199
	1.53083	-0.17242	-0.2507	-0.22764	-0.24749	-0.28175	-0.12865
	1.53167	-0.16852	-0.25005	-0.22718	-0.24737	-0.2867	-0.12937
	1.5325	-0.16499	-0.24798	-0.23259	-0.25168	-0.28173	-0.12956
	1.53333	-0.16609	-0.25116	-0.22757	-0.24626	-0.28759	-0.14066
	1.53417	-0.1696	-0.24554	-0.22537	-0.25531	-0.27422	-0.13173
	1.535	-0.17213	-0.25669	-0.22752	-0.2551	-0.27809	-0.1305
	1.53583	-0.17202	-0.25485	-0.22583	-0.25088	-0.28856	-0.13059
	1.53667	-0.17357	-0.26394	-0.22919	-0.25277	-0.29212	-0.12637
	1.5375	-0.16883	-0.25609	-0.2298	-0.24888	-0.27648	-0.1294
	1.53833	-0.16805	-0.2586	-0.22281	-0.25469	-0.28879	-0.13226
	1.53917	-0.1737	-0.25402	-0.23269	-0.23993	-0.28094	-0.13593
	1.54	-0.17069	-0.25603	-0.23388	-0.25249	-0.2881	-0.13693
	1.54083	-0.1701	-0.25867	-0.22668	-0.24936	-0.28611	-0.137
	1.54167	-0.17367	-0.25575	-0.23502	-0.25313	-0.29299	-0.13085
	1.5425	-0.17734	-0.26469	-0.22764	-0.25748	-0.28294	-0.1252
	1.54333	-0.173	-0.2562	-0.23553	-0.25859	-0.29207	-0.12904
	1.54417	-0.17183	-0.26577	-0.23487	-0.24424	-0.28741	-0.13556
	1.545	-0.17176	-0.24806	-0.23636	-0.25073	-0.28048	-0.13351
	1.54583	-0.1697	-0.2601	-0.22997	-0.25986	-0.27906	-0.13586
	1.54667	-0.17125	-0.25379	-0.23322	-0.25402	-0.28501	-0.14157
	1.5475	-0.17183	-0.24807	-0.23661	-0.2523	-0.28258	-0.12799
	1.54833	-0.17492	-0.26617	-0.23046	-0.2482	-0.2772	-0.12892
	1.54917	-0.17569	-0.2663	-0.22676	-0.2538	-0.28242	-0.12925
	1.55	-0.17368	-0.26135	-0.22313	-0.25521	-0.28196	-0.13766
	1.55083	-0.17607	-0.26368	-0.22914	-0.25729	-0.29322	-0.13462
	1.55167	-0.1723	-0.25637	-0.23271	-0.26495	-0.28087	-0.13827
	1.5525	-0.17836	-0.26049	-0.23778	-0.25046	-0.28598	-0.13736
	1.55333	-0.17881	-0.25921	-0.23474	-0.2622	-0.29264	-0.13158
	1.55417	-0.17428	-0.2575	-0.22659	-0.24386	-0.27889	-0.13687
	1.555	-0.17475	-0.25824	-0.23873	-0.24943	-0.28775	-0.13478
	1.55583	-0.17264	-0.26951	-0.23073	-0.25028	-0.28427	-0.13337
	1.55667	-0.172	-0.25606	-0.23779	-0.26285	-0.28365	-0.13542
	1.5575	-0.17467	-0.25656	-0.23825	-0.26284	-0.28713	-0.14117
	1.55833	-0.16858	-0.25382	-0.23379	-0.25584	-0.29383	-0.13524
	1.55917	-0.17409	-0.26421	-0.23572	-0.25917	-0.28522	-0.13482
	1.56	-0.17633	-0.26154	-0.24002	-0.25972	-0.28977	-0.13728
	1.56083	-0.17721	-0.25813	-0.23322	-0.25341	-0.28491	-0.13439
	1.56167	-0.17897	-0.26092	-0.23226	-0.25414	-0.28574	-0.13505
	1.5625	-0.18094	-0.27064	-0.23713	-0.25173	-0.29822	-0.13492
	1.56333	-0.17336	-0.26808	-0.23255	-0.26279	-0.29433	-0.14048
	1.56417	-0.17101	-0.25509	-0.2406	-0.26279	-0.28848	-0.13408
	1.565	-0.17824	-0.25966	-0.23858	-0.2643	-0.29444	-0.1355
	1.56583	-0.17526	-0.25901	-0.22723	-0.26629	-0.28638	-0.13536
	1.56667	-0.17854	-0.26886	-0.23542	-0.26113	-0.30084	-0.13539
	1.5675	-0.17719	-0.26223	-0.22721	-0.26206	-0.28675	-0.13867
	1.56833	-0.18039	-0.27612	-0.2362	-0.25923	-0.29444	-0.13411
	1.56917	-0.17476	-0.27236	-0.23802	-0.26371	-0.28908	-0.13813
	1.57	-0.17367	-0.25573	-0.24388	-0.26178	-0.28855	-0.14021
	1.57083	-0.17772	-0.26267	-0.23939	-0.26342	-0.28187	-0.13501
	1.57167	-0.17509	-0.26642	-0.23301	-0.26001	-0.29307	-0.13386
	1.5725	-0.17921	-0.26628	-0.22871	-0.25819	-0.29086	-0.13682
	1.57333	-0.17336	-0.26231	-0.23836	-0.26291	-0.28536	-0.13185
	1.57417	-0.17723	-0.26823	-0.23705	-0.25878	-0.28319	-0.1378
	1.575	-0.17605	-0.27289	-0.23929	-0.26548	-0.2943	-0.13491
	1.57583	-0.17931	-0.26725	-0.24098	-0.26918	-0.286	-0.139
	1.57667	-0.17628	-0.27351	-0.23493	-0.26043	-0.29278	-0.14191
	1.5775	-0.17678	-0.26027	-0.23188	-0.27413	-0.28991	-0.13816
	1.57833	-0.17814	-0.2658	-0.23714	-0.26617	-0.29174	-0.13747
	1.57917	-0.18386	-0.26835	-0.23375	-0.26985	-0.28564	-0.13608
	1.58	-0.17943	-0.25743	-0.23027	-0.25724	-0.29645	-0.13548
	1.58083	-0.1817	-0.26718	-0.24639	-0.26646	-0.30853	-0.14291
	1.58167	-0.18326	-0.2628	-0.24514	-0.26406	-0.29924	-0.14073
	1.5825	-0.18261	-0.27086	-0.24862	-0.26626	-0.29258	-0.14186
	1.58333	-0.17421	-0.27707	-0.24205	-0.26555	-0.28417	-0.13843
	1.58417	-0.1802	-0.26049	-0.24103	-0.26676	-0.27769	-0.13698
	1.585	-0.17343	-0.27156	-0.23614	-0.26132	-0.29688	-0.13933
	1.58583	-0.18056	-0.26857	-0.23788	-0.26586	-0.2888	-0.13402
	1.58667	-0.17935	-0.26521	-0.24049	-0.26154	-0.30227	-0.1375
	1.5875	-0.17717	-0.26442	-0.2341	-0.26152	-0.30123	-0.14164
	1.58833	-0.17689	-0.2636	-0.24237	-0.26477	-0.30314	-0.1414
	1.58917	-0.1818	-0.26401	-0.2362	-0.26975	-0.30087	-0.13808
	1.59	-0.18084	-0.26936	-0.24716	-0.27187	-0.30609	-0.14257
	1.59083	-0.18821	-0.26309	-0.23767	-0.26846	-0.30233	-0.14342
	1.59167	-0.17786	-0.27307	-0.24783	-0.26693	-0.29639	-0.14045
	1.5925	-0.18083	-0.26604	-0.2445	-0.26409	-0.30113	-0.14293
	1.59333	-0.17786	-0.28013	-0.24255	-0.26156	-0.30035	-0.14184
	1.59417	-0.18505	-0.27583	-0.23932	-0.27288	-0.29027	-0.14034
	1.595	-0.18149	-0.27262	-0.24507	-0.26727	-0.30043	-0.14066
	1.59583	-0.1792	-0.26965	-0.24103	-0.27199	-0.29601	-0.14289
	1.59667	-0.18453	-0.27377	-0.24635	-0.26776	-0.29445	-0.14028
	1.5975	-0.18168	-0.26976	-0.24735	-0.26933	-0.29684	-0.14035
	1.59833	-0.18351	-0.26908	-0.23048	-0.26355	-0.29781	-0.13755
	1.59917	-0.18657	-0.27441	-0.25284	-0.26032	-0.30933	-0.14294
	1.6	-0.17959	-0.27284	-0.24293	-0.26424	-0.29916	-0.1383
	1.60083	-0.17634	-0.27475	-0.24485	-0.27571	-0.29971	-0.14209
	1.60167	-0.18019	-0.27601	-0.24501	-0.27596	-0.29992	-0.14262
	1.6025	-0.18766	-0.27109	-0.24562	-0.27703	-0.31392	-0.14327
	1.60333	-0.18231	-0.26942	-0.24937	-0.26739	-0.30223	-0.14262
	1.60417	-0.18481	-0.27532	-0.24375	-0.28019	-0.29326	-0.14169
	1.605	-0.18971	-0.27506	-0.24235	-0.27282	-0.29522	-0.13973
	1.60583	-0.18425	-0.28201	-0.24522	-0.26251	-0.30845	-0.14255
	1.60667	-0.18615	-0.28014	-0.24938	-0.27497	-0.31338	-0.14333
	1.6075	-0.18111	-0.27657	-0.24988	-0.27438	-0.30808	-0.1423
	1.60833	-0.18021	-0.27204	-0.24582	-0.27681	-0.30659	-0.13805
	1.60917	-0.18348	-0.26473	-0.24958	-0.27384	-0.30078	-0.13917
	1.61	-0.18764	-0.28237	-0.24008	-0.26748	-0.30605	-0.14539
	1.61083	-0.18554	-0.27963	-0.23802	-0.27364	-0.3161	-0.14566
	1.61167	-0.18666	-0.28565	-0.24457	-0.26746	-0.30416	-0.14045
	1.6125	-0.18625	-0.27839	-0.24305	-0.27614	-0.29821	-0.14611
	1.61333	-0.18721	-0.27002	-0.24858	-0.27397	-0.31147	-0.14455
	1.61417	-0.1835	-0.26474	-0.25093	-0.2759	-0.31047	-0.14405
	1.615	-0.18542	-0.26678	-0.24723	-0.27358	-0.31986	-0.14413
	1.61583	-0.18934	-0.27222	-0.25599	-0.27774	-0.30056	-0.1399
	1.61667	-0.18924	-0.27423	-0.24812	-0.27506	-0.30974	-0.14175
	1.6175	-0.18469	-0.27561	-0.24423	-0.2784	-0.30219	-0.1454
	1.61833	-0.18913	-0.27931	-0.24956	-0.26915	-0.32359	-0.14237
	1.61917	-0.18549	-0.27222	-0.25049	-0.27451	-0.30318	-0.14462
	1.62	-0.18148	-0.27511	-0.25208	-0.27517	-0.30201	-0.14421
	1.62083	-0.18543	-0.27465	-0.24887	-0.28252	-0.32775	-0.14349
	1.62167	-0.18515	-0.27192	-0.24661	-0.27858	-0.30502	-0.14825
	1.6225	-0.18442	-0.27959	-0.24078	-0.27036	-0.30676	-0.14595
	1.62333	-0.18845	-0.28507	-0.24016	-0.26423	-0.29963	-0.13745
	1.62417	-0.1859	-0.28221	-0.24385	-0.28059	-0.313	-0.14087
	1.625	-0.18458	-0.28584	-0.24977	-0.27879	-0.31263	-0.15021
	1.62583	-0.1921	-0.2752	-0.25282	-0.27497	-0.30403	-0.14518
	1.62667	-0.18843	-0.27466	-0.25301	-0.27892	-0.30903	-0.14318
	1.6275	-0.18617	-0.26976	-0.23939	-0.27803	-0.30201	-0.14871
	1.62833	-0.18643	-0.275	-0.24819	-0.27942	-0.31112	-0.14445
	1.62917	-0.19169	-0.28442	-0.24873	-0.27445	-0.30797	-0.14629
	1.63	-0.18686	-0.27969	-0.24507	-0.28072	-0.30813	-0.14199
	1.63083	-0.18468	-0.28533	-0.25311	-0.27235	-0.30796	-0.14366
	1.63167	-0.17885	-0.27495	-0.25876	-0.27577	-0.31702	-0.14843
	1.6325	-0.18553	-0.27345	-0.25205	-0.27708	-0.31869	-0.14956
	1.63333	-0.19076	-0.27653	-0.24786	-0.28584	-0.30913	-0.14676
	1.63417	-0.18756	-0.2772	-0.26194	-0.28282	-0.31451	-0.14904
	1.635	-0.18613	-0.2877	-0.24578	-0.27996	-0.31465	-0.15077
	1.63583	-0.19389	-0.2912	-0.24316	-0.27253	-0.30404	-0.13929
	1.63667	-0.18644	-0.29828	-0.25134	-0.26811	-0.31156	-0.14109
	1.6375	-0.18975	-0.27329	-0.24638	-0.27739	-0.32319	-0.14822
	1.63833	-0.18333	-0.27675	-0.25158	-0.2733	-0.30577	-0.1461
	1.63917	-0.19305	-0.28113	-0.24946	-0.27922	-0.30983	-0.15075
	1.64	-0.18226	-0.28142	-0.24459	-0.28138	-0.31196	-0.14361
	1.64083	-0.18893	-0.27898	-0.25157	-0.27312	-0.31106	-0.15004
	1.64167	-0.19104	-0.27759	-0.24949	-0.28223	-0.3179	-0.14548
	1.6425	-0.18929	-0.28033	-0.25314	-0.27378	-0.30467	-0.14708
	1.64333	-0.18469	-0.2703	-0.24843	-0.28501	-0.319	-0.14767
	1.64417	-0.18589	-0.28048	-0.26383	-0.28947	-0.32457	-0.14891
	1.645	-0.18967	-0.28274	-0.25363	-0.28329	-0.31621	-0.14957
	1.64583	-0.18659	-0.28221	-0.25427	-0.27951	-0.3077	-0.14476
	1.64667	-0.18689	-0.27905	-0.24949	-0.28061	-0.31088	-0.14612
	1.6475	-0.19516	-0.27433	-0.24923	-0.28431	-0.30341	-0.15001
	1.64833	-0.18934	-0.28189	-0.25248	-0.285	-0.3106	-0.14798
	1.64917	-0.19628	-0.28504	-0.25636	-0.27422	-0.31185	-0.15201
	1.65	-0.18699	-0.29311	-0.25944	-0.28096	-0.31926	-0.14532
	1.65083	-0.18729	-0.29221	-0.25475	-0.28882	-0.30835	-0.14751
	1.65167	-0.19311	-0.28298	-0.25257	-0.27709	-0.32051	-0.14404
	1.6525	-0.19098	-0.27638	-0.2527	-0.29114	-0.31352	-0.15133
	1.65333	-0.1912	-0.28362	-0.25298	-0.28201	-0.30676	-0.14577
	1.65417	-0.19744	-0.28273	-0.25761	-0.27717	-0.31012	-0.14636
	1.655	-0.19747	-0.28994	-0.25567	-0.28432	-0.32991	-0.14912
	1.65583	-0.18804	-0.28457	-0.26076	-0.27946	-0.30753	-0.15232
	1.65667	-0.18674	-0.28998	-0.2588	-0.28115	-0.32496	-0.14769
	1.6575	-0.18944	-0.28311	-0.26048	-0.27949	-0.31183	-0.14628
	1.65833	-0.19031	-0.28126	-0.26094	-0.29469	-0.31348	-0.15168
	1.65917	-0.19281	-0.28464	-0.25539	-0.28711	-0.31442	-0.14704
	1.66	-0.19517	-0.28795	-0.26426	-0.28275	-0.30217	-0.14812
	1.66083	-0.19626	-0.28151	-0.25395	-0.27881	-0.31375	-0.14845
	1.66167	-0.18995	-0.28278	-0.25235	-0.2885	-0.3273	-0.14957
	1.6625	-0.18712	-0.28786	-0.25429	-0.28154	-0.31579	-0.14713
	1.66333	-0.1915	-0.2812	-0.25966	-0.28852	-0.31215	-0.14794
	1.66417	-0.19151	-0.27798	-0.2608	-0.28118	-0.31964	-0.15563
	1.665	-0.19361	-0.27794	-0.25096	-0.28721	-0.32232	-0.14774
	1.66583	-0.18898	-0.29244	-0.2587	-0.29685	-0.32326	-0.1452
[truncated: 34,034 more rows]
