# Supplementary material for: Leveraging platinum-protein interactions to overcome chemoresistance
Source: Nat Commun. 2025 Oct 20;16:9263. doi: 10.1038/s41467-025-64295-0 (PMC12537935; doi:10.1038/s41467-025-64295-0)
Supplement: Supplementary file 4 — Source data [file 41467_2025_64295_MOESM4_ESM.zip › Excel files/Source Data Figure S32.xlsx]

## Sheet: Figure S32
Figure S32	HPLC chromatograms (250 nm) showing the transformation of DoxPt5 (50 μM) in the presence of GSH (200 μM) in pH 7.0 PIPES buffer containing 100 mM KCl at 37 °C. Solvent gradient is given in the text.

## Sheet: Figure S32 raw data
Figure S32	time (min)	0 h	2 h	4 h	8 h	12 h	Dox
	0.000833	-0.00022	0.007798	-0.0031	-0.01343	0.004854	0.006854
	0.001667	0.007714	0.001716	0.000367	-0.01564	0.007579	0.000147
	0.0025	0.005678	0.001949	0.000358	-0.00412	0.025267	0.003785
	0.003333	0.010878	-0.00378	0.005651	-0.0006	0.014228	0.000751
	0.004167	0.001819	-0.00484	0.002427	-0.00553	0.019643	0.002944
	0.005	0.007974	-0.00336	0.001168	-0.01064	0.021166	0.00249
	0.005833	0.008558	0.007465	0.001087	-0.00087	0.003417	0.003283
	0.006667	0.001969	-0.01096	-0.0059	0.000276	0.012563	0.004894
	0.0075	0.00571	0.002621	-0.00175	-0.00938	0.016214	0.005776
	0.008333	0.00163	-0.01061	0.006581	-0.00359	0.008819	0.006847
	0.009167	0.005703	-0.00861	0.006867	-0.00072	0.00568	-0.00032
	0.01	0.008408	0.004547	0.003882	-0.00394	0.015763	0.00156
	0.010833	0.003442	-0.00657	-0.00463	-0.00817	0.013778	0.002385
	0.011667	-0.00109	0.000362	0.008097	-0.00306	0.01482	0.003037
	0.0125	0.009366	0.001862	0.001936	-0.00672	0.016436	0.000473
	0.013333	0.009255	-0.00367	0.00659	-0.00213	0.014567	0.005108
	0.014167	-0.00247	-0.00351	0.005298	-0.01059	0.009491	0.00141
	0.015	0.00304	-0.00514	0.000992	-0.01536	0.010922	-0.00206
	0.015833	0.005357	0.003041	-0.00332	-0.01324	0.008449	0.001432
	0.016667	0.000634	-0.00027	0.001264	-0.00299	-0.00292	0.003782
	0.0175	0.000723	-0.00549	-0.00095	-0.01457	0.002862	0.001464
	0.018333	0.013441	-0.00995	-0.00195	-0.00772	-0.00122	0.001611
	0.019167	-0.00192	-0.00725	-0.00093	-0.01656	0.004675	0.007633
	0.02	0.003524	-0.00273	0.003801	-0.01103	0.015486	0.011728
	0.020833	0.004777	-0.00026	0.008312	-0.00507	0.029701	0.008171
	0.021667	0.011601	0.001319	0.004397	-0.00465	0.011539	0.003478
	0.0225	0.006407	0.006934	0.011788	0.001773	0.017108	0.002276
	0.023333	0.003983	0.013862	0.006237	0.005705	0.012186	0.005847
	0.024167	0.012163	0.002212	-0.00278	-0.00549	0.015961	0.006543
	0.025	0.00534	0.012946	0.000835	-0.00581	0.010904	0.006412
	0.025833	0.008084	0.007891	0.006504	-0.00524	0.005637	0.00677
	0.026667	0.005482	0.000315	0.003457	-0.0058	0.014289	0.003852
	0.0275	0.006126	0.004623	0.017635	0.000473	0.012729	0.009219
	0.028333	0.007176	0.002656	0.008531	-0.00357	0.006716	0.005051
	0.029167	0.012131	-0.00702	0.000653	-0.00483	0.003608	0.003746
	0.03	0.007571	-0.00441	-0.00058	0.005003	0.024256	0.003018
	0.030833	0.01326	-0.0006	0.013166	-0.00105	0.009115	0.005329
	0.031667	0.007853	0.00143	0.014993	-0.00066	0.016577	0.004702
	0.0325	0.008433	0.01454	0.015069	-0.01019	0.005378	0.003142
	0.033333	0.01074	-0.00055	0.009089	-0.00288	0.028431	0.007125
	0.034167	0.006108	0.005428	0.003138	-0.01134	0.006377	0.004664
	0.035	0.004524	0.012718	0.004525	-0.00302	0.023812	0.001176
	0.035833	0.013772	0.002679	-0.00032	-7.3e-05	0.019162	0.006243
	0.036667	0.008127	0.005031	0.007845	0.002845	0.012575	0.005466
	0.0375	0.005443	0.007121	0.004206	0.000686	0.007549	0.005767
	0.038333	0.006632	0.013045	0.010958	0.006558	0.005384	-0.00079
	0.039167	0.002449	0.003053	0.005927	0.001373	0.01939	0.0049
	0.04	0.007151	0.003158	-0.00036	-0.00287	0.016676	0.004558
	0.040833	0.010401	0.012322	-0.00075	-0.00098	0.018267	0.001429
	0.041667	0.013224	0.004453	0.006395	-0.00395	0.009812	0.003791
	0.0425	0.012277	0.006531	-0.00102	0.004759	0.014598	0.00554
	0.043333	0.012658	0.004261	0.003557	0.002049	0.012914	0.006553
	0.044167	0.001798	0.007541	0.004349	-0.00482	0.012223	0.007979
	0.045	0.002114	0.004955	0.001226	-0.00458	0.014474	0.010763
	0.045833	0.007515	-0.00741	0.01556	-0.00257	0.023324	0.001886
	0.046667	0.011028	-0.00522	0.004669	-0.00945	0.016818	-0.00055
	0.0475	0.008412	0.000741	0.006614	-0.00526	0.02346	0.006668
	0.048333	0.007749	0.001839	0.003476	-0.00951	0.008042	-0.00026
	0.049167	0.007013	0.007395	-0.0001	-0.00971	0.003935	0.005178
	0.05	0.006361	0.000304	0.002213	-0.01239	0.004514	0.002768
	0.050833	0.004877	-0.01234	0.00341	-0.00902	0.004712	-0.00636
	0.051667	0.002001	-0.00556	0.002275	-0.01661	0.009658	-0.00402
	0.0525	0.000965	-0.00598	-0.00204	-0.01707	0.002066	-0.00743
	0.053333	-0.00416	-0.00852	-0.00776	-0.0237	-0.00158	-0.01266
	0.054167	-0.00496	-0.01592	-0.01965	-0.02882	-0.01489	-0.01208
	0.055	-0.01116	-0.02615	-0.02015	-0.03024	-0.0177	-0.01509
	0.055833	-0.01112	-0.02941	-0.02982	-0.02882	-0.03114	-0.01678
	0.056667	-0.0166	-0.02028	-0.01567	-0.04808	-0.02491	-0.0083
	0.0575	-0.01144	-0.02986	-0.02515	-0.03986	-0.01727	-0.01469
	0.058333	-0.00707	-0.01976	-0.02316	-0.0272	-0.01116	-0.00717
	0.059167	-0.00751	-0.02435	-0.02418	-0.02477	-0.02026	-0.00577
	0.06	-0.00711	-0.02367	-0.01191	-0.01971	-0.00542	-0.00378
	0.060833	0.003389	-0.01039	-0.00849	-0.01813	-0.00558	-0.00141
	0.061667	0.002271	-0.00803	0.000277	-0.01734	-0.00067	-0.00076
	0.0625	0.003147	0.00345	0.00175	0.001493	0.016534	0.009654
	0.063333	0.01861	0.011837	0.017558	0.004623	0.022109	0.015254
	0.064167	0.02055	0.009199	0.016605	0.009101	0.025477	0.015964
	0.065	0.014691	0.024223	0.018464	0.019419	0.034758	0.018502
	0.065833	0.01965	0.032289	0.015274	0.021879	0.052471	0.023009
	0.066667	0.022775	0.034373	0.022527	0.032936	0.048937	0.018304
	0.0675	0.030443	0.030013	0.022165	0.025853	0.046982	0.015836
	0.068333	0.027541	0.033118	0.026218	0.017828	0.041308	0.023546
	0.069167	0.029812	0.034064	0.025856	0.026893	0.045261	0.021328
	0.07	0.025544	0.025431	0.036523	0.018457	0.041259	0.017754
	0.070833	0.024822	0.028746	0.028498	0.022212	0.04528	0.022805
	0.071667	0.022188	0.016577	0.025822	0.024906	0.04021	0.018499
	0.0725	0.025591	0.03369	0.023576	0.020938	0.040784	0.01559
	0.073333	0.026203	0.026633	0.016156	0.024922	0.035739	0.016872
	0.074167	0.022978	0.025472	0.028407	0.013054	0.032113	0.015986
	0.075	0.024996	0.018806	0.023452	0.010896	0.030398	0.014161
	0.075833	0.016773	0.018882	0.022637	0.014224	0.03976	0.018112
	0.076667	0.014801	0.016442	0.027658	0.016003	0.031601	0.014247
	0.0775	0.02055	0.016536	0.024068	0.015254	0.034906	0.016328
	0.078333	0.015449	0.021742	0.01628	0.01684	0.026778	0.011776
	0.079167	0.025559	0.021433	0.020782	0.015701	0.033691	0.013908
	0.08	0.022636	0.018234	0.018932	0.011982	0.025631	0.018403
	0.080833	0.021892	0.018141	0.013658	0.017968	0.034432	0.013947
	0.081667	0.016923	0.016098	0.014244	0.014401	0.031989	0.018377
	0.0825	0.016453	0.021666	0.011507	0.01969	0.03643	0.011015
	0.083333	0.012541	0.019565	0.018517	0.015118	0.032594	0.015862
	0.084167	0.01782	0.019308	0.016924	0.016096	0.025619	0.011434
	0.085	0.019347	0.020195	0.020534	0.018348	0.034506	0.01201
	0.085833	0.019717	0.026756	0.008927	0.01424	0.022288	0.01465
	0.086667	0.021618	0.011621	0.01958	0.015477	0.036794	0.014717
	0.0875	0.014584	0.016915	0.020095	0.00519	0.025298	0.015379
	0.088333	0.014011	0.021754	0.021898	0.007614	0.033136	0.012022
	0.089167	0.01704	0.021123	0.016648	0.0092	0.029091	0.012537
	0.09	0.014762	0.023213	0.013395	0.008337	0.036072	0.006758
	0.090833	0.015994	0.022553	0.014087	0.015784	0.032063	0.010076
	0.091667	0.018411	0.021386	0.021183	0.019752	0.0289	0.012665
	0.0925	0.020094	0.022157	0.020229	0.010001	0.040186	0.009753
	0.093333	0.021415	0.005452	0.016619	0.009361	0.032427	0.01379
	0.094167	0.016008	0.020989	0.018016	0.002231	0.025958	0.011073
	0.095	0.014876	0.01409	0.011822	0.008347	0.037287	0.017105
	0.095833	0.019514	0.011341	0.021521	0.007479	0.025304	0.018064
	0.096667	0.020059	0.020721	0.015865	0.008254	0.030071	0.01247
	0.0975	0.018386	0.020371	0.023548	0.018977	0.02787	0.012825
	0.098333	0.019539	0.029301	0.020925	0.01957	0.038428	0.015238
	0.099167	0.018713	0.020265	0.024506	0.0202	0.030244	0.020538
	0.1	0.016855	0.029213	0.026614	0.016746	0.029091	0.012534
	0.100833	0.026028	0.024497	0.022222	0.011436	0.047253	0.018457
	0.101667	0.018407	0.025921	0.029285	0.020059	0.040056	0.019157
	0.1025	0.023088	0.026954	0.028035	0.013803	0.043991	0.016114
	0.103333	0.018397	0.032815	0.023266	0.02422	0.041382	0.020177
	0.104167	0.022576	0.032996	0.025303	0.025109	0.034851	0.016987
	0.105	0.027467	0.042311	0.027658	0.020548	0.042813	0.016437
	0.105833	0.026082	0.036323	0.027449	0.022238	0.036362	0.015715
	0.106667	0.027086	0.02612	0.027172	0.019045	0.043269	0.027961
	0.1075	0.019831	0.026254	0.02875	0.020881	0.044188	0.017629
	0.108333	0.02674	0.032721	0.03155	0.016991	0.05009	0.021114
	0.109167	0.022682	0.026616	0.02794	0.01672	0.040204	0.017709
	0.11	0.02087	0.02968	0.032422	0.019508	0.040765	0.019538
	0.110833	0.027837	0.029289	0.03382	0.033019	0.03416	0.017255
	0.111667	0.026602	0.024287	0.026242	0.0219	0.042911	0.019819
	0.1125	0.017955	0.03128	0.02526	0.022774	0.043695	0.019956
	0.113333	0.026096	0.019081	0.034587	0.017573	0.04454	0.021657
	0.114167	0.024103	0.03756	0.029566	0.025052	0.049146	0.017773
	0.115	0.019664	0.038441	0.029242	0.017948	0.039606	0.021213
	0.115833	0.021283	0.027194	0.027086	0.035599	0.032797	0.018655
	0.116667	0.020269	0.036778	0.026166	0.022795	0.050115	0.019736
	0.1175	0.026292	0.031875	0.02475	0.021073	0.054031	0.02158
	0.118333	0.019415	0.032966	0.034573	0.025135	0.051694	0.021836
	0.119167	0.024024	0.025956	0.028026	0.015171	0.046686	0.019602
	0.12	0.021657	0.03118	0.029561	0.022009	0.05688	0.020279
	0.120833	0.024298	0.03327	0.027573	0.018806	0.0447	0.017811
	0.121667	0.02469	0.030404	0.027439	0.022982	0.04	0.017214
	0.1225	0.029784	0.033019	0.031945	0.031152	0.046569	0.022715
	0.123333	0.020468	0.027894	0.025298	0.023929	0.054086	0.023396
	0.124167	0.019518	0.038581	0.033071	0.017053	0.03173	0.024934
	0.125	0.024341	0.02884	0.035574	0.023455	0.043177	0.018553
	0.125833	0.020258	0.030725	0.035307	0.016736	0.046883	0.020433
	0.126667	0.021718	0.026814	0.0232	0.018234	0.048604	0.02362
	0.1275	0.020091	0.030013	0.02762	0.015873	0.049745	0.02089
	0.128333	0.023985	0.027947	0.031182	0.025416	0.044681	0.018515
	0.129167	0.023697	0.0377	0.028264	0.025406	0.04795	0.022268
	0.13	0.022423	0.035424	0.026156	0.029707	0.045039	0.018937
	0.130833	0.025484	0.030153	0.032565	0.012731	0.033291	0.022063
	0.131667	0.018468	0.034414	0.028069	0.020954	0.035344	0.020458
	0.1325	0.022657	0.034186	0.030157	0.021853	0.046458	0.019132
	0.133333	0.022095	0.02574	0.027348	0.02047	0.049763	0.018748
	0.134167	0.022134	0.031064	0.028379	0.021926	0.042498	0.022635
	0.135	0.022056	0.031881	0.028708	0.02566	0.039951	0.019292
	0.135833	0.024106	0.039638	0.028188	0.023632	0.039748	0.023639
	0.136667	0.026623	0.03836	0.026366	0.024027	0.030071	0.02074
	0.1375	0.017934	0.029348	0.028092	0.015571	0.031551	0.02432
	0.138333	0.018785	0.031303	0.032933	0.015779	0.035264	0.019956
	0.139167	0.021721	0.029283	0.029389	0.013725	0.041049	0.023498
	0.14	0.020354	0.024351	0.022713	0.024532	0.046297	0.016229
	0.140833	0.023601	0.028058	0.022475	0.025894	0.037003	0.01871
	0.141667	0.020693	0.034607	0.030095	0.020283	0.034666	0.021404
	0.1425	0.018916	0.028723	0.025422	0.015363	0.02922	0.02416
	0.143333	0.017279	0.022624	0.029103	0.012222	0.034327	0.01979
	0.144167	0.016197	0.020236	0.027329	0.022909	0.037231	0.027357
	0.145	0.020212	0.025758	0.033657	0.020038	0.045508	0.021178
	0.145833	0.023177	0.019238	0.023886	0.01452	0.043522	0.013844
	0.146667	0.021194	0.024421	0.021445	0.025614	0.038342	0.013733
	0.1475	0.020283	0.018958	0.026309	0.012763	0.043207	0.0159
	0.148333	0.014488	0.034134	0.033476	0.018676	0.029189	0.016143
	0.149167	0.023946	0.024649	0.028531	0.009153	0.033833	0.024681
	0.15	0.022629	0.023616	0.033462	0.016174	0.03466	0.018892
	0.150833	0.012338	0.028472	0.028159	0.019472	0.036226	0.019125
	0.151667	0.018379	0.024421	0.024759	0.01969	0.044731	0.016805
	0.1525	0.018827	0.023242	0.025231	0.016913	0.047	0.018432
	0.153333	0.024654	0.031577	0.021388	0.021474	0.041067	0.018751
	0.154167	0.0174	0.025665	0.020472	0.033149	0.035591	0.021427
	0.155	0.01641	0.025793	0.019418	0.016034	0.033679	0.020135
	0.155833	0.022622	0.028776	0.024354	0.016918	0.028011	0.022626
	0.156667	0.02071	0.020639	0.022823	0.003427	0.0414	0.020119
	0.1575	0.015054	0.021731	0.035532	0.012581	0.041061	0.018349
	0.158333	0.01851	0.021853	0.028588	0.008472	0.044392	0.015066
	0.159167	0.018596	0.02581	0.023653	0.018879	0.03741	0.018448
	0.16	0.019674	0.026563	0.022813	0.014557	0.038533	0.019112
	0.160833	0.027833	0.024456	0.024182	0.021879	0.031095	0.01356
	0.161667	0.022675	0.02811	0.023638	0.018525	0.035511	0.0205
	0.1625	0.015997	0.029015	0.016977	0.027501	0.037928	0.020327
	0.163333	0.020942	0.031262	0.027344	0.020647	0.043047	0.023083
	0.164167	0.015527	0.019156	0.023643	0.018946	0.034573	0.018902
	0.165	0.020557	0.022536	0.022947	0.027538	0.029862	0.0155
	0.165833	0.023092	0.027311	0.019528	0.029956	0.045785	0.017684
	0.166667	0.019329	0.021958	0.019447	0.017157	0.041561	0.017719
	0.1675	0.021881	0.03027	0.022608	0.022571	0.027259	0.014436
	0.168333	0.016012	0.029272	0.026719	0.022977	0.031403	0.015641
	0.169167	0.017026	0.02626	0.027158	0.013241	0.039427	0.019033
	0.17	0.016948	0.017808	0.027215	0.012794	0.038921	0.015727
	0.170833	0.016837	0.027019	0.023233	0.025926	0.039217	0.020605
	0.171667	0.025719	0.028682	0.021812	0.016185	0.038008	0.020116
	0.1725	0.017692	0.031513	0.024211	0.017251	0.041283	0.01745
	0.173333	0.018913	0.029207	0.01659	0.009002	0.041468	0.02189
	0.174167	0.021066	0.020149	0.007086	0.012695	0.03128	0.01739
	0.175	0.022953	0.024701	0.027062	0.013641	0.038082	0.018249
	0.175833	0.019646	0.016372	0.027453	0.022295	0.038835	0.016236
	0.176667	0.017649	0.035511	0.022613	0.015285	0.050189	0.016872
	0.1775	0.023149	0.033083	0.030157	0.013142	0.041616	0.016015
	0.178333	0.018728	0.02748	0.019022	0.017521	0.040364	0.015379
	0.179167	0.015777	0.028519	0.020601	0.018613	0.03754	0.009491
	0.18	0.018809	0.028781	0.018269	0.010287	0.031194	0.020717
	0.180833	0.01809	0.026382	0.020935	0.019695	0.035671	0.015593
	0.181667	0.019116	0.030783	0.021283	0.011473	0.040383	0.017604
	0.1825	0.02395	0.019098	0.018746	0.014822	0.042412	0.019595
	0.183333	0.019197	0.020878	0.029561	0.00829	0.044934	0.017383
	0.184167	0.014951	0.030918	0.023939	0.01955	0.028326	0.018927
	0.185	0.021832	0.037507	0.027058	0.018603	0.032705	0.014979
	0.185833	0.013445	0.037122	0.026495	0.014635	0.029738	0.014177
	0.186667	0.02117	0.036433	0.022661	0.01011	0.031157	0.014311
	0.1875	0.02218	0.020009	0.023958	0.017214	0.029991	0.018214
	0.188333	0.011462	0.020867	0.022956	0.003328	0.038909	0.016002
	0.189167	0.016855	0.020943	0.030386	0.016694	0.032113	0.018253
	0.19	0.016015	0.024783	0.027029	0.011967	0.045132	0.018147
	0.190833	0.012591	0.021001	0.021669	0.015878	0.038533	0.014867
	0.191667	0.018364	0.017832	0.016318	0.015446	0.038533	0.013467
	0.1925	0.018016	0.028239	0.025141	0.014884	0.034931	0.018198
	0.193333	0.015663	0.018701	0.023395	0.014328	0.024922	0.017271
	0.194167	0.014011	0.019991	0.020462	0.006194	0.029892	0.01792
	0.195	0.022002	0.018357	0.023233	0.004805	0.031385	0.012428
	0.195833	0.018461	0.012818	0.016519	0.015337	0.032402	0.015232
	0.196667	0.013858	0.026172	0.019633	0.013548	0.032131	0.014803
	0.1975	0.013142	0.026779	0.017854	0.010781	0.028203	0.016175
	0.198333	0.01688	0.015024	0.017873	0.012513	0.0219	0.018246
	0.199167	0.006475	0.020341	0.016586	0.007395	0.030336	0.014561
	0.2	0.018717	0.015853	0.018517	0.008222	0.026537	0.017485
	0.200833	0.00901	0.024561	0.022084	0.006974	0.039439	0.015465
	0.201667	0.015517	0.020616	0.012504	0.008046	0.030435	0.0092
	0.2025	0.013687	0.018141	0.018851	0.007562	0.037521	0.01371
	0.203333	0.018443	0.016267	0.009471	0.007421	0.028357	0.012809
	0.204167	0.01698	0.023808	0.00824	0.011358	0.032618	0.010514
	0.205	0.007507	0.017937	0.021097	0.004779	0.027555	0.021577
	0.205833	0.011911	0.009094	0.013281	0.009304	0.030139	0.013058
	0.206667	0.008839	0.01189	0.019828	0.008092	0.033155	0.011322
	0.2075	0.018895	0.010792	0.006299	0.006449	0.033112	0.012962
	0.208333	0.01153	0.017931	0.016843	0.001701	0.022516	0.010025
	0.209167	0.018507	0.012695	0.015565	0.006366	0.027697	0.011322
	0.21	0.014047	0.016968	0.016366	0.002814	0.029498	0.011457
	0.210833	0.016588	0.009987	0.014711	0.012523	0.021339	0.014605
	0.211667	0.014143	0.012076	-0.00131	0.002283	0.02008	0.016472
	0.2125	0.012694	0.00265	0.016433	-0.00333	0.028671	0.011441
	0.213333	0.012203	0.004669	0.011097	0.000884	0.021659	0.014103
	0.214167	0.010615	0.013582	0.015713	0.004577	0.025051	0.011195
	0.215	0.017008	0.01468	0.011931	0.005424	0.025421	0.015695
	0.215833	0.012085	0.011895	0.013104	0.004181	0.01976	0.009785
	0.216667	0.009205	0.01552	0.011092	-0.00038	0.020888	0.013592
	0.2175	0.011676	0.013442	0.019604	0.004057	0.018236	0.008164
	0.218333	0.012591	0.006047	0.011144	0.0079	0.02774	0.011779
	0.219167	0.010971	0.005761	0.014044	0.002554	0.026303	0.011543
	0.22	0.009946	0.010378	0.010701	-0.00537	0.027426	0.006409
	0.220833	0.005297	0.011388	0.014215	0.005352	0.017274	0.009104
	0.221667	0.01195	0.01876	0.008264	0.006517	0.017077	0.014746
	0.2225	0.012117	0.007051	0.013152	0.008971	0.023805	0.011648
	0.223333	0.005909	0.013781	0.007377	0.000468	0.023275	0.014644
	0.224167	0.009846	0.015036	0.007339	0.008378	0.01807	0.013969
	0.225	0.012032	0.014359	0.018755	-0.00381	0.018341	0.01605
	0.225833	0.011573	0.01618	0.004669	-0.00453	0.028326	0.011616
	0.226667	0.006468	0.006566	0.010472	-0.00476	0.014215	0.009478
	0.2275	0.008305	0.013547	0.010205	0.002845	0.015455	0.009078
	0.228333	0.016656	0.009158	0.011249	0.005716	0.019969	0.007231
	0.229167	0.010462	0.010069	0.010596	-0.00056	0.027025	0.010907
	0.23	0.010142	-0.00023	0.008331	0.010791	0.024903	0.013621
	0.230833	0.007062	0.006467	0.016132	-0.00451	0.019858	0.009587
	0.231667	0.007429	0.006636	0.017534	-0.00167	0.018865	0.011108
	0.2325	0.005478	0.002942	0.007897	0.001857	0.020537	0.009273
	0.233333	0.0087	0.012345	0.005126	-0.00144	0.024903	0.003002
	0.234167	0.0108	0.013244	0.002303	0.002013	0.014881	0.01106
	0.235	0.014584	0.01308	0.013858	0.000291	0.022985	0.006937
	0.235833	0.009099	0.01196	0.004692	-0.00098	0.013229	0.013851
	0.236667	0.011103	0.005148	0.009943	0.007401	0.01667	0.011067
	0.2375	0.006571	0.002055	0.011712	0.000806	0.02317	0.00779
	0.238333	0.005973	0.008428	0.010133	-0.00395	0.024237	0.010319
	0.239167	0.012313	0.005656	0.013233	0.001581	0.017256	0.0102
	0.24	0.007255	0.011469	0.001769	0.002106	0.02214	0.00607
	0.240833	0.007166	0.005358	0.008603	0.005773	0.012661	0.007515
	0.241667	0.014104	0.003841	0.004902	0.004894	0.004558	0.006694
	0.2425	0.007041	0.001693	0.009413	-0.00697	0.022473	0.005722
	0.243333	0.007664	-0.00243	0.007635	0.004389	0.017095	0.009452
	0.244167	0.009924	0.013973	0.008026	0.002361	0.017595	0.008155
	0.245	0.005984	5.84e-06	0.013281	0.000229	0.025532	0.004526
	0.245833	0.007087	0.003245	0.012833	-0.00162	0.025643	0.008787
	0.246667	0.013452	0.005603	0.008345	-0.00412	0.022023	0.009225
	0.2475	0.012676	0.006893	0.008927	-0.00418	0.021992	0.003714
	0.248333	0.007134	0.013296	0.008011	-0.00022	0.020235	0.008813
	0.249167	0.009159	0.00056	0.010482	0.004161	0.015103	0.002676
	0.25	0.005902	0.002895	0.006566	-0.00186	0.024157	0.009014
	0.250833	0.007846	0.004179	0.012766	0.002049	0.019032	0.009778
	0.251667	0.011615	-0.00587	0.015346	0.000109	0.021511	0.008372
	0.2525	0.009035	0.009543	0.002961	0.00441	0.015819	-0.00074
	0.253333	0.010255	0.007103	0.012527	-0.0038	0.011459	0.003366
	0.254167	0.013327	0.004897	0.010753	0.012112	0.021425	0.009782
	0.255	0.004282	0.003315	0.008765	0.000744	0.012359	0.005115
	0.255833	0.010544	0.006181	0.002475	-0.00515	0.014111	0.012176
	0.256667	0.006678	-0.00314	0.015241	-0.00275	0.034296	0.007614
	0.2575	0.007564	0.003263	0.004969	0.00012	0.012149	0.008241
	0.258333	0.014798	0.017983	0.009905	-0.00772	0.016436	0.003034
	0.259167	0.011993	0.004366	0.003639	0.003958	0.013765	0.002771
	0.26	0.007123	0.00216	0.002322	0.007884	0.009855	0.008023
	0.260833	0.006913	0.00108	0.009318	-0.00439	0.019686	0.005997
	0.261667	0.00812	0.006029	0.006409	0.005289	0.028764	0.007112
	0.2625	0.002834	0.014755	0.007105	0.000203	0.019242	0.011492
	0.263333	0.004126	0.003514	0.008512	-0.0115	0.015597	0.008615
	0.264167	0.004827	0.00335	0.005188	-0.00157	0.019889	0.008372
	0.265	0.010138	0.004518	0.00506	0.001524	0.017058	0.006863
	0.265833	0.019098	0.01231	0.003772	-0.00367	0.017472	0.011639
	0.266667	0.008572	0.006269	-0.00338	-0.00052	0.022103	0.005022
	0.2675	0.007112	0.013973	0.00701	0.01102	0.011039	0.01302
	0.268333	0.004482	0.003234	0.013634	5.2e-06	0.021339	0.00741
	0.269167	0.009686	0.005428	0.008092	-0.0046	0.011619	0.011505
	0.27	0.009921	0.009485	0.01309	-0.00529	0.018724	0.005792
	0.270833	0.006187	0.009963	0.007601	0.00466	0.019112	0.004258
	0.271667	0.009693	0.00715	0.016166	0.000369	0.01881	0.007586
	0.2725	0.012256	0.005691	0.005379	-0.00382	0.021289	0.00694
	0.273333	0.00629	0.007862	0.012241	0.001846	0.018341	0.009475
	0.274167	0.004905	0.004459	0.001054	0.002033	0.015776	0.00827
	0.275	0.004798	0.020341	0.009089	-0.00724	0.019057	0.013323
	0.275833	0.007226	0.003619	0.004068	0.006012	0.01371	0.011639
	0.276667	0.003866	0.009958	0.01051	-0.00538	0.013919	0.006767
	0.2775	0.014513	0.01245	0.010501	0.003266	0.013408	0.00592
	0.278333	0.011188	0.006887	0.010634	0.001919	0.027321	0.008043
	0.279167	0.008006	0.009345	0.007487	0.009164	0.014086	0.007646
	0.28	0.006852	0.014674	0.008383	-0.00809	0.008498	0.009964
	0.280833	0.008372	-0.00105	0.007191	-0.00539	0.015313	0.010549
	0.281667	0.005792	0.004938	0.003672	0.003266	0.021289	0.008679
	0.2825	0.012584	0.001862	0.007482	-0.00197	0.029596	0.009516
	0.283333	0.011177	0.008796	0.006843	0.003068	0.015184	0.009209
	0.284167	0.010028	-0.00044	0.001154	0.000614	0.011712	0.004897
	0.285	0.013566	0.002323	0.008088	0.000895	0.003312	0.011728
	0.285833	0.009636	0.009514	0.010114	-0.00431	0.008363	0.01053
	0.286667	0.005208	0.003467	0.006471	0.003911	0.017632	0.006029
	0.2875	0.008864	0.007179	0.010935	0.004915	0.01358	0.010616
	0.288333	0.009615	0.010535	0.011612	-0.00076	0.026821	0.009551
	0.289167	0.004827	0.004506	0.003796	-0.00348	0.02589	0.00725
	0.29	0.00996	0.01193	0.014158	-0.00148	0.013728	0.007646
	0.290833	0.006279	0.013541	0.008546	0.003937	0.008474	0.009532
	0.291667	0.008622	0.007068	0.008851	-0.0045	0.017484	0.007359
	0.2925	0.014196	0.006531	0.003185	0.00351	0.008215	0.007077
	0.293333	0.010085	0.005965	0.017563	-0.00101	0.004897	0.011866
	0.294167	0.007411	0.002977	0.005389	0.00117	0.02251	0.006256
	0.295	0.00891	0.005026	0.01176	0.00012	0.021258	0.005473
	0.295833	0.010088	0.009181	0.002513	0.004249	0.016781	0.008455
	0.296667	0.008579	0.010775	0.013329	0.000291	0.017293	0.007052
	0.2975	0.01158	0.006129	0.00836	-0.00234	0.01786	0.005776
	0.298333	0.012366	0.002621	0.004592	-0.00068	0.005686	0.014375
	0.299167	0.010433	-0.00075	0.005618	0.000374	0.014777	0.012406
	0.3	0.009287	0.0159	0.006667	-0.00577	0.010762	0.007598
	0.300833	0.004272	0.006438	0.014711	0.001867	0.029775	0.006617
	0.301667	0.010893	0.00272	0.005436	0.006329	0.010583	0.011968
	0.3025	0.012865	0.009415	0.004692	0.00349	0.022116	0.009475
	0.303333	0.01295	0.016361	0.008917	0.00246	0.020352	0.007304
	0.304167	0.007376	0.007296	0.007873	0.005991	0.015776	0.006502
	0.305	0.005706	0.007296	0.007644	0.005658	0.026729	0.009833
	0.305833	0.008134	0.005376	0.013576	0.002574	0.018095	0.011498
	0.306667	0.004492	0.001646	0.009165	-0.00164	0.018822	0.007368
	0.3075	0.010601	0.006164	0.008274	0.004842	0.011582	0.010351
	0.308333	0.00896	0.014254	0.008698	0.008217	0.030639	0.010523
	0.309167	0.011469	0.012257	0.011268	0.005003	0.022245	0.007419
	0.31	0.007183	0.015292	0.003305	0.004878	0.022819	0.003823
	0.310833	0.013043	0.011884	0.005632	0.001222	0.014314	0.014644
	0.311667	0.005179	0.012158	0.008984	0.009866	0.020327	0.009174
	0.3125	0.011138	0.014324	0.00773	-0.00128	0.018107	0.007605
	0.313333	0.005005	0.012969	0.014354	0.002413	0.023744	0.006048
	0.314167	0.007999	0.012438	0.002051	-0.00188	0.018656	0.007649
	0.315	0.013246	0.013325	0.00803	0.004327	0.022553	0.007621
	0.315833	0.010683	0.009672	0.003925	-0.00257	0.025039	0.006153
	0.316667	0.01179	0.01468	0.013739	0.005482	0.019007	0.010792
	0.3175	0.013231	-0.00118	0.010496	0.003084	0.010139	0.008199
	0.318333	0.010893	0.006245	0.013944	-0.00412	0.028696	0.01184
	0.319167	0.005236	0.014685	0.015164	0.001799	0.020265	0.010491
	0.32	0.011078	-0.00062	0.009599	0.002486	0.02259	0.007921
	0.320833	0.010377	0.014685	0.006137	0.00415	0.016984	0.003289
	0.321667	0.010562	0.017108	0.001717	0.003412	0.017762	0.006217
	0.3225	0.012153	-0.00171	0.007725	0.007265	0.019236	0.010862
	0.323333	0.009205	0.009234	0.01104	0.008233	0.015776	0.00944
	0.324167	0.012242	0.012596	0.009742	-0.00958	0.02256	0.009782
	0.325	0.01053	0.007337	0.009337	0.00402	0.017829	0.012924
	0.325833	0.004635	0.007792	0.003863	0.002964	0.021776	0.00593
	0.326667	0.015122	0.007354	0.008541	-0.00164	0.023078	0.009347
	0.3275	0.012932	0.00624	0.012008	0.004655	0.020531	0.00607
	0.328333	0.01462	0.005598	0.003653	0.012222	0.03128	0.010574
	0.329167	0.015574	0.015719	0.011645	0.005877	0.024453	0.009695
	0.33	0.018998	0.005247	0.004392	0.001508	0.029091	0.010936
	0.330833	0.006044	0.003426	0.018207	0.00272	0.021758	0.010277
	0.331667	0.008244	0.015409	0.011588	-0.00384	0.02536	0.01051
	0.3325	0.014787	0.019507	0.008259	-0.00282	0.024669	0.002711
	0.333333	0.010978	0.007016	0.014211	-0.00218	0.025526	0.011412
	0.334167	0.017257	0.014382	0.00423	0.008061	0.021844	0.006
	0.335	0.017062	0.023301	0.006533	0.005414	0.024299	0.010491
	0.335833	0.011587	0.013693	0.008174	0.014541	0.019118	0.011441
	0.336667	0.012423	0.016728	0.016404	0.004587	0.024656	0.014807
	0.3375	0.013278	0.008533	0.020644	-0.00278	0.022467	0.011904
	0.338333	0.01358	-1.8e-05	0.00968	0.00907	0.020605	0.012774
	0.339167	0.011516	0.013792	0.012003	0.004623	0.027981	0.008263
	0.34	0.016246	0.018316	0.019337	0.009523	0.028418	0.01262
	0.340833	0.015883	0.015071	-0.00049	0.005549	0.031262	0.015746
	0.341667	0.006343	0.008884	0.011226	-0.00129	0.021277	0.008768
	0.3425	0.006913	0.013039	0.014983	0.003963	0.027142	0.010878
	0.343333	0.011323	0.011172	0.015765	0.001607	0.023775	0.014532
	0.344167	0.009173	0.01594	0.015007	0.005768	0.026396	0.008477
	0.345	0.014655	0.010343	0.011049	0.006829	0.020629	0.004987
	0.345833	0.016389	0.019016	0.009566	0.003053	0.032205	0.015091
	0.346667	0.011654	0.02012	0.013853	0.010781	0.02338	0.014503
	0.3475	0.014125	0.013063	0.007864	0.00428	0.035289	0.011287
	0.348333	0.015926	0.010956	0.011607	0.008482	0.022868	0.018559
	0.349167	0.009722	0.018223	0.017678	0.002777	0.031385	0.011463
	0.35	0.010437	0.016565	0.011502	0.009502	0.031823	0.011827
	0.350833	0.013627	0.013145	0.006443	0.004509	0.023583	0.009302
	0.351667	0.016716	0.007932	0.011578	0.006314	0.025976	0.010533
	0.3525	0.020365	0.019407	0.014568	0.005305	0.031305	0.010549
	0.353333	0.020749	0.011032	0.012699	0.010984	0.032914	0.009245
	0.354167	0.015179	0.010658	0.011865	0.010516	0.031218	0.009798
	0.355	0.014281	0.011907	0.011669	0.005674	0.027802	0.011092
	0.355833	0.016367	0.012368	0.016285	0.008061	0.024434	0.010859
	0.356667	0.009633	0.010465	0.012294	0.00246	0.037626	0.011287
	0.3575	0.013139	0.014178	0.014297	0.008477	0.03704	0.012722
	0.358333	0.013182	0.009421	0.014821	0.008904	0.02293	0.013439
	0.359167	0.01531	0.012094	0.010906	0.008618	0.031181	0.006882
	0.36	0.017845	0.018573	0.019466	0.007525	0.032859	0.014033
	0.360833	0.014865	0.02138	0.014959	0.006756	0.012347	0.013141
	0.361667	0.014912	0.013419	0.020915	0.002346	0.040142	0.010184
	0.3625	0.009245	0.011049	0.01897	0.005622	0.027851	0.019439
	0.363333	0.016165	0.018532	0.025408	0.009288	0.028893	0.01068
	0.364167	0.015467	0.02295	0.016648	0.010344	0.028357	0.007611
	0.365	0.01809	0.018853	0.010834	0.002564	0.025286	0.010734
	0.365833	0.018197	0.020908	0.013648	0.00854	0.028603	0.013646
	0.366667	0.022223	0.016407	0.016571	0.008919	0.027364	0.01513
	0.3675	0.016549	0.015789	0.013534	0.020236	0.026661	0.012515
	0.368333	0.011601	0.009917	0.016605	0.011462	0.036615	0.012722
	0.369167	0.015812	0.017662	0.014878	0.007942	0.028554	0.012524
	0.37	0.020358	0.02389	0.017558	0.008222	0.030047	0.016964
	0.370833	0.012078	0.019524	0.017625	0.018431	0.030306	0.021916
	0.371667	0.015627	0.021555	0.011712	0.005019	0.026957	0.013924
	0.3725	0.018421	0.02159	0.011473	0.009054	0.022566	0.015599
	0.373333	0.007853	0.018176	0.01805	0.006444	0.030491	0.018774
	0.374167	0.005322	0.018754	0.021965	0.006288	0.028887	0.011642
	0.375	0.011405	0.029429	0.01773	0.004239	0.02684	0.011898
	0.375833	0.015232	0.016226	0.015327	0.000879	0.034185	0.008318
	0.376667	0.016634	0.015923	0.014063	0.016861	0.025168	0.010859
	0.3775	0.017955	0.019658	0.014091	0.013527	0.034728	0.008177
	0.378333	0.019671	0.026032	0.017215	0.011358	0.024552	0.007697
	0.379167	0.010643	0.016752	0.009061	0.015342	0.02663	0.012646
	0.38	0.013292	0.023738	0.018445	0.018832	0.029751	0.017498
	0.380833	0.018322	0.022904	0.015565	0.002985	0.034678	0.012454
	0.381667	0.012117	0.009742	0.024125	0.002564	0.028061	0.015689
	0.3825	0.019318	0.02047	0.015627	0.009533	0.030275	0.009571
	0.383333	0.016958	0.014913	0.014015	0.018083	0.027241	0.013093
	0.384167	0.014865	0.024585	0.017797	0.011218	0.029942	0.015168
	0.385	0.018785	0.019524	0.010548	0.014505	0.029122	0.015513
	0.385833	0.014039	0.012427	0.011664	0.014245	0.04433	0.015593
	0.386667	0.014716	0.01946	0.019933	0.010687	0.025902	0.014551
	0.3875	0.01226	0.014814	0.022418	0.007702	0.040321	0.015996
	0.388333	0.013011	0.011376	0.016795	-0.00055	0.033143	0.015996
	0.389167	0.012957	0.018164	0.021268	0.012185	0.036775	0.008445
	0.39	0.019895	0.014318	0.011974	0.009008	0.037657	0.014433
	0.390833	0.017364	0.024923	0.013228	0.007978	0.019865	0.012754
	0.391667	0.013242	0.01046	0.019862	0.00623	0.02037	0.016168
	0.3925	0.01772	0.009917	0.019881	-0.00081	0.029886	0.012141
	0.393333	0.008169	0.006835	0.017968	0.013943	0.025088	0.011722
	0.394167	0.012373	0.001518	0.012484	0.01088	0.029313	0.014612
	0.395	0.015923	0.024199	0.017563	0.006376	0.038644	0.010939
	0.395833	0.018108	0.02403	0.021507	0.010053	0.03136	0.010641
	0.396667	0.013338	0.022092	0.013219	0.005539	0.020531	0.014669
	0.3975	0.01872	0.006327	0.014483	0.011878	0.022486	0.010961
	0.398333	0.009131	0.015351	0.024196	0.000182	0.018119	0.015411
	0.399167	0.006059	0.012625	0.00948	0.003812	0.031144	0.015094
	0.4	0.012092	0.012853	0.007563	0.000671	0.031625	0.006198
	0.400833	0.012196	0.017872	0.017387	0.005118	0.029276	0.015235
	0.401667	0.011516	0.021801	0.011526	0.013683	0.022473	0.014835
	0.4025	0.012238	0.009444	0.015951	0.010786	0.028881	0.006646
	0.403333	0.02034	0.025816	0.010391	0.008222	0.034395	0.011278
	0.404167	0.010088	0.018182	0.015551	0.011026	0.026772	0.008938
	0.405	0.007646	0.010267	0.016214	0.004389	0.029825	0.014573
	0.405833	0.007949	0.015345	0.016347	0.002642	0.02008	0.013665
	0.406667	0.008376	0.008107	0.019938	0.007463	0.023392	0.015644
	0.4075	0.010537	0.01475	0.008631	0.013428	0.035782	0.008903
	0.408333	0.015634	0.013536	0.011464	0.009023	0.030972	0.007921
	0.409167	0.020959	0.018065	0.012246	0.002476	0.011039	0.014084
	0.41	0.015712	0.020201	0.013033	0.00479	0.021117	0.017597
	0.410833	0.014128	0.005668	0.012656	0.002507	0.022048	0.011137
	0.411667	0.005849	0.01053	0.010463	0.008846	0.030336	0.018326
	0.4125	0.005884	0.016501	0.016018	0.01219	0.020438	0.008979
	0.413333	0.008714	0.013973	0.007825	0.002621	0.026063	0.012128
	0.414167	0.012544	0.010109	0.010787	0.002216	0.033741	0.009858
	0.415	0.018646	0.013763	0.022141	0.003895	0.019458	0.00858
	0.415833	0.020838	0.01925	0.011001	0.001165	0.025742	0.009296
	0.416667	0.013374	0.018193	0.006919	0.006449	0.029572	0.008573
	0.4175	0.013936	0.014691	0.021516	0.002918	0.016312	0.009286
	0.418333	0.010619	0.012333	0.01588	0.003968	0.027561	0.016015
	0.419167	0.007401	0.017656	0.014473	0.00713	0.023275	0.01076
	0.42	0.012149	0.012397	0.010062	0.006844	0.026476	0.014401
	0.420833	0.01174	0.011148	0.013524	0.011265	0.028468	0.01051
	0.421667	0.012861	0.009339	0.016609	0.005367	0.013833	0.006291
	0.4225	0.013043	0.010699	0.016771	0.014765	0.024305	0.010523
	0.423333	0.010134	0.005697	0.01938	0.005284	0.028893	0.012227
	0.424167	0.009109	-0.00395	0.015904	0.001909	0.030725	0.011652
	0.425	0.010658	0.010343	0.019924	0.007385	0.024447	0.016293
	0.425833	0.015791	0.01308	0.013767	0.00765	0.032754	0.014819
	0.426667	0.014139	0.024071	0.004173	0.012383	0.023627	0.010741
	0.4275	0.011872	0.018619	0.017244	0.008238	0.020592	0.013758
	0.428333	0.014335	0.009736	0.00856	0.010708	0.027191	0.010408
	0.429167	0.013545	0.004448	0.014492	-0.00031	0.02309	0.00608
	0.43	0.008896	0.009812	0.009366	-0.00392	0.017947	0.012882
	0.430833	0.005258	0.00994	0.010415	0.007796	0.021363	0.014998
	0.431667	0.011163	0.006496	0.006552	0.004577	0.02737	0.015427
	0.4325	0.013972	0.004979	0.010501	0.009621	0.030084	0.011786
	0.433333	0.007248	0.011995	0.005813	0.004925	0.015128	0.012339
	0.434167	0.01185	0.0257	0.003991	0.00298	0.028055	0.006962
	0.435	0.01379	0.006327	0.014525	0.005924	0.02869	0.008465
	0.435833	0.007892	0.015363	0.006795	0.003183	0.017959	0.007803
	0.436667	0.007148	0.012923	0.011464	-0.00338	0.029825	0.006639
	0.4375	0.009191	0.009368	0.024316	0.010032	0.022153	0.01504
	0.438333	0.011911	0.009053	0.007997	-0.00173	0.028184	0.011495
	0.439167	0.013018	0.009211	0.009304	0.006017	0.028764	0.003698
	0.44	0.011274	0.019869	0.01123	0.007713	0.024231	0.006473
	0.440833	0.008842	0.016898	0.014716	0.000629	0.021166	0.007311
	0.441667	0.007828	0.014452	0.013939	0.00803	0.021369	0.010763
	0.4425	0.009551	0.016005	0.009404	0.007364	0.023676	0.013285
	0.443333	0.005464	0.006263	0.007568	-0.00379	0.015548	0.013017
	0.444167	0.011284	0.006759	0.009742	0.001071	0.030848	0.014944
	0.445	0.011217	0.007518	0.005489	0.009278	0.023633	0.006729
	0.445833	0.009974	0.01981	0.010682	0.002148	0.02613	0.01457
	0.446667	0.00996	0.020061	0.017792	0.012393	0.021209	0.007109
	0.4475	0.008191	0.023627	0.011006	0.008836	0.028523	0.013001
	0.448333	0.009832	0.022968	0.010696	0.014442	0.021123	0.009839
	0.449167	0.0162	0.00879	0.009218	0.004129	0.025884	0.012691
	0.45	0.011686	-8.8e-05	0.013658	0.005944	0.027833	0.013637
	0.450833	0.012986	0.025559	0.011254	0.013537	0.03107	0.007713
	0.451667	0.013612	0.018316	0.016147	0.000858	0.025508	0.005463
	0.4525	0.014029	0.016437	0.012146	0.005414	0.023207	0.009714
	0.453333	0.003823	0.020493	0.011311	0.001617	0.019815	0.016418
	0.454167	0.008105	0.016775	0.012713	-0.00138	0.029763	0.013336
	0.455	0.015752	0.015182	0.009876	0.004634	0.027814	0.010926
	0.455833	0.010676	0.007915	0.011063	0.014765	0.023287	0.01154
	0.456667	0.013986	0.00917	0.009027	0.001846	0.02399	0.00623
	0.4575	0.012875	0.014575	0.012351	0.003562	0.023423	0.00913
	0.458333	0.010579	0.017668	0.002914	0.004452	0.018545	0.00483
	0.459167	0.014025	0.005954	0.01061	0.001966	0.026007	0.011533
	0.46	0.014253	0.010623	0.015198	0.003791	0.020401	0.008206
	0.460833	-0.00153	0.006666	0.004855	0.004769	0.020999	0.015699
	0.461667	0.010544	0.005177	0.016333	0.007297	0.024872	0.007976
	0.4625	0.012722	0.015485	0.015107	-0.00081	0.031286	0.007221
	0.463333	0.013093	0.012071	0.021397	0.004707	0.021123	0.005102
	0.464167	0.011359	0.016635	0.009409	0.001446	0.025014	0.011447
	0.465	0.015905	0.014061	0.009509	0.011795	0.020709	0.00671
	0.465833	0.009109	0.011376	0.014077	0.003942	0.028085	0.014567
	0.466667	0.00812	0.005743	0.004578	0.00376	0.01852	0.009436
	0.4675	0.006852	0.010927	0.007387	0.001695	0.024644	0.010456
	0.468333	0.009433	0.01988	0.017868	0.010604	0.032575	0.009737
	0.469167	0.007959	0.005031	0.013557	0.013907	0.028184	0.011501
	0.47	0.008081	0.014575	0.010086	0.00596	0.030287	0.016188
	0.470833	0.017702	0.01179	0.004917	0.010578	0.028616	0.01012
	0.471667	0.011234	0.016903	0.012742	0.008763	0.014758	0.010594
	0.4725	0.008412	0.000893	0.007682	0.002122	0.018236	0.012195
	0.473333	0.009277	0.005171	0.013543	-0.00274	0.027074	0.010104
	0.474167	0.008988	0.010016	0.01207	0.001311	0.026315	0.010721
	0.475	0.012277	0.008335	0.010091	0.002626	0.031687	0.009114
	0.475833	0.016271	0.010652	0.010539	0.008898	0.025828	0.008695
	0.476667	0.010846	0.0196	0.015365	0.003006	0.021733	0.011716
	0.4775	0.010953	0.004541	0.005174	0.001524	0.024774	0.006006
	0.478333	0.006429	0.01803	0.004659	0.010069	0.023929	0.009635
	0.479167	0.006233	0.011744	0.016471	0.018005	0.021197	0.008743
	0.48	0.013787	0.010594	0.015083	0.006137	0.019421	0.010104
	0.480833	0.010928	0.002411	0.014626	-0.00261	0.024576	0.015782
	0.481667	0.011249	0.011364	0.010839	0.000869	0.019143	0.009929
	0.4825	0.012822	0.009888	0.001955	0.002554	0.033562	0.00718
	0.483333	0.010576	0.013851	0.012413	0.005866	0.021869	0.012185
	0.484167	0.010291	0.01273	0.01195	0.004103	0.026673	0.011511
	0.485	0.017521	0.003969	0.013562	0.012034	0.018341	0.007352
	0.485833	0.013627	0.020248	0.008722	-0.00414	0.029874	0.01216
	0.486667	0.006628	0.008107	0.012885	0.007427	0.024206	0.012949
	0.4875	0.00854	0.011895	0.008212	-0.00182	0.022961	0.010018
	0.488333	0.013623	0.005522	0.010272	0.00233	0.030158	0.012473
	0.489167	0.013018	0.010203	0.013619	0.000952	0.022146	0.013707
	0.49	0.013573	0.011137	0.009246	0.008883	0.016201	0.006048
	0.490833	0.012989	0.005562	0.009232	0.006673	0.016078	0.013538
	0.491667	0.014655	0.007722	0.014812	0.006704	0.009368	0.012585
	0.4925	0.007066	0.001815	0.011345	-0.00051	0.026112	0.011185
	0.493333	0.011263	0.003806	0.011922	0.005638	0.035375	0.01045
	0.494167	0.012708	0.016057	0.014888	0.007567	0.022023	0.009986
	0.495	0.012961	0.018999	0.008674	-0.00256	0.027148	0.005553
	0.495833	0.014951	0.015036	0.010496	0.008701	0.024447	0.00983
	0.496667	0.011505	0.010022	0.012813	0.011998	0.022424	0.01224
	0.4975	0.01064	0.007594	0.017711	0.002938	0.032372	0.011358
	0.498333	0.012982	0.015468	0.012756	0.000208	0.036707	0.012537
	0.499167	0.011085	0.008843	0.005889	0.008888	0.026235	0.013423
	0.5	0.012028	0.012859	0.017887	0.006673	0.022375	0.011668
	0.500833	0.008913	0.003788	0.013596	0.005284	0.024842	0.007301
	0.501667	0.011348	0.021491	0.003658	0.005898	0.026044	0.008685
	0.5025	0.005062	0.011977	0.010095	0.008987	0.020074	0.004974
	0.503333	0.012729	0.003455	0.011187	0.012222	0.020426	0.014714
	0.504167	0.006689	0.022548	0.013586	0.007645	0.023263	0.015746
	0.505	0.012398	0.00621	0.017253	0.010334	0.020956	0.012694
	0.505833	0.009038	0.00886	0.008441	0.005185	0.025594	0.01169
	0.506667	0.012078	0.015403	0.012475	0.009262	0.019587	0.003615
	0.5075	0.008127	0.015088	0.004111	0.004379	0.020198	0.011306
	0.508333	0.017229	0.011335	0.00805	0.004171	0.018939	0.013566
	0.509167	0.01222	0.019904	0.008913	0.006985	0.024262	0.017616
	0.51	0.012996	0.015141	0.013772	0.005939	0.024367	0.011537
	0.510833	0.005372	0.015071	0.009599	0.010084	0.022936	0.011262
	0.511667	0.008504	0.006619	0.014516	0.00595	0.024996	0.007474
	0.5125	0.010177	0.005323	0.006795	0.004842	0.033019	0.012441
	0.513333	0.010401	0.011143	0.010167	0.004821	0.020592	0.01161
	0.514167	0.013726	0.017972	0.006352	0.007021	0.023947	0.012016
	0.515	0.013893	0.014242	0.007868	0.003994	0.025588	0.007266
	0.515833	0.013555	0.006601	0.01205	0.011988	0.030361	0.011354
	0.516667	0.011206	0.015543	0.011283	0.002372	0.029621	0.010178
	0.5175	0.004916	0.021427	0.007778	-0.00133	0.031194	0.010133
	0.518333	0.009401	0.013763	0.008913	-0.00226	0.026642	0.013355
	0.519167	0.008614	0.011452	0.01123	0.003183	0.031009	0.009983
	0.52	0.015125	0.015578	0.010319	0.008493	0.019057	0.010939
	0.520833	0.010572	0.001979	0.013438	0.001279	0.020864	0.007333
	0.521667	0.015684	0.008498	0.01206	0.007078	0.01638	0.007902
	0.5225	0.011537	0.00659	0.010463	0.013314	0.015856	0.01301
	0.523333	0.005254	0.006952	0.014869	0.005549	0.019137	0.013972
	0.524167	0.009205	0.021223	0.018059	0.008997	0.02782	0.010961
	0.525	0.010419	0.017475	0.013805	0.005591	0.018329	0.010462
	0.525833	0.009298	0.013337	0.01463	0.003141	0.023263	0.010926
	0.526667	0.010444	0.010133	0.009733	0.000739	0.031144	0.005153
	0.5275	0.010971	0.013868	-0.00144	0.006106	0.021702	0.008305
	0.528333	0.014111	0.013466	0.003305	0.009101	0.015671	0.012825
	0.529167	0.010661	0.000339	0.003367	0.005164	0.015264	0.014615
	0.53	0.010163	0.004407	0.009909	0.004608	0.030386	0.009692
	0.530833	0.011768	0.009286	0.014654	-0.00109	0.027086	0.010165
	0.531667	0.008081	0.013781	0.007201	0.011702	0.027512	0.009989
	0.5325	0.015346	0.020324	0.010944	0.003396	0.026735	0.008388
	0.533333	0.015591	0.012812	0.013138	-0.0034	0.018662	0.008289
	0.534167	0.009618	0.015211	0.011788	0.000291	0.030515	0.01075
	0.535	0.006343	0.022349	0.008851	0.008285	0.028178	0.010578
	0.535833	0.009796	0.004967	0.016423	-0.00567	0.02021	0.013966
	0.536667	0.017058	0.014656	0.012484	7.8e-05	0.019741	0.010136
	0.5375	0.015531	0.0098	0.017825	0.012274	0.024761	0.012329
	0.538333	0.010943	0.016559	0.002237	0.009918	0.033574	0.00639
	0.539167	0.018119	0.00645	0.015508	0.000941	0.020099	0.01371
	0.54	0.01237	0.012788	0.014344	0.001196	0.022998	0.011616
	0.540833	0.016204	0.018619	0.008469	0.00945	0.022535	0.010715
	0.541667	0.01395	0.00966	0.012775	0.011031	0.030602	0.013387
	0.5425	0.015702	0.011493	0.016266	0.007671	0.028203	0.011821
	0.543333	0.016577	0.016314	0.015451	0.004759	0.033617	0.017553
	0.544167	0.014659	0.018392	0.010539	0.01063	0.024576	0.013544
	0.545	0.010473	0.01458	0.008035	0.007884	0.021961	0.01238
	0.545833	0.013641	0.009771	0.015727	0.014458	0.023275	0.010785
	0.546667	0.011334	0.014219	0.011979	0.012269	0.028943	0.013713
	0.5475	0.010579	0.015789	0.010939	0.001337	0.016584	0.005997
	0.548333	0.011808	0.000934	0.022017	0.007499	0.020605	0.007518
	0.549167	0.015168	0.016005	0.015703	0.006491	0.040025	0.009516
	0.55	0.016086	0.013658	0.010963	0.003417	0.026858	0.006857
	0.550833	0.008568	0.007553	0.015846	0.006527	0.025384	0.003487
	0.551667	0.01567	0.007611	0.00618	0.006329	0.021024	0.01061
	0.5525	0.01358	0.020662	0.00876	0.005632	0.019686	0.014334
	0.553333	0.013456	0.009613	0.017515	0.010084	0.022652	0.014561
	0.554167	0.008091	0.009298	0.017062	0.008352	0.025952	0.009187
	0.555	0.009487	0.015929	0.015694	0.009429	0.018169	0.012601
	0.555833	0.016243	0.007956	0.010715	0.011447	0.023294	0.013467
	0.556667	0.007376	0.005773	0.007258	0.002944	0.02766	0.006422
	0.5575	0.015307	0.014487	0.007868	0.014349	0.018107	0.007467
	0.558333	0.021782	0.015771	0.006929	0.010375	0.019155	0.00928
	0.559167	0.010594	0.014312	0.020248	0.008274	0.025397	0.015695
	0.56	0.008219	0.0098	0.01134	0.002834	0.025298	0.009203
	0.560833	0.009946	0.014318	0.012179	0.003448	0.033266	0.011795
	0.561667	0.011284	0.017096	0.012351	-0.00554	0.026056	0.013637
	0.5625	0.013157	0.012001	0.017763	0.004701	0.02478	0.010405
	0.563333	0.01457	0.010168	0.013691	-0.00596	0.022264	0.008874
	0.564167	0.018439	0.018946	0.009199	0.011488	0.021246	0.00709
	0.565	0.014374	0.01032	0.013929	0.009101	0.032279	0.008513
	0.565833	0.016777	0.010191	0.013619	0.008332	0.024225	0.009746
	0.566667	0.013267	0.017843	0.014025	0.000686	0.020179	0.016808
	0.5675	0.014395	0.007658	0.013658	0.011946	0.030534	0.014749
	0.568333	0.010049	0.010372	0.010081	0.00298	0.029492	0.008899
	0.569167	0.009131	0.019308	0.015751	0.000624	0.031921	0.011581
	0.57	0.014435	0.011061	0.017425	0.012627	0.021622	0.012655
	0.570833	0.014527	0.005936	0.008474	0.008857	0.032514	0.011348
	0.571667	0.016855	0.016407	0.015751	0.012945	0.020592	0.014458
	0.5725	0.014773	0.019326	0.013462	0.004093	0.025637	0.013119
	0.573333	0.014887	0.014499	0.015384	0.001607	0.01955	0.016952
	0.574167	0.011854	0.009783	0.012713	0.012258	0.018064	0.013784
	0.575	0.01169	0.010465	0.011907	0.004467	0.023127	0.007573
	0.575833	0.011726	0.011294	0.017134	0.014245	0.029183	0.012601
	0.576667	0.019151	0.018479	0.017105	0.006683	0.024169	0.008103
	0.5775	0.013303	0.016898	0.018741	0.009616	0.035406	0.010331
	0.578333	0.007369	0.012444	0.011278	0.007052	0.021345	0.008445
	0.579167	0.018485	0.010349	0.015803	0.002652	0.022516	0.010613
	0.58	0.014598	0.011779	0.013209	0.003802	0.028289	0.014874
	0.580833	0.015225	0.019028	0.016509	-0.00706	0.027635	0.012141
	0.581667	0.019728	0.014948	0.013157	0.004135	0.028141	0.009145
	0.5825	0.017225	0.017674	0.012384	0.007796	0.025939	0.008241
	0.583333	0.012573	0.014551	0.013128	0.009793	0.025199	0.009603
	0.584167	0.011188	0.016682	0.010682	0.003859	0.027956	0.015043
	0.585	0.01803	0.00844	0.017396	7.28e-05	0.022288	0.01098
	0.585833	0.009978	0.017808	0.010801	0.010786	0.031582	0.013365
	0.586667	0.012199	0.011411	0.0133	0.014884	0.032353	0.018496
	0.5875	0.015741	0.01182	0.021607	0.014224	0.029744	0.009676
	0.588333	0.01163	0.017055	0.000782	0.016086	0.031872	0.011418
	0.589167	0.018286	0.014872	0.013576	0.012435	0.018113	0.01309
	0.59	0.013943	0.023668	0.013505	0.01632	0.023158	0.013208
	0.590833	0.015189	0.020114	0.010482	0.004499	0.019538	0.010795
	0.591667	0.010024	0.014779	0.017449	0.004265	0.034573	0.018981
	0.5925	0.010665	0.015398	0.021216	0.005768	0.032106	0.011575
	0.593333	0.013491	0.016828	0.017244	0.006199	0.035011	0.011674
	0.594167	0.013541	0.018088	0.019399	0.00921	0.037256	0.007176
	0.595	0.009334	0.018654	0.006123	0.015997	0.023886	0.012828
	0.595833	0.015641	0.016168	0.012871	0.005773	0.022387	0.010063
	0.596667	0.018329	0.015678	0.01669	0.01037	0.029263	0.011195
	0.5975	0.010423	0.004792	0.020486	0.004629	0.029276	0.015817
	0.598333	0.014378	0.018427	0.016295	0.008904	0.022683	0.016773
	0.599167	0.018703	0.008767	0.008894	0.013454	0.032532	0.010993
	0.6	0.020668	0.021234	0.012585	0.002117	0.026679	0.009347
	0.600833	0.020739	0.019536	0.010119	0.013267	0.02449	0.014247
	0.601667	0.022839	0.016483	0.009933	0.01075	0.028092	0.008081
	0.6025	0.013267	0.015106	0.006409	0.014661	0.032365	0.015376
	0.603333	0.015898	0.011288	0.015179	0.010407	0.021413	0.015337
	0.604167	0.010839	0.01559	0.019862	0.003947	0.027617	0.017601
	0.605	0.011177	0.023452	0.017544	0.002158	0.032137	0.009401
	0.605833	0.014997	0.011557	0.014788	0.009866	0.027271	0.011182
	0.606667	0.018489	0.012736	0.021845	0.00039	0.030158	0.011322
	0.6075	0.018372	0.018258	0.014134	0.008914	0.027543	0.005994
	0.608333	0.012772	0.013938	0.014678	0.009471	0.029183	0.010798
	0.609167	0.013723	0.008983	0.013753	0.023866	0.031052	0.013765
	0.61	0.014926	0.021532	0.01155	0.008893	0.034888	0.015408
	0.610833	0.012893	0.019845	0.018932	0.007141	0.028863	0.016594
	0.611667	0.022611	0.010401	0.020291	0.007343	0.025434	0.012531
	0.6125	0.022366	0.017726	0.018507	0.004478	0.032766	0.008461
	0.613333	0.018397	0.021147	0.01578	-0.00593	0.020771	0.007813
	0.614167	0.021433	0.021024	0.002365	0.004899	0.018539	0.011722
	0.615	0.010818	0.018503	0.012904	0.002678	0.023269	0.015644
	0.615833	0.016054	0.014178	0.010548	0.013449	0.036658	0.016367
	0.616667	0.013335	0.010611	0.024029	0.00673	0.030552	0.012905
	0.6175	0.016788	0.013197	0.021783	0.001108	0.026254	0.010498
	0.618333	0.022127	0.020989	0.017444	0.007047	0.043547	0.013164
	0.619167	0.020518	0.008895	0.007968	0.006844	0.029633	0.011479
	0.62	0.01992	0.027573	0.017196	0.015779	0.020845	0.01106
	0.620833	0.021664	0.018433	0.011183	0.011228	0.020771	0.008308
	0.621667	0.016207	0.02382	0.019099	0.006147	0.035307	0.012508
	0.6225	0.01289	0.024871	0.01927	0.003401	0.024953	0.011757
	0.623333	0.013295	0.020085	0.023886	0.006491	0.028776	0.014561
	0.624167	0.022647	0.0158	0.018245	0.010443	0.028585	0.015961
	0.625	0.017108	0.0256	0.015646	0.001857	0.036664	0.01232
	0.625833	0.022786	0.024976	0.019776	0.012008	0.032649	0.014481
	0.626667	0.018831	0.018783	0.010257	0.007562	0.020068	0.010232
	0.6275	0.018546	0.017545	0.017463	0.016554	0.037793	0.010498
	0.628333	0.020287	0.021299	0.011965	0.013501	0.032692	0.010875
	0.629167	0.015645	0.009129	0.01825	0.005778	0.03741	0.015925
	0.63	0.015823	0.020855	0.019385	0.01437	0.024854	0.012304
	0.630833	0.015688	0.016162	0.017472	0.012945	0.029319	0.013116
	0.631667	0.016471	0.015257	0.011497	0.000671	0.037688	0.005354
	0.6325	0.017852	0.01203	0.007248	0.018858	0.032797	0.011907
	0.633333	0.010145	0.019553	0.018812	0.00362	0.02008	0.008049
	0.634167	0.01919	0.015357	0.012236	0.006563	0.028622	0.010306
	0.635	0.020458	0.021398	0.01526	0.018738	0.030318	0.013867
	0.635833	0.016777	0.023166	0.020057	0.012008	0.021363	0.017083
	0.636667	0.016528	0.024637	0.016924	0.011317	0.024903	0.012444
	0.6375	0.014791	0.017621	0.022437	0.002216	0.031934	0.015408
	0.638333	0.017816	0.014201	0.020052	0.013522	0.026827	0.0173
	0.639167	0.021237	0.019156	0.012828	0.015867	0.030842	0.005882
	0.64	0.011434	0.012304	0.008979	0.010453	0.027685	0.016009
	0.640833	0.019233	0.02204	0.020281	0.014302	0.029337	0.016456
	0.641667	0.014855	0.011785	0.015207	0.007219	0.035036	0.01667
	0.6425	0.016912	0.028379	0.023815	-0.00195	0.035634	0.016437
	0.643333	0.024323	0.021695	0.015546	0.005856	0.024058	0.014209
	0.644167	0.025826	0.019191	0.025927	0.006506	0.028807	0.012758
	0.645	0.017781	0.0113	0.014406	0.013553	0.022794	0.013566
	0.645833	0.019941	0.014604	0.021044	0.001181	0.032279	0.012438
	0.646667	0.020038	0.017271	0.02092	0.02785	0.028196	0.014027
	0.6475	0.018069	0.025472	0.017549	0.00312	0.028462	0.012253
	0.648333	0.013655	0.01646	0.021907	0.009153	0.029812	0.014551
	0.649167	0.017094	0.024305	0.011912	0.016627	0.030713	0.010562
	0.65	0.023166	0.021567	0.014964	0.012815	0.034956	0.017242
	0.650833	0.012957	0.024521	0.013767	0.004426	0.027765	0.015625
	0.651667	0.018599	0.023703	0.01598	0.010048	0.034018	0.009286
	0.6525	0.01803	0.019524	0.014392	0.009673	0.035449	0.012662
	0.653333	0.022846	0.026021	0.023328	0.016845	0.028283	0.015021
	0.654167	0.01934	0.018964	0.01504	0.008602	0.031872	0.016415
	0.655	0.016695	0.016174	0.016361	0.015899	0.025989	0.012221
	0.655833	0.024868	0.018339	0.023147	0.007811	0.033778	0.013883
	0.656667	0.019614	0.019098	0.016547	0.002018	0.032304	0.010993
	0.6575	0.017717	0.021112	0.017325	0.01075	0.030781	0.012812
	0.658333	0.021967	0.018182	0.013987	0.015483	0.021857	0.014982
	0.659167	0.017567	0.027725	0.021493	0.01504	0.035024	0.015814
	0.66	0.022675	0.022863	0.021998	0.011514	0.031915	0.017946
	0.660833	0.016574	0.016833	0.024921	0.008924	0.033062	0.012598
	0.661667	0.021308	0.019046	0.018922	0.010292	0.038971	0.013192
	0.6625	0.024341	0.026178	0.020691	0.004098	0.030898	0.01146
	0.663333	0.021376	0.020902	0.022961	0.020075	0.032563	0.010274
	0.664167	0.025719	0.026476	0.019456	0.012549	0.031299	0.012761
	0.665	0.027662	0.026423	0.015808	0.008139	0.02967	0.011997
	0.665833	0.025719	0.029167	0.027706	0.011842	0.036528	0.017402
	0.666667	0.013833	0.020394	0.021073	0.012373	0.024515	0.016255
	0.6675	0.022245	0.012514	0.022742	0.0079	0.031342	0.01481
	0.668333	0.025391	0.009584	0.014607	0.012643	0.038113	0.014116
	0.669167	0.017478	0.03268	0.019947	0.012575	0.025859	0.004824
	0.67	0.028282	0.021182	0.021674	0.01491	0.026507	0.01629
	0.670833	0.023526	0.033725	0.018917	0.013371	0.030929	0.014087
	0.671667	0.024117	0.024655	0.014153	0.015327	0.025921	0.012668
	0.6725	0.017727	0.030095	0.018016	0.009034	0.024663	0.018355
	0.673333	0.023821	0.014131	0.021273	0.011301	0.030435	0.020046
	0.674167	0.0196	0.021981	0.021636	0.01102	0.038342	0.008538
	0.675	0.025413	0.019518	0.020133	0.003724	0.04169	0.01076
	0.675833	0.018165	0.023061	0.018326	0.018723	0.035918	0.016284
	0.676667	0.027577	0.025641	0.014988	0.015254	0.033352	0.019928
	0.6775	0.021451	0.020406	0.0234	0.00636	0.032261	0.015251
	0.678333	0.020351	0.028898	0.023147	0.011088	0.033389	0.017348
	0.679167	0.023964	0.018485	0.017992	0.006548	0.029862	0.014717
	0.68	0.018809	0.028536	0.019685	0.008976	0.030972	0.015158
	0.680833	0.022006	0.024328	0.016848	0.010724	0.042412	0.015193
	0.681667	0.027933	0.02926	0.019699	0.016809	0.040401	0.011485
	0.6825	0.025277	0.020213	0.029604	0.016512	0.021561	0.009778
	0.683333	0.025018	0.026394	0.015374	0.02061	0.033439	0.011764
	0.684167	0.026395	0.011487	0.02093	0.017136	0.037305	0.017476
	0.685	0.024209	0.007716	0.024106	0.015124	0.030269	0.016968
	0.685833	0.02699	0.019384	0.023228	0.02228	0.038712	0.013512
	0.686667	0.027766	0.020487	0.026881	0.011889	0.046069	0.015075
	0.6875	0.022871	0.024585	0.016071	0.008358	0.036313	0.012649
	0.688333	0.030389	0.022326	0.018307	0.021952	0.028166	0.012179
	0.689167	0.024647	0.021567	0.020911	0.019492	0.033149	0.010546
	0.69	0.022049	0.025233	0.022751	0.016086	0.044281	0.023006
	0.690833	0.018966	0.026207	0.022217	0.011712	0.03569	0.014477
	0.691667	0.024932	0.024077	0.021211	0.013272	0.037645	0.012288
	0.6925	0.028745	0.021766	0.025059	0.016169	0.04885	0.015673
	0.693333	0.025505	0.029914	0.027992	0.010875	0.038712	0.015302
	0.694167	0.026089	0.0324	0.020095	0.009543	0.026803	0.012847
	0.695	0.028965	0.025425	0.025446	0.012315	0.034246	0.019327
	0.695833	0.028392	0.034904	0.024878	0.020491	0.037441	0.016868
	0.696667	0.021145	0.031233	0.021688	0.012118	0.033673	0.015002
	0.6975	0.023298	0.021094	0.02556	0.017776	0.041049	0.020596
	0.698333	0.02396	0.023838	0.024788	0.013272	0.036491	0.01659
	0.699167	0.027506	0.024024	0.0165	0.020397	0.030546	0.017249
	0.7	0.030339	0.02898	0.022914	0.018457	0.05157	0.014583
	0.700833	0.025092	0.033287	0.025298	0.009101	0.032847	0.016747
	0.701667	0.030321	0.02553	0.023882	0.015831	0.034894	0.017169
	0.7025	0.032504	0.031922	0.017649	0.015129	0.039889	0.014845
	0.703333	0.021088	0.019384	0.027434	0.009346	0.041351	0.017367
	0.704167	0.027534	0.0203	0.028617	0.017573	0.039772	0.014861
	0.705	0.033522	0.024054	0.01834	0.004452	0.035067	0.014471
	0.705833	0.025092	0.023592	0.02576	0.008664	0.039982	0.016373
	0.706667	0.027178	0.03463	0.022871	0.015524	0.038058	0.010827
	0.7075	0.029311	0.029143	0.026032	0.016856	0.041826	0.017249
	0.708333	0.0335	0.026803	0.020534	0.01166	0.035505	0.016415
	0.709167	0.029866	0.03477	0.028455	0.027995	0.035505	0.023716
	0.71	0.017813	0.029844	0.024583	0.016231	0.032384	0.020561
	0.710833	0.02112	0.022898	0.031111	0.006558	0.037453	0.01893
	0.711667	0.026192	0.022361	0.021507	0.016507	0.046495	0.017319
	0.7125	0.031076	0.029161	0.023305	0.018634	0.040741	0.012208
	0.713333	0.034664	0.031782	0.025899	0.012419	0.039193	0.017047
	0.714167	0.01892	0.038173	0.027048	0.024209	0.027401	0.012751
	0.715	0.023213	0.030264	0.029533	0.023029	0.042338	0.012825
	0.715833	0.027972	0.02748	0.036943	0.00803	0.043103	0.016766
	0.716667	0.026787	0.026377	0.031845	0.01672	0.039131	0.013483
	0.7175	0.020404	0.024976	0.020577	0.018645	0.034641	0.014704
	0.718333	0.025462	0.026219	0.034687	0.01424	0.036738	0.017003
	0.719167	0.021611	0.032406	0.027902	0.019955	0.045656	0.01684
	0.72	0.022878	0.031116	0.020281	0.020694	0.044768	0.022018
	0.720833	0.023394	0.028279	0.028274	0.021313	0.034469	0.014813
	0.721667	0.023231	0.028723	0.024816	0.016424	0.038175	0.019522
	0.7225	0.025	0.032027	0.028078	0.018723	0.035215	0.015743
	0.723333	0.019635	0.020896	0.028832	0.02372	0.034721	0.010977
	0.724167	0.018211	0.01444	0.02978	0.014281	0.034906	0.01698
	0.725	0.025516	0.042346	0.026776	0.022394	0.049714	0.017348
	0.725833	0.03009	0.030591	0.020462	0.018915	0.035542	0.021088
	0.726667	0.022725	0.029546	0.017821	0.027595	0.039834	0.015053
	0.7275	0.025423	0.034361	0.02298	0.020928	0.030071	0.021631
	0.728333	0.020742	0.031566	0.024487	0.015379	0.038379	0.017242
	0.729167	0.025836	0.028595	0.030539	0.016517	0.036547	0.020292
	0.73	0.023921	0.030731	0.015389	0.017667	0.051706	0.019371
	0.730833	0.024957	0.036206	0.027573	0.024345	0.040371	0.015011
	0.731667	0.026933	0.026832	0.028355	0.018385	0.033192	0.016574
	0.7325	0.025801	0.034922	0.023505	0.018853	0.041943	0.018991
	0.733333	0.026812	0.035447	0.022251	0.018031	0.033309	0.019618
	0.734167	0.020468	0.020902	0.029766	0.016876	0.040074	0.019534
	0.735	0.020472	0.013431	0.029866	0.02099	0.039741	0.020992
	0.735833	0.02138	0.023843	0.036786	0.019107	0.04877	0.023431
	0.736667	0.021091	0.028169	0.029347	0.018166	0.040734	0.013883
	0.7375	0.029453	0.035284	0.01784	0.020704	0.039223	0.015874
	0.738333	0.028723	0.045638	0.020792	0.015841	0.037632	0.01838
	0.739167	0.023732	0.03435	0.032418	0.024677	0.03564	0.017863
	0.74	0.019383	0.033025	0.034339	0.024828	0.038471	0.015897
	0.740833	0.024775	0.032622	0.027649	0.01439	0.038995	0.019915
	0.741667	0.021857	0.026289	0.031821	0.014474	0.043836	0.018841
	0.7425	0.024017	0.026598	0.037534	0.016689	0.041548	0.021094
	0.743333	0.022643	0.032657	0.024425	0.016413	0.044947	0.015114
	0.744167	0.031578	0.036042	0.033696	0.016346	0.045724	0.017639
	0.745	0.025338	0.042352	0.031621	0.016153	0.047987	0.019186
	0.745833	0.027463	0.040776	0.023185	0.024204	0.043725	0.015798
	0.746667	0.024601	0.037332	0.026724	0.020168	0.048524	0.01972
	0.7475	0.02311	0.031134	0.037391	0.017636	0.049751	0.022047
	0.748333	0.018386	0.033276	0.031006	0.021697	0.052249	0.019333
	0.749167	0.023234	0.032914	0.026008	0.019425	0.047605	0.020848
	0.75	0.029097	0.032225	0.025508	0.016065	0.040463	0.020615
	0.750833	0.025922	0.036498	0.02732	0.024147	0.046075	0.019368
	0.751667	0.02411	0.035821	0.02917	0.013948	0.044792	0.023971
	0.7525	0.023384	0.031583	0.027162	0.016778	0.042393	0.022785
	0.753333	0.020974	0.028781	0.033157	0.029134	0.039532	0.019739
	0.754167	0.026021	0.031706	0.032742	0.020959	0.045008	0.021989
	0.755	0.024961	0.035581	0.031726	0.018229	0.049492	0.017032
	0.755833	0.023765	0.036994	0.031206	0.026487	0.043966	0.021257
	0.756667	0.026327	0.037723	0.028207	0.020075	0.044916	0.021791
	0.7575	0.022369	0.035336	0.028989	0.024048	0.052057	0.02142
	0.758333	0.020539	0.036282	0.028688	0.020116	0.044953	0.027014
	0.759167	0.023918	0.035249	0.028603	0.025692	0.053932	0.023444
	0.76	0.021283	0.031064	0.035985	0.020907	0.047339	0.022712
	0.760833	0.024943	0.036889	0.033915	0.023076	0.054888	0.019598
	0.761667	0.025356	0.033398	0.02473	0.018535	0.048487	0.01784
	0.7625	0.025964	0.038179	0.027692	0.01439	0.045403	0.02019
	0.763333	0.026078	0.037875	0.036156	0.023955	0.035961	0.017914
	0.764167	0.025381	0.03592	0.028202	0.028791	0.047506	0.021612
	0.765	0.025263	0.041517	0.035346	0.014791	0.046081	0.02393
	0.765833	0.025153	0.037221	0.035579	0.020189	0.042153	0.019742
	0.766667	0.022102	0.036037	0.031802	0.010323	0.050374	0.027532
	0.7675	0.023839	0.034414	0.033934	0.018962	0.041647	0.019359
	0.768333	0.025936	0.043887	0.03185	0.017043	0.037046	0.020366
	0.769167	0.033329	0.036579	0.028722	0.023445	0.038397	0.020535
	0.77	0.034312	0.04258	0.028069	0.029488	0.038921	0.020052
	0.770833	0.024039	0.035669	0.027492	0.014084	0.037028	0.024489
	0.771667	0.022793	0.040473	0.039614	0.014172	0.04264	0.023789
	0.7725	0.02275	0.029307	0.037868	0.025406	0.046476	0.021817
	0.773333	0.029325	0.048808	0.039838	0.015987	0.041894	0.021663
	0.774167	0.036811	0.033678	0.036733	0.019664	0.05767	0.023041
	0.775	0.032048	0.030474	0.035951	0.031459	0.048258	0.023623
	0.775833	0.032475	0.038068	0.03175	0.029368	0.055505	0.020759
	0.776667	0.025911	0.041447	0.038498	0.020376	0.047561	0.020372
	0.7775	0.028787	0.037367	0.037735	0.028292	0.042529	0.021411
	0.778333	0.028054	0.03062	0.036619	0.02488	0.042763	0.027942
	0.779167	0.026676	0.03707	0.033452	0.021276	0.055548	0.027123
	0.78	0.018788	0.030264	0.03731	0.022634	0.053211	0.028721
	0.780833	0.027516	0.043484	0.034993	0.018333	0.037213	0.018042
	0.781667	0.032326	0.038079	0.032484	0.02657	0.05001	0.019576
	0.7825	0.023309	0.044126	0.038679	0.028739	0.048166	0.016916
	0.783333	0.031713	0.033451	0.02721	0.030398	0.048955	0.024601
	0.784167	0.033475	0.045802	0.041588	0.026929	0.05569	0.027865
	0.785	0.021668	0.042253	0.040987	0.025681	0.062418	0.025298
	0.785833	0.025758	0.039661	0.034687	0.024459	0.056171	0.022152
	0.786667	0.031048	0.03836	0.035002	0.030398	0.050257	0.022315
	0.7875	0.033173	0.03812	0.041349	0.023668	0.047543	0.021689
	0.788333	0.02768	0.046233	0.028846	0.025047	0.049825	0.01949
	0.789167	0.028955	0.039655	0.040372	0.034543	0.041524	0.023386
	0.79	0.030015	0.033387	0.029685	0.031308	0.04663	0.027305
	0.790833	0.029115	0.035003	0.041559	0.020964	0.054	0.027737
	0.791667	0.031151	0.042994	0.044115	0.017209	0.048635	0.025151
	0.7925	0.027075	0.039066	0.03638	0.02151	0.05495	0.027903
	0.793333	0.031421	0.045603	0.038059	0.020574	0.056214	0.025231
	0.794167	0.026064	0.050605	0.041883	0.028932	0.046433	0.022721
	0.795	0.032265	0.044109	0.034354	0.025957	0.042036	0.029367
	0.795833	0.030781	0.045848	0.035007	0.028167	0.050756	0.026653
	0.796667	0.028805	0.038068	0.044487	0.030825	0.044743	0.029265
	0.7975	0.024544	0.039544	0.04062	0.02992	0.054752	0.023265
	0.798333	0.030887	0.040099	0.038049	0.029535	0.057737	0.02641
	0.799167	0.030923	0.040117	0.036385	0.028396	0.045076	0.025643
	0.8	0.032258	0.041406	0.039065	0.033576	0.044324	0.022095
	0.800833	0.033198	0.037268	0.03186	0.029811	0.044379	0.02298
	0.801667	0.032539	0.041593	0.042618	0.041018	0.04803	0.027938
	0.8025	0.032724	0.04042	0.042851	0.028105	0.060525	0.024419
	0.803333	0.027363	0.039749	0.043867	0.030315	0.063091	0.032727
	0.804167	0.027495	0.04757	0.040744	0.027049	0.054623	0.023821
	0.805	0.028969	0.044879	0.045007	0.031064	0.050929	0.022488
	0.805833	0.033294	0.044751	0.047057	0.028802	0.052242	0.025861
	0.806667	0.034148	0.051487	0.045326	0.025036	0.056455	0.028821
	0.8075	0.02747	0.051452	0.042503	0.030809	0.058064	0.022645
	0.808333	0.02825	0.041039	0.038288	0.030398	0.05162	0.025263
	0.809167	0.034237	0.040759	0.046123	0.027959	0.045267	0.032493
	0.81	0.031959	0.045469	0.045598	0.03186	0.056368	0.028031
	0.810833	0.024213	0.044056	0.049017	0.021812	0.055739	0.026906
	0.811667	0.028955	0.05266	0.045732	0.033285	0.058755	0.025697
	0.8125	0.035618	0.046181	0.040148	0.029072	0.049967	0.021334
	0.813333	0.03035	0.044535	0.037401	0.032172	0.050818	0.028638
	0.814167	0.03082	0.053635	0.039084	0.030549	0.049862	0.030703
	0.815	0.028378	0.039311	0.039809	0.038376	0.048277	0.033075
	0.815833	0.031995	0.040169	0.051616	0.041918	0.056066	0.029479
	0.816667	0.030108	0.03969	0.042718	0.027257	0.056461	0.02696
	0.8175	0.03596	0.041704	0.042699	0.037783	0.062443	0.03188
	0.818333	0.041862	0.049175	0.039337	0.028947	0.055264	0.019346
	0.819167	0.033233	0.042364	0.041826	0.03071	0.055493	0.026583
	0.82	0.031254	0.054376	0.04114	0.038355	0.048974	0.029703
	0.820833	0.033685	0.038932	0.045317	0.034772	0.04922	0.030537
	0.821667	0.031041	0.045241	0.05112	0.024901	0.050509	0.035879
	0.8225	0.03041	0.046899	0.051273	0.031137	0.056529	0.029019
	0.823333	0.029969	0.046006	0.041073	0.031324	0.05923	0.027293
	0.824167	0.033205	0.055794	0.049265	0.030123	0.060963	0.028491
	0.825	0.040317	0.05552	0.038588	0.031766	0.058188	0.025256
	0.825833	0.035027	0.048656	0.036781	0.033316	0.053112	0.027778
	0.826667	0.031201	0.04342	0.049613	0.040103	0.050435	0.028555
	0.8275	0.034892	0.048773	0.04834	0.026763	0.064879	0.025109
	0.828333	0.030546	0.047576	0.047606	0.035661	0.05651	0.030086
	0.829167	0.036565	0.054936	0.039528	0.034413	0.063313	0.031234
	0.83	0.038413	0.044967	0.043872	0.027959	0.062517	0.028514
	0.830833	0.038594	0.043543	0.038688	0.033373	0.059859	0.025097
	0.831667	0.029029	0.054405	0.041387	0.040425	0.057361	0.024147
	0.8325	0.028453	0.050185	0.051483	0.041101	0.062147	0.029153
	0.833333	0.033365	0.049963	0.046199	0.034684	0.059976	0.028942
	0.834167	0.034554	0.047284	0.053171	0.032666	0.060691	0.032641
	0.835	0.030745	0.053074	0.041488	0.032198	0.067475	0.030208
	0.835833	0.03177	0.048632	0.043481	0.03031	0.060691	0.030038
	0.836667	0.039488	0.05228	0.043252	0.038673	0.06565	0.033539
	0.8375	0.035344	0.053173	0.040853	0.037014	0.047703	0.028172
	0.838333	0.035106	0.048358	0.046585	0.035672	0.060747	0.026014
	0.839167	0.034365	0.04593	0.048345	0.036369	0.058792	0.030358
	0.84	0.028734	0.056559	0.054206	0.03161	0.05553	0.034114
	0.840833	0.033789	0.045405	0.054067	0.033815	0.070041	0.03265
	0.841667	0.040249	0.052018	0.044792	0.042812	0.070627	0.029457
	0.8425	0.034077	0.047792	0.045756	0.035126	0.071268	0.023767
	0.843333	0.040274	0.057084	0.051321	0.043218	0.06034	0.029108
	0.844167	0.038441	0.055298	0.044592	0.035453	0.052773	0.027309
	0.845	0.033119	0.055625	0.045574	0.040103	0.06314	0.034207
	0.845833	0.033618	0.050862	0.048583	0.036213	0.050429	0.028968
	0.846667	0.027698	0.050553	0.04371	0.031932	0.056948	0.031614
	0.8475	0.033183	0.048609	0.040148	0.039531	0.063633	0.027232
	0.848333	0.032269	0.050004	0.060472	0.025837	0.067815	0.026139
	0.849167	0.041691	0.06016	0.042451	0.034486	0.056541	0.026017
	0.85	0.031065	0.056401	0.043138	0.034855	0.055166	0.027654
	0.850833	0.035675	0.052432	0.038898	0.044206	0.0568	0.025659
	0.851667	0.034148	0.043683	0.054287	0.043743	0.054117	0.030259
	0.8525	0.029136	0.05775	0.054754	0.036722	0.058662	0.028149
	0.853333	0.036661	0.046928	0.054435	0.032863	0.072298	0.030134
	0.854167	0.031845	0.048662	0.052971	0.031303	0.06449	0.030297
	0.855	0.03638	0.05088	0.047315	0.027517	0.063763	0.025602
	0.855833	0.032749	0.058894	0.042141	0.041065	0.058958	0.027155
	0.856667	0.034497	0.05929	0.047334	0.040987	0.064675	0.028805
	0.8575	0.03192	0.056635	0.043896	0.04586	0.051299	0.028009
	0.858333	0.033454	0.047985	0.050396	0.042511	0.059292	0.028795
	0.859167	0.028456	0.049199	0.043982	0.040831	0.069054	0.033031
	0.86	0.029261	0.055047	0.054392	0.031787	0.064509	0.02922
	0.860833	0.036608	0.047815	0.047196	0.042511	0.067124	0.033245
	0.861667	0.03193	0.054434	0.042556	0.044055	0.062659	0.029997
	0.8625	0.037373	0.052029	0.0471	0.031823	0.062603	0.028546
	0.863333	0.036142	0.056127	0.049184	0.035505	0.057873	0.027433
	0.864167	0.034768	0.053413	0.042789	0.032874	0.059859	0.034475
	0.865	0.034921	0.049776	0.046175	0.035786	0.064891	0.032794
	0.865833	0.031094	0.041961	0.052899	0.036899	0.071348	0.032302
	0.866667	0.03092	0.057464	0.04608	0.030627	0.074765	0.029259
	0.8675	0.036095	0.047442	0.052856	0.033238	0.059606	0.030598
	0.868333	0.040965	0.051177	0.049552	0.037986	0.063442	0.032698
	0.869167	0.038715	0.057773	0.048774	0.049604	0.060099	0.033082
	0.87	0.032956	0.05716	0.051688	0.046078	0.053266	0.033136
	0.870833	0.033119	0.049181	0.046023	0.038589	0.064743	0.027264
	0.871667	0.034647	0.041984	0.053896	0.034242	0.06491	0.037336
	0.8725	0.030225	0.046934	0.054087	0.028001	0.065576	0.034101
	0.873333	0.032703	0.05172	0.055651	0.039723	0.060432	0.027232
	0.874167	0.036213	0.053675	0.050162	0.037726	0.05894	0.028127
	0.875	0.035198	0.046759	0.039676	0.033675	0.057195	0.031934
	0.875833	0.029894	0.055479	0.043762	0.042053	0.06174	0.031122
	0.876667	0.027321	0.04844	0.042751	0.042001	0.051601	0.036003
	0.8775	0.030062	0.051872	0.046409	0.034938	0.054191	0.037279
	0.878333	0.029157	0.036673	0.050949	0.038797	0.063436	0.033996
	0.879167	0.032625	0.048638	0.048665	0.032957	0.058928	0.03195
	0.88	0.040445	0.05538	0.047968	0.033529	0.073612	0.030927
	0.880833	0.030745	0.048481	0.044926	0.038657	0.06301	0.030259
	0.881667	0.036312	0.053127	0.049275	0.035136	0.065508	0.02837
	0.8825	0.034864	0.054329	0.042775	0.040477	0.061758	0.030259
	0.883333	0.036633	0.040998	0.044006	0.033831	0.062727	0.03896
	0.884167	0.030809	0.040046	0.056371	0.037856	0.057731	0.026302
	0.885	0.03172	0.04192	0.051006	0.038652	0.063442	0.035214
	0.885833	0.02956	0.045049	0.055522	0.035823	0.056436	0.02736
	0.886667	0.028841	0.048702	0.051821	0.031938	0.067852	0.030675
	0.8875	0.036042	0.052508	0.04515	0.031355	0.063467	0.027708
	0.888333	0.036498	0.051773	0.051626	0.03188	0.069215	0.029898
	0.889167	0.0347	0.057849	0.043758	0.040566	0.063325	0.031771
	0.89	0.029802	0.049596	0.05123	0.031579	0.05635	0.030659
	0.890833	0.034048	0.044879	0.046085	0.033675	0.07067	0.029297
	0.891667	0.022561	0.04157	0.053395	0.034242	0.072286	0.029342
	0.8925	0.028502	0.052199	0.048364	0.037279	0.065841	0.031755
	0.893333	0.032208	0.054545	0.044158	0.021983	0.055246	0.027957
	0.894167	0.028182	0.054498	0.041221	0.03225	0.054296	0.028584
	0.895	0.028563	0.038447	0.048507	0.039874	0.061284	0.03117
	0.895833	0.031653	0.042936	0.044039	0.035193	0.059094	0.031797
	0.896667	0.029492	0.048889	0.044029	0.032702	0.060383	0.026446
	0.8975	0.031115	0.0483	0.053948	0.023492	0.066008	0.031659
	0.898333	0.035027	0.05772	0.047267	0.033685	0.052717	0.026765
	0.899167	0.026249	0.048638	0.037992	0.026201	0.063738	0.032519
	0.9	0.035319	0.046245	0.044735	0.034569	0.059927	0.024873
	0.900833	0.034963	0.04171	0.044697	0.036712	0.058052	0.028309
	0.901667	0.028805	0.049601	0.037162	0.034221	0.062276	0.027529
	0.9025	0.022732	0.043811	0.047129	0.036041	0.053513	0.023904
	0.903333	0.029752	0.041126	0.049962	0.03005	0.062597	0.023955
	0.904167	0.02673	0.046263	0.044187	0.030149	0.063239	0.030253
	0.905	0.027919	0.049152	0.044006	0.028547	0.050744	0.027545
	0.905833	0.030638	0.046835	0.044115	0.031256	0.05096	0.027152
	0.906667	0.033938	0.057043	0.050052	0.034439	0.060704	0.02369
	0.9075	0.03108	0.049292	0.030954	0.0351	0.057879	0.028213
	0.908333	0.03218	0.037151	0.040276	0.028625	0.058601	0.032353
	0.909167	0.026028	0.041914	0.036457	0.030071	0.053858	0.030304
	0.91	0.02936	0.054364	0.045264	0.030325	0.054123	0.023022
	0.910833	0.033571	0.038471	0.044482	0.024391	0.04721	0.026653
	0.911667	0.033579	0.041798	0.042832	0.027954	0.053346	0.02066
	0.9125	0.028841	0.04677	0.036037	0.030866	0.059415	0.026426
	0.913333	0.026886	0.04314	0.042117	0.037934	0.055715	0.026903
	0.914167	0.027039	0.041973	0.044063	0.024989	0.052199	0.027986
	0.915	0.027242	0.041768	0.037301	0.025291	0.058847	0.030189
	0.915833	0.023882	0.035354	0.047797	0.023471	0.058632	0.031825
	0.916667	0.031154	0.039258	0.044764	0.028635	0.063522	0.023169
	0.9175	0.033707	0.043928	0.040954	0.024298	0.051626	0.023016
	0.918333	0.026587	0.035003	0.029265	0.028261	0.050731	0.023182
	0.919167	0.030553	0.043852	0.041469	0.027054	0.056066	0.024908
	0.92	0.027296	0.040543	0.038212	0.021261	0.050004	0.025464
	0.920833	0.023658	0.033106	0.044649	0.030565	0.04919	0.025445
	0.921667	0.024124	0.029727	0.040987	0.029093	0.064891	0.022092
	0.9225	0.025302	0.040198	0.03773	0.026118	0.054358	0.026727
	0.923333	0.028339	0.038085	0.041459	0.018125	0.058601	0.02409
	0.924167	0.02479	0.043146	0.041898	0.016419	0.04494	0.02455
	0.925	0.030848	0.042078	0.036352	0.014312	0.062332	0.023505
	0.925833	0.02699	0.02797	0.031283	0.019721	0.050768	0.027197
	0.926667	0.025124	0.041681	0.04824	0.024105	0.048135	0.017917
	0.9275	0.027993	0.044798	0.039776	0.025385	0.050818	0.029086
	0.928333	0.023572	0.036515	0.038064	0.023226	0.052064	0.024496
	0.929167	0.025982	0.039113	0.03679	0.01231	0.046951	0.023079
	0.93	0.024355	0.037134	0.037196	0.019087	0.053285	0.01878
	0.930833	0.023163	0.037099	0.038388	0.023648	0.048998	0.021737
	0.931667	0.031105	0.038365	0.031745	0.022826	0.05807	0.018831
	0.9325	0.020518	0.03599	0.034673	0.014713	0.04005	0.02111
	0.933333	0.017275	0.032669	0.037067	0.021432	0.051465	0.023661
	0.934167	0.018564	0.0257	0.038712	0.019222	0.046538	0.023824
	0.935	0.01866	0.022349	0.038336	0.020699	0.053852	0.014589
	0.935833	0.021084	0.033638	0.035169	0.016923	0.05873	0.020545
	0.936667	0.030674	0.033673	0.032031	0.019971	0.050102	0.017498
	0.9375	0.023455	0.035219	0.03041	0.021729	0.039489	0.017671
	0.938333	0.029343	0.037052	0.034001	0.013746	0.034771	0.016469
	0.939167	0.017731	0.026353	0.031149	0.017355	0.0419	0.01667
	0.94	0.0228	0.029348	0.033238	0.014817	0.03136	0.021229
	0.940833	0.024644	0.022764	0.031698	0.020636	0.041696	0.023796
	0.941667	0.022433	0.024795	0.030081	0.017703	0.054919	0.018809
	0.9425	0.020383	0.037443	0.03289	0.027033	0.053291	0.022418
	0.943333	0.022447	0.033848	0.025269	0.019747	0.044638	0.019029
	0.944167	0.02191	0.023826	0.026461	0.017448	0.05009	0.013275
	0.945	0.018916	0.024742	0.037415	0.012081	0.042122	0.019154
	0.945833	0.021166	0.020586	0.027129	0.012986	0.039304	0.021772
	0.946667	0.018172	0.031163	0.032375	0.016944	0.045569	0.019151
	0.9475	0.017528	0.026779	0.024654	0.011592	0.042597	0.012115
	0.948333	0.015648	0.029593	0.032451	0.015519	0.039501	0.016216
	0.949167	0.020942	0.025991	0.034335	0.021963	0.053864	0.013439
	0.95	0.017279	0.026703	0.027978	0.020158	0.04581	0.013272
	0.950833	0.020529	0.023131	0.02618	0.021261	0.032187	0.017783
	0.951667	0.016926	0.031198	0.033505	0.014578	0.034913	0.013998
	0.9525	0.023416	0.026546	0.034845	0.010427	0.045668	0.016792
	0.953333	0.020116	0.028466	0.029885	0.009231	0.03939	0.017
	0.954167	0.018767	0.026085	0.028517	0.018416	0.03186	0.015993
	0.955	0.021935	0.019162	0.027706	0.010989	0.043602	0.01573
	0.955833	0.017542	0.014761	0.025436	0.011057	0.025434	0.012457
	0.956667	0.023391	0.021941	0.023238	0.00971	0.032958	0.019483
	0.9575	0.017596	0.01472	0.024382	0.007125	0.030725	0.015468
	0.958333	0.01856	0.018123	0.023977	0.014978	0.030768	0.011517
	0.959167	0.010302	0.020464	0.019008	0.002231	0.034179	0.016296
	0.96	0.015727	0.016559	0.025589	0.000796	0.040679	0.016606
	0.960833	0.018959	0.025291	0.026695	0.012034	0.04079	0.012758
	0.961667	0.018706	0.014347	0.025665	0.005222	0.028307	0.00989
	0.9625	0.018717	0.018643	0.026457	0.004925	0.036276	0.012409
	0.963333	0.015079	0.027264	0.026366	0.004712	0.024552	0.013004
	0.964167	0.009789	0.022956	0.030596	0.011806	0.033056	0.01777
	0.965	0.019158	0.023388	0.032351	0.011208	0.03281	0.012876
	0.965833	0.016392	0.018223	0.028626	0.006054	0.040136	0.019119
	0.966667	0.017361	0.017201	0.026399	0.000676	0.040401	0.017316
	0.9675	0.015275	0.01681	0.023376	0.013615	0.033223	0.012831
	0.968333	0.015314	0.019396	0.026395	0.007453	0.031601	0.013554
	0.969167	0.012932	0.025845	0.029485	0.01205	0.019223	0.009293
	0.97	0.017382	0.022985	0.017425	0.005622	0.034493	0.012505
	0.970833	0.012487	0.012759	0.024683	0.008779	0.026334	0.01372
	0.971667	0.015602	0.011434	0.025551	0.005508	0.038958	0.011764
	0.9725	0.014363	0.018246	0.019266	0.00543	0.044731	0.016632
	0.973333	0.015876	0.01458	0.018083	0.009679	0.025421	0.013605
	0.974167	0.015908	0.017277	0.016757	0.006126	0.022029	0.011546
	0.975	0.016937	0.0143	0.022365	0.006834	0.023719	0.010152
	0.975833	0.011633	0.012269	0.016566	0.003646	0.030016	0.010012
	0.976667	0.009572	0.008749	0.023667	0.008092	0.029411	0.013659
	0.9775	0.011708	0.012759	0.018107	0.001461	0.031397	0.011316
	0.978333	0.010483	0.007325	0.015975	0.005149	0.026611	0.012329
	0.979167	0.014274	0.012917	0.026481	0.002377	0.025853	0.008957
	0.98	0.014018	0.014113	0.023133	0.011514	0.026371	0.007797
	0.980833	0.017083	0.021053	0.014006	0.000307	0.035042	0.004478
	0.981667	0.014919	0.014271	0.014163	0.002169	0.031601	0.00562
	0.9825	0.013128	0.004955	0.015956	-0.00789	0.018656	0.014439
	0.983333	0.011861	0.013868	0.0165	0.003885	0.024564	0.010651
	0.984167	0.009871	0.003531	0.022742	0.004244	0.020981	0.009216
	0.985	0.014623	0.009391	0.01845	0.001961	0.02391	0.01246
	0.985833	0.010686	0.014014	0.00671	-0.00029	0.032803	0.005054
	0.986667	0.014185	0.011802	0.008574	0.005357	0.036134	0.010817
	0.9875	0.008753	0.010267	0.014053	-0.00094	0.015251	0.007135
	0.988333	0.012616	0.007798	0.014063	0.005071	0.013352	0.009782
	0.989167	0.011441	0.00938	0.013481	0.000827	0.027555	0.009056
	0.99	0.010619	0.01008	0.019995	-0.0104	0.027123	0.009245
	0.990833	0.002214	0.005924	0.018388	-0.00531	0.022294	0.001729
	0.991667	0.009885	0.010588	0.017816	-0.01163	0.027475	0.009468
	0.9925	0.013125	0.013349	0.018255	-0.0056	0.019192	0.004277
	0.993333	0.009341	0.01224	0.011264	0.001945	0.014832	0.001736
	0.994167	0.013748	0.01423	0.011779	0.000109	0.01749	0.008816
	0.995	0.006966	-0.0002	-0.0003	0.001711	0.027216	0.004683
	0.995833	0.007034	0.001879	0.009576	-0.0097	0.024009	0.009497
	0.996667	0.008921	0.006391	0.018894	-0.00415	0.022011	0.006873
	0.9975	0.006016	0.006946	0.016581	-0.00354	0.020734	0.008266
	0.998333	0.010558	0.006245	0.01474	-0.00791	0.013525	0.00593
	0.999167	0.007333	0.004197	0.014969	-0.00243	0.021641	0.006969
	1	0.008533	0.011189	0.006137	4.68e-05	0.019495	0.000726
	1.00083	0.007248	0.008329	0.008321	0.000359	0.023639	0.007765
	1.00167	-0.00086	0.003216	0.009103	0.001633	0.015942	0.008714
	1.0025	0.005663	0.006064	0.008875	-0.00751	0.019359	0.002017
	1.00333	0.005607	-0.00392	0.008007	-0.00773	0.016571	0.002803
	1.00417	0.009458	0.01266	0.015136	-0.00435	0.010114	0.006802
	1.005	0.010651	0.003987	0.011173	-0.00943	0.025316	0.004514
	1.00583	0.007917	0.000782	0.005899	-0.01038	0.011292	0.003548
	1.00667	0.00724	0.003963	0.00887	-0.00675	0.006217	0.007096
	1.0075	0.005824	0.006753	0.002718	-0.00433	0.012951	0.005968
	1.00833	-0.0027	0.006053	0.004902	-0.00768	0.011816	0.010734
	1.00917	0.003061	-0.00023	0.00815	0.001565	0.016312	0.006486
	1.01	0.014114	-5.3e-05	0.0097	-0.02005	0.011237	0.004913
	1.01083	0.006667	0.005854	0.005117	-0.00741	0.020734	-0.00257
	1.01167	0.007643	0.008854	0.004835	-0.00851	0.013	0.002586
	1.0125	0.005364	-0.00539	0.008641	-0.00349	0.014542	0.004044
	1.01333	0.007255	-0.00036	0.00568	-0.01172	0.013975	0.004478
	1.01417	0.001801	-0.015	0.015799	-0.00495	0.012939	0.007464
	1.015	0.000381	-0.0123	-0.00331	-0.01342	0.011533	0.003858
	1.01583	-0.00251	0.001453	0.006128	-0.02199	0.021653	0.000956
	1.01667	0.003862	-0.00288	0.007067	-0.01461	0.013161	-0.00199
	1.0175	0.008337	-0.00967	0.002365	-0.00907	0.002658	-0.00083
	1.01833	0.002801	-0.00181	-0.0024	-0.01515	0.006192	0.001365
	1.01917	0.00209	0.004973	-0.00453	-0.00408	0.010028	0.004399
	1.02	0.001812	-0.0027	-0.00206	-0.01892	0.008116	0.001899
	1.02083	0.002659	-0.0081	0.007306	-0.01129	-0.00241	-0.00124
	1.02167	-0.001	-0.00489	0.005532	-0.01468	0.0098	-0.00416
	1.0225	-0.00168	-0.01194	-0.00195	-0.01064	0.01099	0.002241
	1.02333	-0.00057	-0.00159	-0.00387	-0.01677	0.004521	-0.00347
	1.02417	0.007653	-0.00339	-0.0013	-0.0173	0.010583	0.003893
	1.025	0.000972	-0.00672	0.006366	-0.01315	0.003262	-0.00296
	1.02583	-0.00103	-0.00672	-0.00167	-0.013	0.012519	0.001595
	1.02667	-0.00288	-0.0077	0.001636	-0.02098	-0.00063	-0.00032
	1.0275	-0.00247	-0.00367	0.000906	-0.01156	0.006735	0.007653
	1.02833	-0.00543	-0.01215	0.003419	-0.0155	0.002263	0.001557
	1.02917	0.001289	-0.01721	-0.00546	-0.01242	-0.00118	-0.00564
	1.03	0.006461	-0.00417	-0.00803	-0.02646	0.001788	-0.00352
	1.03083	-0.00585	-0.00967	-0.00688	-0.01773	0.002929	-0.0032
	1.03167	0.001581	-0.00613	-0.00589	-0.01212	0.005816	-0.00458
	1.0325	-0.00709	-0.0096	0.001359	-0.01569	-0.00182	-0.00158
	1.03333	-0.00656	-0.00753	0.000348	-0.01582	0.001011	-0.00369
	1.03417	-0.00153	-0.0132	0.004983	-0.02061	0.005816	-0.00084
	1.035	-0.00115	-0.01116	-0.00086	-0.02258	0.005698	-0.00488
	1.03583	0.003282	-0.01653	0.000148	-0.0144	0.005921	-0.00368
	1.03667	-0.00649	-0.01206	-0.00544	-0.01411	0.007666	-0.00812
	1.0375	-0.00347	-0.00599	-0.01191	-0.01965	-0.00171	-0.00363
	1.03833	-0.00667	-0.01624	-0.00389	-0.01514	0.002374	-0.00403
	1.03917	-0.00585	-0.01242	-0.00397	-0.02049	-0.00165	0.001749
	1.04	-0.00303	-0.02524	-0.0043	-0.02263	0.002498	-0.00495
	1.04083	0.000253	-0.00773	-0.01404	-0.01939	0.002609	-0.00431
	1.04167	-0.0039	-0.02096	-0.00766	-0.02108	0.02058	-0.00901
	1.0425	-0.00478	-0.0018	-0.0096	-0.02122	0.003848	-0.01126
	1.04333	-0.0045	-0.00926	-0.00333	-0.02754	-0.00893	-0.00658
	1.04417	-0.00373	-0.0099	-0.00794	-0.0219	-0.01284	-0.00423
	1.045	-0.00487	-0.01453	-0.00153	-0.02244	-0.00732	-0.00379
	1.04583	-0.00584	-0.01733	-0.00334	-0.02389	-0.00241	-0.00408
	1.04667	-0.00547	-0.02614	-0.01069	-0.03063	0.001048	-0.00365
	1.0475	-0.00238	-0.01997	-0.00775	-0.02589	-0.0005	-0.00836
	1.04833	-0.00538	-0.01847	-0.00464	-0.02342	-0.00498	-0.00662
	1.04917	-0.00047	-0.01138	-0.0116	-0.0227	-0.01126	-0.00779
	1.05	-0.00678	-0.01731	-0.01682	-0.0282	-0.00091	-0.00482
	1.05083	-0.00016	-0.01706	-0.01589	-0.02183	-0.00911	-0.00565
	1.05167	-0.00976	-0.02672	-0.0176	-0.02934	-0.00226	-0.00604
	1.0525	-0.01099	-0.01932	-0.01063	-0.02396	-0.0053	-0.00954
	1.05333	-0.00659	-0.02864	-0.00646	-0.0327	-0.01119	-0.00435
	1.05417	-0.00867	-0.01997	-0.01123	-0.03676	-0.00458	-0.00536
	1.055	-0.00663	-0.0221	-0.00648	-0.03209	0.006044	-0.0095
	1.05583	-0.01349	-0.01723	-0.01314	-0.03237	-0.0033	-0.00303
	1.05667	-0.00569	-0.01815	-0.01614	-0.02464	-0.01292	-0.01021
	1.0575	-0.01585	-0.02042	-0.01599	-0.01944	-0.01922	-0.00659
	1.05833	-0.01558	-0.04058	-0.01206	-0.0298	-0.01091	-0.00636
	1.05917	-0.01016	-0.03105	-0.01008	-0.03228	-0.00936	-0.00791
	1.06	-0.01233	-0.02203	-0.01492	-0.03656	-0.00363	-0.01341
	1.06083	-0.01046	-0.02439	-0.01063	-0.03283	-0.0066	-0.01298
	1.06167	-0.00698	-0.02636	-0.02458	-0.04383	-0.01517	-0.0103
	1.0625	-0.01241	-0.02763	-0.01928	-0.03479	-0.01165	-0.00707
	1.06333	-0.01264	-0.02412	-0.01595	-0.01443	-0.01163	-0.0084
	1.06417	-0.01216	-0.03571	-0.01466	-0.03396	-0.00577	-0.01009
	1.065	-0.0154	-0.03523	-0.01339	-0.04133	-0.00795	-0.01545
	1.06583	-0.01388	-0.03412	-0.01957	-0.04712	-0.01075	-0.00772
	1.06667	-0.01758	-0.02928	-0.01372	-0.04408	-0.01116	-0.01707
	1.0675	-0.01297	-0.03163	-0.02724	-0.04118	-0.01107	-0.01925
	1.06833	-0.01286	-0.02737	-0.02374	-0.02964	-0.02373	-0.01424
	1.06917	-0.01358	-0.02505	-0.01794	-0.03694	-0.01742	-0.01656
	1.07	-0.01522	-0.02904	-0.0233	-0.03917	-0.0168	-0.01481
	1.07083	-0.01374	-0.03906	-0.02651	-0.03606	-0.0175	-0.01541
	1.07167	-0.01451	-0.0349	-0.01262	-0.04285	-0.01098	-0.01498
	1.0725	-0.01092	-0.04421	-0.02811	-0.04412	-0.01508	-0.01793
	1.07333	-0.01454	-0.02948	-0.03012	-0.04816	-0.02106	-0.01263
	1.07417	-0.01661	-0.04393	-0.02848	-0.04834	-0.01562	-0.01502
	1.075	-0.01807	-0.04088	-0.03256	-0.04326	-0.0263	-0.0145
	1.07583	-0.01947	-0.0327	-0.03168	-0.04331	-0.02159	-0.01541
	1.07667	-0.01831	-0.03406	-0.0282	-0.05342	-0.02688	-0.01921
	1.0775	-0.02276	-0.04455	-0.0214	-0.05442	-0.01797	-0.01692
	1.07833	-0.02139	-0.04664	-0.02324	-0.0468	-0.01416	-0.01662
	1.07917	-0.02174	-0.03638	-0.02901	-0.04528	-0.00937	-0.01643
	1.08	-0.02007	-0.04145	-0.02822	-0.04198	-0.023	-0.01826
	1.08083	-0.01702	-0.0476	-0.03449	-0.04086	-0.03195	-0.01471
	1.08167	-0.0269	-0.04891	-0.04077	-0.04444	-0.02758	-0.01733
	1.0825	-0.01975	-0.0448	-0.0355	-0.04772	-0.02612	-0.01811
	1.08333	-0.02117	-0.03659	-0.0256	-0.05412	-0.02152	-0.01979
	1.08417	-0.02413	-0.05107	-0.02721	-0.05071	-0.02347	-0.02414
	1.085	-0.02438	-0.03886	-0.03006	-0.05618	-0.02285	-0.02222
	1.08583	-0.02171	-0.04876	-0.03305	-0.04737	-0.03069	-0.02317
	1.08667	-0.02064	-0.04774	-0.03561	-0.06091	-0.03695	-0.02213
	1.0875	-0.02478	-0.0541	-0.03946	-0.0585	-0.03081	-0.0228
	1.08833	-0.02673	-0.05337	-0.03093	-0.04646	-0.03723	-0.0209
	1.08917	-0.02714	-0.05472	-0.03303	-0.05443	-0.02881	-0.02323
	1.09	-0.02633	-0.04945	-0.03173	-0.05777	-0.02724	-0.01971
	1.09083	-0.02223	-0.04957	-0.03691	-0.0681	-0.02849	-0.02861
	1.09167	-0.02797	-0.05497	-0.04077	-0.05771	-0.02868	-0.02405
	1.0925	-0.02982	-0.05691	-0.0462	-0.06278	-0.03171	-0.03016
	1.09333	-0.02972	-0.05163	-0.04181	-0.0579	-0.02848	-0.02501
	1.09417	-0.03091	-0.0647	-0.0485	-0.0518	-0.04165	-0.02215
	1.095	-0.03862	-0.05992	-0.04531	-0.06574	-0.035	-0.02378
	1.09583	-0.02955	-0.05188	-0.047	-0.06198	-0.03916	-0.02526
	1.09667	-0.03719	-0.07253	-0.05152	-0.06544	-0.03904	-0.02396
	1.0975	-0.02962	-0.05779	-0.04246	-0.07068	-0.04312	-0.02822
	1.09833	-0.02934	-0.05491	-0.04778	-0.06916	-0.03616	-0.03284
	1.09917	-0.03463	-0.06162	-0.05299	-0.05816	-0.03077	-0.03033
	1.1	-0.03591	-0.06334	-0.04494	-0.07296	-0.04392	-0.02818
	1.10083	-0.03301	-0.06838	-0.04336	-0.06481	-0.02873	-0.02704
	1.10167	-0.03426	-0.06327	-0.05138	-0.07283	-0.04427	-0.02276
	1.1025	-0.03513	-0.07013	-0.04825	-0.07031	-0.04719	-0.03187
	1.10333	-0.03563	-0.07271	-0.0584	-0.07385	-0.03361	-0.02763
	1.10417	-0.03634	-0.08075	-0.05109	-0.07827	-0.04907	-0.02991
	1.105	-0.03294	-0.06519	-0.05172	-0.06848	-0.04576	-0.03667
	1.10583	-0.03938	-0.06652	-0.05445	-0.0673	-0.04198	-0.03224
	1.10667	-0.04479	-0.07022	-0.05028	-0.07491	-0.05669	-0.03251
	1.1075	-0.04193	-0.07113	-0.05426	-0.07629	-0.05703	-0.0354
	1.10833	-0.03959	-0.07517	-0.05288	-0.08408	-0.05825	-0.03519
	1.10917	-0.04448	-0.0793	-0.04989	-0.08495	-0.04499	-0.04047
	1.11	-0.04322	-0.07434	-0.05913	-0.08594	-0.0502	-0.0358
	1.11083	-0.03397	-0.07376	-0.05838	-0.0753	-0.06209	-0.03296
	1.11167	-0.03636	-0.07799	-0.06434	-0.07781	-0.05983	-0.03747
	1.1125	-0.04698	-0.08173	-0.06352	-0.08102	-0.0641	-0.03498
	1.11333	-0.0476	-0.08703	-0.05343	-0.08482	-0.06206	-0.03318
	1.11417	-0.04893	-0.0876	-0.06356	-0.0963	-0.0628	-0.03687
	1.115	-0.04838	-0.07932	-0.06586	-0.07897	-0.05357	-0.0388
	1.11583	-0.04305	-0.08059	-0.06129	-0.09131	-0.05369	-0.0397
	1.11667	-0.04019	-0.09342	-0.06895	-0.08903	-0.06766	-0.0433
	1.1175	-0.04939	-0.08594	-0.07494	-0.08702	-0.06174	-0.04366
	1.11833	-0.05305	-0.08155	-0.06844	-0.08287	-0.06403	-0.04316
	1.11917	-0.04728	-0.08989	-0.07201	-0.087	-0.07082	-0.03737
	1.12	-0.04969	-0.10742	-0.06981	-0.09089	-0.07126	-0.04382
	1.12083	-0.04915	-0.09473	-0.06486	-0.09436	-0.07628	-0.04338
	1.12167	-0.05756	-0.07992	-0.06912	-0.09601	-0.0635	-0.04191
	1.1225	-0.05645	-0.09569	-0.0809	-0.09895	-0.06831	-0.04425
	1.12333	-0.05129	-0.10098	-0.08242	-0.09841	-0.06989	-0.04881
	1.12417	-0.05188	-0.10033	-0.0735	-0.10149	-0.07599	-0.0503
	1.125	-0.06279	-0.0952	-0.07688	-0.10359	-0.07398	-0.04065
	1.12583	-0.06008	-0.10248	-0.07877	-0.10283	-0.07801	-0.0445
	1.12667	-0.05613	-0.10424	-0.0762	-0.09771	-0.07855	-0.045
	1.1275	-0.05689	-0.10615	-0.06945	-0.10477	-0.08364	-0.05151
	1.12833	-0.0562	-0.10718	-0.07217	-0.1052	-0.0723	-0.04933
	1.12917	-0.05995	-0.10332	-0.08315	-0.10243	-0.07521	-0.04975
	1.13	-0.04828	-0.09915	-0.08397	-0.10625	-0.08712	-0.05137
	1.13083	-0.05556	-0.11058	-0.09058	-0.10651	-0.07626	-0.05035
	1.13167	-0.06362	-0.10852	-0.08664	-0.10294	-0.09304	-0.04878
	1.1325	-0.05919	-0.11126	-0.07884	-0.09697	-0.08724	-0.05098
	1.13333	-0.05757	-0.11821	-0.08542	-0.10976	-0.08248	-0.0492
	1.13417	-0.05995	-0.11305	-0.0859	-0.10972	-0.09356	-0.05344
	1.135	-0.06036	-0.11517	-0.082	-0.10789	-0.09145	-0.05186
	1.13583	-0.05835	-0.11456	-0.0869	-0.10725	-0.08651	-0.05619
	1.13667	-0.06463	-0.11907	-0.08603	-0.10228	-0.0974	-0.05287
	1.1375	-0.06679	-0.11041	-0.09048	-0.09953	-0.09567	-0.05779
	1.13833	-0.05718	-0.11154	-0.08644	-0.11131	-0.09062	-0.05283
	1.13917	-0.06588	-0.11884	-0.08832	-0.10401	-0.09838	-0.05441
	1.14	-0.06311	-0.11637	-0.09609	-0.1102	-0.09828	-0.05143
	1.14083	-0.06589	-0.11435	-0.09051	-0.11838	-0.1023	-0.05579
	1.14167	-0.05572	-0.12259	-0.08704	-0.11419	-0.10239	-0.05978
	1.1425	-0.06028	-0.11672	-0.09975	-0.11185	-0.1083	-0.05806
	1.14333	-0.0654	-0.12402	-0.09559	-0.12544	-0.10614	-0.05829
	1.14417	-0.0716	-0.11942	-0.09467	-0.1212	-0.10599	-0.05684
	1.145	-0.06625	-0.11517	-0.0913	-0.12027	-0.11247	-0.0569
	1.14583	-0.07122	-0.11784	-0.08515	-0.12078	-0.09682	-0.06132
	1.14667	-0.06772	-0.11954	-0.09295	-0.12299	-0.11086	-0.06238
	1.1475	-0.06922	-0.1179	-0.09493	-0.12213	-0.09839	-0.06184
	1.14833	-0.0675	-0.11981	-0.09724	-0.11158	-0.11341	-0.0624
	1.14917	-0.06393	-0.134	-0.10106	-0.11384	-0.10941	-0.0562
	1.15	-0.06945	-0.1246	-0.09311	-0.10745	-0.11422	-0.05982
	1.15083	-0.06915	-0.13058	-0.08762	-0.11031	-0.10932	-0.0589
	1.15167	-0.07054	-0.12346	-0.09246	-0.12217	-0.11282	-0.0638
	1.1525	-0.06735	-0.12474	-0.09106	-0.1264	-0.11227	-0.06246
	1.15333	-0.07288	-0.12696	-0.09394	-0.1273	-0.112	-0.0594
	1.15417	-0.06086	-0.11786	-0.09648	-0.11972	-0.12552	-0.06219
	1.155	-0.06332	-0.1235	-0.08931	-0.12294	-0.11997	-0.06802
	1.15583	-0.06816	-0.12861	-0.10183	-0.1186	-0.11514	-0.06238
	1.15667	-0.06913	-0.13701	-0.09666	-0.11279	-0.12305	-0.06587
	1.1575	-0.07555	-0.1291	-0.09462	-0.11665	-0.124	-0.06253
	1.15833	-0.07225	-0.12439	-0.09329	-0.11524	-0.12781	-0.06528
	1.15917	-0.0708	-0.12641	-0.09808	-0.12367	-0.12215	-0.06355
	1.16	-0.06816	-0.12763	-0.09824	-0.11717	-0.11906	-0.06346
	1.16083	-0.06895	-0.12141	-0.09854	-0.12217	-0.12336	-0.06473
	1.16167	-0.07407	-0.12895	-0.09991	-0.11955	-0.12466	-0.06627
	1.1625	-0.07468	-0.1277	-0.10333	-0.12337	-0.12777	-0.06732
	1.16333	-0.06851	-0.12802	-0.09342	-0.12214	-0.12646	-0.06789
	1.16417	-0.07046	-0.131	-0.0959	-0.12	-0.12637	-0.06118
	1.165	-0.0739	-0.13348	-0.10001	-0.12414	-0.11538	-0.06734
	1.16583	-0.06789	-0.12337	-0.09448	-0.11676	-0.12989	-0.06402
	1.16667	-0.06522	-0.13555	-0.09966	-0.12366	-0.1268	-0.0706
	1.1675	-0.0699	-0.13013	-0.09345	-0.12053	-0.12466	-0.07378
	1.16833	-0.07407	-0.12877	-0.09641	-0.12459	-0.12658	-0.06156
	1.16917	-0.07461	-0.12592	-0.10279	-0.12332	-0.13425	-0.06578
	1.17	-0.07148	-0.1286	-0.09363	-0.1207	-0.12669	-0.06687
	1.17083	-0.06957	-0.12937	-0.09944	-0.11462	-0.13037	-0.06801
	1.17167	-0.07059	-0.12675	-0.09884	-0.13164	-0.12935	-0.06692
	1.1725	-0.0746	-0.12831	-0.0957	-0.11992	-0.1194	-0.0706
	1.17333	-0.06701	-0.1325	-0.09759	-0.12378	-0.12781	-0.0622
	1.17417	-0.07543	-0.12632	-0.10568	-0.12549	-0.12934	-0.06939
	1.175	-0.0729	-0.12153	-0.10066	-0.12345	-0.13348	-0.06665
	1.17583	-0.07447	-0.13425	-0.09785	-0.12732	-0.13854	-0.06373
	1.17667	-0.06814	-0.13431	-0.09561	-0.11436	-0.12662	-0.06612
	1.1775	-0.07129	-0.1351	-0.10044	-0.11926	-0.12318	-0.06536
	1.17833	-0.07218	-0.13061	-0.1012	-0.12198	-0.11687	-0.07036
	1.17917	-0.06787	-0.12556	-0.09835	-0.12878	-0.12732	-0.06694
	1.18	-0.06804	-0.11814	-0.1009	-0.12606	-0.12817	-0.0647
	1.18083	-0.07419	-0.1227	-0.09568	-0.11958	-0.12687	-0.06415
	1.18167	-0.07208	-0.13153	-0.09558	-0.11812	-0.13981	-0.06439
	1.1825	-0.07123	-0.12315	-0.09678	-0.1221	-0.13554	-0.06184
	1.18333	-0.07471	-0.13126	-0.09592	-0.12529	-0.13126	-0.06864
	1.18417	-0.07014	-0.12741	-0.08852	-0.12603	-0.12409	-0.0669
	1.185	-0.07068	-0.12807	-0.09762	-0.11891	-0.1255	-0.06629
	1.18583	-0.06522	-0.11928	-0.10235	-0.12481	-0.12864	-0.06519
	1.18667	-0.07141	-0.13109	-0.09998	-0.11029	-0.13537	-0.06869
	1.1875	-0.06861	-0.1307	-0.10151	-0.1169	-0.14104	-0.07116
	1.18833	-0.06777	-0.1322	-0.09231	-0.11028	-0.12508	-0.06484
	1.18917	-0.07761	-0.12818	-0.09467	-0.12418	-0.12581	-0.06023
	1.19	-0.07031	-0.13091	-0.09618	-0.11972	-0.12455	-0.0674
	1.19083	-0.07106	-0.13511	-0.09824	-0.11643	-0.12909	-0.06894
	1.19167	-0.06456	-0.12881	-0.10328	-0.11313	-0.11893	-0.0695
	1.1925	-0.07348	-0.13477	-0.10179	-0.11642	-0.13579	-0.07219
	1.19333	-0.06913	-0.12215	-0.09695	-0.11646	-0.12291	-0.06769
	1.19417	-0.07351	-0.12565	-0.10017	-0.11489	-0.12862	-0.06482
	1.195	-0.07278	-0.1294	-0.09118	-0.12134	-0.13065	-0.06817
	1.19583	-0.07111	-0.12934	-0.09656	-0.12394	-0.13439	-0.06834
	1.19667	-0.06828	-0.12225	-0.09894	-0.12266	-0.1293	-0.07033
	1.1975	-0.06652	-0.12581	-0.09911	-0.11793	-0.11343	-0.0719
	1.19833	-0.06989	-0.13356	-0.09931	-0.11923	-0.13421	-0.07155
	1.19917	-0.07156	-0.11702	-0.0984	-0.11884	-0.13202	-0.06403
	1.2	-0.07549	-0.12826	-0.08913	-0.11859	-0.12919	-0.06948
	1.20083	-0.0747	-0.13605	-0.09065	-0.11526	-0.13762	-0.06963
	1.20167	-0.07224	-0.13844	-0.10275	-0.12218	-0.13592	-0.07054
	1.2025	-0.06689	-0.1334	-0.09825	-0.11193	-0.12576	-0.06834
	1.20333	-0.06969	-0.13515	-0.09778	-0.11848	-0.12413	-0.07312
	1.20417	-0.07093	-0.12782	-0.10266	-0.12735	-0.13724	-0.07152
	1.205	-0.07129	-0.12209	-0.10031	-0.1228	-0.12042	-0.06606
	1.20583	-0.07185	-0.13023	-0.0995	-0.12196	-0.1334	-0.07071
	1.20667	-0.07759	-0.12709	-0.09938	-0.12766	-0.12525	-0.0668
	1.2075	-0.07453	-0.13546	-0.09472	-0.12418	-0.12606	-0.06406
	1.20833	-0.07219	-0.13524	-0.09581	-0.12063	-0.13359	-0.06771
	1.20917	-0.06903	-0.12351	-0.10488	-0.12844	-0.13451	-0.07283
	1.21	-0.07396	-0.12354	-0.09828	-0.12348	-0.1303	-0.06593
	1.21083	-0.06581	-0.12802	-0.10064	-0.12243	-0.12666	-0.06846
	1.21167	-0.07256	-0.12202	-0.10089	-0.12175	-0.13367	-0.07268
	1.2125	-0.07636	-0.13379	-0.09475	-0.12436	-0.1277	-0.06631
	1.21333	-0.07466	-0.13275	-0.09635	-0.12739	-0.12346	-0.06563
	1.21417	-0.07511	-0.12863	-0.09937	-0.12598	-0.12473	-0.06749
	1.215	-0.07479	-0.13257	-0.09828	-0.12823	-0.13234	-0.06318
	1.21583	-0.07504	-0.13225	-0.10488	-0.12749	-0.12423	-0.0724
	1.21667	-0.07233	-0.11911	-0.10367	-0.11876	-0.13212	-0.06752
	1.2175	-0.07308	-0.13107	-0.10144	-0.11983	-0.1292	-0.07148
	1.21833	-0.07459	-0.12438	-0.09154	-0.12345	-0.12912	-0.06477
	1.21917	-0.07645	-0.13513	-0.09881	-0.12643	-0.12875	-0.06734
	1.22	-0.07685	-0.13031	-0.09628	-0.12818	-0.13104	-0.06468
	1.22083	-0.07199	-0.13538	-0.10154	-0.11162	-0.12107	-0.06387
	1.22167	-0.07733	-0.13679	-0.09833	-0.13604	-0.13427	-0.06377
	1.2225	-0.07202	-0.13632	-0.09693	-0.1199	-0.13507	-0.07311
	1.22333	-0.07695	-0.13016	-0.11075	-0.12064	-0.12302	-0.07401
	1.22417	-0.07565	-0.12788	-0.10881	-0.12084	-0.12513	-0.06903
	1.225	-0.07585	-0.14039	-0.09209	-0.12231	-0.13306	-0.07054
	1.22583	-0.07748	-0.13566	-0.09799	-0.12187	-0.12645	-0.06973
	1.22667	-0.07587	-0.14294	-0.10178	-0.1287	-0.12083	-0.0718
	1.2275	-0.07427	-0.12698	-0.10498	-0.12601	-0.12407	-0.07275
	1.22833	-0.07523	-0.13523	-0.10214	-0.13464	-0.12797	-0.06977
	1.22917	-0.07387	-0.13293	-0.10761	-0.13083	-0.13361	-0.07204
	1.23	-0.07702	-0.13658	-0.1051	-0.12584	-0.1369	-0.07237
	1.23083	-0.07569	-0.13909	-0.10157	-0.12282	-0.12767	-0.06705
	1.23167	-0.07403	-0.12595	-0.09823	-0.12639	-0.12882	-0.06753
	1.2325	-0.0801	-0.1259	-0.10405	-0.1332	-0.12659	-0.0676
	1.23333	-0.07448	-0.12604	-0.09879	-0.12821	-0.13028	-0.07009
	1.23417	-0.07775	-0.13904	-0.10969	-0.12278	-0.12806	-0.06622
	1.235	-0.07314	-0.13397	-0.10297	-0.12705	-0.13327	-0.07143
	1.23583	-0.0722	-0.12545	-0.10147	-0.1239	-0.13349	-0.07306
	1.23667	-0.07792	-0.13405	-0.10473	-0.12266	-0.13674	-0.07133
	1.2375	-0.0779	-0.14015	-0.10353	-0.12548	-0.13563	-0.07536
	1.23833	-0.07972	-0.12954	-0.09289	-0.1282	-0.13122	-0.06872
	1.23917	-0.07482	-0.13534	-0.1025	-0.13066	-0.13046	-0.0675
	1.24	-0.07875	-0.13634	-0.09886	-0.13581	-0.13448	-0.07482
	1.24083	-0.07388	-0.13435	-0.10654	-0.13024	-0.13677	-0.07041
	1.24167	-0.07662	-0.13953	-0.09475	-0.1295	-0.13186	-0.06575
	1.2425	-0.07057	-0.1345	-0.1098	-0.13468	-0.13365	-0.07011
	1.24333	-0.07874	-0.14907	-0.10789	-0.13374	-0.14107	-0.07244
	1.24417	-0.0766	-0.14615	-0.09871	-0.13123	-0.12652	-0.07037
	1.245	-0.0774	-0.13888	-0.10567	-0.1308	-0.13456	-0.06675
	1.24583	-0.07489	-0.13873	-0.10912	-0.12562	-0.12841	-0.07433
	1.24667	-0.08045	-0.12926	-0.10381	-0.13707	-0.12882	-0.07685
	1.2475	-0.07393	-0.14008	-0.10725	-0.12752	-0.13422	-0.0723
	1.24833	-0.07554	-0.14432	-0.1086	-0.12362	-0.13912	-0.07277
	1.24917	-0.08433	-0.1414	-0.10532	-0.12437	-0.14117	-0.07274
	1.25	-0.07587	-0.14291	-0.1071	-0.13403	-0.14199	-0.07016
	1.25083	-0.07519	-0.14029	-0.10947	-0.14088	-0.13917	-0.07302
	1.25167	-0.07995	-0.13559	-0.1071	-0.13485	-0.13255	-0.07225
	1.2525	-0.07426	-0.1385	-0.10537	-0.13281	-0.13218	-0.07161
	1.25333	-0.08053	-0.13167	-0.10316	-0.14025	-0.13008	-0.06854
	1.25417	-0.07743	-0.13518	-0.10698	-0.14232	-0.13974	-0.0754
	1.255	-0.08115	-0.13544	-0.11422	-0.12638	-0.13097	-0.08001
	1.25583	-0.08173	-0.14091	-0.11263	-0.13611	-0.13855	-0.06902
	1.25667	-0.08226	-0.15058	-0.10846	-0.13614	-0.13842	-0.0754
	1.2575	-0.08153	-0.14373	-0.10726	-0.14943	-0.14031	-0.07789
	1.25833	-0.08696	-0.13837	-0.11453	-0.1375	-0.14132	-0.07224
	1.25917	-0.08132	-0.13869	-0.10961	-0.13323	-0.13826	-0.07284
	1.26	-0.07936	-0.1329	-0.10969	-0.13523	-0.14075	-0.07214
	1.26083	-0.08049	-0.13951	-0.11938	-0.12633	-0.13333	-0.07509
	1.26167	-0.08182	-0.14961	-0.10849	-0.13013	-0.13878	-0.07407
	1.2625	-0.08173	-0.14679	-0.10751	-0.13503	-0.14749	-0.07283
	1.26333	-0.0787	-0.1491	-0.11033	-0.14142	-0.13821	-0.07526
	1.26417	-0.08063	-0.15252	-0.11215	-0.12825	-0.1371	-0.07173
	1.265	-0.08112	-0.15125	-0.10738	-0.13677	-0.12952	-0.07835
	1.26583	-0.08302	-0.14953	-0.11589	-0.1404	-0.13561	-0.07584
	1.26667	-0.08098	-0.14095	-0.11298	-0.13361	-0.14199	-0.0768
	1.2675	-0.08164	-0.14128	-0.11208	-0.13789	-0.15186	-0.07874
	1.26833	-0.08691	-0.16061	-0.11549	-0.12956	-0.13933	-0.07476
	1.26917	-0.08597	-0.13851	-0.11123	-0.13046	-0.13514	-0.07452
	1.27	-0.08297	-0.13721	-0.1126	-0.14317	-0.13306	-0.07509
	1.27083	-0.08716	-0.14619	-0.11166	-0.14193	-0.13538	-0.07744
	1.27167	-0.0771	-0.14527	-0.10949	-0.15505	-0.13958	-0.08234
	1.2725	-0.07933	-0.1436	-0.11603	-0.13896	-0.14374	-0.0759
	1.27333	-0.08187	-0.1402	-0.12221	-0.14306	-0.1391	-0.07536
	1.27417	-0.081	-0.1433	-0.11775	-0.1354	-0.14706	-0.07633
	1.275	-0.08923	-0.15388	-0.11282	-0.14189	-0.15152	-0.08111
	1.27583	-0.07875	-0.15124	-0.1169	-0.14424	-0.14939	-0.07569
	1.27667	-0.09094	-0.14929	-0.11302	-0.14033	-0.14945	-0.07878
	1.2775	-0.0808	-0.14797	-0.10748	-0.14841	-0.14768	-0.07824
	1.27833	-0.08696	-0.15477	-0.11463	-0.14227	-0.14642	-0.07907
	1.27917	-0.08487	-0.14496	-0.11761	-0.141	-0.1399	-0.07776
	1.28	-0.08432	-0.15023	-0.12205	-0.1415	-0.14353	-0.08168
	1.28083	-0.08347	-0.14413	-0.12398	-0.14317	-0.15041	-0.08116
	1.28167	-0.09307	-0.1505	-0.11753	-0.13928	-0.14522	-0.07942
	1.2825	-0.08905	-0.15897	-0.11174	-0.14764	-0.1441	-0.07863
	1.28333	-0.0808	-0.15643	-0.11641	-0.14902	-0.14901	-0.07746
	1.28417	-0.08492	-0.1549	-0.11395	-0.14355	-0.14855	-0.08178
	1.285	-0.08423	-0.15026	-0.12582	-0.14745	-0.14666	-0.08568
	1.28583	-0.08959	-0.14986	-0.11381	-0.13964	-0.14991	-0.08434
	1.28667	-0.08763	-0.15278	-0.11804	-0.14132	-0.14714	-0.07969
	1.2875	-0.08443	-0.15535	-0.11685	-0.14316	-0.15165	-0.07754
	1.28833	-0.08796	-0.15848	-0.11096	-0.14618	-0.15496	-0.08536
	1.28917	-0.08618	-0.15876	-0.11937	-0.14394	-0.14539	-0.08452
	1.29	-0.08176	-0.1513	-0.1129	-0.14307	-0.15036	-0.07678
	1.29083	-0.08702	-0.15028	-0.12148	-0.15059	-0.14596	-0.09137
	1.29167	-0.08715	-0.16215	-0.12784	-0.1471	-0.15092	-0.08671
	1.2925	-0.08895	-0.14645	-0.12329	-0.15101	-0.1583	-0.0818
	1.29333	-0.09362	-0.1533	-0.12181	-0.14533	-0.15597	-0.07659
	1.29417	-0.08563	-0.15168	-0.12362	-0.14551	-0.15499	-0.08154
	1.295	-0.09576	-0.16258	-0.11724	-0.15496	-0.14662	-0.08415
	1.29583	-0.09307	-0.15808	-0.11613	-0.14714	-0.14994	-0.08189
	1.29667	-0.08678	-0.15256	-0.12242	-0.15096	-0.15595	-0.08106
	1.2975	-0.09327	-0.15473	-0.12004	-0.14939	-0.14537	-0.08231
	1.29833	-0.09171	-0.15445	-0.12422	-0.14288	-0.14704	-0.07816
	1.29917	-0.08837	-0.15523	-0.12913	-0.14849	-0.15972	-0.08679
	1.3	-0.0936	-0.1534	-0.12071	-0.15061	-0.15346	-0.08288
	1.30083	-0.09872	-0.16345	-0.12372	-0.14542	-0.1571	-0.07984
	1.30167	-0.09358	-0.16434	-0.12642	-0.15789	-0.15184	-0.08629
	1.3025	-0.09323	-0.15414	-0.12736	-0.15185	-0.1501	-0.0911
	1.30333	-0.08689	-0.16898	-0.11923	-0.14862	-0.16151	-0.08058
	1.30417	-0.09087	-0.15907	-0.12618	-0.14854	-0.15758	-0.08432
	1.305	-0.09328	-0.15408	-0.13015	-0.15513	-0.16646	-0.08402
	1.30583	-0.08996	-0.17033	-0.12782	-0.14624	-0.16027	-0.08341
	1.30667	-0.09437	-0.1596	-0.12276	-0.14265	-0.15381	-0.08119
	1.3075	-0.09499	-0.16439	-0.13245	-0.16324	-0.1511	-0.08563
	1.30833	-0.09211	-0.15485	-0.12927	-0.16896	-0.1526	-0.08461
	1.30917	-0.09097	-0.15818	-0.12584	-0.15217	-0.15009	-0.08516
	1.31	-0.08728	-0.16936	-0.12773	-0.15513	-0.14943	-0.08584
	1.31083	-0.09544	-0.16421	-0.12919	-0.1536	-0.1525	-0.08897
	1.31167	-0.09307	-0.16718	-0.12582	-0.14556	-0.16496	-0.08839
	1.3125	-0.0966	-0.16957	-0.1247	-0.16016	-0.15877	-0.08213
	1.31333	-0.09575	-0.1672	-0.11971	-0.15786	-0.16055	-0.08658
	1.31417	-0.09325	-0.17442	-0.126	-0.15719	-0.15989	-0.08959
	1.315	-0.09409	-0.15686	-0.13226	-0.15438	-0.16342	-0.08988
	1.31583	-0.09284	-0.16835	-0.13033	-0.15699	-0.16985	-0.08699
	1.31667	-0.09497	-0.15859	-0.12991	-0.16508	-0.16706	-0.09144
	1.3175	-0.09761	-0.1611	-0.13034	-0.15383	-0.16915	-0.09042
	1.31833	-0.09649	-0.16713	-0.13516	-0.16056	-0.1567	-0.08262
	1.31917	-0.09365	-0.1712	-0.13487	-0.1522	-0.16099	-0.08416
	1.32	-0.09734	-0.17376	-0.12854	-0.16069	-0.16737	-0.08896
	1.32083	-0.09371	-0.16784	-0.12745	-0.15712	-0.1553	-0.08762
	1.32167	-0.09112	-0.16508	-0.13395	-0.16064	-0.17392	-0.0907
	1.3225	-0.09501	-0.17145	-0.12401	-0.1505	-0.15896	-0.09005
	1.32333	-0.09204	-0.16493	-0.12903	-0.15328	-0.1649	-0.08675
	1.32417	-0.09552	-0.17417	-0.13477	-0.15445	-0.15675	-0.08546
	1.325	-0.1011	-0.16261	-0.1389	-0.16076	-0.16615	-0.08535
	1.32583	-0.10056	-0.1764	-0.13043	-0.1573	-0.15976	-0.08477
	1.32667	-0.0977	-0.17529	-0.12524	-0.1564	-0.16442	-0.08459
	1.3275	-0.09267	-0.17412	-0.13488	-0.16024	-0.16764	-0.08672
	1.32833	-0.10168	-0.17134	-0.13586	-0.15386	-0.17294	-0.09201
	1.32917	-0.101	-0.16302	-0.14277	-0.16348	-0.16516	-0.09103
	1.33	-0.10162	-0.16945	-0.13293	-0.15667	-0.15916	-0.08885
	1.33083	-0.1003	-0.17386	-0.1323	-0.15679	-0.1622	-0.08863
	1.33167	-0.10174	-0.17563	-0.13753	-0.15574	-0.17514	-0.09134
	1.3325	-0.09571	-0.17962	-0.13788	-0.16316	-0.16556	-0.09009
	1.33333	-0.10011	-0.1723	-0.13644	-0.1649	-0.16862	-0.08843
	1.33417	-0.10076	-0.16372	-0.13784	-0.16254	-0.17594	-0.09468
	1.335	-0.09934	-0.171	-0.14132	-0.17164	-0.16935	-0.09334
	1.33583	-0.10334	-0.1796	-0.14156	-0.15875	-0.15806	-0.08927
	1.33667	-0.10404	-0.17614	-0.13776	-0.16152	-0.1701	-0.09248
	1.3375	-0.09638	-0.1767	-0.13852	-0.15845	-0.17425	-0.09062
	1.33833	-0.1001	-0.17285	-0.13309	-0.15855	-0.17748	-0.0897
	1.33917	-0.10107	-0.17275	-0.12875	-0.16563	-0.17375	-0.09283
	1.34	-0.09664	-0.16746	-0.13415	-0.16536	-0.17523	-0.09526
	1.34083	-0.09654	-0.17299	-0.14452	-0.16229	-0.16638	-0.09978
	1.34167	-0.1038	-0.17531	-0.13911	-0.1673	-0.16569	-0.09544
	1.3425	-0.10329	-0.17286	-0.14054	-0.16119	-0.17622	-0.09356
	1.34333	-0.09977	-0.17282	-0.13446	-0.17045	-0.17533	-0.09197
	1.34417	-0.09832	-0.17956	-0.13836	-0.16494	-0.1782	-0.09508
	1.345	-0.09743	-0.1793	-0.1361	-0.16752	-0.18194	-0.08827
	1.34583	-0.10517	-0.18151	-0.1395	-0.16967	-0.17914	-0.09312
	1.34667	-0.1023	-0.17558	-0.13803	-0.16614	-0.17453	-0.09509
	1.3475	-0.10206	-0.17519	-0.14445	-0.16787	-0.17325	-0.09298
	1.34833	-0.1083	-0.1729	-0.14514	-0.17388	-0.17581	-0.09202
	1.34917	-0.10316	-0.17621	-0.13976	-0.17033	-0.17226	-0.09187
	1.35	-0.10501	-0.17685	-0.14125	-0.16955	-0.17518	-0.08973
	1.35083	-0.10883	-0.1816	-0.14232	-0.17375	-0.17682	-0.09751
	1.35167	-0.09897	-0.1836	-0.14248	-0.16877	-0.16939	-0.09743
	1.3525	-0.10148	-0.17998	-0.14225	-0.17652	-0.1814	-0.09549
	1.35333	-0.10397	-0.16575	-0.141	-0.16405	-0.1788	-0.09741
	1.35417	-0.10092	-0.17896	-0.14091	-0.17351	-0.18942	-0.09326
	1.355	-0.10845	-0.17628	-0.14194	-0.16506	-0.1817	-0.09759
	1.35583	-0.10772	-0.17444	-0.1439	-0.17481	-0.19038	-0.10039
	1.35667	-0.10505	-0.19108	-0.14351	-0.17493	-0.17057	-0.09426
	1.3575	-0.10904	-0.18583	-0.13755	-0.17429	-0.17277	-0.09799
	1.35833	-0.10603	-0.18517	-0.13679	-0.17174	-0.18029	-0.09465
	1.35917	-0.11031	-0.18526	-0.14771	-0.17318	-0.16807	-0.0972
	1.36	-0.10461	-0.17918	-0.14412	-0.1724	-0.17333	-0.09524
	1.36083	-0.10973	-0.18636	-0.14689	-0.17183	-0.18061	-0.09722
	1.36167	-0.10572	-0.18068	-0.14768	-0.17281	-0.18906	-0.09721
	1.3625	-0.11175	-0.18879	-0.14136	-0.17153	-0.19105	-0.10026
	1.36333	-0.10304	-0.19381	-0.1415	-0.17379	-0.17853	-0.09341
	1.36417	-0.1082	-0.18557	-0.14348	-0.17666	-0.17732	-0.09722
	1.365	-0.10238	-0.18301	-0.15377	-0.17063	-0.18362	-0.10049
	1.36583	-0.10249	-0.18723	-0.14701	-0.17535	-0.17044	-0.09574
	1.36667	-0.10381	-0.18259	-0.14626	-0.17416	-0.18919	-0.09711
	1.3675	-0.11172	-0.18049	-0.15023	-0.17475	-0.19312	-0.1008
	1.36833	-0.11546	-0.20589	-0.14294	-0.17601	-0.17794	-0.09434
	1.36917	-0.11177	-0.19084	-0.14267	-0.16804	-0.17776	-0.09216
	1.37	-0.10516	-0.18989	-0.14879	-0.17578	-0.18196	-0.09917
	1.37083	-0.10384	-0.18244	-0.14983	-0.17638	-0.1803	-0.09908
	1.37167	-0.10841	-0.19336	-0.14788	-0.17508	-0.18677	-0.09673
	1.3725	-0.10739	-0.19462	-0.14738	-0.17468	-0.18819	-0.10202
	1.37333	-0.10732	-0.19201	-0.15613	-0.17621	-0.18505	-0.10166
	1.37417	-0.11125	-0.19103	-0.15844	-0.17457	-0.18262	-0.09918
	1.375	-0.11045	-0.18633	-0.14521	-0.175	-0.1884	-0.09676
	1.37583	-0.11073	-0.19313	-0.13825	-0.18063	-0.19206	-0.09642
	1.37667	-0.11201	-0.19185	-0.15567	-0.17957	-0.19317	-0.09872
	1.3775	-0.11026	-0.19287	-0.15095	-0.18241	-0.18657	-0.10486
	1.37833	-0.11012	-0.19025	-0.14934	-0.18136	-0.18068	-0.10218
	1.37917	-0.10875	-0.18785	-0.15598	-0.17999	-0.18057	-0.10209
	1.38	-0.10744	-0.19696	-0.14656	-0.18473	-0.18783	-0.10138
	1.38083	-0.11165	-0.18779	-0.14765	-0.18354	-0.19742	-0.09993
	1.38167	-0.11728	-0.19345	-0.15284	-0.18002	-0.19186	-0.10075
	1.3825	-0.11426	-0.19211	-0.14951	-0.18003	-0.1934	-0.0968
	1.38333	-0.11051	-0.19409	-0.15611	-0.1744	-0.18439	-0.10161
	1.38417	-0.11105	-0.19494	-0.14985	-0.18393	-0.19224	-0.10427
	1.385	-0.11158	-0.19792	-0.15257	-0.17844	-0.19043	-0.10253
	1.38583	-0.11457	-0.19302	-0.15651	-0.18498	-0.19061	-0.09758
	1.38667	-0.11641	-0.19762	-0.15424	-0.18031	-0.19594	-0.10025
	1.3875	-0.11377	-0.19203	-0.15757	-0.18212	-0.19162	-0.10696
	1.38833	-0.11353	-0.20749	-0.15592	-0.17984	-0.18701	-0.10523
	1.38917	-0.11601	-0.18478	-0.15846	-0.19569	-0.18993	-0.10477
	1.39	-0.11353	-0.19692	-0.14829	-0.18851	-0.18947	-0.10563
	1.39083	-0.10693	-0.20041	-0.15261	-0.17934	-0.19131	-0.10721
	1.39167	-0.11495	-0.19494	-0.16147	-0.18256	-0.19804	-0.10627
	1.3925	-0.11824	-0.20019	-0.15885	-0.18871	-0.19573	-0.10286
	1.39333	-0.11596	-0.19468	-0.1518	-0.19244	-0.19733	-0.10703
	1.39417	-0.11875	-0.20282	-0.1559	-0.18904	-0.1959	-0.09958
	1.395	-0.11605	-0.19519	-0.15898	-0.18405	-0.20223	-0.10114
	1.39583	-0.10923	-0.18847	-0.15266	-0.18746	-0.19672	-0.10557
	1.39667	-0.11623	-0.19657	-0.15856	-0.18929	-0.1996	-0.10745
	1.3975	-0.11774	-0.19458	-0.15776	-0.1903	-0.19783	-0.11012
	1.39833	-0.12039	-0.19875	-0.1609	-0.18071	-0.19173	-0.10571
	1.39917	-0.11675	-0.2025	-0.15399	-0.18217	-0.19811	-0.10262
	1.4	-0.11767	-0.20175	-0.15236	-0.18756	-0.19649	-0.10095
	1.40083	-0.12273	-0.20002	-0.15063	-0.1926	-0.19763	-0.10538
	1.40167	-0.11828	-0.20353	-0.1565	-0.19164	-0.1984	-0.11086
	1.4025	-0.11446	-0.20645	-0.15206	-0.19281	-0.19675	-0.11097
	1.40333	-0.11859	-0.20406	-0.15626	-0.18433	-0.19548	-0.10739
	1.40417	-0.11259	-0.20828	-0.15531	-0.18563	-0.20612	-0.10517
	1.405	-0.11936	-0.19536	-0.16027	-0.18465	-0.21043	-0.10461
	1.40583	-0.1179	-0.19955	-0.16025	-0.19546	-0.1907	-0.10438
	1.40667	-0.11552	-0.19791	-0.157	-0.19434	-0.20004	-0.10408
	1.4075	-0.11911	-0.2131	-0.15632	-0.18763	-0.20323	-0.10636
	1.40833	-0.11641	-0.20521	-0.16112	-0.18604	-0.20273	-0.10895
	1.40917	-0.11344	-0.19999	-0.16409	-0.19216	-0.20257	-0.11086
	1.41	-0.12124	-0.19833	-0.16334	-0.17585	-0.20933	-0.11026
	1.41083	-0.121	-0.19542	-0.15527	-0.18945	-0.19892	-0.10971
	1.41167	-0.11595	-0.20916	-0.16062	-0.1925	-0.208	-0.10364
	1.4125	-0.12109	-0.20994	-0.16106	-0.18888	-0.19987	-0.10437
	1.41333	-0.11764	-0.21314	-0.15871	-0.19167	-0.2085	-0.1099
	1.41417	-0.12439	-0.20684	-0.1581	-0.18852	-0.20168	-0.10931
	1.415	-0.12057	-0.20358	-0.15596	-0.18827	-0.2036	-0.11134
	1.41583	-0.11578	-0.20345	-0.17035	-0.19371	-0.20305	-0.11129
	1.41667	-0.12409	-0.20774	-0.17509	-0.19908	-0.20235	-0.11017
	1.4175	-0.11909	-0.20257	-0.16465	-0.18835	-0.20526	-0.10624
	1.41833	-0.12346	-0.20268	-0.16388	-0.19594	-0.20806	-0.1093
	1.41917	-0.11547	-0.20495	-0.16048	-0.18849	-0.21257	-0.109
	1.42	-0.12249	-0.21329	-0.16036	-0.19267	-0.20011	-0.11327
	1.42083	-0.11883	-0.21101	-0.16595	-0.19099	-0.20737	-0.10527
	1.42167	-0.12124	-0.20352	-0.16318	-0.19532	-0.20426	-0.11065
	1.4225	-0.11741	-0.21084	-0.16398	-0.19521	-0.20306	-0.10994
	1.42333	-0.12224	-0.21559	-0.17007	-0.19122	-0.20566	-0.11304
	1.42417	-0.125	-0.20557	-0.16616	-0.19543	-0.21042	-0.11127
	1.425	-0.12135	-0.21627	-0.16561	-0.19115	-0.21415	-0.10825
	1.42583	-0.12608	-0.21252	-0.15795	-0.19539	-0.19804	-0.11085
	1.42667	-0.12231	-0.20352	-0.17243	-0.19345	-0.21084	-0.1124
	1.4275	-0.12198	-0.21139	-0.15909	-0.19818	-0.20164	-0.11519
	1.42833	-0.12107	-0.21062	-0.16457	-0.19966	-0.20289	-0.10836
	1.42917	-0.12204	-0.20155	-0.17629	-0.19757	-0.21076	-0.11105
	1.43	-0.12082	-0.20528	-0.16838	-0.19256	-0.20809	-0.10746
	1.43083	-0.1255	-0.22118	-0.16981	-0.20437	-0.21405	-0.11105
	1.43167	-0.12873	-0.22029	-0.16432	-0.20465	-0.2138	-0.11353
	1.4325	-0.11839	-0.21674	-0.16791	-0.19717	-0.21001	-0.1113
	1.43333	-0.12282	-0.21869	-0.16885	-0.20612	-0.20997	-0.11102
	1.43417	-0.1247	-0.20991	-0.16933	-0.20509	-0.21192	-0.11233
	1.435	-0.12087	-0.20778	-0.17079	-0.19807	-0.21198	-0.10813
	1.43583	-0.12402	-0.21017	-0.17375	-0.19763	-0.21178	-0.11125
	1.43667	-0.12588	-0.22326	-0.16988	-0.19634	-0.21434	-0.11503
	1.4375	-0.12745	-0.21902	-0.1685	-0.1893	-0.2188	-0.11514
	1.43833	-0.1333	-0.21086	-0.16275	-0.20936	-0.21167	-0.11688
	1.43917	-0.12747	-0.20978	-0.16797	-0.20311	-0.22188	-0.11786
	1.44	-0.12369	-0.21087	-0.16536	-0.20357	-0.2085	-0.11308
	1.44083	-0.12217	-0.2222	-0.17573	-0.20342	-0.21259	-0.11155
	1.44167	-0.12919	-0.21234	-0.17344	-0.20215	-0.21718	-0.11546
	1.4425	-0.12555	-0.2184	-0.17257	-0.196	-0.20787	-0.11082
	1.44333	-0.13003	-0.21743	-0.17112	-0.20273	-0.20705	-0.11282
	1.44417	-0.12663	-0.21862	-0.17365	-0.19973	-0.21025	-0.11429
	1.445	-0.12883	-0.21727	-0.16466	-0.20082	-0.21537	-0.11386
	1.44583	-0.12097	-0.22781	-0.17831	-0.20366	-0.21273	-0.11525
	1.44667	-0.12722	-0.21662	-0.17221	-0.20572	-0.20937	-0.12089
	1.4475	-0.12471	-0.2184	-0.17536	-0.21077	-0.21739	-0.11541
	1.44833	-0.1199	-0.21439	-0.17088	-0.20096	-0.21732	-0.11472
	1.44917	-0.12953	-0.21866	-0.17294	-0.20371	-0.22096	-0.11398
	1.45	-0.1292	-0.21952	-0.17442	-0.20122	-0.21291	-0.11192
	1.45083	-0.128	-0.21874	-0.175	-0.20526	-0.22155	-0.11593
	1.45167	-0.12229	-0.21597	-0.16983	-0.20159	-0.21979	-0.11722
	1.4525	-0.13073	-0.21889	-0.17844	-0.20655	-0.21257	-0.11516
	1.45333	-0.12984	-0.23341	-0.17098	-0.2073	-0.22409	-0.11579
	1.45417	-0.13302	-0.21687	-0.172	-0.20437	-0.22987	-0.11781
	1.455	-0.12632	-0.21357	-0.1768	-0.19674	-0.22171	-0.11445
	1.45583	-0.13334	-0.22999	-0.17002	-0.20561	-0.21973	-0.11405
	1.45667	-0.13274	-0.21794	-0.1753	-0.2	-0.22022	-0.11786
	1.4575	-0.12528	-0.22424	-0.1799	-0.20113	-0.22514	-0.11476
	1.45833	-0.12676	-0.22751	-0.18166	-0.21281	-0.21449	-0.11981
	1.45917	-0.13292	-0.21627	-0.17815	-0.20778	-0.21487	-0.11581
	1.46	-0.12835	-0.2228	-0.18187	-0.20723	-0.21638	-0.11873
	1.46083	-0.12689	-0.22497	-0.17961	-0.2032	-0.2301	-0.11969
	1.46167	-0.13111	-0.22067	-0.17607	-0.19742	-0.2307	-0.12382
	1.4625	-0.12984	-0.23058	-0.18002	-0.20975	-0.22981	-0.11769
	1.46333	-0.13204	-0.2264	-0.17144	-0.20975	-0.2288	-0.12109
	1.46417	-0.13345	-0.22309	-0.17783	-0.21262	-0.22072	-0.11817
	1.465	-0.12852	-0.21897	-0.16984	-0.20077	-0.22538	-0.11554
	1.46583	-0.13122	-0.22398	-0.18043	-0.19803	-0.21782	-0.12044
	1.46667	-0.1317	-0.22684	-0.17409	-0.20782	-0.23752	-0.11927
	1.4675	-0.12722	-0.22434	-0.18284	-0.20108	-0.22174	-0.11531
	1.46833	-0.12998	-0.21847	-0.17986	-0.20679	-0.22901	-0.11622
	1.46917	-0.13332	-0.23619	-0.1775	-0.20747	-0.23447	-0.11742
	1.47	-0.13407	-0.22688	-0.17877	-0.21306	-0.2364	-0.12049
	1.47083	-0.12485	-0.22912	-0.18172	-0.20618	-0.21593	-0.11608
	1.47167	-0.12998	-0.22851	-0.18523	-0.20679	-0.22518	-0.12013
	1.4725	-0.13362	-0.21928	-0.18085	-0.21048	-0.22701	-0.12517
	1.47333	-0.13567	-0.22356	-0.17855	-0.21173	-0.22558	-0.11888
	1.47417	-0.13557	-0.23592	-0.17818	-0.20609	-0.24117	-0.12237
	1.475	-0.13904	-0.23041	-0.17669	-0.20996	-0.22273	-0.11559
	1.47583	-0.1308	-0.23048	-0.17771	-0.21447	-0.2267	-0.12375
	1.47667	-0.12851	-0.23378	-0.17934	-0.2148	-0.22901	-0.12397
	1.4775	-0.13122	-0.23165	-0.18404	-0.21211	-0.21949	-0.11856
	1.47833	-0.13269	-0.23016	-0.18956	-0.2129	-0.22471	-0.1202
	1.47917	-0.13935	-0.22497	-0.18447	-0.20705	-0.23422	-0.12256
	1.48	-0.13488	-0.23033	-0.18235	-0.20949	-0.22449	-0.12272
	1.48083	-0.13544	-0.23281	-0.1834	-0.21258	-0.23462	-0.12093
	1.48167	-0.13583	-0.22992	-0.17745	-0.21641	-0.23445	-0.12483
	1.4825	-0.13014	-0.23085	-0.17382	-0.2072	-0.23357	-0.12233
	1.48333	-0.13273	-0.23373	-0.18135	-0.20794	-0.23256	-0.12489
	1.48417	-0.13917	-0.22716	-0.17916	-0.21358	-0.22807	-0.12488
	1.485	-0.13612	-0.23014	-0.17818	-0.2111	-0.22994	-0.12694
	1.48583	-0.13699	-0.23172	-0.18492	-0.20889	-0.23807	-0.11968
	1.48667	-0.13644	-0.22767	-0.18391	-0.21081	-0.232	-0.12601
	1.4875	-0.13625	-0.22999	-0.17924	-0.21728	-0.2362	-0.12468
	1.48833	-0.13348	-0.23092	-0.17954	-0.21138	-0.22775	-0.12626
	1.48917	-0.13581	-0.23742	-0.17725	-0.22031	-0.2327	-0.12569
	1.49	-0.13352	-0.22852	-0.17751	-0.21244	-0.2331	-0.12144
	1.49083	-0.1331	-0.23361	-0.1833	-0.21455	-0.23168	-0.1224
	1.49167	-0.13908	-0.23765	-0.18586	-0.21307	-0.23503	-0.12781
	1.4925	-0.14107	-0.22973	-0.18277	-0.21862	-0.23225	-0.12317
	1.49333	-0.13805	-0.23459	-0.18823	-0.22177	-0.23839	-0.12313
	1.49417	-0.13439	-0.24368	-0.18427	-0.21733	-0.2295	-0.12057
	1.495	-0.13545	-0.23041	-0.1819	-0.22001	-0.23516	-0.12864
	1.49583	-0.13915	-0.23184	-0.1877	-0.21779	-0.23242	-0.12493
	1.49667	-0.13403	-0.23576	-0.18931	-0.21549	-0.23791	-0.12735
	1.4975	-0.1375	-0.23794	-0.1846	-0.21503	-0.23181	-0.13006
	1.49833	-0.13886	-0.24221	-0.18722	-0.21405	-0.24488	-0.12932
	1.49917	-0.14405	-0.24589	-0.19224	-0.22014	-0.24178	-0.12446
	1.5	-0.13329	-0.23121	-0.19261	-0.2146	-0.24943	-0.12064
	1.50083	-0.13435	-0.24041	-0.18155	-0.2257	-0.2418	-0.12757
	1.50167	-0.13979	-0.23421	-0.18464	-0.22878	-0.24251	-0.13241
	1.5025	-0.13802	-0.23141	-0.18092	-0.21616	-0.23537	-0.12974
	1.50333	-0.13718	-0.23695	-0.18979	-0.21655	-0.24462	-0.13463
	1.50417	-0.14245	-0.23902	-0.19096	-0.21475	-0.2427	-0.12158
	1.505	-0.13503	-0.23758	-0.19296	-0.21646	-0.2395	-0.12838
	1.50583	-0.13644	-0.23514	-0.18447	-0.2251	-0.23985	-0.12121
	1.50667	-0.13927	-0.24609	-0.18782	-0.21977	-0.23744	-0.12829
	1.5075	-0.14461	-0.24487	-0.18676	-0.22281	-0.22806	-0.12585
	1.50833	-0.13371	-0.23919	-0.19323	-0.21836	-0.2387	-0.13137
	1.50917	-0.13956	-0.24327	-0.18947	-0.22154	-0.25039	-0.12584
	1.51	-0.13905	-0.23626	-0.18773	-0.21398	-0.23842	-0.13081
	1.51083	-0.14318	-0.24865	-0.19609	-0.22276	-0.2466	-0.12655
	1.51167	-0.14157	-0.24045	-0.19329	-0.23075	-0.25218	-0.12778
	1.5125	-0.13985	-0.24329	-0.19146	-0.21515	-0.23142	-0.12709
	1.51333	-0.14152	-0.24821	-0.18249	-0.21792	-0.22909	-0.12631
	1.51417	-0.14129	-0.2436	-0.19247	-0.22954	-0.24803	-0.13237
	1.515	-0.14026	-0.24113	-0.18858	-0.21866	-0.24294	-0.12825
	1.51583	-0.14021	-0.24125	-0.18139	-0.21838	-0.23822	-0.12811
	1.51667	-0.14343	-0.24224	-0.19268	-0.22642	-0.2429	-0.13132
	1.5175	-0.14509	-0.24675	-0.19272	-0.22279	-0.24986	-0.13051
	1.51833	-0.1429	-0.25028	-0.18556	-0.22264	-0.23955	-0.12828
	1.51917	-0.13851	-0.24877	-0.19268	-0.225	-0.24675	-0.13381
	1.52	-0.14126	-0.24281	-0.18885	-0.22639	-0.24193	-0.13456
	1.52083	-0.14124	-0.23609	-0.19848	-0.22036	-0.23722	-0.13383
	1.52167	-0.14414	-0.24587	-0.19348	-0.21799	-0.24763	-0.13087
	1.5225	-0.14518	-0.24947	-0.19684	-0.22462	-0.24582	-0.12921
	1.52333	-0.14327	-0.24375	-0.19253	-0.22962	-0.2423	-0.12604
	1.52417	-0.14454	-0.23747	-0.1859	-0.22626	-0.24605	-0.12782
	1.525	-0.14338	-0.24326	-0.19332	-0.22219	-0.25129	-0.13475
	1.52583	-0.14514	-0.23803	-0.20064	-0.22524	-0.24701	-0.1339
	1.52667	-0.14954	-0.2465	-0.19684	-0.23226	-0.24229	-0.13074
	1.5275	-0.1444	-0.25485	-0.18901	-0.2242	-0.25477	-0.13125
	1.52833	-0.1371	-0.248	-0.18843	-0.2307	-0.2466	-0.1321
	1.52917	-0.15081	-0.24703	-0.19749	-0.22716	-0.24226	-0.12938
	1.53	-0.1439	-0.24714	-0.18974	-0.22656	-0.25422	-0.13199
	1.53083	-0.14605	-0.25227	-0.20016	-0.22813	-0.24825	-0.12865
	1.53167	-0.1443	-0.24703	-0.19507	-0.23304	-0.24763	-0.12937
	1.5325	-0.14193	-0.24629	-0.19329	-0.22538	-0.25411	-0.12956
	1.53333	-0.13892	-0.24798	-0.20024	-0.2314	-0.24451	-0.14066
	1.53417	-0.14405	-0.2374	-0.19995	-0.23471	-0.23055	-0.13173
	1.535	-0.14737	-0.24467	-0.19176	-0.22493	-0.24851	-0.1305
	1.53583	-0.14575	-0.24802	-0.19173	-0.22572	-0.25863	-0.13059
	1.53667	-0.1446	-0.249	-0.19507	-0.22362	-0.25051	-0.12637
	1.5375	-0.14669	-0.25303	-0.19709	-0.23102	-0.24158	-0.1294
	1.53833	-0.14476	-0.25693	-0.19495	-0.23103	-0.23742	-0.13226
	1.53917	-0.14211	-0.24874	-0.19631	-0.23579	-0.25257	-0.13593
	1.54	-0.14357	-0.25212	-0.20191	-0.23133	-0.25033	-0.13693
	1.54083	-0.14329	-0.24698	-0.19037	-0.23467	-0.2546	-0.137
	1.54167	-0.14545	-0.24591	-0.19579	-0.22768	-0.24572	-0.13085
	1.5425	-0.14266	-0.24969	-0.18997	-0.22493	-0.25004	-0.1252
	1.54333	-0.14567	-0.25096	-0.18845	-0.23151	-0.25168	-0.12904
	1.54417	-0.14331	-0.25645	-0.20449	-0.22781	-0.25594	-0.13556
	1.545	-0.14243	-0.2567	-0.20284	-0.23351	-0.24089	-0.13351
	1.54583	-0.14877	-0.2494	-0.20266	-0.23172	-0.25575	-0.13586
	1.54667	-0.14236	-0.2447	-0.19193	-0.22618	-0.24773	-0.14157
	1.5475	-0.14818	-0.24277	-0.20096	-0.22981	-0.24755	-0.12799
	1.54833	-0.14929	-0.24891	-0.19942	-0.22957	-0.24649	-0.12892
	1.54917	-0.14525	-0.25768	-0.19406	-0.23702	-0.26217	-0.12925
	1.55	-0.14634	-0.2557	-0.19579	-0.23247	-0.252	-0.13766
	1.55083	-0.15024	-0.25529	-0.20507	-0.24143	-0.24776	-0.13462
	1.55167	-0.14806	-0.26049	-0.20147	-0.22722	-0.26089	-0.13827
	1.5525	-0.14558	-0.26169	-0.2053	-0.22943	-0.26218	-0.13736
	1.55333	-0.14922	-0.24704	-0.20021	-0.23143	-0.25516	-0.13158
	1.55417	-0.14804	-0.24927	-0.20169	-0.23663	-0.24833	-0.13687
	1.555	-0.14632	-0.25125	-0.20562	-0.22337	-0.2531	-0.13478
	1.55583	-0.14795	-0.2463	-0.20067	-0.22777	-0.25801	-0.13337
	1.55667	-0.14573	-0.25501	-0.19833	-0.23337	-0.24706	-0.13542
	1.5575	-0.14956	-0.25365	-0.2079	-0.23453	-0.2578	-0.14117
	1.55833	-0.14689	-0.24194	-0.20307	-0.23759	-0.25642	-0.13524
	1.55917	-0.14859	-0.2499	-0.19852	-0.22976	-0.25572	-0.13482
	1.56	-0.15398	-0.25878	-0.20841	-0.22861	-0.25913	-0.13728
	1.56083	-0.14594	-0.25189	-0.1989	-0.23483	-0.25352	-0.13439
	1.56167	-0.15368	-0.25673	-0.2015	-0.23927	-0.25968	-0.13505
	1.5625	-0.15464	-0.26028	-0.19828	-0.2347	-0.26048	-0.13492
	1.56333	-0.146	-0.25594	-0.20001	-0.23994	-0.25644	-0.14048
	1.56417	-0.14751	-0.25872	-0.20019	-0.23956	-0.26017	-0.13408
	1.565	-0.14701	-0.25392	-0.19968	-0.23518	-0.26625	-0.1355
	1.56583	-0.1505	-0.2486	-0.19472	-0.23087	-0.25746	-0.13536
	1.56667	-0.15141	-0.25484	-0.19914	-0.24953	-0.26192	-0.13539
	1.5675	-0.15458	-0.25417	-0.20041	-0.23917	-0.26491	-0.13867
	1.56833	-0.15053	-0.25167	-0.19758	-0.23464	-0.26032	-0.13411
	1.56917	-0.14604	-0.25604	-0.20556	-0.2358	-0.25754	-0.13813
	1.57	-0.14932	-0.25277	-0.20828	-0.24596	-0.26185	-0.14021
	1.57083	-0.14587	-0.25745	-0.20564	-0.23977	-0.25579	-0.13501
	1.57167	-0.15239	-0.25281	-0.21111	-0.23596	-0.26146	-0.13386
	1.5725	-0.15301	-0.24595	-0.21047	-0.24317	-0.25903	-0.13682
	1.57333	-0.1488	-0.26581	-0.20334	-0.22937	-0.25922	-0.13185
	1.57417	-0.15253	-0.25606	-0.20058	-0.23349	-0.25928	-0.1378
	1.575	-0.1573	-0.26696	-0.20586	-0.24121	-0.25847	-0.13491
	1.57583	-0.15158	-0.26161	-0.20502	-0.23868	-0.26219	-0.139
	1.57667	-0.15009	-0.26356	-0.20802	-0.24543	-0.25915	-0.14191
	1.5775	-0.14984	-0.24689	-0.21269	-0.24684	-0.25249	-0.13816
	1.57833	-0.15585	-0.26078	-0.20555	-0.23792	-0.27493	-0.13747
	1.57917	-0.1557	-0.25157	-0.20523	-0.23738	-0.26172	-0.13608
	1.58	-0.15081	-0.25938	-0.19825	-0.24064	-0.26779	-0.13548
	1.58083	-0.15138	-0.25559	-0.19955	-0.23814	-0.24997	-0.14291
	1.58167	-0.15212	-0.26437	-0.20391	-0.23577	-0.2725	-0.14073
	1.5825	-0.14724	-0.26534	-0.20899	-0.2445	-0.25764	-0.14186
	1.58333	-0.14872	-0.25508	-0.20838	-0.24505	-0.25198	-0.13843
	1.58417	-0.15069	-0.26384	-0.20666	-0.24199	-0.25453	-0.13698
	1.585	-0.15054	-0.26661	-0.2025	-0.24093	-0.27152	-0.13933
	1.58583	-0.1519	-0.26	-0.21243	-0.23829	-0.26851	-0.13402
	1.58667	-0.15766	-0.26726	-0.20054	-0.23408	-0.26885	-0.1375
	1.5875	-0.15468	-0.25906	-0.20292	-0.23925	-0.26278	-0.14164
	1.58833	-0.15762	-0.2574	-0.21273	-0.2372	-0.27168	-0.1414
	1.58917	-0.15634	-0.25506	-0.21366	-0.23997	-0.2763	-0.13808
	1.59	-0.15415	-0.25991	-0.20141	-0.249	-0.27088	-0.14257
	1.59083	-0.1537	-0.25679	-0.20674	-0.23726	-0.26719	-0.14342
	1.59167	-0.15733	-0.25438	-0.21245	-0.24248	-0.26931	-0.14045
	1.5925	-0.16089	-0.25829	-0.20768	-0.2504	-0.27371	-0.14293
	1.59333	-0.15853	-0.26189	-0.2009	-0.24882	-0.25541	-0.14184
	1.59417	-0.15751	-0.26563	-0.20888	-0.23932	-0.26766	-0.14034
	1.595	-0.15728	-0.26887	-0.20319	-0.24171	-0.25694	-0.14066
	1.59583	-0.15184	-0.26979	-0.21057	-0.24476	-0.26862	-0.14289
	1.59667	-0.15079	-0.26028	-0.21532	-0.24723	-0.25973	-0.14028
	1.5975	-0.15414	-0.26422	-0.21907	-0.24493	-0.2696	-0.14035
	1.59833	-0.15582	-0.25941	-0.20457	-0.24371	-0.26336	-0.13755
	1.59917	-0.15942	-0.26387	-0.20453	-0.24346	-0.26569	-0.14294
	1.6	-0.15339	-0.26137	-0.2079	-0.24099	-0.25806	-0.1383
	1.60083	-0.15795	-0.26939	-0.21128	-0.24295	-0.26719	-0.14209
	1.60167	-0.1543	-0.27067	-0.20915	-0.24151	-0.27069	-0.14262
	1.6025	-0.1556	-0.25234	-0.21294	-0.24432	-0.26419	-0.14327
	1.60333	-0.15959	-0.26717	-0.21507	-0.24461	-0.26638	-0.14262
	1.60417	-0.15462	-0.27394	-0.21118	-0.24531	-0.2636	-0.14169
	1.605	-0.15779	-0.27278	-0.21208	-0.2481	-0.2756	-0.13973
	1.60583	-0.16244	-0.26918	-0.21307	-0.2469	-0.26805	-0.14255
	1.60667	-0.152	-0.26094	-0.20991	-0.25037	-0.27112	-0.14333
	1.6075	-0.15337	-0.27467	-0.21729	-0.25107	-0.26742	-0.1423
	1.60833	-0.15216	-0.26942	-0.21608	-0.24015	-0.26664	-0.13805
	1.60917	-0.14853	-0.26622	-0.21139	-0.24049	-0.26528	-0.13917
	1.61	-0.15403	-0.26129	-0.21075	-0.25004	-0.26587	-0.14539
	1.61083	-0.16031	-0.26727	-0.2062	-0.24471	-0.27784	-0.14566
	1.61167	-0.15822	-0.27184	-0.2095	-0.23953	-0.26644	-0.14045
	1.6125	-0.15745	-0.26906	-0.2056	-0.25242	-0.26806	-0.14611
	1.61333	-0.1562	-0.27065	-0.21368	-0.2516	-0.26816	-0.14455
	1.61417	-0.15713	-0.26884	-0.20812	-0.24744	-0.27142	-0.14405
	1.615	-0.1567	-0.26729	-0.20186	-0.24605	-0.26865	-0.14413
	1.61583	-0.16042	-0.26853	-0.20706	-0.25396	-0.26806	-0.1399
	1.61667	-0.15673	-0.26543	-0.20938	-0.24956	-0.27723	-0.14175
	1.6175	-0.16098	-0.2688	-0.21642	-0.24671	-0.28867	-0.1454
	1.61833	-0.15932	-0.26933	-0.21349	-0.25018	-0.27788	-0.14237
	1.61917	-0.15696	-0.26967	-0.21272	-0.25125	-0.27091	-0.14462
	1.62	-0.16051	-0.2764	-0.21419	-0.24602	-0.26798	-0.14421
	1.62083	-0.16335	-0.25803	-0.21361	-0.24105	-0.27621	-0.14349
	1.62167	-0.16052	-0.26784	-0.21875	-0.24442	-0.26837	-0.14825
	1.6225	-0.16042	-0.26273	-0.21362	-0.24184	-0.26737	-0.14595
	1.62333	-0.156	-0.26586	-0.2114	-0.25313	-0.27328	-0.13745
	1.62417	-0.15972	-0.27777	-0.21075	-0.23951	-0.27364	-0.14087
	1.625	-0.16097	-0.277	-0.20819	-0.24361	-0.26811	-0.15021
	1.62583	-0.15764	-0.27046	-0.20953	-0.24756	-0.27277	-0.14518
	1.62667	-0.16079	-0.26991	-0.21208	-0.24976	-0.2809	-0.14318
	1.6275	-0.15999	-0.26712	-0.21829	-0.25116	-0.27337	-0.14871
	1.62833	-0.15804	-0.27514	-0.21804	-0.25126	-0.27545	-0.14445
	1.62917	-0.16056	-0.27569	-0.22124	-0.25505	-0.27636	-0.14629
	1.63	-0.16303	-0.27883	-0.21599	-0.24949	-0.2693	-0.14199
	1.63083	-0.15982	-0.27539	-0.20548	-0.25032	-0.27519	-0.14366
	1.63167	-0.15767	-0.27318	-0.21727	-0.25661	-0.27272	-0.14843
	1.6325	-0.1537	-0.26546	-0.21956	-0.257	-0.28021	-0.14956
	1.63333	-0.15732	-0.27154	-0.21656	-0.25216	-0.27202	-0.14676
	1.63417	-0.15847	-0.27215	-0.21767	-0.24594	-0.27303	-0.14904
	1.635	-0.16493	-0.27728	-0.21181	-0.25348	-0.27165	-0.15077
	1.63583	-0.16546	-0.27102	-0.21566	-0.24065	-0.27061	-0.13929
	1.63667	-0.1647	-0.27406	-0.20738	-0.25031	-0.28413	-0.14109
	1.6375	-0.16156	-0.28044	-0.22213	-0.25104	-0.27747	-0.14822
	1.63833	-0.15787	-0.27651	-0.21382	-0.24392	-0.26939	-0.1461
	1.63917	-0.15832	-0.26474	-0.21917	-0.24455	-0.2806	-0.15075
	1.64	-0.15506	-0.27437	-0.21867	-0.25414	-0.27851	-0.14361
	1.64083	-0.16349	-0.27472	-0.21318	-0.24995	-0.2791	-0.15004
	1.64167	-0.165	-0.28121	-0.21369	-0.25228	-0.29699	-0.14548
	1.6425	-0.16062	-0.2656	-0.21783	-0.25585	-0.28138	-0.14708
	1.64333	-0.16292	-0.28002	-0.22752	-0.2551	-0.27316	-0.14767
	1.64417	-0.16119	-0.27432	-0.21691	-0.25069	-0.26961	-0.14891
	1.645	-0.16024	-0.26777	-0.22252	-0.25794	-0.2825	-0.14957
	1.64583	-0.15885	-0.27664	-0.21401	-0.25514	-0.2749	-0.14476
	1.64667	-0.16481	-0.26873	-0.2198	-0.24988	-0.27394	-0.14612
	1.6475	-0.162	-0.27974	-0.2169	-0.25375	-0.28691	-0.15001
	1.64833	-0.16091	-0.27346	-0.22012	-0.25107	-0.27976	-0.14798
	1.64917	-0.16547	-0.2766	-0.21634	-0.25438	-0.28165	-0.15201
	1.65	-0.16754	-0.27116	-0.21655	-0.25836	-0.2792	-0.14532
	1.65083	-0.15672	-0.27847	-0.21755	-0.25073	-0.27987	-0.14751
	1.65167	-0.16701	-0.28147	-0.22096	-0.24949	-0.27999	-0.14404
	1.6525	-0.16375	-0.27189	-0.21609	-0.25368	-0.28087	-0.15133
	1.65333	-0.16606	-0.27724	-0.22379	-0.25403	-0.28211	-0.14577
	1.65417	-0.16677	-0.28527	-0.21619	-0.25369	-0.27473	-0.14636
	1.655	-0.16309	-0.27991	-0.22246	-0.25384	-0.28533	-0.14912
	1.65583	-0.16439	-0.27911	-0.21616	-0.26089	-0.26706	-0.15232
	1.65667	-0.1636	-0.28248	-0.21638	-0.25566	-0.28283	-0.14769
	1.6575	-0.16439	-0.27765	-0.21863	-0.25416	-0.27586	-0.14628
	1.65833	-0.16238	-0.2794	-0.22003	-0.25365	-0.2775	-0.15168
	1.65917	-0.15662	-0.27699	-0.22443	-0.25519	-0.28883	-0.14704
	1.66	-0.16628	-0.27534	-0.22196	-0.25521	-0.27975	-0.14812
	1.66083	-0.16184	-0.26999	-0.22691	-0.25781	-0.28117	-0.14845
	1.66167	-0.16408	-0.28029	-0.22923	-0.2584	-0.2878	-0.14957
	1.6625	-0.1619	-0.28067	-0.22152	-0.25859	-0.28063	-0.14713
	1.66333	-0.1579	-0.27653	-0.21771	-0.26267	-0.28702	-0.14794
	1.66417	-0.15982	-0.28037	-0.21899	-0.25528	-0.28338	-0.15563
	1.665	-0.16491	-0.27657	-0.22082	-0.25695	-0.29151	-0.14774
	1.66583	-0.16537	-0.27917	-0.22216	-0.25897	-0.27788	-0.1452
[truncated: 34,034 more rows]
