# Supplementary material for: Leveraging platinum-protein interactions to overcome chemoresistance
Source: Nat Commun. 2025 Oct 20;16:9263. doi: 10.1038/s41467-025-64295-0 (PMC12537935; doi:10.1038/s41467-025-64295-0)
Supplement: Supplementary file 4 — Source data [file 41467_2025_64295_MOESM4_ESM.zip › Excel files/Source Data Figure S33.xlsx]

## Sheet: Figure S33
Figure S33	HPLC chromatograms (250 nm) showing the transformation of DoxPt5 (50 μM) in the presence of (L)-cystine (200 μM) in pH 7.0 PIPES buffer containing 100 mM KCl at 37 °C. Solvent gradient is given in the text.

## Sheet: Figure S33 raw data
Figure S33	time (min)	0 h	2 h	4 h	8 h	12 h	Dox
	0.000833	-0.00885	0.002893	-0.01118	-0.01265	-0.00757	0.006854
	0.001667	-0.00516	-0.02485	-0.00407	-0.01387	-0.01732	0.000147
	0.0025	-0.00124	-0.00328	-0.00756	-0.01588	-0.01183	0.003785
	0.003333	-0.00192	0.001078	0.001038	-0.02231	-0.00112	0.000751
	0.004167	-0.00435	0.002835	-0.00761	-0.02608	-0.00117	0.002944
	0.005	-0.00621	-0.00185	-0.00181	-0.00377	0.00127	0.00249
	0.005833	-0.00441	0.001389	-0.00769	-0.00642	-0.00893	0.003283
	0.006667	-0.0024	-0.00497	0.00288	-0.01697	-0.02551	0.004894
	0.0075	-0.00056	-0.01222	-0.0053	-0.01852	-0.01806	0.005776
	0.008333	-0.00262	-0.00806	-0.01109	-0.02046	-0.01185	0.006847
	0.009167	0.000373	-0.00544	-0.00331	-0.01378	-0.00613	-0.00032
	0.01	-0.00357	-0.01128	-0.00668	-0.01362	-0.00777	0.00156
	0.010833	-0.00357	-0.00833	-0.00765	-0.00997	-0.00166	0.002385
	0.011667	-0.00817	0.000976	-0.00262	-0.00996	-0.02139	0.003037
	0.0125	-0.00753	-0.01691	0.000195	-0.0172	-0.01882	0.000473
	0.013333	-0.00021	0.001273	-0.00105	-0.01027	-0.00943	0.005108
	0.014167	-0.00358	-0.00804	-0.00878	-0.01604	-0.01525	0.00141
	0.015	-0.00027	-0.00146	-0.01238	-0.01108	-0.01654	-0.00206
	0.015833	-0.00372	-0.01249	-0.01413	-0.00566	-0.02368	0.001432
	0.016667	-0.00588	-0.01392	-0.00758	-0.01411	-0.00504	0.003782
	0.0175	-0.00348	-0.00582	-0.00738	-0.03096	-0.0082	0.001464
	0.018333	-0.00327	-0.00399	-0.00762	-0.0109	-0.02205	0.001611
	0.019167	-0.00208	-0.01352	0.00447	-0.01368	-0.01045	0.007633
	0.02	-0.00433	-0.00547	0.000409	-0.00997	-0.01767	0.011728
	0.020833	-0.00307	-0.00364	-0.00533	-0.02262	-0.00013	0.008171
	0.021667	0.003502	0.00575	-0.0053	-0.02412	-0.00911	0.003478
	0.0225	0.005309	0.00094	0.004061	-0.00544	-0.00331	0.002276
	0.023333	-0.00627	0.001382	0.00663	-0.01719	0.009912	0.005847
	0.024167	-0.00469	-0.00252	-0.00274	-0.01085	-0.01057	0.006543
	0.025	-0.00197	-0.00069	-0.00239	-0.00616	0.001968	0.006412
	0.025833	-0.00139	0.006271	0.006377	-0.0101	-0.00642	0.00677
	0.026667	-0.00706	0.007703	-0.0067	-0.00834	-0.00068	0.003852
	0.0275	-0.00895	-0.0109	0.001349	-0.01342	-0.00276	0.009219
	0.028333	-0.00537	0.000391	-0.00051	-0.01454	0.001134	0.005051
	0.029167	-0.00256	0.001049	-0.00061	-0.00406	0.003845	0.003746
	0.03	-0.00398	0.005396	0.007285	-0.00486	-0.02009	0.003018
	0.030833	-0.00643	-0.00116	-0.00479	0.001877	0.014419	0.005329
	0.031667	-0.00701	-0.0013	-0.00115	-0.00928	-0.00325	0.004702
	0.0325	0.003461	-0.00544	-0.00422	-0.00876	-0.00405	0.003142
	0.033333	-0.00026	0.003407	-0.00056	-0.01039	0.001805	0.007125
	0.034167	-0.00445	0.008145	-0.00858	-0.01853	0.00584	0.004664
	0.035	-0.00453	-0.00522	-0.00072	-0.01882	0.001188	0.001176
	0.035833	-0.00638	0.005729	0.005981	-0.01826	0.001279	0.006243
	0.036667	-0.00261	0.00047	-0.00288	-0.00975	-0.00745	0.005466
	0.0375	-0.00885	0.00596	0.000817	0.001984	-0.0118	0.005767
	0.038333	-0.00299	0.006763	-0.00679	-0.01429	0.001669	-0.00079
	0.039167	0.002102	-0.01143	-0.01386	-0.0117	-0.0116	0.0049
	0.04	0.000276	-0.00545	-0.00132	-0.00257	0.001814	0.004558
	0.040833	-0.00339	-0.01143	0.00757	-0.00852	0.007318	0.001429
	0.041667	-0.0028	0.011971	0.007908	-0.02059	-0.00464	0.003791
	0.0425	-7.5e-06	0.001114	0.006007	-0.00569	-0.0017	0.00554
	0.043333	0.000377	-0.00681	-0.00108	-0.00646	0.004036	0.006553
	0.044167	0.004809	0.000224	0.002952	-0.00324	-0.00422	0.007979
	0.045	0.001531	0.004391	-0.00224	0.00245	-0.0126	0.010763
	0.045833	0.003607	0.004188	-0.00131	-0.01642	0.000907	0.001886
	0.046667	0.001221	0.00298	0.011521	-0.01624	0.002358	-0.00055
	0.0475	-0.00208	0.002459	0.011391	-0.00444	-0.00276	0.006668
	0.048333	-0.00597	0.001873	-0.00863	-0.01464	-0.01293	-0.00026
	0.049167	-0.00388	-0.0039	0.002251	-0.00926	-0.0183	0.005178
	0.05	-0.00456	-0.00412	-0.00954	-0.01001	-0.02156	0.002768
	0.050833	-0.00931	-0.00409	-0.00786	0.001732	-0.0114	-0.00636
	0.051667	-0.00665	-0.01671	-0.00977	-0.00532	-0.03335	-0.00402
	0.0525	-0.0078	-0.01669	-0.00662	-0.02284	-0.02468	-0.00743
	0.053333	-0.01797	-0.02892	-0.01114	-0.02975	-0.03707	-0.01266
	0.054167	-0.0168	-0.02848	-0.02577	-0.03042	-0.04415	-0.01208
	0.055	-0.01976	-0.04382	-0.02207	-0.03064	-0.06656	-0.01509
	0.055833	-0.02108	-0.03652	-0.0235	-0.03994	-0.04964	-0.01678
	0.056667	-0.02062	-0.04642	-0.04127	-0.04794	-0.066	-0.0083
	0.0575	-0.01808	-0.03615	-0.03557	-0.04774	-0.04881	-0.01469
	0.058333	-0.01253	-0.0449	-0.03185	-0.04006	-0.04729	-0.00717
	0.059167	-0.02237	-0.04658	-0.02741	-0.05158	-0.03928	-0.00577
	0.06	-0.01534	-0.03696	-0.02317	-0.05332	-0.03837	-0.00378
	0.060833	-0.01162	-0.01735	-0.01356	-0.03537	-0.02542	-0.00141
	0.061667	-0.00346	-0.0073	-0.00287	-0.02001	-0.01403	-0.00076
	0.0625	-0.00181	-0.0042	-0.00239	-0.02369	-0.01241	0.009654
	0.063333	0.008636	0.01566	1.95e-05	-0.00034	-0.01711	0.015254
	0.064167	0.006638	0.012007	0.009919	0.002122	0.015226	0.015964
	0.065	0.008214	0.021389	0.011424	0.008738	0.017784	0.018502
	0.065833	0.014662	0.039407	0.025416	0.008372	0.031804	0.023009
	0.066667	0.016189	0.040304	0.034401	0.015035	0.046786	0.018304
	0.0675	0.006157	0.03051	0.034284	0.017454	0.044328	0.015836
	0.068333	0.017943	0.038358	0.03418	0.031687	0.048146	0.023546
	0.069167	0.015558	0.03336	0.034557	0.034511	0.035051	0.021328
	0.07	0.020049	0.039176	0.028374	0.019049	0.039612	0.017754
	0.070833	0.019022	0.041874	0.029244	0.023987	0.041616	0.022805
	0.071667	0.013217	0.025859	0.035614	0.025719	0.043938	0.018499
	0.0725	0.009341	0.025555	0.026435	0.028741	0.035105	0.01559
	0.073333	0.018324	0.032579	0.030658	0.022697	0.024658	0.016872
	0.074167	0.014949	0.030944	0.024054	0.022117	0.029555	0.015986
	0.075	0.020019	0.018539	0.016879	0.018232	0.02074	0.014161
	0.075833	0.013187	0.03153	0.020142	0.01869	0.012606	0.018112
	0.076667	0.010835	0.02753	0.013947	0.008517	0.026009	0.014247
	0.0775	0.015263	0.022279	0.01734	0.012554	0.031886	0.016328
	0.078333	0.013045	0.020926	0.021829	0.003083	0.033337	0.011776
	0.079167	0.010129	0.015588	0.025572	0.012417	0.009785	0.013908
	0.08	0.016723	0.019038	0.018585	-0.00677	0.027641	0.018403
	0.080833	0.009285	0.015906	0.019727	0.014271	0.022862	0.013947
	0.081667	0.015789	0.013396	0.017904	0.006838	0.043602	0.018377
	0.0825	0.0121	0.020832	0.016094	0.01508	0.020305	0.011015
	0.083333	0.011854	0.021939	0.012715	0.007113	0.020677	0.015862
	0.084167	0.011182	0.01553	0.015452	0.007128	0.025882	0.011434
	0.085	0.012709	0.016817	0.022646	0.011761	0.006947	0.01201
	0.085833	0.007448	0.021729	0.015614	0.011539	0.024667	0.01465
	0.086667	0.005145	0.027783	0.01446	0.007762	0.01821	0.014717
	0.0875	0.016181	0.010561	0.016853	0.005884	0.006947	0.015379
	0.088333	0.013108	0.023327	0.021608	0.014271	0.014238	0.012022
	0.089167	0.010495	0.014206	0.02951	0.000557	0.014492	0.012537
	0.09	0.017783	0.02157	0.012799	0.011776	0.028485	0.006758
	0.090833	0.010637	0.014452	0.016814	0.001717	0.034098	0.010076
	0.091667	0.009338	0.013295	0.021563	-0.00376	0.013549	0.012665
	0.0925	0.003939	0.025331	0.027745	0.007472	0.012252	0.009753
	0.093333	0.011014	0.012644	0.014979	0.006357	0.008162	0.01379
	0.094167	0.012197	0.023899	0.015206	-0.00557	0.025692	0.011073
	0.095	0.014628	0.024369	0.026117	-0.00436	0.00906	0.017105
	0.095833	0.006739	0.027762	0.020791	0.003755	0.01519	0.018064
	0.096667	0.015177	0.022438	0.016237	-0.00041	0.032103	0.01247
	0.0975	0.012407	0.027602	0.009627	0.002427	0.021166	0.012825
	0.098333	0.003719	0.024391	0.023944	0.007426	0.017766	0.015238
	0.099167	0.009181	0.016355	0.016224	0.013905	0.024087	0.020538
	0.1	0.006586	0.019414	0.009387	0.008738	0.032013	0.012534
	0.100833	0.015752	0.031776	0.028459	0.015332	0.006956	0.018457
	0.101667	0.014449	0.025237	0.026117	0.018599	0.029791	0.019157
	0.1025	0.019452	0.031523	0.033071	0.016607	0.048182	0.016114
	0.103333	0.016263	0.030026	0.031949	0.012287	0.029655	0.020177
	0.104167	0.01589	0.031262	0.02685	0.009685	0.060044	0.016987
	0.105	0.0134	0.024933	0.0212	0.025696	0.024613	0.016437
	0.105833	0.010293	0.029461	0.033811	0.028772	0.032883	0.015715
	0.106667	0.015614	0.028601	0.023522	0.028543	0.031777	0.027961
	0.1075	0.015378	0.032246	0.036094	0.033137	0.041163	0.017629
	0.108333	0.015024	0.033042	0.029802	0.031122	0.035323	0.021114
	0.109167	0.013598	0.034047	0.038034	0.036533	0.048672	0.017709
	0.11	0.019119	0.033939	0.039487	0.01882	0.036266	0.019538
	0.110833	0.010211	0.032405	0.032079	0.020766	0.043956	0.017255
	0.111667	0.013799	0.041874	0.034051	0.025002	0.041526	0.019819
	0.1125	0.016334	0.040268	0.034537	0.029314	0.034035	0.019956
	0.113333	0.016723	0.044405	0.035802	0.019392	0.025465	0.021657
	0.114167	0.017238	0.038474	0.036269	0.02362	0.035976	0.017773
	0.115	0.016719	0.039877	0.035737	0.029535	0.030081	0.021213
	0.115833	0.013881	0.032427	0.028478	0.017324	0.05044	0.018655
	0.116667	0.015602	0.029801	0.035698	0.022353	0.049688	0.019736
	0.1175	0.013549	0.037121	0.030612	0.030458	0.034126	0.02158
	0.118333	0.01238	0.034091	0.02624	0.02449	0.021584	0.021836
	0.119167	0.013922	0.036637	0.029334	0.045256	0.0261	0.019602
	0.12	0.014423	0.037881	0.035024	0.032893	0.035967	0.020279
	0.120833	0.015953	0.03817	0.029438	0.030458	0.044573	0.017811
	0.121667	0.013542	0.042308	0.03346	0.018912	0.06563	0.017214
	0.1225	0.012328	0.023913	0.032091	0.024506	0.045335	0.022715
	0.123333	0.013366	0.040044	0.03588	0.029054	0.043729	0.023396
	0.124167	0.012616	0.033013	0.039312	0.038037	0.026308	0.024934
	0.125	0.015524	0.037143	0.032014	0.040265	0.036919	0.018553
	0.125833	0.017585	0.041671	0.025274	0.040174	0.04723	0.020433
	0.126667	0.012291	0.035118	0.022984	0.029016	0.052318	0.02362
	0.1275	0.019478	0.042814	0.031916	0.033908	0.040193	0.02089
	0.128333	0.010435	0.022474	0.024807	0.034099	0.040528	0.018515
	0.129167	0.008961	0.026915	0.040868	0.030718	0.045026	0.022268
	0.13	0.008927	0.041715	0.04406	0.032954	0.049416	0.018937
	0.130833	0.012746	0.04366	0.035296	0.042608	0.039648	0.022063
	0.131667	0.015449	0.039313	0.027317	0.036648	0.033681	0.020458
	0.1325	0.015826	0.026626	0.025183	0.029184	0.036601	0.019132
	0.133333	0.017813	0.040767	0.032182	0.028413	0.032919	0.018748
	0.134167	0.006537	0.038221	0.040843	0.033992	0.037526	0.022635
	0.135	0.012403	0.032007	0.030301	0.032328	0.056253	0.019292
	0.135833	0.011839	0.037534	0.028011	0.026406	0.033899	0.023639
	0.136667	0.003073	0.032774	0.02539	0.033626	0.039068	0.02074
	0.1375	0.011574	0.040557	0.028154	0.034664	0.03233	0.02432
	0.138333	0.01502	0.030004	0.026928	0.044936	0.045507	0.019956
	0.139167	0.007911	0.029787	0.026623	0.03068	0.022037	0.023498
	0.14	0.008919	0.031205	0.029192	0.02955	0.041308	0.016229
	0.140833	0.009647	0.025953	0.031125	0.029108	0.043748	0.01871
	0.141667	0.008542	0.037223	0.023282	0.025872	0.035441	0.021404
	0.1425	0.013519	0.034228	0.035711	0.041265	0.045108	0.02416
	0.143333	0.015636	0.02829	0.033343	0.031985	0.043593	0.01979
	0.144167	0.018186	0.02528	0.028329	0.044699	0.057024	0.027357
	0.145	0.01247	0.030582	0.026603	0.029466	0.041372	0.021178
	0.145833	0.005892	0.03153	0.036133	0.029504	0.03759	0.013844
	0.146667	0.009849	0.015508	0.023314	0.030558	0.0484	0.013733
	0.1475	0.004014	0.032789	0.03996	0.031031	0.045407	0.0159
	0.148333	0.009491	0.026496	0.028407	0.027467	0.049316	0.016143
	0.149167	0.009521	0.027646	0.033408	0.021644	0.028476	0.024681
	0.15	0.010697	0.023226	0.035809	0.040471	0.03447	0.018892
	0.150833	0.01353	0.02617	0.026	0.045707	0.031124	0.019125
	0.151667	0.01045	0.032673	0.017509	0.029848	0.021819	0.016805
	0.1525	0.01343	0.033483	0.029224	0.030497	0.032702	0.018432
	0.153333	0.014221	0.021903	0.033616	0.033885	0.03438	0.018751
	0.154167	0.011611	0.034214	0.031417	0.032099	0.039014	0.021427
	0.155	0.011066	0.031067	0.031618	0.032626	0.036302	0.020135
	0.155833	0.011081	0.030228	0.032351	0.04109	0.039766	0.022626
	0.156667	0.012242	0.024557	0.01843	0.034129	0.026082	0.020119
	0.1575	0.011503	0.016543	0.031942	0.032977	0.025202	0.018349
	0.158333	0.014804	0.026033	0.024151	0.028879	0.030353	0.015066
	0.159167	0.009942	0.017584	0.031748	0.027131	0.040574	0.018448
	0.16	0.007415	0.019544	0.030119	0.026436	0.047584	0.019112
	0.160833	0.010114	0.030496	0.026123	0.042211	0.046604	0.01356
	0.161667	0.008483	0.03404	0.031365	0.031779	0.024912	0.0205
	0.1625	0.009886	0.033866	0.031592	0.034488	0.030217	0.020327
	0.163333	0.012989	0.025331	0.024592	0.033572	0.038234	0.023083
	0.164167	0.012265	0.028521	0.032267	0.021949	0.024821	0.018902
	0.165	0.012044	0.038713	0.022192	0.021125	0.035912	0.0155
	0.165833	0.005787	0.029447	0.024904	0.028093	0.040238	0.017684
	0.166667	0.012459	0.025317	0.026383	0.031237	0.030607	0.017719
	0.1675	0.006888	0.029541	0.029464	0.032244	0.037263	0.014436
	0.168333	0.009158	0.025635	0.02168	0.032374	0.035513	0.015641
	0.169167	0.009461	0.026532	0.030651	0.025719	0.040873	0.019033
	0.17	0.016439	0.029085	0.022238	0.028169	0.021175	0.015727
	0.170833	0.016002	0.029288	0.026623	0.028909	0.036728	0.020605
	0.171667	0.004861	0.025049	0.030029	0.025948	0.042378	0.020116
	0.1725	0.007855	0.03561	0.028906	0.013379	0.029092	0.01745
	0.173333	0.009733	0.02442	0.022153	0.027108	0.045969	0.02189
	0.174167	0.006541	0.023472	0.031391	0.03864	0.035685	0.01739
	0.175	0.010043	0.029158	0.026655	0.029504	0.033364	0.018249
	0.175833	0.011152	0.018546	0.0296	0.039968	0.029845	0.016236
	0.176667	0.01368	0.028637	0.029237	0.028428	0.033536	0.016872
	0.1775	0.010424	0.016239	0.024443	0.030527	0.055047	0.016015
	0.178333	0.007445	0.020832	0.032831	0.030893	0.035531	0.015379
	0.179167	0.007183	0.022554	0.029205	0.01605	0.029002	0.009491
	0.18	0.008412	0.030315	0.031897	0.035022	0.042605	0.020717
	0.180833	0.007396	0.032832	0.023276	0.031252	0.030172	0.015593
	0.181667	0.013624	0.017013	0.027278	0.029031	0.035695	0.017604
	0.1825	0.01343	0.030026	0.015815	0.023269	0.027578	0.019595
	0.183333	0.009054	0.022322	0.020674	0.029214	0.017475	0.017383
	0.184167	0.013691	0.008477	0.022322	0.030062	0.039911	0.018927
	0.185	0.005134	0.031487	0.039415	0.031252	0.025918	0.014979
	0.185833	0.006646	0.026799	0.021868	0.02723	0.023016	0.014177
	0.186667	0.002916	0.024145	0.035471	0.033397	0.024531	0.014311
	0.1875	0.002326	0.017034	0.019513	0.041387	0.015671	0.018214
	0.188333	0.002016	0.021223	0.024054	0.022567	0.026871	0.016002
	0.189167	0.009886	0.019082	0.022452	0.021247	0.031877	0.018253
	0.19	0.000736	0.01527	0.01974	0.028497	0.021955	0.018147
	0.190833	0.001534	0.019783	0.017535	0.020117	0.026408	0.014867
	0.191667	0.004301	0.029635	0.015653	0.035984	0.035286	0.013467
	0.1925	0.001893	0.019074	0.024625	0.027444	0.011708	0.018198
	0.193333	0.002699	0.025671	0.019935	0.034259	0.029755	0.017271
	0.194167	0.008415	0.026358	0.014356	0.039021	0.031097	0.01792
	0.195	0.006956	0.006908	0.015725	0.025864	0.025728	0.012428
	0.195833	0.001975	0.015855	0.01167	0.043242	0.036338	0.015232
	0.196667	0.011992	0.010177	0.020129	0.022598	0.031505	0.014803
	0.1975	0.001729	0.014467	0.019312	0.018187	0.037545	0.016175
	0.198333	-0.00175	0.023262	0.02024	0.042547	0.038152	0.018246
	0.199167	0.00286	0.027407	0.026818	0.021056	0.016822	0.014561
	0.2	0.005205	0.021563	0.013753	0.015714	-0.00442	0.017485
	0.200833	0.005597	0.013237	0.007642	0.009822	0.036547	0.015465
	0.201667	0.004925	0.002503	0.017755	0.020621	0.015997	0.0092
	0.2025	0.001856	0.019928	0.016626	0.02507	0.008407	0.01371
	0.203333	0.005234	0.014713	0.017567	0.023147	0.016106	0.012809
	0.204167	0.000146	0.021432	0.023016	0.022071	0.029963	0.010514
	0.205	0.00252	0.023646	0.011236	0.030092	0.026091	0.021577
	0.205833	-0.00068	0.020181	0.014382	0.016736	0.023842	0.013058
	0.206667	0.00109	0.021454	0.010606	0.029359	0.024776	0.011322
	0.2075	0.001665	0.01077	0.011145	0.023689	0.007055	0.012962
	0.208333	0.003857	0.00013	0.006143	0.035648	0.028013	0.010025
	0.209167	-0.00102	0.004955	0.013817	0.017011	0.026517	0.011322
	0.21	-0.00938	0.014749	0.017093	0.021041	0.012787	0.011457
	0.210833	0.001632	0.015327	0.017042	0.036304	0.02542	0.014605
	0.211667	-0.00061	0.009664	0.005598	0.016462	0.009803	0.016472
	0.2125	0.002591	0.023595	0.012514	0.025002	0.020196	0.011441
	0.213333	0.002255	0.008774	0.011962	0.018171	0.006602	0.014103
	0.214167	0.000777	0.008	0.001239	0.00522	0.01909	0.011195
	0.215	-0.00685	-0.00106	0.006487	0.009151	0.006666	0.015695
	0.215833	-0.00213	0.006011	0.013986	0.016256	0.029564	0.009785
	0.216667	-0.00265	0.017801	0.014706	0.013966	0.011817	0.013592
	0.2175	-0.0009	0.029367	0.013876	0.021949	0.018673	0.008164
	0.218333	0.007994	0.014098	0.005293	0.007128	0.008588	0.011779
	0.219167	-0.0028	-0.00513	0.005748	0.011593	-0.00312	0.011543
	0.22	0.000717	0.002532	0.006033	0.016889	0.011817	0.006409
	0.220833	0.006186	0.006351	0.012656	0.012272	0.023751	0.009104
	0.221667	-0.00157	0.016268	0.011456	0.015401	0.017004	0.014746
	0.2225	-0.00376	0.006206	0.017113	0.009265	0.007182	0.011648
	0.223333	-0.00203	0.008919	0.014505	0.023391	0.004888	0.014644
	0.224167	0.001165	0.017121	0.00615	0.015721	0.00088	0.013969
	0.225	-0.00566	0.010568	0.012702	0.016454	0.015716	0.01605
	0.225833	-0.00036	0.001483	0.002257	0.020003	-0.00682	0.011616
	0.226667	0.003375	0.006286	-0.00256	0.01808	0.001941	0.009478
	0.2275	-7.1e-05	-0.00576	-0.0019	0.000962	0.002612	0.009078
	0.228333	-0.0034	0.00732	0.007395	0.006876	0.02386	0.007231
	0.229167	-0.00955	0.010655	0.012345	0.002251	0.00428	0.010907
	0.23	0.000926	0.01276	0.009776	0.012875	-0.01012	0.013621
	0.230833	-0.0002	0.010756	0.014259	0.013111	0.01013	0.009587
	0.231667	0.001456	-0.00192	0.006636	0.007113	0.001923	0.011108
	0.2325	-0.00208	-0.00247	0.011391	0.005983	0.000635	0.009273
	0.233333	-0.00077	-0.0043	0.002426	0.007235	0.015861	0.003002
	0.234167	-0.00246	-0.00295	0.006169	0.005808	-0.00719	0.01106
	0.235	-0.00427	0.01315	0.013389	0.013646	0.003782	0.006937
	0.235833	-0.00053	0.014966	0.021764	0.007945	0.011009	0.013851
	0.236667	-0.00018	0.009642	0.015212	0.00129	0.014827	0.011067
	0.2375	-4.9e-05	0.005707	0.008239	0.007975	0.004099	0.00779
	0.238333	0.006201	0.00523	-0.0014	0.006479	0.006883	0.010319
	0.239167	-0.00207	0.005367	-0.00215	-0.0064	0.004036	0.0102
	0.24	-0.00429	-0.01042	0.01108	-0.0037	0.006684	0.00607
	0.240833	-0.00295	-7.2e-06	-0.00186	0.016126	-0.00445	0.007515
	0.241667	-0.00108	0.00609	0.014907	0.010311	0.002104	0.006694
	0.2425	0.000799	0.002872	0.001829	0.01112	0.008552	0.005722
	0.243333	-0.00231	-0.00051	0.001246	0.016569	0.001469	0.009452
	0.244167	-0.00106	0.005042	0.011534	-0.00496	-0.00234	0.008155
	0.245	-0.00407	-0.00059	0.004904	0.017011	0.006629	0.004526
	0.245833	-0.00109	-0.00489	0.003925	0.010059	0.026925	0.008787
	0.246667	-0.00205	-0.00144	0.010872	0.00535	0.017729	0.009225
	0.2475	-0.00461	-0.00043	0.002108	-0.00321	0.014047	0.003714
	0.248333	-0.00671	0.014742	0.004839	0.013798	-0.00813	0.008813
	0.249167	-0.0057	0.004246	0.005689	0.01131	0.001433	0.002676
	0.25	-0.00357	0.001873	-0.01152	0.007647	-0.00317	0.009014
	0.250833	0.005548	-0.0001	0.010892	0.006853	0.001723	0.009778
	0.251667	0.002606	-0.00962	-0.0045	-0.00624	0.007137	0.008372
	0.2525	-0.00378	0.001649	0.002536	0.001343	0.000281	-0.00074
	0.253333	-7.8e-05	-0.01383	0.015848	0.004365	-0.00069	0.003366
	0.254167	-0.00553	0.001685	0.005417	-1.5e-05	0.011717	0.009782
	0.255	-0.00382	0.005005	0.003704	-0.01356	0.005078	0.005115
	0.255833	-0.00084	0.005374	0.003905	0.008342	-0.00628	0.012176
	0.256667	-0.00086	0.008015	0.003477	-0.00046	-0.00912	0.007614
	0.2575	-0.00264	-0.00372	-0.00032	-0.00065	-0.00693	0.008241
	0.258333	0.001583	0.009273	0.012449	-0.00391	0.018772	0.003034
	0.259167	-0.00799	0.008463	0.00541	0.002358	0.010438	0.002771
	0.26	-0.00315	0.011624	0.008466	0.009517	-0.00767	0.008023
	0.260833	-0.0026	-0.00583	0.01228	0.00767	0.011037	0.005997
	0.261667	-0.00497	0.002409	0.004268	-0.00644	0.010275	0.007112
	0.2625	-0.0054	-0.00657	0.004554	-0.00041	-0.00282	0.011492
	0.263333	-0.00136	0.002459	-0.00257	0.007182	-0.00589	0.008615
	0.264167	0.00333	-0.01022	0.006507	-0.00847	0.002975	0.008372
	0.265	-0.00031	0.00191	-0.00057	0.015828	0.006811	0.006863
	0.265833	0.001878	-0.00317	0.01228	-0.00788	0.019897	0.011639
	0.266667	-0.00243	-0.00209	0.011294	-0.00852	0.002802	0.005022
	0.2675	-0.00326	0.000145	0.001797	0.009372	0.003664	0.01302
	0.268333	-0.00095	0.004593	0.010717	0.00145	-0.00707	0.00741
	0.269167	0.001299	0.002336	0.000337	0.001496	-0.00749	0.011505
	0.27	-0.00095	0.000557	0.001447	-0.00762	0.00204	0.005792
	0.270833	0.000217	-0.01658	-0.01232	-0.00516	0.01782	0.004258
	0.271667	-0.00378	-0.00116	0.005553	-0.00225	0.015263	0.007586
	0.2725	-0.00556	-0.00044	0.0135	0.004465	-0.00116	0.00694
	0.273333	-0.0018	0.003277	0.010152	-0.00327	0.006983	0.009475
	0.274167	-0.00448	0.003089	0.007382	0.009128	0.009032	0.00827
	0.275	-0.00316	0.005729	-0.00361	-0.00614	-0.00296	0.013323
	0.275833	0.001665	0.004043	-0.00261	0.009166	-0.00035	0.011639
	0.276667	0.001986	0.00055	0.002848	0.004167	-0.01065	0.006767
	0.2775	-0.00173	0.003255	0.012475	0.004259	0.00243	0.00592
	0.278333	-0.00336	0.010416	0.010905	0.003289	0.006067	0.008043
	0.279167	-0.00837	0.001931	0.019176	0.00261	0.002639	0.007646
	0.28	-0.00164	0.004412	0.013798	-0.00342	0.002965	0.009964
	0.280833	-0.00453	0.00719	0.007784	0.004266	-0.01242	0.010549
	0.281667	-0.00334	0.000846	-0.00353	0.003366	-0.00168	0.008679
	0.2825	-0.00249	0.001382	0.003698	-0.00108	-0.0086	0.009516
	0.283333	0.001381	0.000231	0.009653	0.004915	0.010647	0.009209
	0.284167	-0.00451	0.004181	0.004392	0.003824	0.017176	0.004897
	0.285	-0.00255	-0.00279	0.011495	0.009486	-0.00042	0.011728
	0.285833	-6.3e-05	0.009107	0.014395	0.004655	-0.00147	0.01053
	0.286667	-0.00606	0.010539	0.006104	0.006823	0.001351	0.006029
	0.2875	0.00152	0.00149	0.004307	-0.00266	-0.00742	0.010616
	0.288333	0.002281	0.020629	0.001609	0.01128	0.014646	0.009551
	0.289167	-0.00016	-0.00114	0.007506	0.004159	0.003936	0.00725
	0.29	-0.00423	-0.00454	0.000318	-0.00433	0.013086	0.007646
	0.290833	-0.00742	0.000962	0.011612	-0.00417	0.015843	0.009532
	0.291667	-0.00065	0.003559	0.009854	0.00622	-0.00166	0.007359
	0.2925	0.000134	0.0006	0.007473	0.016118	0.010846	0.007077
	0.293333	-0.00184	0.003776	-0.00998	0.006487	-0.00586	0.011866
	0.294167	-0.0008	0.005483	0.006708	0.004625	0.00331	0.006256
	0.295	0.002535	0.005584	0.01095	-0.00768	-0.00075	0.005473
	0.295833	0.000414	0.004535	0.000577	-0.00408	0.006738	0.008455
	0.296667	-0.00789	0.011233	0.008226	0.005709	0.010456	0.007052
	0.2975	7.84e-05	0.00358	0.017074	0.003259	0.000916	0.005776
	0.298333	-0.00059	0.000781	0.006701	0.000542	-0.00112	0.014375
	0.299167	-0.00504	0.01072	0.004509	0.003564	0.011363	0.012406
	0.3	0.001979	0.007132	0.010762	-0.00493	-0.01679	0.007598
	0.300833	-0.00233	0.000955	0.00074	0.007517	-0.00493	0.006617
	0.301667	-0.00609	0.006242	0.014855	0.009234	0.019389	0.011968
	0.3025	-0.00266	0.014112	0.00432	-0.00404	-0.00126	0.009475
	0.303333	-0.00059	-0.0021	3.89e-05	-0.00124	0.000435	0.007304
	0.304167	-0.0032	0.01498	0.010794	-0.00271	0.009513	0.006502
	0.305	-0.00724	0.025809	0.000285	0.004854	0.012805	0.009833
	0.305833	-0.00226	0.001888	0.00469	0.009868	0.006783	0.011498
	0.306667	-0.0047	0.020246	0.00458	0.005411	-0.00192	0.007368
	0.3075	0.00805	0.00259	0.016957	0.003175	0.000535	0.010351
	0.308333	0.003088	0.003689	0.002472	0.006464	0.007563	0.010523
	0.309167	-0.00218	-0.01508	0.014129	0.004289	0.012161	0.007419
	0.31	-0.0021	-0.00845	0.001181	0.007388	0.001125	0.003823
	0.310833	-0.00068	0.000752	0.00853	0.004503	-0.00655	0.014644
	0.311667	0.00538	-0.0037	0.004995	-0.00392	0.004172	0.009174
	0.3125	-0.00431	0.006561	0.015459	0.004648	0.002167	0.007605
	0.313333	-0.00351	-0.00419	-0.00458	0.011028	0.004362	0.006048
	0.314167	0.001352	-0.00909	0.008096	0.011356	0.010801	0.007649
	0.315	-0.00437	0.001599	0.013791	0.007327	0.016306	0.007621
	0.315833	0.000504	0.003537	0.020077	-0.00601	0.01616	0.006153
	0.316667	-0.00265	0.0017	0.005482	0.005884	-0.00808	0.010792
	0.3175	-0.00336	0.009808	0.015141	0.01331	0.008398	0.008199
	0.318333	0.000224	0.008304	0.01505	0.009097	0.004371	0.01184
	0.319167	0.003065	-0.00022	0.008751	0.003343	0.002993	0.010491
	0.32	-0.00261	-0.00147	-0.00697	-0.00491	0.001805	0.007921
	0.320833	0.002606	0.005917	0.011566	-0.00594	0.007192	0.003289
	0.321667	0.002345	-0.00061	0.015018	-0.00113	0.022064	0.006217
	0.3225	0.000739	0.012383	0.006928	0.000412	0.014682	0.010862
	0.323333	-0.00497	0.010235	0.011852	0.005747	-0.01202	0.00944
	0.324167	-0.00138	0.002495	0.009588	0.014287	-0.00145	0.009782
	0.325	0.004103	0.007147	0.015919	0.006716	0.009078	0.012924
	0.325833	0.003573	-0.0037	0.009341	-0.00363	0.005623	0.00593
	0.326667	0.000276	0.000687	0.006429	0.0097	0.01363	0.009347
	0.3275	0.003595	0.004825	0.011592	0.006739	0.007636	0.00607
	0.328333	-0.00642	0.016839	0.014453	0.00519	0.006838	0.010574
	0.329167	-0.00072	0.015957	0.0195	-0.00073	0.013358	0.009695
	0.33	0.006325	0.006336	0.006435	0.018912	0.012451	0.010936
	0.330833	0.003517	0.002257	0.012974	0.013226	-0.00957	0.010277
	0.331667	0.001818	0.01025	0.007071	0.01695	0.005759	0.01051
	0.3325	0.00112	0.006336	0.002485	0.013798	0.016949	0.002711
	0.333333	0.002815	0.004275	0.019098	0.001534	0.006094	0.011412
	0.334167	8.59e-05	0.010922	0.018832	-0.00723	0.014002	0.006
	0.335	-0.00324	0.010778	0.013331	-0.00155	0.024522	0.010491
	0.335833	0.000273	0.009396	0.009938	0.004091	0.016133	0.011441
	0.336667	0.000653	-0.00172	0.005313	0.008044	-0.00088	0.014807
	0.3375	0.006937	0.008608	0.004755	0.003472	0.007436	0.011904
	0.338333	-0.00166	0.008767	0.013798	0.022987	0.003111	0.012774
	0.339167	0.001318	-0.00291	0.01431	0.007639	0.002068	0.008263
	0.34	-0.00144	-0.00247	0.01169	0.003732	0.021556	0.01262
	0.340833	0.001296	0.012883	0.018371	0.010471	0.012732	0.015746
	0.341667	-0.00289	0.003892	0.020681	0.005991	0.00448	0.008768
	0.3425	0.006384	0.014669	0.019409	0.005625	0.002303	0.010878
	0.343333	0.007923	0.009953	0.012987	0.012737	-0.00296	0.014532
	0.344167	0.003674	0.00664	0.009847	0.017294	0.0148	0.008477
	0.345	-0.00474	0.020217	0.00962	0.004487	0.008488	0.004987
	0.345833	0.000336	0.009606	0.017256	0.017675	0.011644	0.015091
	0.346667	0.003405	0.011356	0.017502	0.011074	0.021012	0.014503
	0.3475	0.002722	0.014409	0.011631	0.013302	0.016741	0.011287
	0.348333	-0.00363	0.012456	0.014868	0.007876	-0.00996	0.018559
	0.349167	-0.00015	0.003544	0.00842	0.009257	0.015771	0.011463
	0.35	0.006974	0.010879	-0.00027	0.014065	0.009314	0.011827
	0.350833	0.002214	0.005331	0.018683	0.004793	0.020713	0.009302
	0.351667	-8.2e-05	0.00996	0.011177	0.002808	0.010728	0.010533
	0.3525	0.008001	0.016007	0.019902	0.012776	0.013395	0.010549
	0.353333	-0.00354	0.016673	0.011326	0.012722	0.023434	0.009245
	0.354167	0.004525	0.021866	0.017684	0.010646	0.02298	0.009798
	0.355	0.007628	0.011024	0.014927	0.018683	0.003519	0.011092
	0.355833	0.008527	0.00583	0.016432	0.00664	0.018999	0.010859
	0.356667	0.00513	0.019364	0.005988	0.013791	0.005886	0.011287
	0.3575	0.005503	0.010915	0.015705	0.006342	0.01821	0.012722
	0.358333	-0.00063	0.009063	0.012085	0.005411	0.017412	0.013439
	0.359167	-0.00579	0.014893	0.016341	0.003182	0.025211	0.006882
	0.36	0.004421	0.013953	0.027285	0.017278	0.010746	0.014033
	0.360833	0.00457	0.026351	0.016458	0.008525	0.009831	0.013141
	0.361667	0.007661	0.015096	0.020759	0.00783	0.021983	0.010184
	0.3625	0.007112	0.010669	0.013558	0.012684	0.015145	0.019439
	0.363333	0.009547	0.016282	0.015796	0.008563	0.022889	0.01068
	0.364167	0.003827	0.006958	0.013389	0.010631	0.031196	0.007611
	0.365	0.005473	0.013765	0.026117	0.023521	0.028385	0.010734
	0.365833	0.001434	0.020087	0.031838	0.009059	0.003301	0.013646
	0.366667	0.000859	0.017693	0.015608	0.000397	0.008924	0.01513
	0.3675	0.007867	0.004738	0.01865	0.016828	0.020849	0.012515
	0.368333	0.008792	0.017902	0.006578	0.010082	0.020169	0.012722
	0.369167	0.005794	0.018163	0.018637	0.010891	0.028167	0.012524
	0.37	0.004338	0.015024	0.010892	0.005846	0.008325	0.016964
	0.370833	-0.00028	0.009953	0.030697	0.012592	0.010619	0.021916
	0.371667	0.002375	0.021729	0.016315	0.019415	0.018591	0.013924
	0.3725	0.002375	0.019754	0.023749	0.006441	0.024114	0.015599
	0.373333	0.003103	0.01817	0.029127	0.010601	0.027877	0.018774
	0.374167	0.004394	0.012152	0.01553	0.017484	0.0074	0.011642
	0.375	0.009562	0.014575	0.005825	0.011318	0.013195	0.011898
	0.375833	0.003834	0.021526	0.020395	0.014882	0.026889	0.008318
	0.376667	0.006739	0.016752	0.017385	0.004068	0.018763	0.010859
	0.3775	-0.00121	0.026083	0.020785	0.009189	0.031568	0.008177
	0.378333	-0.00235	0.017432	0.021291	0.015943	0.021575	0.007697
	0.379167	0.004824	0.018742	0.018592	0.025834	0.024903	0.012646
	0.38	0.005735	0.016506	0.018825	0.025689	0.010157	0.017498
	0.380833	0.013157	0.014221	0.008479	0.015897	0.010411	0.012454
	0.381667	0.006687	0.016709	0.02131	0.008792	0.02473	0.015689
	0.3825	0.000691	0.001975	0.018598	0.003801	0.025909	0.009571
	0.383333	-0.00256	0.017866	0.012981	0.008761	0.030689	0.013093
	0.384167	0.003024	0.010597	0.016866	0.016637	0.02035	0.015168
	0.385	0.002248	0.009222	0.014317	0.015035	0.021883	0.015513
	0.385833	0.000971	0.009411	0.02035	0.001229	0.008942	0.015593
	0.386667	0.003887	0.012832	0.009387	0.012646	0.028675	0.014551
	0.3875	0.001893	0.012477	0.017275	0.025162	0.017303	0.015996
	0.388333	0.004839	0.011638	0.017029	0.013752	0.02347	0.015996
	0.389167	0.010252	0.011277	0.01686	0.015325	0.024105	0.008445
	0.39	0.00152	0.021136	0.024365	0.011303	0.029573	0.014433
	0.390833	-0.0028	0.015732	0.016613	0.010356	0.016215	0.012754
	0.391667	-0.00292	0.012572	0.020999	0.020011	0.016886	0.016168
	0.3925	0.003622	0.015986	0.017976	0.018957	0.019978	0.012141
	0.393333	0.005305	0.016817	0.024794	0.01837	0.01694	0.011722
	0.394167	0.005514	0.014553	0.019876	0.012409	0.017095	0.014612
	0.395	-0.00376	0.015096	0.025553	0.018232	0.029219	0.010939
	0.395833	0.00233	0.011501	0.010626	0.019614	0.010665	0.010641
	0.396667	0.000381	0.010438	0.015828	0.025719	0.008361	0.014669
	0.3975	-0.00298	0.019125	0.01252	0.017759	0.024758	0.010961
	0.398333	0.004055	0.016116	0.011119	0.018148	0.014764	0.015411
	0.399167	0.004536	0.004991	0.018579	0.01637	0.017611	0.015094
	0.4	-0.0012	0.024246	0.005306	0.007433	0.001796	0.006198
	0.400833	0.006915	0.006879	0.010788	0.010608	0.023107	0.015235
	0.401667	0.004809	0.015002	0.020168	0.016492	0.01315	0.014835
	0.4025	0.003659	0.018655	0.016043	0.014439	0.0038	0.006646
	0.403333	0.00031	0.001772	0.011936	0.013829	0.021683	0.011278
	0.404167	-0.00084	0.009541	0.014077	0.020797	0.020387	0.008938
	0.405	-0.00273	0.012687	0.0113	0.023597	0.016405	0.014573
	0.405833	0.007743	0.00609	0.013623	0.024651	0.016269	0.013665
	0.406667	0.001841	0.014286	0.024339	0.015744	0.006919	0.015644
	0.4075	0.000235	-0.00556	0.011365	0.008952	0.00545	0.008903
	0.408333	0.001508	0.008268	0.015666	0.013897	0.01616	0.007921
	0.409167	0.00174	0.003624	0.011612	0.015172	0.030172	0.014084
	0.41	-0.00618	0.01791	0.016594	0.012508	0.015979	0.017597
	0.410833	0.000164	0.015747	0.003218	0.018171	0.013268	0.011137
	0.411667	0.001251	0.016593	0.012825	0.017584	0.012442	0.018326
	0.4125	0.007213	0.016687	0.008861	0.014249	0.011291	0.008979
	0.413333	0.003834	0.009251	0.014414	0.019743	0.013603	0.012128
	0.414167	0.002307	0.012485	0.012786	0.021026	0.022137	0.009858
	0.415	0.003943	0.013512	0.015355	0.022025	0.018283	0.00858
	0.415833	-0.00058	0.009924	0.016711	0.01953	0.012388	0.009296
	0.416667	0.008031	0.011414	0.012682	0.015477	0.015508	0.008573
	0.4175	0.000769	0.016991	0.017314	0.013195	0.014864	0.009286
	0.418333	-0.0034	0.008767	0.008096	0.011516	0.005441	0.016015
	0.419167	0.006478	-0.00078	0.016166	0.021193	0.019534	0.01076
	0.42	-0.00044	0.009765	0.006474	0.021071	0.006792	0.014401
	0.420833	0.008386	0.006886	0.009705	0.01344	0.016995	0.01051
	0.421667	-0.00023	0.014655	0.013065	0.012608	0.020931	0.006291
	0.4225	0.009636	0.012369	0.014006	0.010059	0.033337	0.010523
	0.423333	0.00078	0.00489	0.005112	0.011814	0.011037	0.012227
	0.424167	0.002031	-0.00119	0.016996	0.018782	0.021121	0.011652
	0.425	0.001385	-0.00278	0.009413	0.008219	0.005895	0.016293
	0.425833	-0.00012	0.00277	0.014174	0.014355	0.004997	0.014819
	0.426667	-0.00267	0.00447	0.013383	0.014279	0.001188	0.010741
	0.4275	-0.00475	0.003964	0.013798	0.012745	0.016886	0.013758
	0.428333	0.003872	0.00894	0.01361	0.000389	0.007364	0.010408
	0.429167	0.003506	0.013259	0.017963	0.016225	0.014873	0.00608
	0.43	0.004103	0.003964	0.005417	0.013524	0.008915	0.012882
	0.430833	-0.00107	0.002394	0.002283	0.015691	0.009413	0.014998
	0.431667	0.003065	0.013418	0.004794	0.005609	0.000281	0.015427
	0.4325	-0.0018	0.004948	0.008946	0.005388	0.01393	0.011786
	0.433333	0.001411	0.007986	0.020564	0.004678	0.014592	0.012339
	0.434167	0.00112	0.003161	0.012455	0.00377	0.006783	0.006962
	0.435	0.004081	-0.0026	0.010055	0.020407	0.010257	0.008465
	0.435833	0.000597	0.000108	0.01721	0.015561	0.015254	0.007803
	0.436667	0.002464	-0.00055	0.013701	0.006907	0.009032	0.006639
	0.4375	0.001165	-0.00258	0.011806	0.00506	0.013893	0.01504
	0.438333	0.000392	0.015147	0.009828	0.018751	0.00049	0.011495
	0.439167	-0.00028	0.003964	0.010756	0.01479	0.014954	0.003698
	0.44	-0.00284	0.003385	0.008998	0.0126	0.014483	0.006473
	0.440833	-0.00625	-0.00105	0.011949	0.010967	0.026399	0.007311
	0.441667	0.000246	0.019262	0.004405	0.016027	0.010864	0.010763
	0.4425	-0.00083	0.000687	0.011275	0.017675	0.011635	0.013285
	0.443333	0.00389	0.012629	0.004671	0.035816	-0.00041	0.013017
	0.444167	0.007878	0.00141	0.0082	0.020575	0.003047	0.014944
	0.445	-0.00045	-0.00152	0.011086	0.005426	0.00166	0.006729
	0.445833	-0.00062	-0.002	0.021595	0.011486	0.0074	0.01457
	0.446667	0.000198	0.011646	0.017372	0.016324	0.008951	0.007109
	0.4475	-0.00613	0.013331	0.010807	0.008334	0.020205	0.013001
	0.448333	0.003017	0.001584	0.003159	0.005831	0.006022	0.009839
	0.449167	0.001277	0.005562	0.015018	0.013798	-0.00011	0.012691
	0.45	0.004036	0.01506	0.007136	0.015317	0.00974	0.013637
	0.450833	0.002987	-0.00041	0.009114	0.007716	0.004054	0.007713
	0.451667	-0.00108	5.79e-05	0.014765	0.003869	0.005677	0.005463
	0.4525	0.00075	0.008282	0.013162	0.010104	0.005949	0.009714
	0.453333	-0.00083	0.00047	0.018157	0.003137	0.017022	0.016418
	0.454167	-0.01344	0.020738	0.009432	0.007212	0.03029	0.013336
	0.455	0.004421	0.000962	0.007596	0.015607	0.017267	0.010926
	0.455833	-0.00133	0.000665	0.002206	0.016889	0.010375	0.01154
	0.456667	0.003297	-0.00161	0.007051	-0.00379	0.012161	0.00623
	0.4575	-0.00391	0.005881	0.017398	0.006563	0.010157	0.00913
	0.458333	-0.00142	0.005808	0.012656	0.010784	0.009114	0.00483
	0.459167	-0.00184	0.00468	0.011223	0.003289	0.008298	0.011533
	0.46	0.000605	-0.00012	0.009555	0.019721	0.015571	0.008206
	0.460833	-0.00063	0.010966	0.015965	0.009654	0.003936	0.015699
	0.461667	0.002498	-0.00475	0.00408	0.022521	0.008951	0.007976
	0.4625	0.000646	0.007617	-0.0003	0.005678	0.014619	0.007221
	0.463333	0.005238	0.006727	0.013409	0.012318	0.018555	0.005102
	0.464167	0.001299	-0.00569	0.008589	0.008487	0.016188	0.011447
	0.465	-0.00075	0.009635	0.01625	0.006945	0.014909	0.00671
	0.465833	-0.00471	0.01349	0.019098	0.017462	0.007908	0.014567
	0.466667	-0.00096	0.006901	0.011034	0.012081	0.013766	0.009436
	0.4675	0.006481	0.008485	0.00842	0.00799	0.009867	0.010456
	0.468333	0.004424	0.013468	0.01034	0.011394	0.000943	0.009737
	0.469167	-9.3e-05	0.001071	0.011664	0.014042	0.003047	0.011501
	0.47	-0.00073	-0.00772	0.01431	0.006456	0.013621	0.016188
	0.470833	0.00159	0.013902	0.017171	0.001877	0.021293	0.01012
	0.471667	-0.00265	0.006944	0.013928	0.003518	0.031985	0.010594
	0.4725	-0.00061	0.010358	0.019584	0.011928	0.008271	0.012195
	0.473333	-0.00177	0.012405	0.007746	0.012295	-0.00102	0.010104
	0.474167	0.00227	0.013584	0.011969	0.008235	0.011807	0.010721
	0.475	0.004025	0.009562	0.005196	0.017545	0.003655	0.009114
	0.475833	0.000933	0.005591	0.007181	0.016034	0.003745	0.008695
	0.476667	-0.00244	0.007906	0.007791	0.004945	0.016768	0.011716
	0.4775	-0.00412	0.003718	0.014297	0.000817	0.01159	0.006006
	0.478333	-0.00159	0.01221	0.016983	0.013127	0.026925	0.009635
	0.479167	0.003954	0.002987	0.012053	0.01969	0.005849	0.008743
	0.48	0.005205	0.008861	0.012274	0.014348	0.013141	0.010104
	0.480833	0.000497	0.011573	0.004015	0.001358	0.015181	0.015782
	0.481667	-0.00984	0.003298	0.006409	3.05e-05	0.009976	0.009929
	0.4825	-0.00082	-0.00516	0.011268	0.008265	0.021711	0.00718
	0.483333	0.002983	0.00136	0.014713	0.003465	0.014183	0.012185
	0.484167	-0.00786	-0.00025	0.012196	-0.0072	-0.00788	0.011511
	0.485	-0.00039	0.008123	0.013389	0.011051	0.003673	0.007352
	0.485833	0.00504	0.003682	0.019902	0.017149	0.012234	0.01216
	0.486667	0.002139	0.001316	0.008284	0.010234	0.004153	0.012949
	0.4875	-0.00193	0.003226	0.010003	0.013508	0.019153	0.010018
	0.488333	-0.00039	0.014033	0.013694	-0.00358	0.021964	0.012473
	0.489167	0.001008	0.007465	0.011417	0.007113	0.01607	0.013707
	0.49	-0.00047	0.003617	0.015835	0.009288	0.010855	0.006048
	0.490833	0.003771	0.002329	0.011651	0.010257	0.005088	0.013538
	0.491667	0.001344	-0.00356	0.009802	0.013653	0.017956	0.012585
	0.4925	-0.0046	0.004774	0.014875	0.007128	0.022889	0.011185
	0.493333	0.00246	0.007486	0.00194	0.023162	0.001478	0.01045
	0.494167	0.001758	0.002358	0.017664	0.010234	0.013594	0.009986
	0.495	0.00196	0.002438	0.016114	0.002412	0.020867	0.005553
	0.495833	0.004869	0.008593	0.012552	0.007075	0.021384	0.00983
	0.496667	-0.00264	0.008347	0.014667	0.008105	0.036075	0.01224
	0.4975	0.000694	0.007863	0.008466	-0.00055	0.012959	0.011358
	0.498333	-0.00501	0.004651	0.010918	0.000107	0.002947	0.012537
	0.499167	0.004581	0.006474	0.015374	0.016446	0.012995	0.013423
	0.5	0.002796	0.002597	0.011612	0.002793	0.002585	0.011668
	0.500833	-0.00473	-0.00451	0.008809	-0.00247	0.016097	0.007301
	0.501667	-0.00198	-0.00029	0.019305	0.013157	0.018437	0.008685
	0.5025	0.002774	0.007385	0.016341	0.011715	0.006149	0.004974
	0.503333	-0.00198	-0.00145	0.017509	0.019812	0.015308	0.014714
	0.504167	0.000138	0.008412	0.004178	0.007769	0.007037	0.015746
	0.505	0.005485	0.01838	0.004418	0.013127	0.023824	0.012694
	0.505833	0.002136	0.007385	0.009705	0.012348	0.013032	0.01169
	0.506667	0.001646	0.004991	0.006798	0.01547	0.014174	0.003615
	0.5075	-0.00688	0.003841	0.016458	0.013478	0.015843	0.011306
	0.508333	0.004379	0.009939	0.020149	0.004426	0.022899	0.013566
	0.509167	-0.00324	0.019356	0.021745	0.000267	0.007717	0.017616
	0.51	-0.00206	0.00787	0.013902	-0.00401	0.00886	0.011537
	0.510833	0.00277	0.005367	0.015997	0.010379	0.009667	0.011262
	0.511667	0.006571	0.001931	0.005125	0.011745	0.008216	0.007474
	0.5125	0.008636	0.007732	0.006325	0.019431	0.007844	0.012441
	0.513333	-0.00033	0.007009	0.013675	0.009578	0.012696	0.01161
	0.514167	0.002165	-0.00399	0.023788	0.010326	0.004852	0.012016
	0.515	0.002061	7.96e-05	0.018475	0.002114	0.019461	0.007266
	0.515833	0.003409	0.011392	0.022426	0.011982	0.014927	0.011354
	0.516667	0.001396	0.001707	0.012948	0.010562	-0.0009	0.010178
	0.5175	0.000825	0.005345	0.00613	0.011257	0.022082	0.010133
	0.518333	0.007545	0.008145	0.002718	0.010707	0.0002	0.013355
	0.519167	0.004387	0.016355	0.009257	0.010883	0.010039	0.009983
	0.52	-0.00254	0.012738	0.016172	0.010784	0.016369	0.010939
	0.520833	-0.00352	0.008449	0.020616	0.008922	0.010003	0.007333
	0.521667	0.005354	0.021758	0.019143	0.013951	0.021819	0.007902
	0.5225	0.001815	0.017693	0.014278	0.007647	0.014057	0.01301
	0.523333	-0.00216	0.010004	0.009581	0.014951	0.003165	0.013972
	0.524167	0.002027	0.006713	0.008582	0.009471	-0.01231	0.010961
	0.525	0.001124	-0.00551	0.014868	0.002518	0.009767	0.010462
	0.525833	-0.00071	-0.00595	0.004852	0.006922	0.018011	0.010926
	0.526667	-0.00062	0.00358	0.011884	0.011432	0.011454	0.005153
	0.5275	0.00547	0.009873	0.02238	0.011089	0.009858	0.008305
	0.528333	0.001109	0.004101	0.021693	0.01798	0.015163	0.012825
	0.529167	0.002072	0.00936	0.015128	0.016569	0.015109	0.014615
	0.53	0.00572	0.013845	0.008991	0.007357	0.008525	0.009692
	0.530833	0.002972	-0.00305	0.010645	0.016576	0.005668	0.010165
	0.531667	-0.00419	0.014684	0.012935	0.005869	0.019062	0.009989
	0.5325	-0.00155	0.010879	0.004294	0.006495	0.027233	0.008388
	0.533333	0.000963	0.002741	0.007804	0.001007	0.010592	0.008289
	0.534167	-0.00035	0.010987	0.013324	0.011104	0.017684	0.01075
	0.535	0.0014	0.008506	0.017917	0.024498	0.009758	0.010578
	0.535833	0.003547	0.012116	0.007447	0.005655	-0.00414	0.013966
	0.536667	0.003775	-0.00292	0.01566	0.009044	0.012633	0.010136
	0.5375	0.004869	0.004506	0.014168	0.021636	0.012814	0.012329
	0.538333	0.002039	0.009092	0.013454	0.00622	0.015453	0.00639
	0.539167	0.002882	0.019487	0.019293	-9.9e-05	0.013993	0.01371
	0.54	-0.00416	0.003602	0.018229	0.016309	0.012687	0.011616
	0.540833	0.003338	0.000716	0.006902	0.008319	0.015208	0.010715
	0.541667	0.005163	0.012817	0.014602	0.017797	0.002684	0.013387
	0.5425	0.00868	0.005722	0.012189	0.017805	0.004163	0.011821
	0.543333	0.004562	0.008666	0.010243	0.014363	0.001052	0.017553
	0.544167	0.001284	-0.01217	0.002206	0.012715	0.019734	0.013544
	0.545	0.004977	0.012007	0.010126	0.013836	0.023007	0.01238
	0.545833	-0.00102	0.012138	0.019221	0.01492	0.007119	0.010785
	0.546667	-0.00466	0.013411	0.009744	0.009486	0.008633	0.013713
	0.5475	-0.00168	0.002206	0.006954	0.004304	0.008706	0.005997
	0.548333	0.003786	0.00617	0.014842	0.023636	0.011581	0.007518
	0.549167	0.007478	0.007653	0.012572	0.005289	0.018926	0.009516
	0.55	0.004951	-0.00102	0.017074	0.017713	0.011853	0.006857
	0.550833	0.004368	-0.00454	0.006779	-0.00413	0.021955	0.003487
	0.551667	-0.00032	0.007392	0.000668	0.002427	0.009785	0.01061
	0.5525	0.002195	0.007783	0.0212	0.003923	0.010112	0.014334
	0.553333	0.00395	0.008239	0.014025	0.011921	-0.0019	0.014561
	0.554167	-0.00193	0.017758	0.024009	0.007754	0.008896	0.009187
	0.555	0.009009	-0.00073	0.008933	0.0116	0.005967	0.012601
	0.555833	0.001415	-0.00228	0.011242	0.008296	0.01315	0.013467
	0.556667	-0.00016	0.002749	0.016321	0.011631	0.015	0.006422
	0.5575	-0.00376	0.014619	0.012805	0.012638	0.00204	0.007467
	0.558333	-0.0017	0.01059	0.013597	0.001626	0.01928	0.00928
	0.559167	-0.0005	0.015002	0.018248	0.005411	0.009023	0.015695
	0.56	0.001034	0.015089	0.013668	0.022178	0.014773	0.009203
	0.560833	0.002684	0.020478	0.011119	0.007212	0.027632	0.011795
	0.561667	0.010458	0.014973	0.01723	0.005777	0.022527	0.013637
	0.5625	0.008565	0.01289	0.017937	0.004442	0.010384	0.010405
	0.563333	0.005925	0.005338	0.018793	0.004419	0.011145	0.008874
	0.564167	0.002968	0.010206	0.017541	-0.00078	0.031196	0.00709
	0.565	0.000381	0.004427	0.018144	-0.0005	0.011408	0.008513
	0.565833	0.002031	0.009418	0.015128	0.012875	0.025175	0.009746
	0.566667	0.000127	0.010604	0.0159	0.014645	0.016306	0.016808
	0.5675	0.004742	0.010778	0.004437	0.009028	-0.00103	0.014749
	0.568333	0.0065	0.014713	0.015783	0.012196	0.00204	0.008899
	0.569167	-0.00155	0.012984	0.021161	0.011326	0.025148	0.011581
	0.57	0.003405	0.009042	0.021492	-0.00259	0.02756	0.012655
	0.570833	0.003775	0.009606	0.020233	0.001832	0.018083	0.011348
	0.571667	0.001848	0.007306	0.013493	0.007128	0.011164	0.014458
	0.5725	-0.00127	0.01443	0.013837	0.016912	0.014057	0.013119
	0.573333	0.006552	0.010127	0.008277	0.019469	0.004752	0.016952
	0.574167	0.006724	-0.00021	0.019001	-0.00035	0.013014	0.013784
	0.575	0.003603	0.01093	0.011923	0.013134	0.004498	0.007573
	0.575833	0.001807	0.012383	0.013804	0.004549	0.021819	0.012601
	0.576667	-0.00243	0.009606	0.01481	0.01695	0.021384	0.008103
	0.5775	0.002979	0.015993	0.01143	0.012272	0.024993	0.010331
	0.578333	0.007333	0.007928	0.008005	0.010425	0.00545	0.008445
	0.579167	0.004084	0.019588	0.012293	0.014622	-9.1e-06	0.010613
	0.58	0.000116	0.016832	0.0065	0.010188	0.017802	0.014874
	0.580833	0.000676	0.01281	0.023775	0.016195	0.022218	0.012141
	0.581667	0.002091	0.001526	0.024015	0.004556	0.024839	0.009145
	0.5825	-0.00221	0.012586	0.009439	-0.00124	0.024894	0.008241
	0.583333	-0.00367	0.012557	0.013363	0.003305	0.020223	0.009603
	0.584167	0.004454	0.013613	0.0154	0.006518	0.016578	0.015043
	0.585	0.005884	0.014467	0.005449	0.021361	-0.00108	0.01098
	0.585833	0.008688	-0.0007	0.012507	0.019835	0.016777	0.013365
	0.586667	0.008288	-0.00258	0.01566	0.010555	0.009685	0.018496
	0.5875	0.005063	0.004051	0.00552	-0.00011	0.011844	0.009676
	0.588333	-0.00307	0.012463	0.013629	-0.00085	0.005305	0.011418
	0.589167	0.002864	0.022293	0.013999	0.018255	0.015045	0.01309
	0.59	0.00641	0.01098	0.017781	0.003564	0.03642	0.013208
	0.590833	0.002229	0.00515	0.01976	0.0165	0.014746	0.010795
	0.591667	0.002733	0.022474	0.01215	0.004549	-0.002	0.018981
	0.5925	0.007448	0.00779	0.022024	0.014844	0.016188	0.011575
	0.593333	0.008897	0.000875	0.026908	0.008654	0.02123	0.011674
	0.594167	0.003554	0.016962	0.019442	0.010227	0.024486	0.007176
	0.595	-0.00189	0.012666	0.019876	0.001389	0.017158	0.012828
	0.595833	-0.0026	0.010763	0.015919	0.009898	0.01441	0.010063
	0.596667	0.007004	0.020145	0.01627	0.003167	0.024839	0.011195
	0.5975	0.00911	0.020224	0.015828	0.008967	0.016705	0.015817
	0.598333	0.004088	0.007986	0.008543	0.018454	0.001741	0.016773
	0.599167	0.007433	0.010524	0.013065	0.010173	0.006693	0.010993
	0.6	0.005309	0.014271	0.017976	0.01012	0.007182	0.009347
	0.600833	0.003304	0.005642	0.016341	0.009998	0.005704	0.014247
	0.601667	0.005701	0.018908	0.022471	0.015256	0.015734	0.008081
	0.6025	0.006381	0.013758	0.031851	0.015462	0.025012	0.015376
	0.603333	-0.00159	0.013179	0.022568	0.01073	0.007708	0.015337
	0.604167	0.004839	0.019024	0.009808	0.019369	0.017648	0.017601
	0.605	0.009763	0.005107	0.019215	0.008815	0.015272	0.009401
	0.605833	0.003465	0.013121	0.017489	0.01405	0.007074	0.011182
	0.606667	0.001706	0.016123	0.017788	0.008288	0.014338	0.011322
	0.6075	0.000175	0.012875	0.014596	-0.00089	0.010393	0.005994
	0.608333	0.00171	0.022792	0.017846	0.014455	0.019126	0.010798
	0.609167	0.003342	0.009034	0.014719	0.001793	0.022282	0.013765
	0.61	-0.00013	0.013143	0.008998	0.014447	0.013503	0.015408
	0.610833	0.007191	0.01127	0.008939	0.02562	0.019335	0.016594
	0.611667	0.002711	0.012948	0.008154	0.011219	0.022672	0.012531
	0.6125	0.006754	0.002141	0.020687	0.00886	0.011236	0.008461
	0.613333	0.009226	0.004774	0.017054	0.021415	0.020504	0.007813
	0.614167	0.006351	0.015566	0.023905	-0.00363	0.024703	0.011722
	0.615	0.004488	0.021794	0.026123	0.01202	0.023343	0.015644
	0.615833	0.008983	0.008181	0.021699	0.018759	0.018382	0.016367
	0.616667	0.002755	0.018315	0.014135	0.012844	0.009568	0.012905
	0.6175	0.006773	0.000231	0.01566	0.006243	0.014537	0.010498
	0.618333	0.006089	0.011067	0.017911	0.014684	0.014047	0.013164
	0.619167	0.005085	0.015971	0.019351	0.004045	0.007491	0.011479
	0.62	0.003386	0.022995	0.025176	0.008029	0.014102	0.01106
	0.620833	0.001833	0.015197	0.017723	-0.00079	0.021774	0.008308
	0.621667	0.008191	0.010973	0.021083	0.024964	0.010166	0.012508
	0.6225	0.009722	0.019942	0.010554	0.019522	0.001605	0.011757
	0.623333	0.008344	0.017548	0.027077	0.003182	0.008361	0.014561
	0.624167	0.0084	0.007877	0.012235	0.026726	0.025102	0.015961
	0.625	0.005275	0.002495	0.014648	0.017988	0.029165	0.01232
	0.625833	0.004271	0.003096	0.017937	0.016477	0.015907	0.014481
	0.626667	0.005959	0.002387	0.031209	0.019301	0.014147	0.010232
	0.6275	0.007605	0.019487	0.019974	0.008578	0.012878	0.010498
	0.628333	0.000526	0.011436	0.008524	0.026368	0.015399	0.010875
	0.629167	0.012309	0.006582	0.011664	0.006243	0.020749	0.015925
	0.63	0.0065	0.010922	0.020441	0.014119	0.022717	0.012304
	0.630833	0.008789	-0.00111	0.013506	0.014042	0.032675	0.013116
	0.631667	0.001538	0.022018	0.017781	0.004228	0.021357	0.005354
	0.6325	0.005361	0.016702	0.022011	0.011776	0.028285	0.011907
	0.633333	0.001605	0.017874	0.029516	0.026314	0.035314	0.008049
	0.634167	0.004805	0.015892	0.018319	0.013814	0.016487	0.010306
	0.635	0.011522	0.018481	0.034414	0.005304	0.005478	0.013867
	0.635833	0.009285	0.019009	0.014174	0.007487	0.020486	0.017083
	0.636667	0.002875	0.01289	0.025896	0.007464	0.012542	0.012444
	0.6375	0.005955	0.016138	0.02166	0.009807	0.025719	0.015408
	0.638333	0.007392	0.016709	0.017554	0.01173	0.022554	0.0173
	0.639167	0.007254	0.025968	0.016172	0.01186	0.014564	0.005882
	0.64	0.005022	0.025903	0.021764	0.012707	0.017575	0.016009
	0.640833	0.009293	0.017649	0.0248	0.027314	0.015771	0.016456
	0.641667	0.006747	0.023942	0.019293	0.015401	0.021701	0.01667
	0.6425	0.002584	0.007877	0.0236	0.016981	0.019298	0.016437
	0.643333	0.008871	0.023942	0.020149	0.010837	0.020677	0.014209
	0.644167	0.007751	0.020311	0.024917	0.013172	0.023298	0.012758
	0.645	0.006261	0.022503	0.02864	0.009959	0.013966	0.013566
	0.645833	0.007295	0.022539	0.021128	0.020247	0.027487	0.012438
	0.646667	0.005959	0.006438	0.021816	0.017156	0.013911	0.014027
	0.6475	0.004327	0.019494	0.022062	0.025238	0.015725	0.012253
	0.648333	0.006687	-0.00113	0.020292	0.012829	0.025492	0.014551
	0.649167	0.007445	0.016152	0.013253	0.011432	0.012161	0.010562
	0.65	0.011275	0.007241	0.018092	0.020934	0.015281	0.017242
	0.650833	0.002636	0.008926	0.021148	0.00722	0.037526	0.015625
	0.651667	0.00955	0.017512	0.020434	0.011509	0.036039	0.009286
	0.6525	0.011313	0.027639	0.024573	0.010356	0.021819	0.012662
	0.653333	0.006806	0.014134	0.025637	0.033122	0.00954	0.015021
	0.654167	0.012179	0.011906	0.03239	0.011654	0.025265	0.016415
	0.655	0.017376	0.003146	0.014927	0.015531	0.013875	0.012221
	0.655833	0.007015	0.022496	0.021965	0.01028	0.033681	0.013883
	0.656667	0.008961	0.012463	0.027259	0.019873	0.0148	0.010993
	0.6575	0.003181	0.013251	0.024729	0.020011	0.035305	0.012812
	0.658333	0.00983	0.026626	0.015186	-0.00201	0.017602	0.014982
	0.659167	0.007329	0.025266	0.02696	0.017492	0.012442	0.015814
	0.66	0.004525	0.016579	0.021602	0.021094	0.02405	0.017946
	0.660833	0.007784	0.019725	0.018572	0.013317	0.020169	0.012598
	0.661667	0.010667	0.016716	0.020856	0.012791	0.021711	0.013192
	0.6625	0.008315	0.019299	0.012734	0.023819	0.021584	0.01146
	0.663333	0.003323	0.012738	0.011768	0.020339	0.016034	0.010274
	0.664167	0.005585	0.030771	0.021634	0.024612	0.014528	0.012761
	0.665	0.011204	0.006944	0.019675	0.01099	0.021565	0.011997
	0.665833	0.011324	0.01315	0.038643	0.007296	0.024096	0.017402
	0.666667	0.010323	0.01791	0.026539	0.00867	-0.00441	0.016255
	0.6675	0.014706	0.019233	0.034252	0.027253	0.022889	0.01481
	0.668333	0.012649	0.02212	0.025131	0.02143	0.01529	0.014116
	0.669167	0.006381	0.017346	0.022698	0.022651	0.019072	0.004824
	0.67	0.010517	0.014619	0.030132	0.012028	0.040655	0.01629
	0.670833	0.003737	0.028969	0.035225	0.018431	0.007482	0.014087
	0.671667	0.012903	0.022279	0.035737	0.014027	0.012451	0.012668
	0.6725	0.009801	0.02978	0.035588	0.024887	0.021502	0.018355
	0.673333	0.011354	0.014416	0.030165	0.029802	0.00896	0.020046
	0.674167	0.009868	0.023863	0.032104	0.021003	0.02337	0.008538
	0.675	0.012015	0.012883	0.018754	0.013669	0.026952	0.01076
	0.675833	0.006388	0.024687	0.029652	0.01808	0.028902	0.016284
	0.676667	0.00986	0.017346	0.026869	0.021697	0.023833	0.019928
	0.6775	0.005892	0.025454	0.029069	0.010127	0.009685	0.015251
	0.678333	0.01188	0.020789	0.025098	0.012905	0.023733	0.017348
	0.679167	0.013605	0.018836	0.025929	0.023445	0.023397	0.014717
	0.68	0.015483	0.010315	0.028381	0.030878	0.019017	0.015158
	0.680833	0.007941	0.020441	0.025669	0.028077	0.019307	0.015193
	0.681667	0.007926	0.017425	0.037268	0.026528	0.013395	0.011485
	0.6825	0.007519	0.023848	0.026084	0.017065	0.038324	0.009778
	0.683333	0.014068	0.017649	0.022147	0.018614	0.029501	0.011764
	0.684167	0.01126	0.030351	0.03394	0.018133	0.009713	0.017476
	0.685	0.017492	0.020167	0.025423	0.02314	0.014791	0.016968
	0.685833	0.011581	0.03161	0.015491	0.023285	0.029637	0.013512
	0.686667	0.015692	0.017063	0.019059	0.023636	0.01091	0.015075
	0.6875	0.014247	0.005541	0.025209	0.012615	0.0259	0.012649
	0.688333	0.007575	0.027848	0.030703	0.013089	0.020804	0.012179
	0.689167	0.013698	0.021476	0.032254	0.006472	0.026209	0.010546
	0.69	0.014251	0.02996	0.034803	0.010127	0.027433	0.023006
	0.690833	0.009942	0.01655	0.035763	0.025971	0.018908	0.014477
	0.691667	0.015151	0.026648	0.025092	0.024254	0.031124	0.012288
	0.6925	0.016726	0.028687	0.028206	0.014783	0.023842	0.015673
	0.693333	0.015946	0.030402	0.021128	0.015653	0.019761	0.015302
	0.694167	0.011387	0.013946	0.022517	0.020171	0.025918	0.012847
	0.695	0.014482	0.015696	0.030963	0.020987	0.041417	0.019327
	0.695833	0.01045	0.028224	0.038397	0.006983	0.026789	0.016868
	0.696667	0.012765	0.028217	0.03023	0.005678	0.012043	0.015002
	0.6975	0.013747	0.020825	0.025066	0.020415	0.031985	0.020596
	0.698333	0.014195	0.023385	0.027726	0.032221	0.020568	0.01659
	0.699167	0.015244	0.015045	0.036405	0.027024	0.025674	0.017249
	0.7	0.007844	0.025027	0.026733	0.023124	0.041054	0.014583
	0.700833	0.007527	0.028456	0.024177	0.025383	0.024077	0.016747
	0.701667	0.005373	0.037823	0.038215	0.024025	0.02249	0.017169
	0.7025	0.011152	0.031747	0.035659	0.008952	0.031985	0.014845
	0.703333	0.015532	0.026054	0.027881	0.022353	0.040746	0.017367
	0.704167	0.01247	0.038944	0.029834	0.030558	0.014982	0.014861
	0.705	0.016181	0.02395	0.040654	0.025307	0.023425	0.014471
	0.705833	0.016861	0.034655	0.033311	0.016882	0.025737	0.016373
	0.706667	0.014075	0.026098	0.034187	0.021888	0.021475	0.010827
	0.7075	0.009479	0.016709	0.045234	0.01663	0.044373	0.017249
	0.708333	0.008826	0.036449	0.039545	0.022918	0.028476	0.016415
	0.709167	0.016782	0.028224	0.032208	0.018049	0.014664	0.023716
	0.71	0.01191	0.031899	0.030878	0.02794	0.035377	0.020561
	0.710833	0.0148	0.025671	0.034057	0.02578	0.014936	0.01893
	0.711667	0.014359	0.0234	0.031748	0.03922	0.029138	0.017319
	0.7125	0.012698	0.022807	0.025922	0.024765	0.013794	0.012208
	0.713333	0.014393	0.025013	0.033564	0.00319	0.025574	0.017047
	0.714167	0.012332	0.026069	0.02914	0.02111	0.051084	0.012751
	0.715	0.015039	0.018951	0.026701	0.01779	0.018573	0.012825
	0.715833	0.015285	0.030394	0.034427	0.016614	0.047076	0.016766
	0.716667	0.019777	0.017541	0.034368	0.031451	0.03827	0.013483
	0.7175	0.018212	0.030857	0.023113	0.029047	0.019525	0.014704
	0.718333	0.013179	0.03642	0.029049	0.026421	0.029083	0.017003
	0.719167	0.009931	0.042308	0.030321	0.010524	0.037191	0.01684
	0.72	0.012507	0.029353	0.035153	0.025765	0.028839	0.022018
	0.720833	0.008938	0.023501	0.030074	0.018889	0.030126	0.014813
	0.721667	0.01399	0.036297	0.037074	0.018591	0.032375	0.019522
	0.7225	0.016793	0.027284	0.041984	0.035564	0.032919	0.015743
	0.723333	0.021151	0.026763	0.020519	0.015523	0.036447	0.010977
	0.724167	0.013306	0.027378	0.019286	0.015477	0.01169	0.01698
	0.725	0.009633	0.018792	0.039234	0.015286	0.038116	0.017348
	0.725833	0.014889	0.025252	0.028627	0.021545	0.035695	0.021088
	0.726667	0.007811	0.033997	0.033571	0.015157	0.018165	0.015053
	0.7275	0.015001	0.037939	0.03359	0.037434	0.0296	0.021631
	0.728333	0.016032	0.028391	0.028692	0.019873	0.021049	0.017242
	0.729167	0.02158	0.02115	0.03213	0.026513	0.031759	0.020292
	0.73	0.013392	0.032716	0.038163	0.042127	0.030444	0.019371
	0.730833	0.014158	0.033649	0.032312	0.014775	0.025764	0.015011
	0.731667	0.013418	0.021425	0.025397	0.016279	0.037436	0.016574
	0.7325	0.017126	0.03817	0.030885	0.023811	0.029664	0.018991
	0.733333	0.010577	0.039291	0.032993	0.026307	0.044654	0.019618
	0.734167	0.014538	0.035935	0.030359	0.014477	0.036012	0.019534
	0.735	0.020116	0.020861	0.031274	0.029176	0.042142	0.020992
	0.735833	0.017999	0.030322	0.039824	0.034511	0.037127	0.023431
	0.736667	0.012548	0.022966	0.026792	0.025872	0.038651	0.013883
	0.7375	0.015752	0.02047	0.036652	0.032137	0.025102	0.015874
	0.738333	0.010342	0.032941	0.051468	0.035328	0.03769	0.01838
	0.739167	0.017887	0.03242	0.04936	0.015355	0.023769	0.017863
	0.74	0.014691	0.031465	0.047518	0.016218	0.038524	0.015897
	0.740833	0.013769	0.033642	0.032825	0.022399	0.021819	0.019915
	0.741667	0.020374	0.035935	0.031663	0.026185	0.020749	0.018841
	0.7425	0.018115	0.032058	0.034323	0.024712	0.033808	0.021094
	0.743333	0.009935	0.033454	0.03695	0.039342	0.042877	0.015114
	0.744167	0.018365	0.026351	0.049438	0.025795	0.027097	0.017639
	0.745	0.018806	0.02962	0.045786	0.042677	0.029492	0.019186
	0.745833	0.015744	0.037136	0.046454	0.029214	0.046341	0.015798
	0.746667	0.012168	0.030365	0.040538	0.032809	0.03476	0.01972
	0.7475	0.013896	0.020897	0.034226	0.028024	0.043276	0.022047
	0.748333	0.01514	0.03404	0.040946	0.035205	0.035586	0.019333
	0.749167	0.01962	0.030054	0.033545	0.026001	0.023062	0.020848
	0.75	0.017768	0.03898	0.046149	0.033381	0.03817	0.020615
	0.750833	0.017227	0.040434	0.049386	0.023895	0.038007	0.019368
	0.751667	0.011555	0.025201	0.039766	0.022613	0.035722	0.023971
	0.7525	0.017059	0.039885	0.042361	0.030451	0.035114	0.022785
	0.753333	0.015785	0.039053	0.031579	0.032076	0.037019	0.019739
	0.754167	0.018589	0.03527	0.041245	0.036167	0.032185	0.021989
	0.755	0.01838	0.02957	0.039033	0.021705	0.053079	0.017032
	0.755833	0.018261	0.034922	0.041387	0.02923	0.042659	0.021257
	0.756667	0.014494	0.026575	0.039967	0.022086	0.042433	0.021791
	0.7575	0.019075	0.038525	0.046525	0.007563	0.044228	0.02142
	0.758333	0.015091	0.034452	0.049886	0.032145	0.03574	0.027014
	0.759167	0.017477	0.04272	0.043898	0.043135	0.023316	0.023444
	0.76	0.016999	0.042163	0.040168	0.033	0.031042	0.022712
	0.760833	0.021931	0.029801	0.042017	0.029367	0.044156	0.019598
	0.761667	0.020198	0.02612	0.037106	0.039388	0.033427	0.01784
	0.7625	0.021557	0.024478	0.040025	0.02217	0.052762	0.02019
	0.763333	0.011369	0.038018	0.038228	0.033091	0.04616	0.017914
	0.764167	0.01903	0.026177	0.036808	0.021781	0.039712	0.021612
	0.765	0.02233	0.031964	0.043969	0.029329	0.040827	0.02393
	0.765833	0.024223	0.036434	0.046253	0.031687	0.036357	0.019742
	0.766667	0.024996	0.027422	0.039234	0.04157	0.042759	0.027532
	0.7675	0.02388	0.040941	0.043587	0.026269	0.059418	0.019359
	0.768333	0.015106	0.036883	0.037048	0.029497	0.0335	0.020366
	0.769167	0.017073	0.040391	0.050424	0.031947	0.04811	0.020535
	0.77	0.0176	0.040485	0.039785	0.038441	0.046387	0.020052
	0.770833	0.01636	0.037809	0.046052	0.029474	0.037563	0.024489
	0.771667	0.020964	0.032145	0.04598	0.042494	0.029092	0.023789
	0.7725	0.025246	0.04664	0.041459	0.026894	0.048862	0.021817
	0.773333	0.021016	0.023863	0.039253	0.037709	0.03496	0.021663
	0.774167	0.016513	0.030488	0.04587	0.028253	0.030897	0.023041
	0.775	0.022132	0.037838	0.050476	0.035816	0.028811	0.023623
	0.775833	0.017163	0.045917	0.05058	0.038167	0.062239	0.020759
	0.776667	0.019989	0.036499	0.039033	0.028619	0.045135	0.020372
	0.7775	0.020844	0.040738	0.057138	0.059673	0.045725	0.021411
	0.778333	0.026997	0.034076	0.042205	0.040876	0.035758	0.027942
	0.779167	0.022013	0.037389	0.036561	0.024956	0.033953	0.027123
	0.78	0.021684	0.037534	0.048374	0.037617	0.055655	0.028721
	0.780833	0.020471	0.029498	0.050813	0.028955	0.055483	0.018042
	0.781667	0.020016	0.035118	0.035964	0.036327	0.038197	0.019576
	0.7825	0.02183	0.041375	0.060492	0.045867	0.04976	0.016916
	0.783333	0.020001	0.050163	0.050742	0.032244	0.052218	0.024601
	0.784167	0.021046	0.039913	0.04081	0.049607	0.042614	0.027865
	0.785	0.027023	0.029845	0.050787	0.043501	0.03778	0.025298
	0.785833	0.02195	0.038481	0.044404	0.051453	0.035341	0.022152
	0.786667	0.023219	0.041787	0.054589	0.044883	0.059228	0.022315
	0.7875	0.027774	0.053266	0.043204	0.038792	0.062357	0.021689
	0.788333	0.019243	0.051096	0.044287	0.044936	0.051148	0.01949
	0.789167	0.018563	0.050821	0.046934	0.047554	0.062239	0.023386
	0.79	0.020986	0.039168	0.046739	0.040349	0.044346	0.027305
	0.790833	0.028871	0.042127	0.048102	0.037213	0.058774	0.027737
	0.791667	0.014766	0.041903	0.052175	0.03271	0.057187	0.025151
	0.7925	0.024906	0.042272	0.047226	0.037579	0.041163	0.027903
	0.793333	0.023749	0.035067	0.047206	0.046928	0.049007	0.025231
	0.794167	0.020027	0.044434	0.054595	0.028505	0.052472	0.022721
	0.795	0.018851	0.051031	0.048342	0.030413	0.039549	0.029367
	0.795833	0.026587	0.060586	0.038403	0.044012	0.044564	0.026653
	0.796667	0.023895	0.03898	0.042075	0.053812	0.042115	0.029265
	0.7975	0.023745	0.052138	0.041147	0.043379	0.030553	0.023265
	0.798333	0.029495	0.04463	0.044852	0.036694	0.041381	0.02641
	0.799167	0.026344	0.038431	0.047472	0.054041	0.044038	0.025643
	0.8	0.019015	0.047834	0.041582	0.039975	0.050014	0.022095
	0.800833	0.02618	0.050091	0.043262	0.036648	0.054113	0.02298
	0.801667	0.024526	0.04144	0.046525	0.042158	0.044428	0.027938
	0.8025	0.021561	0.041989	0.049671	0.045608	0.037944	0.024419
	0.803333	0.02587	0.039602	0.048601	0.057879	0.041	0.032727
	0.804167	0.029842	0.053324	0.064773	0.051186	0.055854	0.023821
	0.805	0.029402	0.048702	0.053778	0.044936	0.041517	0.022488
	0.805833	0.02699	0.046923	0.041809	0.039823	0.049261	0.025861
	0.806667	0.026389	0.049722	0.050703	0.044364	0.059282	0.028821
	0.8075	0.024996	0.036658	0.053797	0.039807	0.065476	0.022645
	0.808333	0.022405	0.054366	0.044164	0.040487	0.058684	0.025263
	0.809167	0.030186	0.063089	0.051261	0.047729	0.045806	0.032493
	0.81	0.027587	0.048536	0.058377	0.053407	0.040011	0.028031
	0.810833	0.027725	0.045483	0.043178	0.048019	0.051048	0.026906
	0.811667	0.028435	0.056116	0.045539	0.037007	0.073348	0.025697
	0.8125	0.027389	0.042677	0.04995	0.040471	0.053233	0.021334
	0.813333	0.02587	0.048753	0.052312	0.030871	0.068859	0.028638
	0.814167	0.024417	0.057628	0.049743	0.0466	0.052454	0.030703
	0.815	0.028308	0.059603	0.052065	0.060703	0.061495	0.033075
	0.815833	0.032971	0.048803	0.051676	0.04299	0.065485	0.029479
	0.816667	0.029215	0.047834	0.045066	0.05417	0.064506	0.02696
	0.8175	0.028629	0.052138	0.04864	0.059688	0.067308	0.03188
	0.818333	0.021725	0.041281	0.057333	0.052842	0.062284	0.019346
	0.819167	0.028412	0.056369	0.049931	0.036869	0.05921	0.026583
	0.82	0.025795	0.05446	0.053376	0.042196	0.046849	0.029703
	0.820833	0.020751	0.056319	0.063567	0.039311	0.056253	0.030537
	0.821667	0.02562	0.055299	0.041589	0.046905	0.047729	0.035879
	0.8225	0.033665	0.061794	0.049905	0.046523	0.049987	0.029019
	0.823333	0.029697	0.053628	0.04877	0.055529	0.05025	0.027293
	0.824167	0.032392	0.048348	0.049308	0.051148	0.072105	0.028491
	0.825	0.024167	0.05106	0.057261	0.049553	0.076377	0.025256
	0.825833	0.022972	0.066547	0.055147	0.044585	0.072287	0.027778
	0.826667	0.025832	0.056463	0.054764	0.062535	0.070147	0.028555
	0.8275	0.028405	0.060673	0.054634	0.053247	0.049279	0.025109
	0.828333	0.030343	0.050105	0.057385	0.061863	0.074418	0.030086
	0.829167	0.028371	0.054698	0.047764	0.041647	0.055483	0.031234
	0.83	0.028905	0.050655	0.049191	0.041815	0.061531	0.028514
	0.830833	0.029245	0.056485	0.059363	0.047515	0.087404	0.025097
	0.831667	0.021774	0.081209	0.055503	0.050064	0.072178	0.024147
	0.8325	0.027807	0.072782	0.050391	0.042341	0.076658	0.029153
	0.833333	0.031884	0.059465	0.05429	0.053941	0.060108	0.028942
	0.834167	0.04002	0.05812	0.046798	0.057475	0.073729	0.032641
	0.835	0.033643	0.050518	0.047622	0.05994	0.055256	0.030208
	0.835833	0.030126	0.050467	0.053765	0.047378	0.070809	0.030038
	0.836667	0.032403	0.054641	0.053064	0.047531	0.060307	0.033539
	0.8375	0.029764	0.06319	0.067991	0.043997	0.084539	0.028172
	0.838333	0.031153	0.065773	0.063852	0.053606	0.064279	0.026014
	0.839167	0.02074	0.05548	0.055393	0.056758	0.076458	0.030358
	0.84	0.027154	0.056847	0.053531	0.058925	0.065059	0.034114
	0.840833	0.031463	0.06774	0.047965	0.054598	0.062583	0.03265
	0.841667	0.02724	0.061765	0.04456	0.048172	0.063826	0.029457
	0.8425	0.028644	0.053512	0.058079	0.050889	0.059663	0.023767
	0.843333	0.036701	0.055885	0.055315	0.048378	0.069122	0.029108
	0.844167	0.029648	0.063487	0.065558	0.059337	0.056689	0.027309
	0.845	0.027486	0.061736	0.057722	0.046928	0.064034	0.034207
	0.845833	0.032773	0.060355	0.058429	0.042402	0.053941	0.028968
	0.846667	0.029249	0.059335	0.04683	0.053171	0.064243	0.031614
	0.8475	0.038795	0.063393	0.060706	0.061451	0.066329	0.027232
	0.848333	0.032011	0.061317	0.05802	0.053682	0.070002	0.026139
	0.849167	0.029719	0.054293	0.042983	0.054743	0.062864	0.026017
	0.85	0.0241	0.060094	0.055977	0.048454	0.072913	0.027654
	0.850833	0.031328	0.06617	0.064832	0.061466	0.07089	0.025659
	0.851667	0.027113	0.06421	0.057073	0.051469	0.076685	0.030259
	0.8525	0.032415	0.063523	0.060816	0.075616	0.061976	0.028149
	0.853333	0.034752	0.057946	0.057884	0.056742	0.061023	0.030134
	0.854167	0.030888	0.06667	0.04611	0.062268	0.065123	0.030297
	0.855	0.027692	0.059234	0.058909	0.052827	0.068505	0.025602
	0.855833	0.027415	0.055928	0.055815	0.057116	0.06992	0.027155
	0.856667	0.031817	0.052275	0.059798	0.055987	0.07683	0.028805
	0.8575	0.031522	0.061968	0.057676	0.052904	0.066864	0.028009
	0.858333	0.035696	0.074286	0.058215	0.06587	0.067907	0.028795
	0.859167	0.028991	0.057339	0.047609	0.0553	0.071734	0.033031
	0.86	0.032366	0.050134	0.044592	0.071159	0.058566	0.02922
	0.860833	0.030832	0.069975	0.059324	0.068091	0.072659	0.033245
	0.861667	0.031089	0.061773	0.053596	0.070197	0.064742	0.029997
	0.8625	0.025168	0.05587	0.061244	0.053354	0.073466	0.028546
	0.863333	0.032463	0.062952	0.0513	0.062153	0.07333	0.027433
	0.864167	0.032613	0.058952	0.059882	0.061573	0.05687	0.034475
	0.865	0.032045	0.068434	0.050035	0.066358	0.061676	0.032794
	0.865833	0.03026	0.062409	0.055361	0.058261	0.066601	0.032302
	0.866667	0.035121	0.057505	0.04755	0.060306	0.061912	0.029259
	0.8675	0.026837	0.065758	0.047699	0.064443	0.064696	0.030598
	0.868333	0.029883	0.062055	0.055451	0.049774	0.068197	0.032698
	0.869167	0.029002	0.066481	0.060654	0.058948	0.078064	0.033082
	0.87	0.032355	0.08097	0.058345	0.051888	0.082217	0.033136
	0.870833	0.032426	0.06761	0.047161	0.066015	0.067444	0.027264
	0.871667	0.031761	0.058337	0.057852	0.063084	0.074373	0.037336
	0.8725	0.029387	0.058532	0.068198	0.072403	0.063282	0.034101
	0.873333	0.029499	0.04897	0.043846	0.059268	0.075234	0.027232
	0.874167	0.031608	0.063321	0.048426	0.048385	0.069775	0.028127
	0.875	0.025676	0.057129	0.064235	0.052194	0.073638	0.031934
	0.875833	0.034658	0.061758	0.064871	0.060474	0.079741	0.031122
	0.876667	0.030955	0.05663	0.059045	0.049042	0.082988	0.036003
	0.8775	0.026751	0.056283	0.051585	0.047996	0.0708	0.037279
	0.878333	0.038332	0.0657	0.055438	0.058841	0.063191	0.033996
	0.879167	0.033072	0.069606	0.037482	0.062977	0.057568	0.03195
	0.88	0.035715	0.059009	0.054388	0.059864	0.071072	0.030927
	0.880833	0.029577	0.062619	0.050404	0.062878	0.077229	0.030259
	0.881667	0.027852	0.071111	0.050242	0.06619	0.079914	0.02837
	0.8825	0.029812	0.066011	0.066998	0.061764	0.068614	0.030259
	0.883333	0.031526	0.060897	0.055218	0.06226	0.054059	0.03896
	0.884167	0.032135	0.061201	0.053213	0.06951	0.063499	0.026302
	0.885	0.031556	0.049939	0.036334	0.062344	0.074182	0.035214
	0.885833	0.03088	0.048369	0.061887	0.067709	0.072822	0.02736
	0.886667	0.026658	0.062047	0.054498	0.06155	0.06612	0.030675
	0.8875	0.019534	0.070865	0.046421	0.057406	0.065322	0.027708
	0.888333	0.025246	0.067646	0.051754	0.062443	0.07196	0.029898
	0.889167	0.033718	0.056355	0.048277	0.062817	0.060334	0.031771
	0.89	0.029465	0.071567	0.04709	0.069594	0.054249	0.030659
	0.890833	0.034602	0.061056	0.044372	0.072845	0.06758	0.029297
	0.891667	0.024167	0.067306	0.047511	0.07718	0.065023	0.029342
	0.8925	0.027841	0.075538	0.042445	0.062756	0.072087	0.031755
	0.893333	0.026747	0.058778	0.057683	0.06574	0.077501	0.027957
	0.894167	0.021849	0.054821	0.05708	0.058574	0.071534	0.028584
	0.895	0.030537	0.057093	0.055166	0.041868	0.062402	0.03117
	0.895833	0.02472	0.06251	0.043107	0.065588	0.062384	0.031797
	0.896667	0.030861	0.04782	0.047647	0.062955	0.071162	0.026446
	0.8975	0.027718	0.04774	0.049568	0.076608	0.056398	0.031659
	0.898333	0.024753	0.052304	0.041543	0.053071	0.077374	0.026765
	0.899167	0.032347	0.064131	0.046603	0.052117	0.083523	0.032519
	0.9	0.029894	0.069252	0.046687	0.05514	0.051665	0.024873
	0.900833	0.025679	0.051161	0.049808	0.047416	0.068977	0.028309
	0.901667	0.024589	0.06531	0.048322	0.068923	0.076604	0.027529
	0.9025	0.027445	0.060666	0.043003	0.053613	0.054086	0.023904
	0.903333	0.028405	0.057917	0.038572	0.064542	0.054703	0.023955
	0.904167	0.028255	0.046923	0.045559	0.060558	0.054947	0.030253
	0.905	0.021972	0.047161	0.034064	0.06023	0.065522	0.027545
	0.905833	0.018839	0.060008	0.045429	0.054956	0.086552	0.027152
	0.906667	0.020531	0.063415	0.042938	0.057544	0.067344	0.02369
	0.9075	0.026527	0.062105	0.045773	0.058704	0.051365	0.028213
	0.908333	0.02248	0.052962	0.046272	0.057185	0.054367	0.032353
	0.909167	0.026094	0.05867	0.044274	0.063039	0.057777	0.030304
	0.91	0.028487	0.059263	0.040706	0.065061	0.045779	0.023022
	0.910833	0.022454	0.054764	0.032604	0.052766	0.067335	0.026653
	0.911667	0.029099	0.060268	0.031722	0.047836	0.065032	0.02066
	0.9125	0.02043	0.052	0.043444	0.047042	0.058784	0.026426
	0.913333	0.022577	0.063581	0.046973	0.055765	0.077801	0.026903
	0.914167	0.025929	0.05051	0.047252	0.053346	0.046423	0.027986
	0.915	0.02472	0.054113	0.036366	0.048408	0.054684	0.030189
	0.915833	0.02544	0.050771	0.030625	0.040242	0.054059	0.031825
	0.916667	0.019187	0.053693	0.036204	0.059803	0.044945	0.023169
	0.9175	0.022401	0.041772	0.033512	0.045585	0.067807	0.023016
	0.918333	0.022614	0.055545	0.041673	0.046432	0.076069	0.023182
	0.919167	0.02217	0.048029	0.04661	0.043814	0.046459	0.024908
	0.92	0.016924	0.047747	0.041932	0.044157	0.038297	0.025464
	0.920833	0.01928	0.057483	0.039052	0.052881	0.053297	0.025445
	0.921667	0.029622	0.053505	0.037768	0.055224	0.057985	0.022092
	0.9225	0.022368	0.03532	0.032779	0.04779	0.049234	0.026727
	0.923333	0.016614	0.043132	0.043528	0.045867	0.06116	0.02409
	0.924167	0.019482	0.049454	0.039837	0.047737	0.063055	0.02455
	0.925	0.022002	0.038655	0.044527	0.032527	0.063073	0.023505
	0.925833	0.017115	0.050915	0.042419	0.04505	0.055074	0.027197
	0.926667	0.020232	0.040615	0.031067	0.048034	0.040138	0.017917
	0.9275	0.022375	0.044405	0.044417	0.043799	0.045434	0.029086
	0.928333	0.018365	0.037997	0.030651	0.056697	0.054548	0.024496
	0.929167	0.019228	0.045179	0.038436	0.044539	0.066211	0.023079
	0.93	0.023992	0.043602	0.03213	0.046157	0.060878	0.01878
	0.930833	0.015061	0.049353	0.047226	0.048485	0.059128	0.021737
	0.931667	0.018377	0.044246	0.032643	0.036594	0.056689	0.018831
	0.9325	0.020157	0.052167	0.03649	0.045882	0.047565	0.02111
	0.933333	0.027206	0.046489	0.024508	0.039929	0.028041	0.023661
	0.934167	0.019945	0.049295	0.033155	0.042707	0.054394	0.023824
	0.935	0.020105	0.037295	0.032559	0.04418	0.060253	0.014589
	0.935833	0.018537	0.023769	0.014693	0.040029	0.034271	0.020545
	0.936667	0.012511	0.041295	0.037683	0.04196	0.060851	0.017498
	0.9375	0.015296	0.038532	0.038728	0.035282	0.050068	0.017671
	0.938333	0.017768	0.043422	0.027661	0.034496	0.040836	0.016469
	0.939167	0.02105	0.036687	0.027349	0.038487	0.038025	0.01667
	0.94	0.020822	0.050763	0.02275	0.047355	0.047838	0.021229
	0.940833	0.021976	0.042886	0.018151	0.049553	0.044945	0.023796
	0.941667	0.020811	0.043508	0.014213	0.036457	0.04139	0.018809
	0.9425	0.016861	0.037924	0.03093	0.044096	0.054548	0.022418
	0.943333	0.019071	0.048709	0.029477	0.04312	0.032756	0.019029
	0.944167	0.016207	0.030293	0.033694	0.024277	0.039431	0.013275
	0.945	0.012519	0.049888	0.032675	0.03419	0.040673	0.019154
	0.945833	0.021281	0.052941	0.026143	0.026849	0.041916	0.021772
	0.946667	0.018063	0.043096	0.031527	0.037289	0.029628	0.019151
	0.9475	0.018817	0.038959	0.025371	0.034015	0.03856	0.012115
	0.948333	0.016469	0.027682	0.018579	0.033809	0.050486	0.016216
	0.949167	0.010902	0.035378	0.019273	0.032702	0.036112	0.013439
	0.95	0.013844	0.032731	0.029205	0.031847	0.036982	0.013272
	0.950833	0.0153	0.039176	0.023036	0.036602	0.036112	0.017783
	0.951667	0.012429	0.02719	0.015757	0.032908	0.012524	0.013998
	0.9525	0.013642	0.038026	0.002491	0.041448	0.034906	0.016792
	0.953333	0.014945	0.023176	0.026727	0.038594	0.035395	0.017
	0.954167	0.01172	0.017808	0.025669	0.040189	0.036901	0.015993
	0.955	0.010211	0.032969	0.014252	0.03287	0.028548	0.01573
	0.955833	0.009211	0.039993	0.029879	0.027871	0.044138	0.012457
	0.956667	0.012847	0.023045	0.018994	0.034534	0.030534	0.019483
	0.9575	0.005977	0.031241	0.010087	0.023437	0.018772	0.015468
	0.958333	0.006018	0.021078	0.010172	0.028634	0.029528	0.011517
	0.959167	0.01138	0.022177	0.018242	0.024696	0.015616	0.016296
	0.96	0.010566	0.02698	0.024975	0.040464	0.033319	0.016606
	0.960833	0.007489	0.033599	0.024502	0.026505	0.021629	0.012758
	0.961667	0.006784	0.018655	0.0231	0.034259	0.03652	0.00989
	0.9625	0.008964	0.029968	0.016464	0.029367	0.027569	0.012409
	0.963333	0.009192	0.023805	0.023412	0.013539	0.012814	0.013004
	0.964167	0.011626	0.022141	0.018203	0.0194	0.014836	0.01777
	0.965	0.013601	0.031407	0.021738	0.020514	0.027995	0.012876
	0.965833	0.01306	0.023291	0.01904	0.028199	0.011028	0.019119
	0.966667	0.005466	0.014792	0.02781	0.029329	0.015861	0.017316
	0.9675	0.002681	0.032434	0.019396	0.019316	0.019425	0.012831
	0.968333	0.008722	0.019718	0.004113	0.028818	0.015952	0.013554
	0.969167	0.014337	0.021237	0.010931	0.016591	0.029083	0.009293
	0.97	0.010659	0.025809	0.01614	0.018393	0.017176	0.012505
	0.970833	0.007829	0.005172	0.005144	0.036648	0.034851	0.01372
	0.971667	0.009353	0.030163	0.026688	0.019568	0.024458	0.011764
	0.9725	0.002837	0.01608	0.011281	0.021644	0.020831	0.016632
	0.973333	0.006791	0.026344	0.012741	0.028253	0.014827	0.013605
	0.974167	0.007019	0.019537	0.011547	0.020163	0.005387	0.011546
	0.975	0.009741	0.016883	0.021388	0.009502	0.020722	0.010152
	0.975833	0.008315	0.017794	0.01287	0.013356	0.01646	0.010012
	0.976667	0.011118	0.012427	0.018235	0.013249	0.016052	0.013659
	0.9775	0.009013	0.020398	0.017859	0.022483	0.006067	0.011316
	0.978333	0.006933	0.022554	0.006487	0.027658	0.017212	0.012329
	0.979167	0.0065	0.016036	0.003646	0.015996	0.013512	0.008957
	0.98	0.00386	0.014604	0.000889	0.020316	0.007001	0.007797
	0.980833	0.000541	0.018199	0.010211	0.00551	0.009685	0.004478
	0.981667	0.002595	0.019855	0.002861	0.008677	0.011164	0.00562
	0.9825	0.006205	0.033454	0.01097	0.013218	0.009894	0.014439
	0.983333	0.007766	0.01464	0.005222	0.013791	0.008225	0.010651
	0.984167	0.012586	0.018445	0.006176	0.015714	0.016206	0.009216
	0.985	0.00429	0.021143	0.002634	0.013836	-0.0026	0.01246
	0.985833	0.002569	0.008326	0.005845	0.005586	0.01548	0.005054
	0.986667	0.007381	0.007783	-0.00173	0.006296	0.016523	0.010817
	0.9875	0.001169	0.013251	0.013136	0.013325	0.020967	0.007135
	0.988333	0.004645	0.014315	0.010087	0.002236	0.013549	0.009782
	0.989167	0.005313	0.011812	0.003432	0.006754	0.009105	0.009056
	0.99	0.009465	0.010966	0.007428	0.019331	-0.00105	0.009245
	0.990833	0.005914	0.014033	0.000266	0.020743	0.002775	0.001729
	0.991667	0.001676	0.007798	0.000247	0.004136	0.008915	0.009468
	0.9925	0.00302	0.010098	-0.00025	0.01679	-0.00294	0.004277
	0.993333	-0.00178	0.016427	0.011768	-0.00037	-8.2e-05	0.001736
	0.994167	-0.00242	0.007183	0.008569	0.010234	-0.01153	0.008816
	0.995	-0.00148	-0.00176	0.000292	0.016882	0.018654	0.004683
	0.995833	0.006769	0.00523	0.006007	0.005556	-0.01384	0.009497
	0.996667	0.003592	0.007624	0.008751	0.000412	-0.01198	0.006873
	0.9975	0.0023	0.001244	-0.01136	0.012638	-0.00673	0.008266
	0.998333	0.001049	-0.00393	0.001875	0.011852	0.021466	0.00593
	0.999167	0.005757	0.008029	0.002251	0.010349	-0.00268	0.006969
	1	0.004006	0.00949	0.004431	0.015622	0.000617	0.000726
	1.00083	0.00143	-0.00426	0.000655	0.000839	0.001678	0.007765
	1.00167	0.002752	-0.00109	-0.00561	-0.00777	0.015372	0.008714
	1.0025	0.00233	0.00625	0.006798	-0.00093	-0.00492	0.002017
	1.00333	0.004282	0.008499	-0.00056	0.001801	-0.0065	0.002803
	1.00417	-0.00127	0.003132	-0.00154	-0.00053	-0.02127	0.006802
	1.005	-0.00183	0.001316	-0.00979	-0.00394	-0.00532	0.004514
	1.00583	-0.00167	-0.00166	-0.00859	-0.00575	0.003491	0.003548
	1.00667	-0.00163	0.012499	0.000558	-0.00341	-0.00209	0.007096
	1.0075	0.000758	0.013179	-0.00191	-0.00297	-0.00263	0.005968
	1.00833	0.002356	-0.00693	0.002835	0.00461	-0.00452	0.010734
	1.00917	0.000777	-0.01477	-0.00409	0.001679	-0.00284	0.006486
	1.01	-0.00437	-0.00171	-0.01296	0.002343	0.000109	0.004913
	1.01083	-0.00287	-0.00714	-0.0018	-0.01077	0.005523	-0.00257
	1.01167	-0.00533	0.002163	-0.01368	0.000939	-0.00691	0.002586
	1.0125	-0.00691	0.001642	-0.01031	-0.00283	-0.00433	0.004044
	1.01333	-0.00566	-0.00656	-0.0034	-0.00459	-0.01568	0.004478
	1.01417	-0.00065	-0.00143	-0.00869	-0.00404	-0.01357	0.007464
	1.015	-0.00293	-0.00044	-0.01321	-0.00848	-0.01488	0.003858
	1.01583	-0.0022	0.00345	-0.01659	-0.01042	-0.00827	0.000956
	1.01667	-0.00834	-0.00486	-0.00915	-0.00688	-0.00623	-0.00199
	1.0175	0.002942	-0.01112	-0.00747	-0.0102	-0.00105	-0.00083
	1.01833	-0.0058	0.002676	-0.00924	-0.00655	0.002848	0.001365
	1.01917	-0.00311	0.004673	-0.00545	-0.00903	-0.00459	0.004399
	1.02	-0.01068	0.000731	-0.01354	-0.0027	-0.00609	0.001899
	1.02083	-0.00116	0.009685	-0.01007	-0.00804	-0.0254	-0.00124
	1.02167	-0.00165	-0.00361	-0.00773	-0.01091	-0.02616	-0.00416
	1.0225	-0.00386	-0.00188	-0.01019	-0.0131	-0.00896	0.002241
	1.02333	-0.00345	-0.01327	-0.01149	-0.00237	-0.01355	-0.00347
	1.02417	-0.00501	-0.00688	-0.00707	-0.01376	-0.0187	0.003893
	1.025	-0.00266	-9.4e-05	-0.00884	-0.00434	-0.02998	-0.00296
	1.02583	-0.00583	0.004637	-0.01318	-0.02112	-0.01631	0.001595
	1.02667	-0.01063	-0.01126	-0.00294	-0.01553	-0.0099	-0.00032
	1.0275	-0.00668	-0.01412	-0.01875	-0.0143	-0.01209	0.007653
	1.02833	-0.006	-0.01681	-0.01539	-0.01038	-0.02308	0.001557
	1.02917	-0.00759	-0.02365	-0.01153	-0.01874	-0.02067	-0.00564
	1.03	-0.00864	-0.01546	-0.00368	-0.01282	-0.02095	-0.00352
	1.03083	-0.00793	0.005577	-0.02344	-0.01747	-0.02019	-0.0032
	1.03167	-0.01235	-0.0056	-0.01408	-0.01793	-0.02011	-0.00458
	1.0325	-0.01119	-0.01157	-0.01702	-0.01878	-0.02577	-0.00158
	1.03333	-0.00415	-0.01392	-0.02337	-0.00541	-0.04045	-0.00369
	1.03417	-0.00728	-0.01108	-0.01795	-0.01517	-0.03678	-0.00084
	1.035	-0.0094	-0.01854	-0.02569	-0.02029	-0.02898	-0.00488
	1.03583	-0.00562	-0.01312	-0.0158	-0.00802	-0.02128	-0.00368
	1.03667	-0.00989	-0.01518	-0.01763	-0.01705	-0.02128	-0.00812
	1.0375	-0.01884	-0.02149	-0.01622	-0.01654	-0.01675	-0.00363
	1.03833	-0.01092	-0.01889	-0.02483	-0.00989	-0.03377	-0.00403
	1.03917	-0.01178	-0.00898	-0.02322	-0.03698	-0.03345	0.001749
	1.04	-0.01147	-0.02157	-0.02056	-0.02405	-0.03017	-0.00495
	1.04083	-0.00909	-0.03163	-0.0172	-0.03217	-0.04029	-0.00431
	1.04167	-0.01066	-0.02411	-0.023	-0.03748	-0.01133	-0.00901
	1.0425	-0.00883	-0.0268	-0.02513	-0.03014	-0.02444	-0.01126
	1.04333	-0.01299	-0.02137	-0.02359	-0.03295	-0.02609	-0.00658
	1.04417	-0.0097	-0.00579	-0.02266	-0.02688	-0.02043	-0.00423
	1.045	-0.00933	-0.02021	-0.01442	-0.0179	-0.02586	-0.00379
	1.04583	-0.01257	-0.01417	-0.02495	-0.01294	-0.03689	-0.00408
	1.04667	-0.00956	-0.02506	-0.02604	-0.02109	-0.03751	-0.00365
	1.0475	-0.01754	-0.03477	-0.01995	-0.01884	-0.0322	-0.00836
	1.04833	-0.02304	-0.02566	-0.0318	-0.02539	-0.02495	-0.00662
	1.04917	-0.01768	-0.01892	-0.02508	-0.03426	-0.03411	-0.00779
	1.05	-0.02107	-0.01973	-0.03362	-0.02814	-0.03083	-0.00482
	1.05083	-0.01832	-0.02561	-0.0184	-0.04469	-0.03079	-0.00565
	1.05167	-0.01295	-0.02899	-0.03092	-0.0187	-0.03729	-0.00604
	1.0525	-0.01826	-0.02056	-0.02498	-0.03359	-0.04402	-0.00954
	1.05333	-0.02286	-0.04059	-0.02696	-0.03332	-0.04348	-0.00435
	1.05417	-0.02028	-0.03979	-0.02446	-0.03036	-0.04539	-0.00536
	1.055	-0.01514	-0.02056	-0.02975	-0.03994	-0.04695	-0.0095
	1.05583	-0.01617	-0.02501	-0.03064	-0.04277	-0.04269	-0.00303
	1.05667	-0.02276	-0.02544	-0.01616	-0.02451	-0.04181	-0.01021
	1.0575	-0.00779	-0.02985	-0.02739	-0.01968	-0.05234	-0.00659
	1.05833	-0.02018	-0.03907	-0.02553	-0.01919	-0.04939	-0.00636
	1.05917	-0.01381	-0.03889	-0.04771	-0.04068	-0.04541	-0.00791
	1.06	-0.01518	-0.03782	-0.03476	-0.03121	-0.03853	-0.01341
	1.06083	-0.01729	-0.03846	-0.02808	-0.0382	-0.04458	-0.01298
	1.06167	-0.01857	-0.04467	-0.03458	-0.04642	-0.03026	-0.0103
	1.0625	-0.02184	-0.03201	-0.02955	-0.04864	-0.0413	-0.00707
	1.06333	-0.02347	-0.03611	-0.03569	-0.03959	-0.03977	-0.0084
	1.06417	-0.02054	-0.03484	-0.03618	-0.03239	-0.04972	-0.01009
	1.065	-0.02009	-0.0352	-0.04139	-0.0397	-0.03861	-0.01545
	1.06583	-0.01401	-0.04729	-0.03832	-0.03449	-0.0399	-0.00772
	1.06667	-0.02562	-0.04728	-0.03505	-0.04181	-0.05357	-0.01707
	1.0675	-0.02855	-0.04558	-0.03557	-0.04748	-0.039	-0.01925
	1.06833	-0.02133	-0.04242	-0.04235	-0.03795	-0.05018	-0.01424
	1.06917	-0.02544	-0.0429	-0.0445	-0.06375	-0.05653	-0.01656
	1.07	-0.02552	-0.0367	-0.0437	-0.04542	-0.05973	-0.01481
	1.07083	-0.01518	-0.05205	-0.0505	-0.04468	-0.0648	-0.01541
	1.07167	-0.01954	-0.03034	-0.04457	-0.03669	-0.06944	-0.01498
	1.0725	-0.0236	-0.04556	-0.0561	-0.04911	-0.07191	-0.01793
	1.07333	-0.02725	-0.05049	-0.04342	-0.05219	-0.05993	-0.01263
	1.07417	-0.02826	-0.04472	-0.03526	-0.05594	-0.05548	-0.01502
	1.075	-0.02583	-0.04041	-0.05131	-0.03476	-0.06716	-0.0145
	1.07583	-0.03113	-0.05065	-0.04464	-0.05377	-0.06924	-0.01541
	1.07667	-0.02751	-0.04187	-0.04597	-0.05234	-0.07357	-0.01921
	1.0775	-0.02562	-0.05489	-0.05169	-0.05527	-0.07213	-0.01692
	1.07833	-0.03119	-0.05578	-0.05068	-0.05841	-0.07273	-0.01662
	1.07917	-0.03294	-0.05112	-0.05644	-0.06407	-0.07252	-0.01643
	1.08	-0.02594	-0.06165	-0.05788	-0.06129	-0.07379	-0.01826
	1.08083	-0.03222	-0.04964	-0.05397	-0.06355	-0.07629	-0.01471
	1.08167	-0.03149	-0.06771	-0.05419	-0.05818	-0.05787	-0.01733
	1.0825	-0.03243	-0.04792	-0.05904	-0.05937	-0.08779	-0.01811
	1.08333	-0.02548	-0.05301	-0.05933	-0.05103	-0.08379	-0.01979
	1.08417	-0.03601	-0.06122	-0.05448	-0.06258	-0.08576	-0.02414
	1.085	-0.03128	-0.05998	-0.06225	-0.05713	-0.09166	-0.02222
	1.08583	-0.03401	-0.0576	-0.05552	-0.07094	-0.07694	-0.02317
	1.08667	-0.03783	-0.06435	-0.05788	-0.05873	-0.07315	-0.02213
	1.0875	-0.03575	-0.06815	-0.06693	-0.0678	-0.07954	-0.0228
	1.08833	-0.03563	-0.06623	-0.06079	-0.05965	-0.08664	-0.0209
	1.08917	-0.03823	-0.06686	-0.06596	-0.06534	-0.07844	-0.02323
	1.09	-0.02829	-0.06363	-0.06676	-0.06634	-0.08595	-0.01971
	1.09083	-0.03275	-0.06851	-0.06284	-0.05693	-0.08913	-0.02861
	1.09167	-0.03774	-0.07311	-0.06664	-0.0663	-0.09585	-0.02405
	1.0925	-0.04508	-0.07476	-0.06322	-0.07317	-0.08089	-0.03016
	1.09333	-0.04352	-0.06855	-0.06792	-0.07874	-0.09139	-0.02501
	1.09417	-0.04208	-0.07312	-0.06976	-0.0761	-0.08326	-0.02215
	1.095	-0.03949	-0.08339	-0.08023	-0.07652	-0.09933	-0.02378
	1.09583	-0.03717	-0.07311	-0.07747	-0.06938	-0.08527	-0.02526
	1.09667	-0.03927	-0.08333	-0.0728	-0.06676	-0.10103	-0.02396
	1.0975	-0.04047	-0.08396	-0.07068	-0.08775	-0.09105	-0.02822
	1.09833	-0.03982	-0.07918	-0.06509	-0.08332	-0.10134	-0.03284
	1.09917	-0.0442	-0.08861	-0.07646	-0.09048	-0.10349	-0.03033
	1.1	-0.0476	-0.07464	-0.08202	-0.09114	-0.10622	-0.02818
	1.10083	-0.04296	-0.07385	-0.06372	-0.07706	-0.09342	-0.02704
	1.10167	-0.03962	-0.08577	-0.08494	-0.08928	-0.10075	-0.02276
	1.1025	-0.0487	-0.09882	-0.076	-0.08154	-0.10511	-0.03187
	1.10333	-0.04985	-0.08038	-0.08679	-0.08796	-0.10754	-0.02763
	1.10417	-0.04857	-0.09005	-0.08374	-0.09223	-0.10278	-0.02991
	1.105	-0.04735	-0.08902	-0.0907	-0.09633	-0.11428	-0.03667
	1.10583	-0.05486	-0.08705	-0.07847	-0.09386	-0.11199	-0.03224
	1.10667	-0.0459	-0.09053	-0.08124	-0.09492	-0.09506	-0.03251
	1.1075	-0.04911	-0.10238	-0.09086	-0.08409	-0.11759	-0.0354
	1.10833	-0.05311	-0.09315	-0.08599	-0.09152	-0.11204	-0.03519
	1.10917	-0.04896	-0.10321	-0.09507	-0.09131	-0.12608	-0.04047
	1.11	-0.05526	-0.09996	-0.09038	-0.08579	-0.1188	-0.0358
	1.11083	-0.05931	-0.1003	-0.09379	-0.0972	-0.12266	-0.03296
	1.11167	-0.05859	-0.10459	-0.09672	-0.103	-0.11828	-0.03747
	1.1125	-0.05371	-0.1022	-0.10364	-0.10896	-0.12151	-0.03498
	1.11333	-0.05669	-0.10954	-0.0924	-0.1004	-0.12255	-0.03318
	1.11417	-0.05743	-0.11003	-0.09931	-0.10535	-0.12622	-0.03687
	1.115	-0.05471	-0.10128	-0.10075	-0.10211	-0.13123	-0.0388
	1.11583	-0.05585	-0.11635	-0.09958	-0.09338	-0.12207	-0.0397
	1.11667	-0.06125	-0.10834	-0.10788	-0.10759	-0.13452	-0.0433
	1.1175	-0.06004	-0.10776	-0.1149	-0.11343	-0.13738	-0.04366
	1.11833	-0.05669	-0.10845	-0.10052	-0.11339	-0.13491	-0.04316
	1.11917	-0.06232	-0.11513	-0.11285	-0.11459	-0.13564	-0.03737
	1.12	-0.05862	-0.12267	-0.10075	-0.11166	-0.13988	-0.04382
	1.12083	-0.06226	-0.11202	-0.10979	-0.10894	-0.15885	-0.04338
	1.12167	-0.05989	-0.11742	-0.10749	-0.11335	-0.15407	-0.04191
	1.1225	-0.06542	-0.13291	-0.11086	-0.11516	-0.13443	-0.04425
	1.12333	-0.07368	-0.12005	-0.11385	-0.12894	-0.12862	-0.04881
	1.12417	-0.07087	-0.12438	-0.10535	-0.1183	-0.15319	-0.0503
	1.125	-0.07103	-0.11253	-0.11346	-0.11734	-0.16107	-0.04065
	1.12583	-0.07004	-0.12179	-0.12735	-0.11851	-0.13911	-0.0445
	1.12667	-0.06439	-0.12434	-0.11998	-0.12624	-0.15497	-0.045
	1.1275	-0.06189	-0.12828	-0.11941	-0.13433	-0.15069	-0.05151
	1.12833	-0.07733	-0.14056	-0.13398	-0.12435	-0.16122	-0.04933
	1.12917	-0.06501	-0.1277	-0.12523	-0.12708	-0.15565	-0.04975
	1.13	-0.07183	-0.12504	-0.12706	-0.13209	-0.15697	-0.05137
	1.13083	-0.07006	-0.1271	-0.12122	-0.13991	-0.15969	-0.05035
	1.13167	-0.06812	-0.13733	-0.1289	-0.13666	-0.15778	-0.04878
	1.1325	-0.07333	-0.13868	-0.11291	-0.12793	-0.17722	-0.05098
	1.13333	-0.06829	-0.1418	-0.12743	-0.13597	-0.15899	-0.0492
	1.13417	-0.07139	-0.14222	-0.12852	-0.14555	-0.17744	-0.05344
	1.135	-0.07381	-0.14887	-0.14269	-0.1344	-0.16623	-0.05186
	1.13583	-0.07782	-0.13883	-0.12687	-0.14672	-0.15819	-0.05619
	1.13667	-0.07454	-0.12842	-0.12606	-0.15435	-0.18413	-0.05287
	1.1375	-0.07455	-0.14861	-0.12509	-0.1457	-0.16921	-0.05779
	1.13833	-0.07011	-0.14159	-0.1408	-0.14789	-0.17893	-0.05283
	1.13917	-0.0706	-0.14227	-0.13186	-0.1419	-0.18021	-0.05441
	1.14	-0.08083	-0.15571	-0.13943	-0.14477	-0.18407	-0.05143
	1.14083	-0.07613	-0.14665	-0.1398	-0.1551	-0.1775	-0.05579
	1.14167	-0.07799	-0.13761	-0.13193	-0.1468	-0.16647	-0.05978
	1.1425	-0.08029	-0.14549	-0.13623	-0.15482	-0.17735	-0.05806
	1.14333	-0.08573	-0.16111	-0.13799	-0.16071	-0.17206	-0.05829
	1.14417	-0.07631	-0.15312	-0.13978	-0.15338	-0.17246	-0.05684
	1.145	-0.0802	-0.147	-0.1443	-0.13485	-0.19091	-0.0569
	1.14583	-0.07544	-0.14623	-0.14866	-0.14893	-0.19515	-0.06132
	1.14667	-0.08436	-0.15341	-0.14586	-0.15483	-0.1958	-0.06238
	1.1475	-0.08355	-0.16353	-0.13683	-0.16337	-0.19047	-0.06184
	1.14833	-0.08138	-0.15224	-0.13052	-0.15271	-0.19433	-0.0624
	1.14917	-0.08336	-0.15145	-0.13942	-0.15774	-0.18557	-0.0562
	1.15	-0.0814	-0.14425	-0.1423	-0.15683	-0.18527	-0.05982
	1.15083	-0.08355	-0.16245	-0.14731	-0.15425	-0.20584	-0.0589
	1.15167	-0.08356	-0.15399	-0.14395	-0.15483	-0.19307	-0.0638
	1.1525	-0.07859	-0.15523	-0.14788	-0.16263	-0.1902	-0.06246
	1.15333	-0.0825	-0.15965	-0.14752	-0.15985	-0.19208	-0.0594
	1.15417	-0.0846	-0.14783	-0.13432	-0.16325	-0.17674	-0.06219
	1.155	-0.08123	-0.1534	-0.1496	-0.1604	-0.2007	-0.06802
	1.15583	-0.08692	-0.1414	-0.14791	-0.16247	-0.19156	-0.06238
	1.15667	-0.07797	-0.15703	-0.13921	-0.17166	-0.20542	-0.06587
	1.1575	-0.07929	-0.16023	-0.14189	-0.15999	-0.20737	-0.06253
	1.15833	-0.08108	-0.15579	-0.14958	-0.15261	-0.19236	-0.06528
	1.15917	-0.08522	-0.15287	-0.15052	-0.16411	-0.20435	-0.06355
	1.16	-0.0823	-0.16781	-0.13298	-0.16082	-0.20601	-0.06346
	1.16083	-0.08521	-0.14213	-0.15117	-0.17175	-0.19723	-0.06473
	1.16167	-0.08415	-0.14574	-0.14315	-0.16974	-0.20299	-0.06627
	1.1625	-0.07863	-0.15658	-0.15443	-0.17929	-0.21092	-0.06732
	1.16333	-0.07919	-0.15832	-0.14679	-0.16553	-0.20971	-0.06789
	1.16417	-0.0824	-0.15555	-0.15139	-0.17029	-0.20448	-0.06118
	1.165	-0.08144	-0.17075	-0.1407	-0.1721	-0.21779	-0.06734
	1.16583	-0.08743	-0.15692	-0.14443	-0.1701	-0.20427	-0.06402
	1.16667	-0.08297	-0.15566	-0.15518	-0.18015	-0.19576	-0.0706
	1.1675	-0.08596	-0.15594	-0.14619	-0.17587	-0.20445	-0.07378
	1.16833	-0.08489	-0.15536	-0.14094	-0.16983	-0.1974	-0.06156
	1.16917	-0.08296	-0.1552	-0.14961	-0.16591	-0.20516	-0.06578
	1.17	-0.08655	-0.15714	-0.13611	-0.17152	-0.20042	-0.06687
	1.17083	-0.08305	-0.15949	-0.14273	-0.16429	-0.21798	-0.06801
	1.17167	-0.08273	-0.15587	-0.14542	-0.18171	-0.21697	-0.06692
	1.1725	-0.083	-0.17338	-0.15299	-0.17534	-0.2033	-0.0706
	1.17333	-0.08827	-0.1666	-0.13575	-0.16981	-0.20175	-0.0622
	1.17417	-0.09002	-0.15884	-0.14829	-0.17783	-0.19432	-0.06939
	1.175	-0.08256	-0.1496	-0.15304	-0.16892	-0.21815	-0.06665
	1.17583	-0.08426	-0.1583	-0.14291	-0.17053	-0.21253	-0.06373
	1.17667	-0.08546	-0.16348	-0.15245	-0.1766	-0.22599	-0.06612
	1.1775	-0.08362	-0.15526	-0.14002	-0.16704	-0.20284	-0.06536
	1.17833	-0.0844	-0.15413	-0.16489	-0.18218	-0.20139	-0.07036
	1.17917	-0.08529	-0.15223	-0.14617	-0.18224	-0.19784	-0.06694
	1.18	-0.0849	-0.14591	-0.14243	-0.16801	-0.21056	-0.0647
	1.18083	-0.08276	-0.1546	-0.14377	-0.17474	-0.21985	-0.06415
	1.18167	-0.07982	-0.14969	-0.15175	-0.16789	-0.21261	-0.06439
	1.1825	-0.08548	-0.14884	-0.14499	-0.16693	-0.21596	-0.06184
	1.18333	-0.0848	-0.1658	-0.14046	-0.17186	-0.21406	-0.06864
	1.18417	-0.0805	-0.16431	-0.14388	-0.17321	-0.21184	-0.0669
	1.185	-0.08322	-0.15842	-0.1458	-0.17495	-0.19882	-0.06629
	1.18583	-0.08596	-0.15454	-0.14637	-0.17056	-0.20518	-0.06519
	1.18667	-0.08399	-0.15833	-0.14817	-0.1782	-0.20305	-0.06869
	1.1875	-0.08211	-0.15909	-0.15425	-0.17152	-0.20278	-0.07116
	1.18833	-0.08677	-0.15347	-0.13782	-0.17586	-0.20925	-0.06484
	1.18917	-0.08499	-0.15694	-0.16087	-0.1808	-0.20501	-0.06023
	1.19	-0.08288	-0.15834	-0.14237	-0.17154	-0.20304	-0.0674
	1.19083	-0.08076	-0.1509	-0.14554	-0.17452	-0.20614	-0.06894
	1.19167	-0.08507	-0.15847	-0.13908	-0.17041	-0.19895	-0.0695
	1.1925	-0.08617	-0.1677	-0.14554	-0.16929	-0.20366	-0.07219
	1.19333	-0.0888	-0.15275	-0.14947	-0.18287	-0.19927	-0.06769
	1.19417	-0.07946	-0.16251	-0.13482	-0.17196	-0.20873	-0.06482
	1.195	-0.08226	-0.16336	-0.14911	-0.17161	-0.2236	-0.06817
	1.19583	-0.08583	-0.15952	-0.15084	-0.17372	-0.21558	-0.06834
	1.19667	-0.08915	-0.15481	-0.15233	-0.17213	-0.20235	-0.07033
	1.1975	-0.0862	-0.1642	-0.14776	-0.18096	-0.20085	-0.0719
	1.19833	-0.0848	-0.15295	-0.13907	-0.18961	-0.20607	-0.07155
	1.19917	-0.08235	-0.1471	-0.15082	-0.17651	-0.19063	-0.06403
	1.2	-0.08459	-0.15338	-0.14254	-0.18785	-0.20452	-0.06948
	1.20083	-0.08393	-0.16077	-0.14848	-0.18106	-0.19828	-0.06963
	1.20167	-0.0841	-0.15965	-0.13791	-0.16486	-0.20514	-0.07054
	1.2025	-0.083	-0.15864	-0.14698	-0.17104	-0.20332	-0.06834
	1.20333	-0.08341	-0.15439	-0.14411	-0.18403	-0.20313	-0.07312
	1.20417	-0.09107	-0.16095	-0.14647	-0.17457	-0.2128	-0.07152
	1.205	-0.08675	-0.15058	-0.14447	-0.17336	-0.22373	-0.06606
	1.20583	-0.08515	-0.14936	-0.14397	-0.18189	-0.19754	-0.07071
	1.20667	-0.08652	-0.15706	-0.14877	-0.18414	-0.21784	-0.0668
	1.2075	-0.08527	-0.15625	-0.1461	-0.17291	-0.20919	-0.06406
	1.20833	-0.08532	-0.16193	-0.14953	-0.18238	-0.2153	-0.06771
	1.20917	-0.08048	-0.16717	-0.16	-0.17636	-0.20763	-0.07283
	1.21	-0.08489	-0.15045	-0.14837	-0.17772	-0.1937	-0.06593
	1.21083	-0.08913	-0.16902	-0.14265	-0.17726	-0.21791	-0.06846
	1.21167	-0.08371	-0.14499	-0.14249	-0.16037	-0.20362	-0.07268
	1.2125	-0.08592	-0.15695	-0.14427	-0.1711	-0.21058	-0.06631
	1.21333	-0.08096	-0.15562	-0.13631	-0.18289	-0.21826	-0.06563
	1.21417	-0.08655	-0.15322	-0.15142	-0.1754	-0.20875	-0.06749
	1.215	-0.08942	-0.15761	-0.15229	-0.17497	-0.20748	-0.06318
	1.21583	-0.0885	-0.16058	-0.14322	-0.1663	-0.20798	-0.0724
	1.21667	-0.08358	-0.1603	-0.14765	-0.17027	-0.21607	-0.06752
	1.2175	-0.09133	-0.15398	-0.14565	-0.19079	-0.20942	-0.07148
	1.21833	-0.08638	-0.16528	-0.15014	-0.17437	-0.2166	-0.06477
	1.21917	-0.08098	-0.15318	-0.14488	-0.17056	-0.22323	-0.06734
	1.22	-0.08413	-0.14402	-0.15299	-0.18163	-0.21713	-0.06468
	1.22083	-0.08201	-0.17029	-0.15381	-0.19211	-0.20183	-0.06387
	1.22167	-0.08544	-0.16772	-0.15012	-0.17343	-0.2227	-0.06377
	1.2225	-0.08835	-0.17262	-0.14634	-0.18827	-0.21513	-0.07311
	1.22333	-0.09332	-0.1711	-0.14739	-0.16654	-0.19583	-0.07401
	1.22417	-0.0907	-0.15263	-0.15394	-0.1842	-0.20233	-0.06903
	1.225	-0.09325	-0.16587	-0.14658	-0.17194	-0.22295	-0.07054
	1.22583	-0.09158	-0.1581	-0.15228	-0.18235	-0.22029	-0.06973
	1.22667	-0.07868	-0.15502	-0.15201	-0.1763	-0.21573	-0.0718
	1.2275	-0.08518	-0.16707	-0.15839	-0.18226	-0.22238	-0.07275
	1.22833	-0.08895	-0.16302	-0.15406	-0.18316	-0.19072	-0.06977
	1.22917	-0.08963	-0.1528	-0.15415	-0.17581	-0.19824	-0.07204
	1.23	-0.08924	-0.16136	-0.14781	-0.17218	-0.21166	-0.07237
	1.23083	-0.09039	-0.15765	-0.15366	-0.18309	-0.199	-0.06705
	1.23167	-0.09461	-0.17077	-0.15212	-0.17458	-0.21367	-0.06753
	1.2325	-0.09	-0.17286	-0.15802	-0.1738	-0.21838	-0.0676
	1.23333	-0.08854	-0.16012	-0.15237	-0.18582	-0.2382	-0.07009
	1.23417	-0.07667	-0.16823	-0.15333	-0.19401	-0.21338	-0.06622
	1.235	-0.08938	-0.16532	-0.15052	-0.17972	-0.2234	-0.07143
	1.23583	-0.09264	-0.15816	-0.15553	-0.18489	-0.2101	-0.07306
	1.23667	-0.08878	-0.17359	-0.15395	-0.17874	-0.2324	-0.07133
	1.2375	-0.08583	-0.15277	-0.15227	-0.19362	-0.22751	-0.07536
	1.23833	-0.09059	-0.17244	-0.1604	-0.17107	-0.21782	-0.06872
	1.23917	-0.08743	-0.17521	-0.15666	-0.17622	-0.22312	-0.0675
	1.24	-0.08347	-0.16379	-0.15195	-0.17503	-0.22399	-0.07482
	1.24083	-0.09399	-0.16968	-0.15121	-0.18644	-0.22844	-0.07041
	1.24167	-0.08815	-0.16872	-0.15897	-0.1936	-0.21786	-0.06575
	1.2425	-0.09273	-0.16757	-0.14904	-0.1714	-0.21593	-0.07011
	1.24333	-0.09048	-0.16222	-0.15196	-0.19234	-0.21986	-0.07244
	1.24417	-0.09223	-0.17224	-0.15769	-0.17931	-0.22148	-0.07037
	1.245	-0.0964	-0.17031	-0.1467	-0.18908	-0.22645	-0.06675
	1.24583	-0.08603	-0.16676	-0.15365	-0.18368	-0.22809	-0.07433
	1.24667	-0.09258	-0.16775	-0.15891	-0.19595	-0.21828	-0.07685
	1.2475	-0.09503	-0.18344	-0.15527	-0.18934	-0.22039	-0.0723
	1.24833	-0.08937	-0.16702	-0.14641	-0.17852	-0.22832	-0.07277
	1.24917	-0.09222	-0.17393	-0.15012	-0.19538	-0.21924	-0.07274
	1.25	-0.09529	-0.17052	-0.16004	-0.19947	-0.23258	-0.07016
	1.25083	-0.09586	-0.17049	-0.17064	-0.1802	-0.23416	-0.07302
	1.25167	-0.09007	-0.17021	-0.16397	-0.19577	-0.22354	-0.07225
	1.2525	-0.09351	-0.1807	-0.15603	-0.19076	-0.23922	-0.07161
	1.25333	-0.09636	-0.18211	-0.15479	-0.18329	-0.21987	-0.06854
	1.25417	-0.09702	-0.16706	-0.15716	-0.19199	-0.22075	-0.0754
	1.255	-0.09504	-0.17097	-0.15547	-0.19288	-0.2162	-0.08001
	1.25583	-0.08662	-0.16258	-0.16591	-0.19199	-0.21843	-0.06902
	1.25667	-0.09164	-0.16284	-0.15798	-0.19356	-0.22482	-0.0754
	1.2575	-0.08967	-0.17296	-0.16572	-0.18511	-0.24158	-0.07789
	1.25833	-0.09295	-0.17699	-0.16443	-0.18905	-0.22489	-0.07224
	1.25917	-0.09751	-0.17802	-0.15814	-0.18809	-0.23308	-0.07284
	1.26	-0.09273	-0.17807	-0.15876	-0.19002	-0.22603	-0.07214
	1.26083	-0.09423	-0.16964	-0.1565	-0.19759	-0.23108	-0.07509
	1.26167	-0.09748	-0.17294	-0.17034	-0.19888	-0.22774	-0.07407
	1.2625	-0.09241	-0.17609	-0.16561	-0.1914	-0.23571	-0.07283
	1.26333	-0.09521	-0.17197	-0.16398	-0.19424	-0.24224	-0.07526
	1.26417	-0.09024	-0.17597	-0.16442	-0.18779	-0.24614	-0.07173
	1.265	-0.09576	-0.17578	-0.17204	-0.1946	-0.23476	-0.07835
	1.26583	-0.09533	-0.1797	-0.16974	-0.20271	-0.23288	-0.07584
	1.26667	-0.10295	-0.1936	-0.16211	-0.1937	-0.22826	-0.0768
	1.2675	-0.09789	-0.16379	-0.16218	-0.18664	-0.23433	-0.07874
	1.26833	-0.09776	-0.1692	-0.1651	-0.20436	-0.23291	-0.07476
	1.26917	-0.09841	-0.19327	-0.15624	-0.19263	-0.24382	-0.07452
	1.27	-0.09534	-0.1791	-0.17087	-0.19304	-0.22977	-0.07509
	1.27083	-0.09186	-0.18677	-0.16552	-0.19442	-0.24068	-0.07744
	1.27167	-0.09473	-0.18556	-0.17324	-0.18851	-0.2392	-0.08234
	1.2725	-0.09961	-0.17819	-0.17062	-0.19994	-0.23459	-0.0759
	1.27333	-0.09719	-0.18175	-0.17088	-0.20495	-0.22527	-0.07536
	1.27417	-0.09776	-0.17903	-0.16717	-0.19939	-0.24608	-0.07633
	1.275	-0.09575	-0.16961	-0.17021	-0.20513	-0.23925	-0.08111
	1.27583	-0.09778	-0.17729	-0.16568	-0.20052	-0.23769	-0.07569
	1.27667	-0.0964	-0.18181	-0.17267	-0.18679	-0.23353	-0.07878
	1.2775	-0.09894	-0.1945	-0.1723	-0.19385	-0.22892	-0.07824
	1.27833	-0.10063	-0.19106	-0.16503	-0.20643	-0.2315	-0.07907
	1.27917	-0.09938	-0.18488	-0.17667	-0.20373	-0.23191	-0.07776
	1.28	-0.10308	-0.1739	-0.17209	-0.20129	-0.23963	-0.08168
	1.28083	-0.0992	-0.18678	-0.17972	-0.20148	-0.24223	-0.08116
	1.28167	-0.10292	-0.182	-0.1725	-0.19739	-0.24015	-0.07942
	1.2825	-0.09931	-0.18693	-0.17155	-0.20137	-0.25208	-0.07863
	1.28333	-0.09728	-0.19789	-0.17699	-0.20178	-0.2438	-0.07746
	1.28417	-0.10343	-0.1944	-0.16748	-0.20629	-0.25121	-0.08178
	1.285	-0.1062	-0.19353	-0.17265	-0.2021	-0.25506	-0.08568
	1.28583	-0.10187	-0.18893	-0.1714	-0.21338	-0.24009	-0.08434
	1.28667	-0.10259	-0.17782	-0.17747	-0.20673	-0.24251	-0.07969
	1.2875	-0.09972	-0.18316	-0.17121	-0.19432	-0.24331	-0.07754
	1.28833	-0.09721	-0.1911	-0.16962	-0.19527	-0.25694	-0.08536
	1.28917	-0.10784	-0.19073	-0.16724	-0.2003	-0.24545	-0.08452
	1.29	-0.10251	-0.19549	-0.17346	-0.21031	-0.25924	-0.07678
	1.29083	-0.10172	-0.19523	-0.18214	-0.21135	-0.24398	-0.09137
	1.29167	-0.1053	-0.1842	-0.17627	-0.21967	-0.25674	-0.08671
	1.2925	-0.10606	-0.18266	-0.17767	-0.20338	-0.23483	-0.0818
	1.29333	-0.10098	-0.19309	-0.18715	-0.20307	-0.25285	-0.07659
	1.29417	-0.10716	-0.1869	-0.1826	-0.20493	-0.24991	-0.08154
	1.295	-0.09922	-0.18918	-0.18101	-0.21037	-0.25222	-0.08415
	1.29583	-0.10703	-0.19342	-0.17496	-0.20776	-0.24815	-0.08189
	1.29667	-0.10515	-0.19046	-0.18017	-0.21803	-0.24526	-0.08106
	1.2975	-0.10741	-0.1905	-0.18171	-0.21042	-0.24827	-0.08231
	1.29833	-0.10653	-0.1965	-0.1737	-0.21887	-0.24854	-0.07816
	1.29917	-0.10448	-0.1898	-0.17895	-0.21844	-0.24255	-0.08679
	1.3	-0.09997	-0.20653	-0.18962	-0.20191	-0.25161	-0.08288
	1.30083	-0.10032	-0.1931	-0.17925	-0.22199	-0.25713	-0.07984
	1.30167	-0.10421	-0.19442	-0.18354	-0.21181	-0.25891	-0.08629
	1.3025	-0.09776	-0.19459	-0.18556	-0.19651	-0.24332	-0.0911
	1.30333	-0.10491	-0.20804	-0.18474	-0.20671	-0.25744	-0.08058
	1.30417	-0.11141	-0.2031	-0.18478	-0.21639	-0.25065	-0.08432
	1.305	-0.1102	-0.19001	-0.17727	-0.21845	-0.26734	-0.08402
	1.30583	-0.10094	-0.2026	-0.17915	-0.21519	-0.25201	-0.08341
	1.30667	-0.1049	-0.20223	-0.18939	-0.21183	-0.26662	-0.08119
	1.3075	-0.10204	-0.20344	-0.19153	-0.22213	-0.27269	-0.08563
	1.30833	-0.10309	-0.19299	-0.20053	-0.21605	-0.25901	-0.08461
	1.30917	-0.10588	-0.21181	-0.18451	-0.20465	-0.2561	-0.08516
	1.31	-0.10283	-0.18929	-0.18572	-0.2186	-0.26168	-0.08584
	1.31083	-0.11202	-0.20331	-0.17953	-0.22474	-0.25597	-0.08897
	1.31167	-0.10519	-0.19356	-0.18627	-0.21696	-0.26402	-0.08839
	1.3125	-0.10812	-0.20088	-0.18898	-0.21484	-0.26189	-0.08213
	1.31333	-0.10323	-0.20075	-0.19036	-0.21553	-0.26876	-0.08658
	1.31417	-0.10392	-0.21191	-0.18604	-0.20165	-0.26704	-0.08959
	1.315	-0.10782	-0.2025	-0.19317	-0.22897	-0.27072	-0.08988
	1.31583	-0.1138	-0.20181	-0.19519	-0.22447	-0.25451	-0.08699
	1.31667	-0.10883	-0.19246	-0.18326	-0.22506	-0.26201	-0.09144
	1.3175	-0.10656	-0.20759	-0.18637	-0.21901	-0.26052	-0.09042
	1.31833	-0.11214	-0.20042	-0.17948	-0.20867	-0.26566	-0.08262
	1.31917	-0.10482	-0.20089	-0.18896	-0.21931	-0.25865	-0.08416
	1.32	-0.1105	-0.20752	-0.18452	-0.22699	-0.2721	-0.08896
	1.32083	-0.11067	-0.2058	-0.18908	-0.22133	-0.28319	-0.08762
	1.32167	-0.1024	-0.20985	-0.20019	-0.22778	-0.26366	-0.0907
	1.3225	-0.11654	-0.20927	-0.19358	-0.21699	-0.27684	-0.09005
	1.32333	-0.11007	-0.20864	-0.18855	-0.22177	-0.26465	-0.08675
	1.32417	-0.11959	-0.1905	-0.18793	-0.22924	-0.24738	-0.08546
	1.325	-0.10962	-0.20521	-0.19467	-0.2249	-0.2699	-0.08535
	1.32583	-0.10974	-0.21654	-0.20336	-0.22571	-0.25665	-0.08477
	1.32667	-0.11297	-0.20481	-0.19075	-0.22379	-0.2773	-0.08459
	1.3275	-0.11197	-0.20835	-0.19989	-0.22829	-0.27351	-0.08672
	1.32833	-0.11214	-0.20895	-0.19206	-0.23208	-0.27938	-0.09201
	1.32917	-0.11177	-0.20614	-0.18696	-0.23489	-0.2689	-0.09103
	1.33	-0.11326	-0.21032	-0.19217	-0.21938	-0.26537	-0.08885
	1.33083	-0.10942	-0.20378	-0.19793	-0.24045	-0.27551	-0.08863
	1.33167	-0.11332	-0.22334	-0.19687	-0.21491	-0.27813	-0.09134
	1.3325	-0.11247	-0.20949	-0.18634	-0.22939	-0.29287	-0.09009
	1.33333	-0.11179	-0.22318	-0.19875	-0.22968	-0.26383	-0.08843
	1.33417	-0.11713	-0.23166	-0.20118	-0.23041	-0.27476	-0.09468
	1.335	-0.11562	-0.21219	-0.20356	-0.2322	-0.27357	-0.09334
	1.33583	-0.11399	-0.21263	-0.19616	-0.23227	-0.26161	-0.08927
	1.33667	-0.11839	-0.20802	-0.19826	-0.2413	-0.28244	-0.09248
	1.3375	-0.11257	-0.20475	-0.20425	-0.23091	-0.27696	-0.09062
	1.33833	-0.11236	-0.22152	-0.20677	-0.22843	-0.26556	-0.0897
	1.33917	-0.11587	-0.21627	-0.20131	-0.22768	-0.28522	-0.09283
	1.34	-0.11226	-0.23035	-0.20061	-0.22861	-0.28195	-0.09526
	1.34083	-0.11825	-0.22277	-0.20094	-0.24803	-0.28005	-0.09978
	1.34167	-0.12063	-0.21705	-0.2045	-0.23871	-0.27622	-0.09544
	1.3425	-0.12122	-0.21812	-0.2008	-0.23907	-0.27309	-0.09356
	1.34333	-0.11403	-0.23076	-0.1951	-0.23804	-0.26414	-0.09197
	1.34417	-0.11903	-0.21928	-0.20244	-0.23676	-0.29057	-0.09508
	1.345	-0.11387	-0.22002	-0.21047	-0.24603	-0.29012	-0.08827
	1.34583	-0.11784	-0.21218	-0.20753	-0.23303	-0.28887	-0.09312
	1.34667	-0.11136	-0.2162	-0.20367	-0.23888	-0.28226	-0.09509
	1.3475	-0.12061	-0.22603	-0.20162	-0.24233	-0.28735	-0.09298
	1.34833	-0.11783	-0.22198	-0.19737	-0.24307	-0.27587	-0.09202
	1.34917	-0.11851	-0.22883	-0.197	-0.24881	-0.28878	-0.09187
	1.35	-0.11493	-0.21419	-0.20683	-0.23729	-0.28961	-0.08973
	1.35083	-0.11894	-0.22437	-0.20393	-0.24596	-0.2891	-0.09751
	1.35167	-0.1171	-0.22875	-0.19799	-0.23588	-0.28897	-0.09743
	1.3525	-0.1229	-0.22086	-0.20406	-0.23728	-0.2843	-0.09549
	1.35333	-0.12382	-0.22203	-0.21135	-0.23777	-0.28535	-0.09741
	1.35417	-0.12187	-0.2309	-0.21119	-0.24378	-0.27657	-0.09326
	1.355	-0.11881	-0.22175	-0.20445	-0.24977	-0.28387	-0.09759
	1.35583	-0.11708	-0.23069	-0.20873	-0.24384	-0.29137	-0.10039
	1.35667	-0.12564	-0.23299	-0.2043	-0.24623	-0.29404	-0.09426
	1.3575	-0.12192	-0.22722	-0.2151	-0.2472	-0.29658	-0.09799
	1.35833	-0.12298	-0.22251	-0.21034	-0.23983	-0.28991	-0.09465
	1.35917	-0.1235	-0.21949	-0.2083	-0.24242	-0.28784	-0.0972
	1.36	-0.12174	-0.21832	-0.20489	-0.24113	-0.29045	-0.09524
	1.36083	-0.12373	-0.23698	-0.20775	-0.25376	-0.27733	-0.09722
	1.36167	-0.12037	-0.22868	-0.20921	-0.24865	-0.30345	-0.09721
	1.3625	-0.11752	-0.23641	-0.21026	-0.23874	-0.28864	-0.10026
	1.36333	-0.12168	-0.23173	-0.21257	-0.24203	-0.28867	-0.09341
	1.36417	-0.12381	-0.23822	-0.22073	-0.23992	-0.29475	-0.09722
	1.365	-0.11882	-0.2418	-0.20355	-0.25566	-0.29003	-0.10049
	1.36583	-0.11693	-0.22751	-0.20284	-0.25334	-0.29167	-0.09574
	1.36667	-0.1212	-0.23572	-0.21041	-0.25927	-0.27835	-0.09711
	1.3675	-0.12657	-0.22184	-0.21297	-0.25939	-0.29385	-0.1008
	1.36833	-0.12025	-0.23573	-0.20807	-0.2458	-0.30111	-0.09434
	1.36917	-0.12487	-0.23223	-0.22399	-0.25144	-0.29768	-0.09216
	1.37	-0.11997	-0.23183	-0.21383	-0.23813	-0.30486	-0.09917
	1.37083	-0.12137	-0.22896	-0.21968	-0.2477	-0.29493	-0.09908
	1.37167	-0.12918	-0.23123	-0.20229	-0.25979	-0.2947	-0.09673
	1.3725	-0.12441	-0.22861	-0.21086	-0.25405	-0.29331	-0.10202
	1.37333	-0.12424	-0.23117	-0.212	-0.25415	-0.30426	-0.10166
	1.37417	-0.12191	-0.22468	-0.20947	-0.25761	-0.29948	-0.09918
	1.375	-0.12482	-0.23337	-0.21666	-0.24361	-0.29939	-0.09676
	1.37583	-0.12232	-0.25074	-0.21638	-0.25521	-0.30229	-0.09642
	1.37667	-0.12683	-0.22807	-0.22127	-0.26575	-0.29773	-0.09872
	1.3775	-0.12213	-0.24096	-0.21999	-0.25779	-0.29628	-0.10486
	1.37833	-0.13055	-0.24647	-0.21965	-0.25407	-0.29784	-0.10218
	1.37917	-0.12366	-0.23973	-0.21468	-0.26082	-0.30592	-0.10209
	1.38	-0.12699	-0.22695	-0.21595	-0.25809	-0.29835	-0.10138
	1.38083	-0.12452	-0.23302	-0.2171	-0.26498	-0.31433	-0.09993
	1.38167	-0.12497	-0.23747	-0.22665	-0.26498	-0.30382	-0.10075
	1.3825	-0.12203	-0.24237	-0.22888	-0.26176	-0.31566	-0.0968
	1.38333	-0.13198	-0.23986	-0.22077	-0.25435	-0.31537	-0.10161
	1.38417	-0.12786	-0.2352	-0.22497	-0.25336	-0.31667	-0.10427
	1.385	-0.13013	-0.2262	-0.21636	-0.25171	-0.31184	-0.10253
	1.38583	-0.12529	-0.23157	-0.21211	-0.26637	-0.30904	-0.09758
	1.38667	-0.12471	-0.23957	-0.23063	-0.25811	-0.31246	-0.10025
	1.3875	-0.12993	-0.24684	-0.22662	-0.25634	-0.31121	-0.10696
	1.38833	-0.12816	-0.25306	-0.21677	-0.24846	-0.31697	-0.10523
	1.38917	-0.12713	-0.23901	-0.21703	-0.26988	-0.31457	-0.10477
	1.39	-0.13065	-0.24054	-0.22277	-0.26574	-0.30967	-0.10563
	1.39083	-0.13414	-0.23862	-0.22475	-0.26892	-0.31469	-0.10721
	1.39167	-0.12943	-0.24582	-0.2253	-0.27418	-0.31565	-0.10627
	1.3925	-0.13436	-0.24156	-0.22773	-0.26704	-0.30602	-0.10286
	1.39333	-0.12682	-0.23926	-0.22879	-0.25485	-0.30795	-0.10703
	1.39417	-0.12968	-0.24125	-0.22967	-0.25743	-0.32534	-0.09958
	1.395	-0.13841	-0.24572	-0.22365	-0.25897	-0.30705	-0.10114
	1.39583	-0.12623	-0.25764	-0.22767	-0.25831	-0.30975	-0.10557
	1.39667	-0.13097	-0.25634	-0.24	-0.25526	-0.30623	-0.10745
	1.3975	-0.13319	-0.24529	-0.22144	-0.25914	-0.30291	-0.11012
	1.39833	-0.13285	-0.242	-0.23041	-0.26318	-0.31818	-0.10571
	1.39917	-0.1287	-0.2472	-0.22793	-0.26836	-0.31403	-0.10262
	1.4	-0.12838	-0.23534	-0.21839	-0.27554	-0.31386	-0.10095
	1.40083	-0.12904	-0.25351	-0.21826	-0.26843	-0.32557	-0.10538
	1.40167	-0.13384	-0.25886	-0.23407	-0.26741	-0.32783	-0.11086
	1.4025	-0.13212	-0.25744	-0.2345	-0.25831	-0.30876	-0.11097
	1.40333	-0.1378	-0.2514	-0.23684	-0.26373	-0.30882	-0.10739
	1.40417	-0.13585	-0.2538	-0.21932	-0.2768	-0.3252	-0.10517
	1.405	-0.13831	-0.24279	-0.22332	-0.2663	-0.32147	-0.10461
	1.40583	-0.13371	-0.25003	-0.22766	-0.26546	-0.32133	-0.10438
	1.40667	-0.13288	-0.24923	-0.22681	-0.26981	-0.32223	-0.10408
	1.4075	-0.12904	-0.24755	-0.22771	-0.26526	-0.3302	-0.10636
	1.40833	-0.13224	-0.2561	-0.23725	-0.27526	-0.32362	-0.10895
	1.40917	-0.1292	-0.24124	-0.23858	-0.26511	-0.3031	-0.11086
	1.41	-0.13925	-0.25186	-0.23318	-0.27447	-0.31578	-0.11026
	1.41083	-0.13663	-0.25612	-0.23523	-0.26463	-0.32858	-0.10971
	1.41167	-0.13362	-0.26061	-0.21725	-0.27307	-0.33677	-0.10364
	1.4125	-0.13029	-0.26056	-0.23069	-0.27641	-0.32735	-0.10437
	1.41333	-0.13192	-0.25795	-0.23983	-0.26198	-0.33453	-0.1099
	1.41417	-0.13328	-0.25611	-0.23139	-0.26957	-0.33922	-0.10931
	1.415	-0.13331	-0.26123	-0.23131	-0.25972	-0.33029	-0.11134
	1.41583	-0.1339	-0.25715	-0.23104	-0.27369	-0.32551	-0.11129
	1.41667	-0.14092	-0.25714	-0.23034	-0.27934	-0.33023	-0.11017
	1.4175	-0.13881	-0.26425	-0.22535	-0.28064	-0.32528	-0.10624
	1.41833	-0.13661	-0.24813	-0.2417	-0.26974	-0.33288	-0.1093
	1.41917	-0.1322	-0.25514	-0.23346	-0.27046	-0.32332	-0.109
	1.42	-0.13024	-0.25788	-0.2342	-0.27729	-0.33316	-0.11327
	1.42083	-0.13938	-0.26243	-0.24054	-0.27382	-0.32653	-0.10527
	1.42167	-0.14299	-0.26224	-0.2379	-0.2734	-0.32585	-0.11065
	1.4225	-0.13671	-0.25908	-0.24187	-0.28472	-0.32385	-0.10994
	1.42333	-0.13721	-0.25383	-0.22412	-0.28359	-0.3421	-0.11304
	1.42417	-0.13615	-0.25699	-0.22956	-0.28381	-0.32889	-0.11127
	1.425	-0.13966	-0.27024	-0.24081	-0.26678	-0.32857	-0.10825
	1.42583	-0.13444	-0.26135	-0.24386	-0.27276	-0.35106	-0.11085
	1.42667	-0.14006	-0.25616	-0.24424	-0.2817	-0.34263	-0.1124
	1.4275	-0.14151	-0.2586	-0.24132	-0.2751	-0.33136	-0.11519
	1.42833	-0.13876	-0.27592	-0.23406	-0.28796	-0.33488	-0.10836
	1.42917	-0.1379	-0.26169	-0.24315	-0.28334	-0.32159	-0.11105
	1.43	-0.14011	-0.26559	-0.2343	-0.26811	-0.32436	-0.10746
	1.43083	-0.13636	-0.26821	-0.2447	-0.29435	-0.33929	-0.11105
	1.43167	-0.14416	-0.26446	-0.24675	-0.28357	-0.36688	-0.11353
	1.4325	-0.13735	-0.27214	-0.24213	-0.27885	-0.34446	-0.1113
	1.43333	-0.14487	-0.26624	-0.2445	-0.27905	-0.33118	-0.11102
	1.43417	-0.14153	-0.26564	-0.25111	-0.28171	-0.33886	-0.11233
	1.435	-0.14378	-0.26388	-0.24774	-0.28962	-0.32529	-0.10813
	1.43583	-0.13925	-0.2572	-0.23565	-0.28878	-0.34147	-0.11125
	1.43667	-0.13971	-0.2683	-0.23905	-0.28303	-0.34979	-0.11503
	1.4375	-0.14205	-0.26707	-0.24568	-0.2831	-0.34429	-0.11514
	1.43833	-0.14764	-0.26194	-0.24807	-0.27278	-0.34458	-0.11688
	1.43917	-0.13658	-0.27118	-0.24201	-0.27813	-0.33019	-0.11786
	1.44	-0.13894	-0.26776	-0.24467	-0.27941	-0.33291	-0.11308
	1.44083	-0.14228	-0.27517	-0.24384	-0.30186	-0.33612	-0.11155
	1.44167	-0.14534	-0.26237	-0.23854	-0.29575	-0.34077	-0.11546
	1.4425	-0.13934	-0.26955	-0.2561	-0.28863	-0.34481	-0.11082
	1.44333	-0.13748	-0.25952	-0.24903	-0.29213	-0.35649	-0.11282
	1.44417	-0.13603	-0.26729	-0.24854	-0.28762	-0.34593	-0.11429
	1.445	-0.13642	-0.27208	-0.25013	-0.29125	-0.32854	-0.11386
	1.44583	-0.14232	-0.27787	-0.23117	-0.29056	-0.34822	-0.11525
	1.44667	-0.14611	-0.2673	-0.245	-0.28507	-0.34398	-0.12089
	1.4475	-0.13915	-0.26697	-0.24446	-0.30336	-0.34411	-0.11541
	1.44833	-0.1455	-0.26867	-0.24649	-0.2973	-0.35632	-0.11472
	1.44917	-0.15047	-0.27075	-0.25237	-0.2972	-0.34175	-0.11398
	1.45	-0.14216	-0.26527	-0.24998	-0.28957	-0.34484	-0.11192
	1.45083	-0.14086	-0.27047	-0.257	-0.29511	-0.35403	-0.11593
	1.45167	-0.14338	-0.27782	-0.25351	-0.2939	-0.34305	-0.11722
	1.4525	-0.14309	-0.26823	-0.24792	-0.29488	-0.34755	-0.11516
	1.45333	-0.14597	-0.26704	-0.2505	-0.30094	-0.33883	-0.11579
	1.45417	-0.14391	-0.27499	-0.24283	-0.28428	-0.34309	-0.11781
	1.455	-0.1516	-0.26665	-0.25351	-0.28876	-0.34292	-0.11445
	1.45583	-0.14708	-0.26716	-0.25204	-0.2923	-0.35357	-0.11405
	1.45667	-0.14087	-0.26463	-0.2556	-0.29794	-0.36785	-0.11786
	1.4575	-0.14518	-0.2757	-0.25803	-0.29104	-0.35467	-0.11476
	1.45833	-0.14705	-0.274	-0.25071	-0.2998	-0.35219	-0.11981
	1.45917	-0.15102	-0.27668	-0.24487	-0.30162	-0.34383	-0.11581
	1.46	-0.15011	-0.27521	-0.25442	-0.29153	-0.34733	-0.11873
	1.46083	-0.15166	-0.26904	-0.24672	-0.29933	-0.35276	-0.11969
	1.46167	-0.15086	-0.28064	-0.25293	-0.3057	-0.35705	-0.12382
	1.4625	-0.14563	-0.28695	-0.25662	-0.30049	-0.36278	-0.11769
	1.46333	-0.15114	-0.27963	-0.25431	-0.29407	-0.34911	-0.12109
	1.46417	-0.14998	-0.27568	-0.2552	-0.28828	-0.35144	-0.11817
	1.465	-0.15205	-0.28014	-0.26047	-0.30479	-0.34704	-0.11554
	1.46583	-0.14722	-0.26687	-0.24836	-0.30078	-0.35961	-0.12044
	1.46667	-0.14428	-0.2687	-0.25111	-0.30487	-0.36015	-0.11927
	1.4675	-0.14795	-0.27011	-0.26068	-0.29599	-0.36056	-0.11531
	1.46833	-0.14092	-0.27754	-0.26129	-0.28765	-0.35831	-0.11622
	1.46917	-0.15031	-0.28003	-0.26131	-0.29521	-0.36216	-0.11742
	1.47	-0.14669	-0.2916	-0.25387	-0.29715	-0.37134	-0.12049
	1.47083	-0.15427	-0.27855	-0.25962	-0.30035	-0.35184	-0.11608
	1.47167	-0.147	-0.27871	-0.25338	-0.29082	-0.37236	-0.12013
	1.4725	-0.14698	-0.279	-0.25559	-0.30599	-0.35726	-0.12517
	1.47333	-0.14989	-0.27165	-0.24965	-0.29466	-0.3552	-0.11888
	1.47417	-0.15032	-0.28302	-0.2559	-0.30741	-0.36646	-0.12237
	1.475	-0.14734	-0.27377	-0.26014	-0.30722	-0.36905	-0.11559
	1.47583	-0.14927	-0.29006	-0.25314	-0.29636	-0.35945	-0.12375
	1.47667	-0.14652	-0.28554	-0.25792	-0.29997	-0.36965	-0.12397
	1.4775	-0.14563	-0.28749	-0.2522	-0.29718	-0.36671	-0.11856
	1.47833	-0.15372	-0.27988	-0.25926	-0.31253	-0.34996	-0.1202
	1.47917	-0.15131	-0.27029	-0.25772	-0.31135	-0.37011	-0.12256
	1.48	-0.1508	-0.28966	-0.25432	-0.3066	-0.36982	-0.12272
	1.48083	-0.14882	-0.27836	-0.27245	-0.3078	-0.36618	-0.12093
	1.48167	-0.15392	-0.2907	-0.26456	-0.2921	-0.37712	-0.12483
	1.4825	-0.14663	-0.28779	-0.25902	-0.30848	-0.35599	-0.12233
	1.48333	-0.15395	-0.29199	-0.25618	-0.30169	-0.37374	-0.12489
	1.48417	-0.14704	-0.28611	-0.25879	-0.3118	-0.36985	-0.12488
	1.485	-0.15173	-0.28642	-0.2538	-0.31019	-0.35499	-0.12694
	1.48583	-0.15293	-0.28179	-0.25904	-0.30705	-0.36842	-0.11968
	1.48667	-0.1533	-0.27636	-0.26178	-0.32024	-0.37608	-0.12601
	1.4875	-0.14891	-0.28933	-0.25555	-0.29377	-0.37261	-0.12468
	1.48833	-0.15265	-0.29188	-0.25268	-0.30197	-0.37217	-0.12626
	1.48917	-0.15398	-0.29113	-0.27189	-0.3088	-0.35713	-0.12569
	1.49	-0.15598	-0.2868	-0.25984	-0.30929	-0.37068	-0.12144
	1.49083	-0.15633	-0.2782	-0.26317	-0.31	-0.36826	-0.1224
	1.49167	-0.15683	-0.29253	-0.26018	-0.31641	-0.36134	-0.12781
	1.4925	-0.15196	-0.28676	-0.26217	-0.30964	-0.36347	-0.12317
	1.49333	-0.1476	-0.28354	-0.27076	-0.30626	-0.37269	-0.12313
	1.49417	-0.14909	-0.28862	-0.26597	-0.31557	-0.38192	-0.12057
	1.495	-0.15168	-0.29534	-0.2594	-0.31419	-0.37351	-0.12864
	1.49583	-0.14996	-0.28769	-0.26151	-0.31484	-0.37748	-0.12493
	1.49667	-0.15903	-0.29123	-0.27294	-0.30826	-0.36841	-0.12735
	1.4975	-0.16085	-0.28822	-0.25838	-0.30861	-0.35117	-0.13006
	1.49833	-0.15637	-0.28548	-0.26033	-0.30963	-0.35547	-0.12932
	1.49917	-0.15372	-0.29068	-0.27242	-0.31507	-0.37908	-0.12446
	1.5	-0.15227	-0.29527	-0.27019	-0.30343	-0.38824	-0.12064
	1.50083	-0.1569	-0.2949	-0.27333	-0.32338	-0.36874	-0.12757
	1.50167	-0.15404	-0.29947	-0.26039	-0.31708	-0.37558	-0.13241
	1.5025	-0.15595	-0.29709	-0.26801	-0.32537	-0.36087	-0.12974
	1.50333	-0.15623	-0.28458	-0.27157	-0.33094	-0.35103	-0.13463
	1.50417	-0.15508	-0.28388	-0.27351	-0.32056	-0.36463	-0.12158
	1.505	-0.15157	-0.30057	-0.27037	-0.31555	-0.38268	-0.12838
	1.50583	-0.1565	-0.30399	-0.27879	-0.32037	-0.3848	-0.12121
	1.50667	-0.155	-0.29883	-0.27231	-0.31574	-0.37329	-0.12829
	1.5075	-0.15623	-0.29401	-0.27312	-0.31801	-0.36465	-0.12585
	1.50833	-0.15185	-0.2961	-0.264	-0.31763	-0.38565	-0.13137
	1.50917	-0.16199	-0.29581	-0.26532	-0.31152	-0.3875	-0.12584
	1.51	-0.15044	-0.28947	-0.26603	-0.32075	-0.37905	-0.13081
	1.51083	-0.15195	-0.29448	-0.26522	-0.3278	-0.38554	-0.12655
	1.51167	-0.15655	-0.29271	-0.27938	-0.32083	-0.38246	-0.12778
	1.5125	-0.15395	-0.28807	-0.27429	-0.30864	-0.37759	-0.12709
	1.51333	-0.16089	-0.30255	-0.28696	-0.32016	-0.38355	-0.12631
	1.51417	-0.15871	-0.30287	-0.26866	-0.31838	-0.38431	-0.13237
	1.515	-0.16056	-0.30644	-0.27036	-0.31477	-0.37392	-0.12825
	1.51583	-0.15575	-0.28716	-0.27841	-0.32814	-0.37824	-0.12811
	1.51667	-0.1598	-0.29646	-0.26838	-0.32282	-0.37433	-0.13132
	1.5175	-0.15633	-0.29171	-0.27104	-0.31174	-0.38266	-0.13051
	1.51833	-0.15337	-0.30269	-0.26997	-0.31699	-0.39307	-0.12828
	1.51917	-0.15357	-0.30437	-0.27341	-0.32253	-0.38766	-0.13381
	1.52	-0.15951	-0.30008	-0.27894	-0.32326	-0.38037	-0.13456
	1.52083	-0.15955	-0.29924	-0.27567	-0.33052	-0.37618	-0.13383
	1.52167	-0.16799	-0.29407	-0.26859	-0.32869	-0.3836	-0.13087
	1.5225	-0.16701	-0.30862	-0.27396	-0.31791	-0.39159	-0.12921
	1.52333	-0.1562	-0.29207	-0.27353	-0.31882	-0.3865	-0.12604
	1.52417	-0.15672	-0.30098	-0.27927	-0.32481	-0.39277	-0.12782
	1.525	-0.15408	-0.30162	-0.28099	-0.31904	-0.39543	-0.13475
	1.52583	-0.15453	-0.29811	-0.28069	-0.32341	-0.39279	-0.1339
	1.52667	-0.15726	-0.30083	-0.27393	-0.31465	-0.38289	-0.13074
	1.5275	-0.15778	-0.3072	-0.2866	-0.33214	-0.36815	-0.13125
	1.52833	-0.1596	-0.30218	-0.28134	-0.33049	-0.37808	-0.1321
	1.52917	-0.15903	-0.30828	-0.26377	-0.32907	-0.39429	-0.12938
	1.53	-0.15532	-0.29161	-0.26594	-0.33616	-0.38661	-0.13199
	1.53083	-0.15835	-0.31079	-0.27581	-0.32511	-0.38496	-0.12865
	1.53167	-0.1593	-0.30128	-0.27464	-0.32399	-0.37685	-0.12937
	1.5325	-0.16607	-0.30614	-0.27631	-0.32415	-0.39349	-0.12956
	1.53333	-0.16113	-0.31131	-0.27803	-0.33173	-0.37877	-0.14066
	1.53417	-0.16255	-0.3155	-0.27866	-0.3302	-0.38069	-0.13173
	1.535	-0.16594	-0.29982	-0.27987	-0.33126	-0.37531	-0.1305
	1.53583	-0.16118	-0.29877	-0.27805	-0.33445	-0.39639	-0.13059
	1.53667	-0.16464	-0.31048	-0.27621	-0.33349	-0.39252	-0.12637
	1.5375	-0.15443	-0.30432	-0.28763	-0.31798	-0.39618	-0.1294
	1.53833	-0.16386	-0.29869	-0.28146	-0.32869	-0.39955	-0.13226
	1.53917	-0.16995	-0.30227	-0.27309	-0.32693	-0.38295	-0.13593
	1.54	-0.16378	-0.30389	-0.28441	-0.32807	-0.38263	-0.13693
	1.54083	-0.16694	-0.30161	-0.27882	-0.322	-0.38541	-0.137
	1.54167	-0.16255	-0.30156	-0.27772	-0.33201	-0.38088	-0.13085
	1.5425	-0.16035	-0.3013	-0.2742	-0.32985	-0.39733	-0.1252
	1.54333	-0.15853	-0.31712	-0.28071	-0.32308	-0.40335	-0.12904
	1.54417	-0.16613	-0.31276	-0.29032	-0.33248	-0.39471	-0.13556
	1.545	-0.16643	-0.30824	-0.28825	-0.32837	-0.39694	-0.13351
	1.54583	-0.1663	-0.3138	-0.28241	-0.33613	-0.39585	-0.13586
	1.54667	-0.16674	-0.30547	-0.27779	-0.32961	-0.40508	-0.14157
	1.5475	-0.17107	-0.31091	-0.27752	-0.32634	-0.40315	-0.12799
	1.54833	-0.16098	-0.29653	-0.28653	-0.33454	-0.39935	-0.12892
	1.54917	-0.16029	-0.30855	-0.28553	-0.33708	-0.40486	-0.12925
	1.55	-0.16191	-0.30507	-0.28821	-0.33362	-0.41465	-0.13766
	1.55083	-0.16393	-0.30499	-0.28047	-0.3254	-0.40437	-0.13462
	1.55167	-0.16428	-0.31772	-0.26891	-0.33052	-0.38328	-0.13827
	1.5525	-0.16661	-0.30664	-0.28723	-0.33757	-0.38499	-0.13736
	1.55333	-0.16827	-0.31909	-0.28017	-0.34223	-0.39443	-0.13158
	1.55417	-0.16086	-0.30413	-0.28254	-0.33724	-0.39497	-0.13687
	1.555	-0.16605	-0.31021	-0.2968	-0.34938	-0.40688	-0.13478
	1.55583	-0.15831	-0.30756	-0.27725	-0.32727	-0.40591	-0.13337
	1.55667	-0.16684	-0.31273	-0.29343	-0.33725	-0.39399	-0.13542
	1.5575	-0.16608	-0.32108	-0.28624	-0.34686	-0.37924	-0.14117
	1.55833	-0.16439	-0.31209	-0.28963	-0.33929	-0.39109	-0.13524
	1.55917	-0.16987	-0.31827	-0.28446	-0.33201	-0.39684	-0.13482
	1.56	-0.16411	-0.30274	-0.27888	-0.3312	-0.40473	-0.13728
	1.56083	-0.17089	-0.30122	-0.28348	-0.32537	-0.41547	-0.13439
	1.56167	-0.16194	-0.31267	-0.28945	-0.33362	-0.40091	-0.13505
	1.5625	-0.16406	-0.31951	-0.29539	-0.34461	-0.41616	-0.13492
	1.56333	-0.16963	-0.31361	-0.29237	-0.33782	-0.41139	-0.14048
	1.56417	-0.16307	-0.31704	-0.2989	-0.34702	-0.41019	-0.13408
	1.565	-0.16595	-0.30871	-0.29581	-0.33655	-0.40397	-0.1355
	1.56583	-0.17124	-0.30983	-0.28116	-0.34039	-0.4084	-0.13536
	1.56667	-0.16478	-0.31032	-0.28251	-0.33054	-0.39644	-0.13539
	1.5675	-0.16695	-0.31177	-0.28799	-0.33892	-0.39417	-0.13867
	1.56833	-0.17271	-0.31262	-0.30023	-0.3385	-0.41147	-0.13411
	1.56917	-0.17496	-0.31168	-0.2977	-0.3395	-0.39809	-0.13813
	1.57	-0.16761	-0.31145	-0.29775	-0.33644	-0.42099	-0.14021
	1.57083	-0.16586	-0.31839	-0.29405	-0.34873	-0.39297	-0.13501
	1.57167	-0.16864	-0.31262	-0.29249	-0.33926	-0.4001	-0.13386
	1.5725	-0.16605	-0.31574	-0.2926	-0.34354	-0.40251	-0.13682
	1.57333	-0.16607	-0.32276	-0.28847	-0.337	-0.40934	-0.13185
	1.57417	-0.16129	-0.30847	-0.29279	-0.35071	-0.41664	-0.1378
	1.575	-0.17093	-0.31814	-0.28572	-0.33701	-0.41216	-0.13491
	1.57583	-0.166	-0.31811	-0.28876	-0.33563	-0.40851	-0.139
	1.57667	-0.16867	-0.3159	-0.29689	-0.33805	-0.40096	-0.14191
	1.5775	-0.17422	-0.3223	-0.29307	-0.33855	-0.41845	-0.13816
	1.57833	-0.16793	-0.30796	-0.28951	-0.35051	-0.41154	-0.13747
	1.57917	-0.1718	-0.32036	-0.28784	-0.35636	-0.40179	-0.13608
	1.58	-0.17306	-0.32507	-0.29368	-0.3417	-0.42239	-0.13548
	1.58083	-0.16806	-0.31846	-0.29347	-0.34247	-0.41026	-0.14291
	1.58167	-0.16936	-0.32834	-0.28812	-0.34512	-0.42531	-0.14073
	1.5825	-0.17073	-0.32375	-0.29806	-0.34883	-0.40738	-0.14186
	1.58333	-0.17613	-0.31763	-0.28976	-0.34937	-0.41995	-0.13843
	1.58417	-0.16595	-0.32108	-0.29505	-0.34141	-0.40037	-0.13698
	1.585	-0.16862	-0.32367	-0.29604	-0.3476	-0.41529	-0.13933
	1.58583	-0.17284	-0.31505	-0.2947	-0.34887	-0.42463	-0.13402
	1.58667	-0.16436	-0.32802	-0.29536	-0.33756	-0.42575	-0.1375
	1.5875	-0.16804	-0.31918	-0.29292	-0.35415	-0.42265	-0.14164
	1.58833	-0.16852	-0.31605	-0.29279	-0.34477	-0.41145	-0.1414
	1.58917	-0.17258	-0.3201	-0.31085	-0.35522	-0.42444	-0.13808
	1.59	-0.17317	-0.31503	-0.2903	-0.34151	-0.41074	-0.14257
	1.59083	-0.17277	-0.31915	-0.30232	-0.35299	-0.41723	-0.14342
	1.59167	-0.17058	-0.32926	-0.28789	-0.34922	-0.41933	-0.14045
	1.5925	-0.16628	-0.32534	-0.29087	-0.35666	-0.42737	-0.14293
	1.59333	-0.17147	-0.32396	-0.29805	-0.34447	-0.42338	-0.14184
	1.59417	-0.16767	-0.32755	-0.30462	-0.34811	-0.41401	-0.14034
	1.595	-0.17342	-0.32008	-0.30413	-0.33682	-0.4158	-0.14066
	1.59583	-0.17462	-0.32748	-0.29565	-0.34336	-0.40977	-0.14289
	1.59667	-0.16659	-0.32853	-0.28875	-0.35602	-0.4129	-0.14028
	1.5975	-0.17067	-0.32446	-0.2987	-0.34221	-0.4106	-0.14035
	1.59833	-0.16593	-0.32426	-0.29774	-0.35004	-0.42735	-0.13755
	1.59917	-0.17053	-0.32319	-0.30791	-0.34886	-0.42403	-0.14294
	1.6	-0.17647	-0.3205	-0.30442	-0.34136	-0.43635	-0.1383
	1.60083	-0.17327	-0.32156	-0.30788	-0.35065	-0.42529	-0.14209
	1.60167	-0.16925	-0.33508	-0.28956	-0.35138	-0.42395	-0.14262
	1.6025	-0.17497	-0.32686	-0.29223	-0.34694	-0.4068	-0.14327
	1.60333	-0.1765	-0.32354	-0.29728	-0.35625	-0.4228	-0.14262
	1.60417	-0.1747	-0.32405	-0.30328	-0.36426	-0.42519	-0.14169
	1.605	-0.16748	-0.32519	-0.30332	-0.34873	-0.42817	-0.13973
	1.60583	-0.16866	-0.32854	-0.29627	-0.3517	-0.42038	-0.14255
	1.60667	-0.1662	-0.32588	-0.29902	-0.35492	-0.42376	-0.14333
	1.6075	-0.17155	-0.3359	-0.30282	-0.36129	-0.41872	-0.1423
	1.60833	-0.17931	-0.32611	-0.30093	-0.34471	-0.41085	-0.13805
	1.60917	-0.17701	-0.32272	-0.30622	-0.36411	-0.41038	-0.13917
	1.61	-0.17242	-0.33027	-0.30703	-0.35064	-0.41616	-0.14539
	1.61083	-0.17919	-0.32719	-0.29913	-0.36037	-0.42623	-0.14566
	1.61167	-0.17401	-0.32531	-0.29517	-0.33261	-0.42237	-0.14045
	1.6125	-0.17484	-0.31921	-0.29978	-0.35854	-0.42889	-0.14611
	1.61333	-0.1775	-0.33074	-0.31074	-0.35425	-0.42251	-0.14455
	1.61417	-0.16964	-0.32635	-0.30495	-0.35256	-0.42221	-0.14405
	1.615	-0.17646	-0.3304	-0.29833	-0.36449	-0.41329	-0.14413
	1.61583	-0.17375	-0.32881	-0.29075	-0.3585	-0.42477	-0.1399
	1.61667	-0.17288	-0.32815	-0.3072	-0.36421	-0.42617	-0.14175
	1.6175	-0.17717	-0.32873	-0.30068	-0.34698	-0.43304	-0.1454
	1.61833	-0.17482	-0.33897	-0.29436	-0.36609	-0.41344	-0.14237
	1.61917	-0.17216	-0.33354	-0.29997	-0.35121	-0.41478	-0.14462
	1.62	-0.17576	-0.33547	-0.30972	-0.34638	-0.42184	-0.14421
	1.62083	-0.1717	-0.31929	-0.30151	-0.3533	-0.41781	-0.14349
	1.62167	-0.17851	-0.32112	-0.31163	-0.36327	-0.43299	-0.14825
	1.6225	-0.16974	-0.33344	-0.30605	-0.34859	-0.42435	-0.14595
	1.62333	-0.17615	-0.3311	-0.30139	-0.36162	-0.43047	-0.13745
	1.62417	-0.17212	-0.33072	-0.30902	-0.35538	-0.42648	-0.14087
	1.625	-0.17809	-0.3436	-0.30514	-0.35126	-0.43679	-0.15021
	1.62583	-0.17931	-0.32549	-0.31275	-0.36758	-0.43446	-0.14518
	1.62667	-0.17418	-0.33365	-0.30171	-0.37425	-0.42251	-0.14318
	1.6275	-0.17855	-0.3332	-0.30797	-0.36491	-0.42911	-0.14871
	1.62833	-0.18258	-0.33014	-0.30428	-0.36604	-0.44006	-0.14445
	1.62917	-0.17542	-0.33085	-0.30038	-0.3646	-0.43093	-0.14629
	1.63	-0.17738	-0.3251	-0.30586	-0.35804	-0.41298	-0.14199
	1.63083	-0.18074	-0.3311	-0.29593	-0.36329	-0.43351	-0.14366
	1.63167	-0.17364	-0.34553	-0.30718	-0.35792	-0.42595	-0.14843
	1.6325	-0.17867	-0.34679	-0.31124	-0.35958	-0.42742	-0.14956
	1.63333	-0.1807	-0.33641	-0.30894	-0.35661	-0.43289	-0.14676
	1.63417	-0.1808	-0.32924	-0.30487	-0.35696	-0.4247	-0.14904
	1.635	-0.17603	-0.3265	-0.30378	-0.35223	-0.43631	-0.15077
	1.63583	-0.17532	-0.33671	-0.31011	-0.36152	-0.44328	-0.13929
	1.63667	-0.17402	-0.33372	-0.30265	-0.36846	-0.43364	-0.14109
	1.6375	-0.17596	-0.33498	-0.3072	-0.36217	-0.43741	-0.14822
	1.63833	-0.18082	-0.33735	-0.31217	-0.36203	-0.43121	-0.1461
	1.63917	-0.17591	-0.33112	-0.31062	-0.34886	-0.43985	-0.15075
	1.64	-0.18201	-0.33796	-0.30945	-0.35666	-0.43016	-0.14361
	1.64083	-0.17754	-0.33373	-0.30133	-0.36618	-0.43298	-0.15004
	1.64167	-0.17515	-0.33984	-0.31135	-0.36942	-0.44331	-0.14548
	1.6425	-0.17772	-0.33364	-0.30312	-0.36172	-0.4262	-0.14708
	1.64333	-0.17552	-0.34092	-0.30534	-0.36573	-0.44093	-0.14767
	1.64417	-0.17622	-0.33111	-0.31023	-0.35437	-0.43602	-0.14891
	1.645	-0.18356	-0.34013	-0.31984	-0.3652	-0.44047	-0.14957
	1.64583	-0.17692	-0.34517	-0.30634	-0.35826	-0.43261	-0.14476
	1.64667	-0.17833	-0.33631	-0.315	-0.37515	-0.42607	-0.14612
	1.6475	-0.17955	-0.33526	-0.31712	-0.37437	-0.43497	-0.15001
	1.64833	-0.18271	-0.34418	-0.30963	-0.37541	-0.42201	-0.14798
	1.64917	-0.1789	-0.35074	-0.30958	-0.37235	-0.4443	-0.15201
	1.65	-0.17724	-0.34589	-0.31247	-0.35944	-0.43849	-0.14532
	1.65083	-0.18114	-0.33245	-0.31615	-0.36943	-0.43956	-0.14751
	1.65167	-0.17965	-0.34343	-0.3084	-0.36575	-0.41643	-0.14404
	1.6525	-0.18105	-0.34461	-0.31202	-0.36726	-0.4469	-0.15133
	1.65333	-0.17944	-0.33553	-0.29699	-0.37628	-0.43518	-0.14577
	1.65417	-0.17873	-0.34306	-0.30954	-0.3813	-0.43382	-0.14636
	1.655	-0.18231	-0.34121	-0.31028	-0.36758	-0.44894	-0.14912
	1.65583	-0.18129	-0.33106	-0.31884	-0.36531	-0.43106	-0.15232
	1.65667	-0.18459	-0.34602	-0.312	-0.37579	-0.42261	-0.14769
	1.6575	-0.18288	-0.35022	-0.31606	-0.3696	-0.43471	-0.14628
	1.65833	-0.17929	-0.34904	-0.31127	-0.36299	-0.44787	-0.15168
	1.65917	-0.18104	-0.33545	-0.31076	-0.37441	-0.43649	-0.14704
	1.66	-0.18438	-0.33339	-0.30878	-0.36455	-0.43471	-0.14812
	1.66083	-0.17723	-0.34123	-0.31774	-0.3661	-0.44531	-0.14845
	1.66167	-0.17673	-0.34007	-0.3175	-0.37042	-0.43512	-0.14957
	1.6625	-0.18205	-0.3441	-0.31846	-0.36324	-0.42243	-0.14713
	1.66333	-0.18804	-0.34865	-0.31184	-0.38131	-0.44059	-0.14794
	1.66417	-0.18116	-0.35165	-0.30996	-0.37212	-0.43858	-0.15563
	1.665	-0.18225	-0.34195	-0.31779	-0.35991	-0.44968	-0.14774
	1.66583	-0.18506	-0.34369	-0.31416	-0.37342	-0.4369	-0.1452
[truncated: 34,034 more rows]
