# Supplementary material for: Leveraging platinum-protein interactions to overcome chemoresistance
Source: Nat Commun. 2025 Oct 20;16:9263. doi: 10.1038/s41467-025-64295-0 (PMC12537935; doi:10.1038/s41467-025-64295-0)
Supplement: Supplementary file 4 — Source data [file 41467_2025_64295_MOESM4_ESM.zip › Excel files/Source Data Figure S34.xlsx]

## Sheet: Figure S34
Figure S34	HPLC chromatograms (250 nm) showing the transformation of DoxPt5 (50 μM) in the presence of (L)-cysteine (1.00 mM) in pH 7.0 PIPES buffer containing 100 mM KCl at 37 °C. Solvent gradient is given in the text.

## Sheet: Figure S34 raw data
Figure S34	time (min)	0 h	2 h	4 h	8 h	12 h	Dox
	0.000833	-0.00653	-0.00145	0.01693	0.020156	-0.00191	0.006854
	0.001667	-0.00531	0.003948	0.036604	0.020675	0.00917	0.000147
	0.0025	-0.00683	-0.01097	-0.00459	0.014682	0.003012	0.003785
	0.003333	-0.00098	0.004815	-0.01039	0.025903	0.000199	0.000751
	0.004167	0.005732	0.006151	0.014237	0.027907	0.017352	0.002944
	0.005	-0.0035	0.018956	0.012859	0.009099	0.004795	0.00249
	0.005833	-0.00775	0.009946	0.019016	0.004426	0.010996	0.003283
	0.006667	-0.00828	0.007369	0.018693	0.014063	-0.0006	0.004894
	0.0075	-0.00675	-0.00583	0.012834	0.01481	0.010503	0.005776
	0.008333	0.000563	0.0237	0.011146	0.017087	0.002291	0.006847
	0.009167	0.00135	0.001418	0.010811	0.012013	0.002158	-0.00032
	0.01	0.003526	-0.00622	0.015937	0.008999	0.012477	0.00156
	0.010833	-0.00175	-0.00368	-5e-05	0.020302	0.010643	0.002385
	0.011667	0.004055	0.01318	0.014411	0.008662	-0.0025	0.003037
	0.0125	0.000345	0.005448	0.014063	0.010857	-0.00497	0.000473
	0.013333	0.008196	0.011071	0.01024	0.016358	-0.00566	0.005108
	0.014167	0.007696	-0.00337	0.009409	0.006485	0.014694	0.00141
	0.015	-0.00245	0.004663	0.015962	0.004035	-0.01514	-0.00206
	0.015833	-0.00162	0.011973	0.023559	0.018781	-0.00412	0.001432
	0.016667	-0.00702	0.008306	0.003376	-0.0028	0.011703	0.003782
	0.0175	-0.00046	-0.00917	0.01199	0.011931	-0.01265	0.001464
	0.018333	-0.00986	0.017245	0.010712	0.010757	-0.00433	0.001611
	0.019167	-0.01076	-0.01236	0.005561	0.010237	0.002651	0.007633
	0.02	-0.01142	0.016929	0.020406	0.012168	0.000714	0.011728
	0.020833	-0.02462	0.013203	0.027692	0.015921	0.002659	0.008171
	0.021667	-0.02209	0.008869	0.035524	0.029264	0.000722	0.003478
	0.0225	-0.03	0.008822	0.030621	0.009773	0.010525	0.002276
	0.023333	-0.03924	0.02035	0.01384	0.022451	-0.00018	0.005847
	0.024167	-0.0517	0.021709	0.029181	0.01021	0.008993	0.006543
	0.025	-0.05989	0.013508	-0.01781	0.027752	0.002703	0.006412
	0.025833	-0.09148	0.024298	0.02619	0.025265	0.011202	0.00677
	0.026667	-0.12041	0.018136	0.022839	0.017806	0.001547	0.003852
	0.0275	-0.13382	0.005213	0.016037	0.000975	-0.01071	0.009219
	0.028333	-0.14343	0.014	0.030398	0.028462	0.003594	0.005051
	0.029167	-0.15458	0.02008	0.017129	0.018671	-0.00117	0.003746
	0.03	-0.16816	-0.00539	-0.00043	0.021613	0.004323	0.003018
	0.030833	-0.16479	0.032218	0.019363	0.007541	0.007991	0.005329
	0.031667	-0.17756	0.011235	0.021275	0.022396	0.003359	0.004702
	0.0325	-0.16219	-0.00343	0.001601	0.02165	-0.00119	0.003142
	0.033333	-0.15033	0.014328	0.011035	0.010019	-0.00133	0.007125
	0.034167	-0.13883	0.00874	0.012685	0.0049	-0.01055	0.004664
	0.035	-0.12889	-0.00733	0.040613	0.018189	0.011924	0.001176
	0.035833	-0.12504	-0.00583	0.00844	0.039237	0.009612	0.006243
	0.036667	-0.11891	-0.01116	0.014709	0.028535	0.000656	0.005466
	0.0375	-0.10189	0.021135	0.025607	0.025666	0.008676	0.005767
	0.038333	-0.09212	-0.00473	0.004506	0.020666	-0.00059	-0.00079
	0.039167	-0.08188	0.022611	0.023223	0.031177	0.003579	0.0049
	0.04	-0.06946	0.015312	0.022131	0.02318	0.004058	0.004558
	0.040833	-0.07198	0.013016	0.002532	0.016103	-0.00106	0.001429
	0.041667	-0.06589	0.020701	0.014386	0.033536	0.013942	0.003791
	0.0425	-0.05325	0.019553	0.01343	0.024646	0.00193	0.00554
	0.043333	-0.04512	0.008271	0.020021	0.028043	0.007247	0.006553
	0.044167	-0.03363	0.010099	0.024626	0.004463	0.004471	0.007979
	0.045	-0.02912	0.009009	0.016918	0.018362	0.018354	0.010763
	0.045833	-0.01833	-0.00452	0.021238	0.019555	0.015268	0.001886
	0.046667	-0.01354	0.000422	0.01657	0.0145	0.003314	-0.00055
	0.0475	-0.01381	0.011071	-0.00531	0.031268	0.005686	0.006668
	0.048333	-0.0071	0.007791	-0.00489	0.002696	0.013081	-0.00026
	0.049167	-0.00256	0.019178	-0.02826	0.020329	-0.0016	0.005178
	0.05	-0.00234	0.013895	-0.03014	0.016294	-0.01223	0.002768
	0.050833	0.004738	-0.01478	-0.03828	0.012824	0.00011	-0.00636
	0.051667	0.003905	-0.019	-0.05591	0.004162	-0.00423	-0.00402
	0.0525	0.004267	-0.02334	-0.10799	-0.00783	-0.00695	-0.00743
	0.053333	0.010367	-0.03523	-0.08713	-0.00568	-0.01592	-0.01266
	0.054167	0.013462	-0.02813	-0.10749	-0.01583	-0.02074	-0.01208
	0.055	0.014174	-0.02261	-0.11207	-0.01146	-0.01659	-0.01509
	0.055833	0.015335	-0.05024	-0.10065	-0.02798	-0.02788	-0.01678
	0.056667	0.028757	-0.06131	-0.07959	-0.0436	-0.03009	-0.0083
	0.0575	0.034862	-0.07169	-0.08089	-0.03966	-0.03021	-0.01469
	0.058333	0.040013	-0.06684	-0.04722	-0.02272	-0.02604	-0.00717
	0.059167	0.042293	-0.04218	-0.04861	-0.03098	-0.02802	-0.00577
	0.06	0.047841	-0.05982	-0.01508	-0.03059	-0.01643	-0.00378
	0.060833	0.056853	-0.02187	-0.01578	-0.01485	-0.00574	-0.00141
	0.061667	0.04779	-0.00351	0.014473	-0.01495	-0.00334	-0.00076
	0.0625	0.054498	-0.01002	0.046596	0.010392	-0.00786	0.009654
	0.063333	0.063894	0.032264	0.063986	0.024546	0.006437	0.015254
	0.064167	0.051804	0.028	0.09133	0.038326	0.022677	0.015964
	0.065	0.060884	0.034666	0.084553	0.042625	0.017536	0.018502
	0.065833	0.058323	0.063229	0.09421	0.050094	0.030212	0.023009
	0.066667	0.04285	0.066942	0.107553	0.047207	0.038778	0.018304
	0.0675	0.039577	0.062901	0.100019	0.063218	0.038704	0.015836
	0.068333	0.044619	0.065607	0.093701	0.056934	0.046261	0.023546
	0.069167	0.040019	0.084937	0.091293	0.063546	0.043543	0.021328
	0.07	0.040209	0.071793	0.085	0.065532	0.03441	0.017754
	0.070833	0.042747	0.064424	0.08958	0.065095	0.036428	0.022805
	0.071667	0.036918	0.076491	0.079091	0.053646	0.036391	0.018499
	0.0725	0.03025	0.073058	0.0902	0.068911	0.033519	0.01559
	0.073333	0.032168	0.064271	0.077676	0.063437	0.034675	0.016872
	0.074167	0.018694	0.056926	0.085595	0.054265	0.038601	0.015986
	0.075	0.023863	0.060909	0.06797	0.05228	0.038844	0.014161
	0.075833	0.014341	0.058039	0.056426	0.049821	0.037445	0.018112
	0.076667	0.015869	0.050271	0.070179	0.034537	0.019783	0.014247
	0.0775	0.017454	0.0672	0.040837	0.047243	0.02636	0.016328
	0.078333	0.016541	0.06706	0.060324	0.041633	0.018494	0.011776
	0.079167	0.006547	0.022916	0.049637	0.036824	0.027443	0.013908
	0.08	0.006277	0.040172	0.058053	0.038162	0.029092	0.018403
	0.080833	0.005898	0.032768	0.027245	0.047853	0.026272	0.013947
	0.081667	-0.00407	0.045105	0.060969	0.035193	0.030057	0.018377
	0.0825	-0.01238	0.045679	0.058003	0.04115	0.023775	0.011015
	0.083333	-0.01081	0.044226	0.055458	0.048054	0.022324	0.015862
	0.084167	-0.00899	0.043394	0.055856	0.049575	0.026699	0.011434
	0.085	-0.01308	0.03606	0.057966	0.037762	0.020063	0.01201
	0.085833	0.006909	0.055777	0.057829	0.058956	0.009413	0.01465
	0.086667	0.000293	0.032206	0.038118	0.057635	0.019871	0.014717
	0.0875	0.006387	0.052591	0.04816	0.028371	0.025778	0.015379
	0.088333	0.005473	0.046464	0.037945	0.043263	0.021175	0.012022
	0.089167	0.015777	0.042106	0.04111	0.038053	0.015673	0.012537
	0.09	0.010527	0.053598	0.053981	0.04043	0.02116	0.006758
	0.090833	0.016345	0.061389	0.049538	0.032014	0.021911	0.010076
	0.091667	0.026086	0.057933	0.032309	0.036878	0.013633	0.012665
	0.0925	0.030238	0.036377	0.03216	0.038171	0.022228	0.009753
	0.093333	0.028929	0.043687	0.050543	0.046924	0.016564	0.01379
	0.094167	0.035241	0.057441	0.039806	0.040895	0.01518	0.011073
	0.095	0.041352	0.037466	0.044722	0.049056	0.024909	0.017105
	0.095833	0.043942	0.032511	0.064954	0.048855	0.034985	0.018064
	0.096667	0.042747	0.064599	0.069013	0.040822	0.015003	0.01247
	0.0975	0.046308	0.043851	0.054018	0.050923	0.024659	0.012825
	0.098333	0.048014	0.033577	0.055967	0.039601	0.018929	0.015238
	0.099167	0.049231	0.051279	0.063204	0.03482	0.029034	0.020538
	0.1	0.042397	0.056797	0.072364	0.044073	0.024961	0.012534
	0.100833	0.043815	0.052931	0.072947	0.052589	0.025056	0.018457
	0.101667	0.036119	0.05716	0.079923	0.050167	0.029387	0.019157
	0.1025	0.040191	0.055836	0.070328	0.052289	0.030256	0.016114
	0.103333	0.046911	0.054254	0.075653	0.056178	0.024224	0.020177
	0.104167	0.03995	0.068782	0.083262	0.056706	0.03754	0.016987
	0.105	0.045929	0.076397	0.072935	0.067044	0.032053	0.016437
	0.105833	0.04219	0.089085	0.094011	0.053336	0.030219	0.015715
	0.106667	0.036251	0.062561	0.079588	0.068401	0.038984	0.027961
	0.1075	0.03856	0.06795	0.070279	0.067399	0.041046	0.017629
	0.108333	0.032754	0.066896	0.083485	0.054274	0.0343	0.021114
	0.109167	0.041765	0.067024	0.074226	0.07699	0.032252	0.017709
	0.11	0.041311	0.057652	0.078049	0.059147	0.042549	0.019538
	0.110833	0.037647	0.072835	0.084962	0.064539	0.03195	0.017255
	0.111667	0.040634	0.055871	0.08289	0.053127	0.036288	0.019819
	0.1125	0.040094	0.062631	0.085099	0.065076	0.03371	0.019956
	0.113333	0.040835	0.066696	0.091069	0.063164	0.039249	0.021657
	0.114167	0.038807	0.083567	0.05624	0.074212	0.029726	0.017773
	0.115	0.039422	0.079244	0.069832	0.055085	0.034756	0.021213
	0.115833	0.030933	0.072273	0.08567	0.067126	0.034116	0.018655
	0.116667	0.030882	0.067856	0.074313	0.04799	0.047469	0.019736
	0.1175	0.040461	0.070996	0.064656	0.057981	0.048102	0.02158
	0.118333	0.03547	0.084012	0.100192	0.070669	0.042018	0.021836
	0.119167	0.042058	0.071277	0.07893	0.071252	0.034587	0.019602
	0.12	0.043425	0.065712	0.063415	0.066525	0.044022	0.020279
	0.120833	0.034735	0.080075	0.077403	0.072818	0.038932	0.017811
	0.121667	0.031192	0.061401	0.079898	0.059111	0.049899	0.017214
	0.1225	0.048496	0.050611	0.080072	0.059393	0.043565	0.022715
	0.123333	0.041914	0.052544	0.057494	0.070477	0.045517	0.023396
	0.124167	0.026247	0.071535	0.081872	0.063564	0.04439	0.024934
	0.125	0.032168	0.060733	0.078061	0.087109	0.027421	0.018553
	0.125833	0.030933	0.069555	0.08845	0.072281	0.049929	0.020433
	0.126667	0.028619	0.09117	0.071048	0.06096	0.047064	0.02362
	0.1275	0.03771	0.046018	0.081189	0.073629	0.036664	0.02089
	0.128333	0.034104	0.084727	0.07646	0.080833	0.031714	0.018515
	0.129167	0.031462	0.088557	0.077316	0.071853	0.043543	0.022268
	0.13	0.028533	0.069414	0.062955	0.080478	0.044302	0.018937
	0.130833	0.033403	0.061495	0.089505	0.060623	0.059201	0.022063
	0.131667	0.040306	0.053458	0.085682	0.074221	0.047822	0.020458
	0.1325	0.031272	0.066392	0.080035	0.078802	0.047027	0.019132
	0.133333	0.032202	0.061202	0.062856	0.064512	0.042711	0.018748
	0.134167	0.028682	0.089073	0.075939	0.075569	0.040457	0.022635
	0.135	0.03713	0.077767	0.072451	0.072864	0.04302	0.019292
	0.135833	0.031536	0.053352	0.041519	0.058664	0.038918	0.023639
	0.136667	0.03732	0.057711	0.072774	0.073829	0.04358	0.02074
	0.1375	0.034471	0.058226	0.083734	0.075906	0.044906	0.02432
	0.138333	0.033719	0.054477	0.076485	0.077518	0.044736	0.019956
	0.139167	0.024834	0.046839	0.065252	0.077946	0.044302	0.023498
	0.14	0.043769	0.039528	0.075169	0.066916	0.046231	0.016229
	0.140833	0.034126	0.071839	0.073357	0.06187	0.039551	0.01871
	0.141667	0.029773	0.065783	0.057494	0.059721	0.044611	0.021404
	0.1425	0.038089	0.054957	0.074871	0.072518	0.04003	0.02416
	0.143333	0.038078	0.054102	0.078297	0.066042	0.044773	0.01979
	0.144167	0.030525	0.050049	0.074238	0.073583	0.036443	0.027357
	0.145	0.031364	0.061284	0.063328	0.070359	0.042409	0.021178
	0.145833	0.038032	0.075518	0.062794	0.071416	0.039735	0.013844
	0.146667	0.028665	0.058952	0.074722	0.063136	0.032208	0.013733
	0.1475	0.032926	0.057289	0.067672	0.057854	0.042416	0.0159
	0.148333	0.029457	0.05832	0.073059	0.068601	0.032797	0.016143
	0.149167	0.029302	0.03633	0.073829	0.062125	0.033872	0.024681
	0.15	0.02801	0.066497	0.053857	0.052198	0.034182	0.018892
	0.150833	0.036108	0.066778	0.053721	0.072718	0.036274	0.019125
	0.151667	0.037515	0.0532	0.050853	0.069303	0.026139	0.016805
	0.1525	0.032047	0.042773	0.063328	0.061552	0.033931	0.018432
	0.153333	0.037027	0.053552	0.074424	0.066807	0.064423	0.018751
	0.154167	0.032593	0.052626	0.066443	0.073829	0.027317	0.021427
	0.155	0.037021	0.054711	0.06838	0.0679	0.050429	0.020135
	0.155833	0.029899	0.05409	0.049773	0.058564	0.042202	0.022626
	0.156667	0.025357	0.045163	0.078645	0.061652	0.031	0.020119
	0.1575	0.036768	0.052134	0.067895	0.066525	0.041348	0.018349
	0.158333	0.040306	0.054032	0.060572	0.061843	0.027111	0.015066
	0.159167	0.038204	0.051701	0.084789	0.056633	0.039919	0.018448
	0.16	0.035516	0.06768	0.073816	0.052435	0.041724	0.019112
	0.160833	0.03794	0.061682	0.062583	0.054283	0.031994	0.01356
	0.161667	0.033167	0.066392	0.08351	0.066361	0.036369	0.0205
	0.1625	0.035729	0.053563	0.060945	0.062881	0.022744	0.020327
	0.163333	0.038681	0.052017	0.044262	0.060176	0.044383	0.023083
	0.164167	0.039169	0.039868	0.066878	0.057581	0.043315	0.018902
	0.165	0.035413	0.064377	0.078024	0.060759	0.025086	0.0155
	0.165833	0.031243	0.071582	0.074797	0.060914	0.046113	0.017684
	0.166667	0.041024	0.059655	0.069795	0.072217	0.035611	0.017719
	0.1675	0.02388	0.060429	0.051908	0.054794	0.038093	0.014436
	0.168333	0.035189	0.075624	0.067796	0.061679	0.033593	0.015641
	0.169167	0.044281	0.041918	0.070167	0.061333	0.030993	0.019033
	0.17	0.031243	0.054407	0.085322	0.057043	0.03455	0.015727
	0.170833	0.044562	0.066708	0.063067	0.065896	0.049627	0.020605
	0.171667	0.03543	0.040676	0.071669	0.065231	0.032701	0.020116
	0.1725	0.036171	0.057945	0.048172	0.062235	0.037165	0.01745
	0.173333	0.029624	0.062326	0.05948	0.061989	0.042254	0.02189
	0.174167	0.037038	0.035393	0.066518	0.047024	0.035824	0.01739
	0.175	0.028412	0.055567	0.068429	0.073847	0.044132	0.018249
	0.175833	0.031996	0.057535	0.076361	0.049538	0.03631	0.016236
	0.176667	0.042661	0.060417	0.069422	0.060176	0.0388	0.016872
	0.1775	0.048255	0.055262	0.069298	0.070359	0.039875	0.016015
	0.178333	0.030836	0.052614	0.040762	0.05013	0.043882	0.015379
	0.179167	0.035855	0.048772	0.059232	0.047626	0.042843	0.009491
	0.18	0.03875	0.051044	0.068628	0.053773	0.038616	0.020717
	0.180833	0.040863	0.039317	0.061081	0.060568	0.044604	0.015593
	0.181667	0.037274	0.047518	0.068491	0.055222	0.037047	0.017604
	0.1825	0.037716	0.059468	0.052777	0.067936	0.023907	0.019595
	0.183333	0.04559	0.068325	0.078868	0.060768	0.036141	0.017383
	0.184167	0.041851	0.055906	0.045553	0.067444	0.042652	0.018927
	0.185	0.041415	0.045011	0.048545	0.058163	0.023156	0.014979
	0.185833	0.046164	0.050904	0.056079	0.059001	0.039043	0.014177
	0.186667	0.031232	0.053036	0.067784	0.065541	0.035832	0.014311
	0.1875	0.033087	0.037853	0.054254	0.059812	0.024924	0.018214
	0.188333	0.04335	0.039692	0.075268	0.05493	0.029078	0.016002
	0.189167	0.026126	0.043008	0.057469	0.064011	0.032282	0.018253
	0.19	0.042713	0.056012	0.04533	0.051014	0.038977	0.018147
	0.190833	0.033914	0.056633	0.048495	0.045695	0.035964	0.014867
	0.191667	0.038147	0.047155	0.071247	0.052662	0.045981	0.013467
	0.1925	0.038796	0.034139	0.038131	0.065459	0.039035	0.018198
	0.193333	0.038514	0.034432	0.039645	0.065978	0.039352	0.017271
	0.194167	0.033397	0.038989	0.031403	0.056642	0.043558	0.01792
	0.195	0.038951	0.055695	0.074846	0.044146	0.049163	0.012428
	0.195833	0.03052	0.0405	0.049302	0.065942	0.0516	0.015232
	0.196667	0.040306	0.046218	0.063936	0.057927	0.037953	0.014803
	0.1975	0.036935	0.04009	0.038987	0.048609	0.036944	0.016175
	0.198333	0.034999	0.044589	0.041482	0.061734	0.028474	0.018246
	0.199167	0.033432	0.0293	0.03051	0.052753	0.019532	0.014561
	0.2	0.027797	0.031386	0.038615	0.059739	0.033114	0.017485
	0.200833	0.039077	0.031339	0.057035	0.054967	0.032208	0.015465
	0.201667	0.03968	0.019553	0.031589	0.043554	0.033136	0.0092
	0.2025	0.039944	0.025926	0.050779	0.065286	0.034447	0.01371
	0.203333	0.035493	0.043289	0.047936	0.05003	0.02471	0.012809
	0.204167	0.026586	0.015816	0.04924	0.053901	0.032981	0.010514
	0.205	0.039066	0.038099	0.034779	0.04809	0.032532	0.021577
	0.205833	0.033575	0.03353	0.039198	0.062235	0.031891	0.013058
	0.206667	0.032656	0.02404	0.041854	0.051469	0.033784	0.011322
	0.2075	0.036539	0.044835	0.034916	0.061105	0.021904	0.012962
	0.208333	0.02909	0.027789	0.036194	0.069303	0.033291	0.010025
	0.209167	0.037664	0.021252	0.045938	0.060477	0.029313	0.011322
	0.21	0.036263	0.031034	0.042127	0.043208	0.03058	0.011457
	0.210833	0.030187	0.027918	0.03077	0.058828	0.032016	0.014605
	0.211667	0.043344	0.032569	0.029368	0.042006	0.030742	0.016472
	0.2125	0.027654	0.033623	0.034419	0.047416	0.034476	0.011441
	0.213333	0.047187	0.02083	0.037771	0.047252	0.023245	0.014103
	0.214167	0.032593	0.021486	0.043716	0.048627	0.037997	0.011195
	0.215	0.028613	0.02247	0.026302	0.057826	0.016969	0.015695
	0.215833	0.036338	0.025177	0.030323	0.03808	0.017397	0.009785
	0.216667	0.033455	0.04193	0.018271	0.047698	0.029601	0.013592
	0.2175	0.028441	0.021826	0.060808	0.043126	0.012705	0.008164
	0.218333	0.018447	0.014633	0.031589	0.039556	0.020343	0.011779
	0.219167	0.037509	0.017398	0.027742	0.035257	0.03304	0.011543
	0.22	0.041926	0.015136	0.022963	0.037834	0.017699	0.006409
	0.220833	0.034529	0.013801	0.040216	0.039802	0.035537	0.009104
	0.221667	0.034368	0.003046	0.02655	0.042871	0.029402	0.014746
	0.2225	0.03914	0.03155	0.015962	0.034055	0.02365	0.011648
	0.223333	0.04586	0.024907	0.00772	0.033444	0.014841	0.014644
	0.224167	0.033782	0.017234	0.04111	0.0435	0.031803	0.013969
	0.225	0.022996	0.00963	0.032719	0.051342	0.019783	0.01605
	0.225833	0.034063	0.016788	0.029901	0.035803	0.021786	0.011616
	0.226667	0.033776	0.037923	0.030398	0.035548	0.004426	0.009478
	0.2275	0.039433	0.042457	0.020195	0.040485	0.013685	0.009078
	0.228333	0.024662	0.018218	0.0389	0.051269	0.031795	0.007231
	0.229167	0.026505	0.025645	0.02377	0.034692	0.018604	0.010907
	0.23	0.03481	0.03729	0.025979	0.050968	0.019194	0.013621
	0.230833	0.031473	-0.00524	0.014522	0.044684	0.010915	0.009587
	0.231667	0.029262	0.013004	0.027828	0.039283	0.025535	0.011108
	0.2325	0.035465	0.008107	0.037287	0.042534	0.019076	0.009273
	0.233333	0.034385	0.01967	0.031105	0.021049	0.024828	0.003002
	0.234167	0.031163	0.02431	0.026103	0.047671	0.013066	0.01106
	0.235	0.035177	0.005213	0.022479	0.040403	0.017883	0.006937
	0.235833	0.028584	0.026559	0.028275	0.035111	0.010495	0.013851
	0.236667	0.030824	0.007029	0.017042	0.032543	0.005951	0.011067
	0.2375	0.032449	0.010895	0.020195	0.044866	0.028614	0.00779
	0.238333	0.032358	0.024521	0.039744	0.020639	0.01163	0.010319
	0.239167	0.029118	0.025938	0.014225	0.025165	0.019562	0.0102
	0.24	0.035758	0.041895	0.017861	0.026668	0.022132	0.00607
	0.240833	0.02627	0.006572	0.02372	0.032552	0.013014	0.007515
	0.241667	0.03226	0.008915	0.002569	0.036887	0.01638	0.006694
	0.2425	0.0345	0.014152	0.034035	0.018489	0.015106	0.005722
	0.243333	0.03489	0.016589	0.024874	0.032543	0.016343	0.009452
	0.244167	0.029561	0.014867	0.021486	0.036222	0.005163	0.008155
	0.245	0.037228	0.017538	0.00916	0.045931	0.012779	0.004526
	0.245833	0.029187	0.016999	0.013467	0.021422	0.005605	0.008787
	0.246667	0.025983	0.024298	0.01137	0.031705	0.022508	0.009225
	0.2475	0.032513	0.023056	0.035077	0.034373	0.021079	0.003714
	0.248333	0.023209	0.028035	0.013529	0.030876	0.006135	0.008813
	0.249167	0.027137	0.020198	0.013356	0.031432	0.025439	0.002676
	0.25	0.019441	0.000469	0.006802	0.024145	0.007431	0.009014
	0.250833	0.026798	0.02964	0.014001	0.02767	0.004434	0.009778
	0.251667	0.029406	0.030941	0.012549	0.034956	0.016262	0.008372
	0.2525	0.030566	0.005916	0.033302	0.034191	0.014833	-0.00074
	0.253333	0.02797	0.011223	0.022367	0.04023	0.006201	0.003366
	0.254167	0.026006	0.022669	0.022665	0.036878	0.01887	0.009782
	0.255	0.022456	0.024626	0.027146	0.025457	0.013979	0.005115
	0.255833	0.020251	0.015617	-0.00153	0.027442	0.016918	0.012176
	0.256667	0.024357	0.024157	0.039173	0.030093	0.012491	0.007614
	0.2575	0.017666	0.004628	0.025768	0.022242	0.019194	0.008241
	0.258333	0.022571	0.01796	0.013654	0.045394	0.008993	0.003034
	0.259167	0.028096	0.02349	0.027779	0.024291	0.014259	0.002771
	0.26	0.02631	0.00963	0.00206	0.02767	0.010687	0.008023
	0.260833	0.024932	0.002343	0.008614	0.023417	0.002202	0.005997
	0.261667	0.027131	0.02329	0.023174	0.017679	0.016181	0.007112
	0.2625	0.016477	0.001066	0.016422	0.037197	0.008426	0.011492
	0.263333	0.020888	0.029664	0.013654	0.031459	0.014789	0.008615
	0.264167	0.0182	0.018885	0.019748	0.044037	0.020232	0.008372
	0.265	0.016087	0.023372	0.01626	0.033454	0.017492	0.006863
	0.265833	0.020176	0.016624	0.033042	0.01511	0.011902	0.011639
	0.266667	0.013881	0.027461	0.018705	0.012906	0.018155	0.005022
	0.2675	0.020429	-0.00593	0.028486	0.024564	0.021381	0.01302
	0.268333	0.012411	0.019834	0.035425	0.03227	0.009229	0.00741
	0.269167	0.026425	0.019823	0.024365	0.028007	0.000265	0.011505
	0.27	0.014094	0.019389	0.004766	0.022952	0.011379	0.005792
	0.270833	0.0102	-0.00129	0.036492	0.014582	0.011387	0.004258
	0.271667	0.014754	0.023478	0.013554	0.028654	0.004942	0.007586
	0.2725	0.020113	0.014738	0.007398	0.038636	0.007667	0.00694
	0.273333	0.011418	0.014504	0.019301	0.022733	0.011379	0.009475
	0.274167	0.023766	0.030706	0.026053	0.047853	0.011239	0.00827
	0.275	0.017276	0.01004	0.039186	0.038126	0.007196	0.013323
	0.275833	0.010838	0.026512	0.01837	0.028253	0.015695	0.011639
	0.276667	0.010861	0.006233	0.029467	0.035967	0.007756	0.006767
	0.2775	0.022198	0.025434	0.020518	0.027552	0.014929	0.00592
	0.278333	0.011659	0.021521	0.017824	0.02113	0.016284	0.008043
	0.279167	0.005146	0.003058	0.015677	0.024592	0.021595	0.007646
	0.28	0.012342	0.015453	0.035115	0.03931	0.014495	0.009964
	0.280833	0.010705	0.032042	0.006938	0.027488	0.005075	0.010549
	0.281667	0.016018	0.013379	-0.00793	0.026313	0.001885	0.008679
	0.2825	0.017747	0.022013	0.020741	0.031022	0.010842	0.009516
	0.283333	0.019912	0.00833	0.015131	0.031167	0.015452	0.009209
	0.284167	0.019228	0.028082	0.029268	0.031659	0.022862	0.004897
	0.285	0.004262	0.029242	0.016397	0.039301	0.016395	0.011728
	0.285833	0.017086	0.004768	0.012698	0.045185	0.022707	0.01053
	0.286667	0.019544	0.020326	0.01703	0.032488	0.007012	0.006029
	0.2875	0.002561	0.022084	0.020393	0.026714	0.012919	0.010616
	0.288333	0.002424	0.012817	0.02377	0.03277	0.005502	0.009551
	0.289167	0.019056	0.002788	0.0159	0.036751	0.017802	0.00725
	0.29	0.0068	0.029558	0.020853	0.028991	0.016336	0.007646
	0.290833	0.006237	0.014316	0.022975	0.029273	0.020313	0.009532
	0.291667	0.001821	0.035357	0.040191	0.027579	0.01336	0.007359
	0.2925	0.002062	0.004229	0.010426	0.032406	0.01518	0.007077
	0.293333	0.009522	-0.00514	0.011531	0.026768	0.010385	0.011866
	0.294167	0.016288	0.036728	0.022404	0.025265	0.013788	0.006256
	0.295	0.009764	0.025634	0.02197	0.041869	0.016778	0.005473
	0.295833	0.011469	0.00915	0.025284	0.040585	0.009648	0.008455
	0.296667	0.010171	0.030823	0.026873	0.041004	0.0142	0.007052
	0.2975	0.006582	0.025434	0.032073	0.030922	0.0175	0.005776
	0.298333	0.008563	0.009314	0.045851	0.015055	0.003351	0.014375
	0.299167	0.012095	0.013145	0.027667	0.029473	0.01582	0.012406
	0.3	0.013072	0.004956	0.020542	0.028481	0.01722	0.007598
	0.300833	0.011148	0.02028	0.033774	0.023499	0.016483	0.006617
	0.301667	0.016546	0.011259	0.009111	0.022488	0.011659	0.011968
	0.3025	0.00738	0.028047	0.022553	0.018735	0.00956	0.009475
	0.303333	0.012572	0.010884	0.020952	0.056688	0.015334	0.007304
	0.304167	0.006547	0.000187	0.014349	0.031787	0.031737	0.006502
	0.305	0.001976	0.041977	-0.00329	0.028927	0.012292	0.009833
	0.305833	0.011033	0.027192	0.031776	0.034082	0.013692	0.011498
	0.306667	0.009723	0.030624	0.028337	0.035867	0.001576	0.007368
	0.3075	0.014203	0.009419	0.01667	0.020393	0.018442	0.010351
	0.308333	0.008098	0.023337	0.005548	0.021285	0.016498	0.010523
	0.309167	0.003193	-0.00043	0.028039	0.039629	0.01814	0.007419
	0.31	0.003113	0.044214	0.026029	0.016704	0.009287	0.003823
	0.310833	0.002694	0.036084	0.024303	0.028235	0.00889	0.014644
	0.311667	0.016322	0.025938	0.031788	0.035694	0.018185	0.009174
	0.3125	0.010522	0.012582	0.028921	0.028599	0.009206	0.007605
	0.313333	0.006892	0.01072	0.006827	0.032761	0.011166	0.006048
	0.314167	0.000132	0.024415	0.036467	0.032069	0.021035	0.007649
	0.315	0.001717	0.024579	0.023186	0.040949	0.011806	0.007621
	0.315833	0.009965	0.039388	0.024316	0.03665	0.010819	0.006153
	0.316667	0.002091	0.022728	-0.01185	0.018398	0.011939	0.010792
	0.3175	0.010682	0.032335	0.014969	0.027151	0.010731	0.008199
	0.318333	0.014525	0.033483	0.037088	0.038299	-0.00023	0.01184
	0.319167	0.011532	0.016999	0.028002	0.033781	0.009914	0.010491
	0.32	0.009781	0.024263	0.02943	0.033171	0.021867	0.007921
	0.320833	0.014754	0.034479	0.02727	0.030056	0.022648	0.003289
	0.321667	0.006163	0.033834	0.025272	0.035148	0.027045	0.006217
	0.3225	0.013336	0.030121	0.008726	0.035266	0.006688	0.010862
	0.323333	0.014887	0.031866	0.015788	0.039529	0.007137	0.00944
	0.324167	0.016282	0.027649	0.013604	0.02073	0.014767	0.009782
	0.325	0.014576	0.030484	0.006268	0.026295	0.01325	0.012924
	0.325833	0.015823	0.007322	-0.00393	0.033308	0.009	0.00593
	0.326667	0.000718	0.027649	0.037125	0.019036	0.023208	0.009347
	0.3275	0.012911	0.033178	0.042686	0.050331	0.014104	0.00607
	0.328333	0.014169	0.023888	0.029802	0.033408	0.021617	0.010574
	0.329167	0.005927	0.021674	0.016235	0.034984	0.024327	0.009695
	0.33	0.004394	0.023279	0.029939	0.026094	0.000795	0.010936
	0.330833	0.01356	0.027836	0.031689	0.028226	0.021381	0.010277
	0.331667	0.006036	0.016484	0.036592	0.037379	0.005266	0.01051
	0.3325	0.015243	0.025915	0.015056	0.015192	0.016557	0.002711
	0.333333	0.012675	0.022681	0.037436	0.027761	0.018818	0.011412
	0.334167	0.010418	0.035732	0.025061	0.042698	0.024018	0.006
	0.335	0.012348	0.042422	0.021138	0.039747	0.025896	0.010491
	0.335833	0.012492	0.037033	0.024663	0.026705	0.020262	0.011441
	0.336667	0.020699	0.039716	0.039173	0.036905	0.015305	0.014807
	0.3375	0.010809	0.018721	0.031254	0.041159	0.017728	0.011904
	0.338333	0.009143	0.013707	0.019065	0.024765	0.015813	0.012774
	0.339167	0.008988	0.021193	0.038019	0.023754	0.010297	0.008263
	0.34	0.008816	0.042234	0.029864	0.033954	0.020998	0.01262
	0.340833	0.008856	0.035955	0.022355	0.019792	0.022235	0.015746
	0.341667	0.010441	0.027953	0.035971	0.036031	0.019481	0.008768
	0.3425	0.017551	0.026536	0.042723	0.047034	0.015894	0.010878
	0.343333	0.018568	0.020174	0.012388	0.036568	0.017404	0.014532
	0.344167	0.010947	0.032417	0.024179	0.032616	0.019982	0.008477
	0.345	0.017299	0.030624	0.040576	0.037115	0.019135	0.004987
	0.345833	0.012802	0.022798	0.029467	0.034774	0.017404	0.015091
	0.346667	0.016885	0.028223	0.040986	0.045403	0.018737	0.014503
	0.3475	0.016868	0.038333	0.025743	0.032816	0.016358	0.011287
	0.348333	0.015421	0.011528	0.023608	0.0146	0.013324	0.018559
	0.349167	0.016202	0.027344	0.03828	0.047616	0.016881	0.011463
	0.35	0.015691	0.018815	0.05274	0.044529	0.01599	0.011827
	0.350833	0.015461	0.03155	0.034159	0.039592	0.017735	0.009302
	0.351667	0.016954	0.049885	0.028772	0.031878	0.01132	0.010533
	0.3525	0.008718	0.0377	0.056489	0.045239	0.0381	0.010549
	0.353333	0.01932	0.034022	0.025507	0.038982	0.032657	0.009245
	0.354167	0.015363	0.01844	0.042698	0.033016	0.018862	0.009798
	0.355	0.02461	0.029945	0.018643	0.028553	0.010017	0.011092
	0.355833	0.021509	0.019541	0.030038	0.038727	0.014811	0.010859
	0.356667	0.025224	0.020994	0.016111	0.041742	0.017485	0.011287
	0.3575	0.012061	0.02479	0.044051	0.041141	0.018943	0.012722
	0.358333	0.0153	0.035275	0.079216	0.03451	0.023473	0.013439
	0.359167	0.020791	0.02595	0.055731	0.046059	0.01149	0.006882
	0.36	0.014301	0.034596	0.047018	0.045066	0.024445	0.014033
	0.360833	0.008288	0.04289	0.040936	0.046879	0.008337	0.013141
	0.361667	0.01151	0.053481	0.031552	0.044292	0.020623	0.010184
	0.3625	0.010303	0.047752	0.039149	0.057162	0.018943	0.019439
	0.363333	0.021256	0.038884	0.040415	0.034255	0.022847	0.01068
	0.364167	0.019119	0.03203	0.040415	0.054693	0.024548	0.007611
	0.365	0.017006	0.032803	0.048768	0.036104	0.029571	0.010734
	0.365833	0.009425	0.035416	0.053969	0.051624	0.018678	0.013646
	0.366667	0.013382	0.046229	0.030534	0.052371	0.021013	0.01513
	0.3675	0.015633	0.03756	0.039757	0.031641	0.037621	0.012515
	0.368333	0.024018	0.0448	0.068355	0.037507	0.01627	0.012722
	0.369167	0.012934	0.046745	0.0513	0.04227	0.014745	0.012524
	0.37	0.014955	0.042598	0.040998	0.050176	0.020372	0.016964
	0.370833	0.010746	0.023935	0.055235	0.045239	0.03427	0.021916
	0.371667	0.01441	0.042902	0.048855	0.053209	0.030867	0.013924
	0.3725	0.021692	0.031585	0.024626	0.050859	0.020402	0.015599
	0.373333	0.015978	0.043629	0.053882	0.041286	0.022847	0.018774
	0.374167	0.017787	0.043535	0.036232	0.040767	0.033239	0.011642
	0.375	0.013801	0.040442	0.046906	0.050312	0.020556	0.011898
	0.375833	0.021997	0.043066	0.031192	0.056151	0.02119	0.008318
	0.376667	0.020825	0.064588	0.046447	0.040275	0.023303	0.010859
	0.3775	0.016207	0.038181	0.040588	0.053136	0.028238	0.008177
	0.378333	0.010447	0.041555	0.04209	0.04727	0.014495	0.007697
	0.379167	0.025873	0.024439	0.042475	0.0483	0.032584	0.012646
	0.38	0.016747	0.026477	0.060969	0.050312	0.019628	0.017498
	0.380833	0.012945	0.019787	0.047514	0.039456	0.016505	0.012454
	0.381667	0.018803	0.048748	0.040005	0.042917	0.026404	0.015689
	0.3825	0.012302	0.036611	0.0389	0.045859	0.024209	0.009571
	0.383333	0.017569	0.040102	0.039297	0.056351	0.036016	0.013093
	0.384167	0.018252	0.038064	0.047812	0.04268	0.026831	0.015168
	0.385	0.022864	0.050939	0.046521	0.046442	0.021138	0.015513
	0.385833	0.020613	0.018604	0.054627	0.049666	0.028776	0.015593
	0.386667	0.021457	0.038977	0.061528	0.040931	0.022103	0.014551
	0.3875	0.011682	0.0295	0.065736	0.044747	0.020512	0.015996
	0.388333	0.018579	0.029898	0.013269	0.036022	0.021654	0.015996
	0.389167	0.011653	0.031737	0.036889	0.035366	0.030315	0.008445
	0.39	0.012428	0.035838	0.023248	0.04023	0.018678	0.014433
	0.390833	0.004698	0.033026	0.047291	0.057417	0.031641	0.012754
	0.391667	0.025914	0.025786	0.018035	0.052389	0.035139	0.016168
	0.3925	0.014283	0.026676	0.033501	0.041523	0.021882	0.012141
	0.393333	0.014766	0.018241	0.025631	0.045339	0.03469	0.011722
	0.394167	0.022623	0.020713	0.033476	0.0486	0.029637	0.014612
	0.395	0.017626	0.030331	0.03293	0.040039	0.029917	0.010939
	0.395833	0.024558	0.015066	0.046546	0.047343	0.033917	0.010641
	0.396667	0.015208	0.042445	0.035772	0.035375	0.02446	0.014669
	0.3975	0.015283	0.020057	0.032508	0.044611	0.037069	0.010961
	0.398333	0.020762	0.036752	0.029876	0.050094	0.018958	0.015411
	0.399167	0.010895	0.018264	0.053348	0.045221	0.025999	0.015094
	0.4	0.023157	0.049076	0.038528	0.042398	0.035677	0.006198
	0.400833	0.013445	0.031491	0.045876	0.050923	0.024637	0.015235
	0.401667	-0.00044	0.052579	0.045553	0.06606	0.030264	0.014835
	0.4025	0.008931	0.043148	0.033389	0.037051	0.023038	0.006646
	0.403333	0.017965	0.033682	0.02259	0.026595	0.015143	0.011278
	0.404167	0.007288	0.012864	0.023546	0.036068	0.022898	0.008938
	0.405	0.01047	0.018487	0.042326	0.044902	0.027656	0.014573
	0.405833	0.014749	0.033952	0.03576	0.046624	0.014981	0.013665
	0.406667	0.020532	0.036295	0.023459	0.055376	0.021749	0.015644
	0.4075	0.019854	0.005436	0.035363	0.048919	0.019223	0.008903
	0.408333	0.015271	0.042316	0.034109	0.042607	0.025822	0.007921
	0.409167	0.015599	0.053388	0.03216	0.046059	0.024335	0.014084
	0.41	0.001981	0.016706	0.029591	0.042325	0.03399	0.017597
	0.410833	0.019493	0.032147	0.04106	0.030475	0.025204	0.011137
	0.411667	0.019877	0.031702	0.039062	0.044192	0.033924	0.018326
	0.4125	0.005548	0.042152	0.032719	0.040458	0.009295	0.008979
	0.413333	0.0124	0.002413	0.028834	0.039019	0.017014	0.012128
	0.414167	0.015116	0.040079	0.026575	0.039274	0.033725	0.009858
	0.415	0.014795	0.030531	0.050605	0.031942	0.031059	0.00858
	0.415833	0.017172	0.036412	0.05243	0.042051	0.032871	0.009296
	0.416667	0.012842	0.014574	0.025557	0.041177	0.020961	0.008573
	0.4175	0.012469	0.032182	0.044982	0.036723	0.016012	0.009286
	0.418333	0.00788	0.048233	0.024998	0.049056	0.028017	0.016015
	0.419167	0.019544	0.02479	0.041445	0.043873	0.010525	0.01076
	0.42	0.011521	0.03435	0.05058	0.044647	0.03016	0.014401
	0.420833	0.006955	0.025575	0.028052	0.048555	0.022736	0.01051
	0.421667	0.011768	0.027531	0.02485	0.035995	0.024364	0.006291
	0.4225	0.010562	0.036845	0.038478	0.019919	0.029453	0.010523
	0.423333	0.011326	0.011657	0.047092	0.051314	0.020188	0.012227
	0.424167	0.019619	0.041051	0.027059	0.052453	0.019783	0.011652
	0.425	0.010137	0.027777	0.000596	0.05064	0.023834	0.016293
	0.425833	0.017333	0.046604	0.019599	0.053664	0.021536	0.014819
	0.426667	0.007512	0.04446	0.027903	0.038718	0.016262	0.010741
	0.4275	0.016661	0.028434	0.037982	0.036204	0.024195	0.013758
	0.428333	0.012802	0.021791	0.040278	0.038982	0.030705	0.010408
	0.429167	0.004015	0.006865	0.031155	0.041769	0.02228	0.00608
	0.43	0.014961	0.029113	0.037349	0.030885	0.021226	0.012882
	0.430833	0.015524	0.036892	0.039471	0.061333	0.01353	0.014998
	0.431667	0.012928	0.032944	0.029194	0.027324	0.023893	0.015427
	0.4325	0.003423	0.027625	0.040998	0.032069	0.020873	0.011786
	0.433333	0.010223	0.026723	0.034345	0.036077	0.025999	0.012339
	0.434167	0.009591	0.025188	0.028884	0.048946	0.025174	0.006962
	0.435	0.028222	0.02199	0.010861	0.044474	0.021742	0.008465
	0.435833	0.0182	0.01591	0.019798	0.027388	0.013206	0.007803
	0.436667	0.012118	0.033799	0.016583	0.048983	0.014767	0.006639
	0.4375	0.008586	0.027543	0.0442	0.044265	0.013294	0.01504
	0.438333	0.016971	0.037267	0.024502	0.042079	0.025439	0.011495
	0.439167	0.015518	0.040196	0.038156	0.036113	0.020269	0.003698
	0.44	0.005806	0.01885	0.009346	0.031504	0.027428	0.006473
	0.440833	0.010562	0.036552	0.011829	0.030803	0.026957	0.007311
	0.441667	0.017373	0.02568	0.010786	0.039611	0.028039	0.010763
	0.4425	0.012641	0.025095	0.053745	0.046961	0.022162	0.013285
	0.443333	0.011802	0.024462	0.004493	0.034965	0.022258	0.013017
	0.444167	0.010148	0.023736	0.015652	0.043381	0.01747	0.014944
	0.445	0.004451	0.019483	0.030683	0.05217	0.016984	0.006729
	0.445833	0.001028	0.006795	0.028164	0.028608	0.015408	0.01457
	0.446667	0.018694	0.031444	0.026426	0.04932	0.024924	0.007109
	0.4475	0.012405	0.049709	0.037485	0.036195	0.020387	0.013001
	0.448333	0.015518	0.027274	0.017204	0.033818	0.017897	0.009839
	0.449167	0.005249	0.011153	0.033774	0.025284	0.011571	0.012691
	0.45	0.004083	0.025294	0.046931	0.052781	0.023075	0.013637
	0.450833	0.000689	0.038708	0.044337	0.042971	0.023664	0.007713
	0.451667	0.004141	0.024497	0.016347	0.027133	0.023944	0.005463
	0.4525	0.009815	0.036271	0.042463	0.018189	0.020932	0.009714
	0.453333	0.008977	0.013777	0.009284	0.03921	0.015231	0.016418
	0.454167	0.011532	0.019928	0.044535	0.035967	0.021573	0.013336
	0.455	0.012331	0.01796	0.035959	0.038927	0.017765	0.010926
	0.455833	0.007041	0.021791	0.039583	0.039693	0.00956	0.01154
	0.456667	0.006249	0.030367	0.024105	0.027879	0.019879	0.00623
	0.4575	0.017063	0.016507	0.045888	0.02583	0.018965	0.00913
	0.458333	0.012463	0.035896	0.01734	0.028799	0.009914	0.00483
	0.459167	0.004221	0.019752	0.041569	0.03329	0.021963	0.011533
	0.46	0.011802	0.028949	-0.00235	0.037616	0.022287	0.008206
	0.460833	0.011073	0.017843	0.031056	0.024373	0.011608	0.015699
	0.461667	0.006312	0.024849	0.02943	0.031523	0.022994	0.007976
	0.4625	0.006375	0.038204	0.018383	0.035166	0.021499	0.007221
	0.463333	0.018585	0.026887	0.031912	0.047225	0.022574	0.005102
	0.464167	0.00541	0.011188	0.020294	0.036541	0.013574	0.011447
	0.465	0.009764	0.016226	0.039235	0.040093	0.032701	0.00671
	0.465833	0.015013	0.029546	0.027034	0.046733	0.019982	0.014567
	0.466667	0.003986	0.0168	0.033948	0.045931	0.020534	0.009436
	0.4675	0.006857	0.02766	0.032508	0.0389	0.022839	0.010456
	0.468333	0.010556	0.017585	0.013418	0.037652	0.010304	0.009737
	0.469167	0.005835	0.036084	0.021995	0.027397	0.01518	0.011501
	0.47	0.015714	0.018218	0.043108	0.04983	0.003462	0.016188
	0.470833	0.016116	0.017339	0.027977	0.030202	0.018833	0.01012
	0.471667	0.007191	0.044238	0.019028	0.048099	0.02611	0.010594
	0.4725	0.007185	0.044671	0.018718	0.038427	0.023399	0.012195
	0.473333	0.009729	0.035135	0.033762	0.024992	0.011026	0.010104
	0.474167	0.005347	0.040735	0.022504	0.022433	0.028371	0.010721
	0.475	0.001826	0.020619	0.027568	0.035257	0.020593	0.009114
	0.475833	0.015099	0.020865	0.025185	0.046214	0.025646	0.008695
	0.476667	0.011946	0.027496	0.027903	0.03574	0.023723	0.011716
	0.4775	-0.00323	0.023536	0.040204	0.046751	0.016027	0.006006
	0.478333	0.004681	0.03039	-0.00294	0.03911	0.01297	0.009635
	0.479167	0.019378	0.016847	0.048036	0.042243	0.017713	0.008743
	0.48	0.009327	0.031667	0.029517	0.037507	0.022523	0.010104
	0.480833	0.012859	0.03046	0.017402	0.039765	0.018059	0.015782
	0.481667	0.010826	0.032932	0.038726	0.038609	0.008161	0.009929
	0.4825	0.015731	0.019272	0.051263	0.035894	0.021948	0.00718
	0.483333	0.000253	0.031655	0.031639	0.037379	0.021911	0.012185
	0.484167	0.016173	0.00765	0.021175	0.022606	0.020527	0.011511
	0.485	0.002665	0.033612	0.040415	0.036751	0.030345	0.007352
	0.485833	0.001442	0.02766	0.035152	0.046196	0.032053	0.01216
	0.486667	0.006886	0.028562	0.02871	0.040339	0.023082	0.012949
	0.4875	0.013617	0.014047	0.017104	0.03339	0.027885	0.010018
	0.488333	0.011975	0.033448	0.016583	0.030676	0.022096	0.012473
	0.489167	0.011268	0.002847	0.041457	0.047234	0.014568	0.013707
	0.49	0.000971	0.027133	0.018569	0.035448	0.015526	0.006048
	0.490833	0.014123	0.022552	0.012388	0.043718	0.010481	0.013538
	0.491667	0.015076	0.033623	0.042475	0.040394	0.019864	0.012585
	0.4925	0.001361	0.016144	0.031974	0.037998	0.016631	0.011185
	0.493333	0.001396	0.038321	0.024924	0.021559	0.011652	0.01045
	0.494167	0.012963	0.018675	0.017315	0.033235	0.015717	0.009986
	0.495	0.003119	0.014808	0.051797	0.037324	0.023259	0.005553
	0.495833	0.011636	0.028574	0.022305	0.045922	0.018803	0.00983
	0.496667	0.017701	0.019003	0.00844	0.041405	0.02552	0.01224
	0.4975	0.009482	0.024239	0.01703	0.040485	0.023812	0.011358
	0.498333	0.021193	0.016378	0.019053	0.038272	0.001834	0.012537
	0.499167	0.011854	0.045714	0.039173	0.026231	0.011983	0.013423
	0.5	0.001855	0.030952	0.019537	0.053336	0.01448	0.011668
	0.500833	0.004198	0.015394	0.027531	0.036131	0.014539	0.007301
	0.501667	-0.00363	0.027192	0.04137	0.036541	0.032053	0.008685
	0.5025	0.010958	0.027895	0.035611	0.031213	0.031147	0.004974
	0.503333	0.013112	0.007814	0.023894	0.033654	0.017536	0.014714
	0.504167	0.008644	0.024778	0.009793	0.037133	0.013397	0.015746
	0.505	0.005025	0.043898	0.026302	0.036933	0.029453	0.012694
	0.505833	0.012543	0.009548	0.03257	0.035275	0.023274	0.01169
	0.506667	0.010516	0.006244	0.035661	0.042051	0.031575	0.003615
	0.5075	0.009442	0.013508	0.025383	0.038636	0.034034	0.011306
	0.508333	0.013388	0.019811	0.059219	0.035967	0.018516	0.013566
	0.509167	0.007621	0.017526	0.01379	0.021467	0.017257	0.017616
	0.51	0.004589	0.027438	0.046335	0.045039	0.014517	0.011537
	0.510833	-0.00408	0.027567	0.035412	0.039611	0.018258	0.011262
	0.511667	0.006633	0.017128	0.015317	0.035894	0.015622	0.007474
	0.5125	0.012342	0.02841	0.022168	0.04503	0.026979	0.012441
	0.513333	0.014542	0.014949	0.024775	0.034483	0.015798	0.01161
	0.514167	0.010166	0.021088	0.026873	0.033253	0.033821	0.012016
	0.515	0.007805	0.025305	0.035028	0.027196	0.019974	0.007266
	0.515833	0.000781	0.041719	0.011047	0.032515	0.02611	0.011354
	0.516667	0.008385	0.040993	0.019624	0.044429	0.014311	0.010178
	0.5175	-0.00043	0.015582	0.035263	0.036414	0.010606	0.010133
	0.518333	0.007908	0.003737	0.025681	0.028062	0.031236	0.013355
	0.519167	0.00661	0.021135	0.021424	0.045567	0.012469	0.009983
	0.52	0.008282	0.025364	0.010588	0.030193	0.021735	0.010939
	0.520833	0.011527	0.014105	0.021622	0.034792	0.025321	0.007333
	0.521667	0.019108	0.051091	0.03216	0.050495	0.023664	0.007902
	0.5225	0.012618	0.023747	0.043344	0.036159	0.029571	0.01301
	0.523333	0.018126	0.034162	0.029157	0.051123	0.02502	0.013972
	0.524167	0.016879	0.043664	0.032111	0.02573	0.017021	0.010961
	0.525	0.001292	0.03148	0.031416	0.035721	0.025638	0.010462
	0.525833	0.008822	0.031374	0.017253	0.046669	0.015533	0.010926
	0.526667	-0.00325	0.019694	0.019636	0.038745	0.0187	0.005153
	0.5275	0.011389	0.023712	0.022032	0.040494	0.0123	0.008305
	0.528333	0.003503	0.015195	0.033861	0.020165	0.026014	0.012825
	0.529167	0.008942	0.030085	0.021759	0.037242	0.022	0.014615
	0.53	0.00491	0.029757	0.034419	0.043099	0.022744	0.009692
	0.530833	0.016811	0.015921	0.01703	0.048855	0.02921	0.010165
	0.531667	0.007616	0.020092	0.037535	0.021386	0.022287	0.009989
	0.5325	0.004078	0.033389	0.009967	0.025366	0.017257	0.008388
	0.533333	0.012239	0.028246	0.038441	0.041705	0.017942	0.008289
	0.534167	0.013594	0.026184	0.044014	0.045822	0.020571	0.01075
	0.535	0.009166	0.012946	0.027208	0.029555	0.025093	0.010578
	0.535833	0.014818	0.020584	0.023174	0.038563	0.025351	0.013966
	0.536667	0.01623	0.039844	0.0336	0.054575	0.013419	0.010136
	0.5375	0.002699	0.025856	0.018792	0.058182	0.024732	0.012329
	0.538333	0.004761	0.020619	0.028027	0.048309	0.023488	0.00639
	0.539167	0.010424	0.029886	0.027071	0.022788	0.021514	0.01371
	0.54	0.011125	0.003925	0.020815	0.029364	0.020895	0.011616
	0.540833	0.009809	0.020455	0.034059	0.046114	0.016579	0.010715
	0.541667	0.008104	0.024216	0.033501	0.047024	0.025299	0.013387
	0.5425	0.017287	0.039962	0.052169	0.042106	0.028253	0.011821
	0.543333	0.009913	0.036318	0.029665	0.029519	0.023723	0.017553
	0.544167	0.010464	0.011669	0.01209	0.039119	0.008868	0.013544
	0.545	0.001614	0.035603	0.027059	0.051014	0.021801	0.01238
	0.545833	0.006892	0.017339	0.038441	0.032634	0.021388	0.010785
	0.546667	0.011567	0.027637	0.044846	0.037834	0.03002	0.013713
	0.5475	0.00417	0.020818	0.002284	0.048254	0.009015	0.005997
	0.548333	0.012055	0.030859	0.03113	0.039447	0.036634	0.007518
	0.549167	0.011647	0.029546	0.03257	0.034173	0.01339	0.009516
	0.55	0.008827	0.017644	0.043828	0.029646	0.018354	0.006857
	0.550833	0.003004	0.038169	0.027245	0.044256	0.029534	0.003487
	0.551667	0.006559	0.025598	0.043394	0.038663	0.030006	0.01061
	0.5525	0.008414	0.029746	0.028809	0.034273	0.019046	0.014334
	0.553333	0.002527	0.01441	0.049836	0.036623	0.020158	0.014561
	0.554167	0.006806	0.038228	0.030199	0.038782	0.019776	0.009187
	0.555	0.013072	0.018194	0.030969	0.034829	0.022471	0.012601
	0.555833	0.014789	0.039235	0.04075	0.046123	0.024114	0.013467
	0.556667	0.011756	0.022423	0.026736	0.040075	0.021558	0.006422
	0.5575	0.012986	0.032171	0.033637	0.033882	0.033239	0.007467
	0.558333	0.016558	0.016695	0.033588	0.029993	0.018052	0.00928
	0.559167	0.010028	0.036857	0.034817	0.031113	0.028466	0.015695
	0.56	0.014312	0.01953	0.023459	0.05115	0.021668	0.009203
	0.560833	0.014192	0.031737	0.009471	0.038263	0.020733	0.011795
	0.561667	0.020739	0.018839	0.029603	0.046205	0.032598	0.013637
	0.5625	-0.0049	0.029875	0.049414	0.033536	0.030352	0.010405
	0.563333	0.016443	0.025692	0.021846	0.032561	0.025042	0.008874
	0.564167	0.00108	0.01468	0.035959	0.043308	0.029881	0.00709
	0.565	0.013818	0.01072	0.022106	0.025739	0.019643	0.008513
	0.565833	0.003124	0.011282	0.039322	0.033472	0.01462	0.009746
	0.566667	0.002625	0.028797	0.015751	0.047844	0.014863	0.016808
	0.5675	0.014657	0.029312	0.018395	0.031422	0.029269	0.014749
	0.568333	0.008764	0.032452	0.023	0.030985	0.010517	0.008899
	0.569167	0.01704	0.030402	0.023559	0.042662	0.021646	0.011581
	0.57	0.010378	0.016203	0.049091	0.035585	0.024563	0.012655
	0.570833	0.004807	0.019155	0.030882	0.040895	0.027303	0.011348
	0.571667	0.01418	0.021451	0.034494	0.032907	0.025299	0.014458
	0.5725	0.011762	0.027531	0.023248	0.050659	0.026124	0.013119
	0.573333	0.018269	0.016788	0.028772	0.044884	0.022206	0.016952
	0.574167	0.016862	0.034584	0.03859	0.033608	0.024018	0.013784
	0.575	0.013945	0.016121	0.04029	0.037151	0.025432	0.007573
	0.575833	0.008632	0.030425	0.009446	0.045604	0.028326	0.012601
	0.576667	0.015467	0.020116	0.012375	0.038745	0.030639	0.008103
	0.5775	0.015984	0.012899	0.020319	0.041614	0.014914	0.010331
	0.578333	6.32e-05	0.021264	0.040228	0.037142	0.021411	0.008445
	0.579167	0.020934	0.024919	0.020369	0.049338	0.022699	0.010613
	0.58	0.009028	0.046839	0.040315	0.037452	0.019194	0.014874
	0.580833	0.008598	0.024228	0.040948	0.039456	0.017713	0.012141
	0.581667	0.014301	0.033354	0.03082	0.042416	0.017595	0.009145
	0.5825	0.013169	0.028726	0.040092	0.061533	0.017161	0.008241
	0.583333	0.017747	0.03442	0.024092	0.044638	0.032363	0.009603
	0.584167	0.009057	0.02042	0.033935	0.053109	0.030345	0.015043
	0.585	0.02036	0.030905	0.057705	0.049575	0.014421	0.01098
	0.585833	0.003969	0.010977	0.034233	0.041678	0.025425	0.013365
	0.586667	0.01167	0.018991	0.035487	0.041633	0.021138	0.018496
	0.5875	0.01124	0.024626	0.046857	0.046159	0.03103	0.009676
	0.588333	0.015961	0.022798	0.036343	0.054903	0.024062	0.011418
	0.589167	0.008868	0.019869	0.035586	0.044811	0.028238	0.01309
	0.59	0.009832	0.011446	0.036455	0.042616	0.033254	0.013208
	0.590833	0.003492	0.020654	0.054589	0.036222	0.02348	0.010795
	0.591667	0.017597	0.023056	0.008676	0.044538	0.019783	0.018981
	0.5925	0.008	0.017093	0.02264	0.060896	0.026389	0.011575
	0.593333	0.022749	0.030624	0.026053	0.039729	0.02664	0.011674
	0.594167	0.006995	0.014234	0.027332	0.039565	0.020107	0.007176
	0.595	0.002785	0.034678	0.027791	0.051496	0.034977	0.012828
	0.595833	0.018292	0.041742	0.041904	0.041432	0.032959	0.010063
	0.596667	0.016506	0.0252	0.040688	0.04676	0.021941	0.011195
	0.5975	0.016627	0.035767	0.021213	0.063091	0.024276	0.015817
	0.598333	0.005456	0.016531	0.019264	0.043208	0.021639	0.016773
	0.599167	0.011975	0.021639	0.030435	0.058337	0.029269	0.010993
	0.6	0.014226	0.030554	0.042028	0.054311	0.029498	0.009347
	0.600833	0.018195	0.01591	0.031589	0.031422	0.017831	0.014247
	0.601667	0.017115	0.021697	0.017837	0.046013	0.016307	0.008081
	0.6025	0.014818	0.024743	0.052802	0.034619	0.027008	0.015376
	0.603333	0.01124	0.025024	0.035661	0.049465	0.022103	0.015337
	0.604167	0.009924	0.03394	0.036604	0.033481	0.024018	0.017601
	0.605	0.003773	0.014773	0.035499	0.043345	0.013552	0.009401
	0.605833	0.008282	0.005436	0.041817	0.051588	0.027723	0.011182
	0.606667	0.015518	0.016718	0.044225	0.05779	0.030728	0.011322
	0.6075	0.01074	0.046944	0.046385	0.047899	0.038704	0.005994
	0.608333	0.00823	0.038661	0.046819	0.053946	0.03891	0.010798
	0.609167	0.017827	0.043582	0.044598	0.040066	0.017691	0.013765
	0.61	0.009563	0.020455	0.053361	0.043782	0.02376	0.015408
	0.610833	0.008632	0.013895	0.021945	0.058901	0.034366	0.016594
	0.611667	0.012291	0.038626	0.046646	0.04125	0.029917	0.012531
	0.6125	0.008868	0.031081	0.045044	0.043245	0.030124	0.008461
	0.613333	0.005203	0.030577	0.033029	0.037816	0.02091	0.007813
	0.614167	0.018608	0.014445	0.040402	0.041869	0.024467	0.011722
	0.615	0.015599	0.018405	0.03041	0.057225	0.0298	0.015644
	0.615833	0.021509	0.033413	0.025867	0.050121	0.034381	0.016367
	0.616667	0.006002	0.037044	0.042016	0.030858	0.02225	0.012905
	0.6175	0.017287	0.014855	0.038615	0.034428	0.032259	0.010498
	0.618333	0.015673	0.025212	0.034668	0.045194	0.024025	0.013164
	0.619167	0.014944	0.018136	0.049836	0.066561	0.0277	0.011479
	0.62	0.009568	0.025376	0.039024	0.039356	0.026699	0.01106
	0.620833	0.02202	0.021639	0.029107	0.035175	0.020556	0.008308
	0.621667	0.012003	0.03729	0.040142	0.036541	0.017529	0.012508
	0.6225	0.012675	0.024474	0.02516	0.032916	0.020195	0.011757
	0.623333	0.017167	0.018546	0.036393	0.045139	0.032186	0.014561
	0.624167	0.013089	0.033705	0.067114	0.058774	0.031346	0.015961
	0.625	0.015518	0.022236	0.059803	0.04891	0.035581	0.01232
	0.625833	0.009212	0.018569	0.053733	0.051451	0.032473	0.014481
	0.626667	0.019338	0.06283	0.048805	0.035986	0.021749	0.010232
	0.6275	0.014456	0.021486	0.029243	0.054702	0.03072	0.010498
	0.628333	0.022146	0.018827	0.020915	0.036022	0.0187	0.010875
	0.629167	0.01221	0.025973	0.022392	0.040212	0.030028	0.015925
	0.63	0.018401	0.037607	0.029814	0.039738	0.017235	0.012304
	0.630833	0.016322	0.034631	0.032818	0.054447	0.024217	0.013116
	0.631667	0.014938	0.033647	0.036616	0.05412	0.022015	0.005354
	0.6325	0.015444	0.018346	0.058822	0.040221	0.030676	0.011907
	0.633333	0.011487	0.040219	0.01626	0.040703	0.025513	0.008049
	0.634167	0.019338	0.024931	0.05598	0.040084	0.033445	0.010306
	0.635	0.01248	0.020045	0.027655	0.04503	0.029284	0.013867
	0.635833	0.025948	0.039141	0.059468	0.045157	0.025903	0.017083
	0.636667	0.017684	0.002823	0.034308	0.055914	0.019547	0.012444
	0.6375	0.013525	0.031034	0.049972	0.041505	0.033755	0.015408
	0.638333	0.006559	0.032358	0.021759	0.041305	0.02647	0.0173
	0.639167	0.01476	0.035721	0.041519	0.044975	0.026014	0.005882
	0.64	0.016523	0.019799	0.041854	0.054174	0.030956	0.016009
	0.640833	0.02214	0.014469	0.031242	0.046278	0.028732	0.016456
	0.641667	0.011808	0.029488	0.050704	0.049802	0.038137	0.01667
	0.6425	0.014691	0.023361	0.051697	0.045849	0.02703	0.016437
	0.643333	0.0267	0.0321	0.049426	0.042234	0.030882	0.014209
	0.644167	0.014289	0.034608	0.05845	0.062034	0.039139	0.012758
	0.645	0.014795	0.022084	0.037324	0.040084	0.031479	0.013566
	0.645833	0.01248	0.032042	0.028958	0.059949	0.028275	0.012438
	0.646667	0.00603	0.017597	0.044622	0.048054	0.030477	0.014027
	0.6475	0.015352	0.029359	0.04538	0.04819	0.023392	0.012253
	0.648333	0.011016	0.030636	0.049935	0.056761	0.023569	0.014551
	0.649167	0.012256	0.038837	0.025768	0.056579	0.028835	0.010562
	0.65	0.015668	0.025387	0.039347	0.051843	0.033327	0.017242
	0.650833	0.01893	0.054524	0.041395	0.038008	0.043248	0.015625
	0.651667	0.013106	0.024731	0.04281	0.039264	0.038373	0.009286
	0.6525	0.020256	0.035744	0.066903	0.052034	0.039301	0.012662
	0.653333	0.008816	0.034736	0.04708	0.056123	0.026021	0.015021
	0.654167	0.020785	0.024333	0.039372	0.054748	0.039389	0.016415
	0.655	0.015501	0.036705	0.048805	0.048709	0.027347	0.012221
	0.655833	0.022399	0.052427	0.023844	0.046387	0.027369	0.013883
	0.656667	0.018177	0.045819	0.030125	0.048682	0.036833	0.010993
	0.6575	0.014582	0.040231	0.054987	0.057854	0.036126	0.012812
	0.658333	0.016087	0.025446	0.043753	0.044001	0.040339	0.014982
	0.659167	0.013767	0.041461	0.050965	0.058837	0.021035	0.015814
	0.66	0.011699	0.032124	0.037535	0.053109	0.029645	0.017946
	0.660833	0.012417	0.037372	0.044225	0.058592	0.030072	0.012598
	0.661667	0.018671	0.030577	0.044039	0.053373	0.035721	0.013192
	0.6625	0.021589	0.022494	0.056886	0.059238	0.025535	0.01146
	0.663333	0.018493	0.036365	0.036021	0.062107	0.042725	0.010274
	0.664167	0.009878	0.025177	0.040973	0.056897	0.026412	0.012761
	0.665	0.013198	0.022869	0.033315	0.054939	0.029439	0.011997
	0.665833	0.008443	0.042504	0.044846	0.04727	0.02857	0.017402
	0.666667	0.021773	0.037947	0.059629	0.058464	0.035692	0.016255
	0.6675	0.020113	0.015359	0.06967	0.051342	0.022346	0.01481
	0.668333	0.015409	0.030894	0.023186	0.049392	0.038564	0.014116
	0.669167	0.018407	0.037782	0.032347	0.045057	0.031155	0.004824
	0.67	0.018556	0.021369	0.055545	0.054047	0.035456	0.01629
	0.670833	0.022404	0.036131	0.04569	0.040949	0.024209	0.014087
	0.671667	0.015501	0.03121	0.05809	0.060422	0.029431	0.012668
	0.6725	0.017994	0.039669	0.035499	0.055504	0.035986	0.018355
	0.673333	0.0114	0.03558	0.055036	0.049547	0.035832	0.020046
	0.674167	0.021399	0.034748	0.032173	0.051843	0.032584	0.008538
	0.675	0.016834	0.041414	0.042773	0.061397	0.026957	0.01076
	0.675833	0.020308	0.040032	0.045392	0.047188	0.038652	0.016284
	0.676667	0.01267	0.031585	0.052479	0.05544	0.038402	0.019928
	0.6775	0.027671	0.03087	0.041308	0.069685	0.025542	0.015251
	0.678333	0.021658	0.041578	0.033364	0.049821	0.038903	0.017348
	0.679167	0.02411	0.045081	0.053323	0.056788	0.035382	0.014717
	0.68	0.019797	0.053774	0.050258	0.058218	0.038851	0.015158
	0.680833	0.015375	0.020643	0.058897	0.059211	0.033173	0.015193
	0.681667	0.013468	0.030648	0.030596	0.047717	0.037408	0.011485
	0.6825	0.015398	0.051091	0.063017	0.059876	0.030175	0.009778
	0.683333	0.025954	0.044519	0.037287	0.068273	0.028503	0.011764
	0.684167	0.019217	0.035393	0.064072	0.059694	0.045347	0.017476
	0.685	0.023823	0.036084	0.051288	0.059238	0.039544	0.016968
	0.685833	0.021376	0.043218	0.056824	0.056105	0.03002	0.013512
	0.686667	0.017999	0.051208	0.045206	0.056087	0.039345	0.015075
	0.6875	0.012199	0.027754	0.053671	0.051588	0.036303	0.012649
	0.688333	0.023639	0.032932	0.041023	0.055222	0.032422	0.012179
	0.689167	0.020808	0.046944	0.03643	0.05228	0.024637	0.010546
	0.69	0.025299	0.033366	0.058735	0.060632	0.044346	0.023006
	0.690833	0.019102	0.031819	0.070055	0.05126	0.043712	0.014477
	0.691667	0.017741	0.013813	0.049401	0.042562	0.045679	0.012288
	0.6925	0.022548	0.038111	0.070142	0.049739	0.038218	0.015673
	0.693333	0.019108	0.040805	0.042376	0.065076	0.036509	0.015302
	0.694167	0.021962	0.057183	0.057941	0.051824	0.028886	0.012847
	0.695	0.022605	0.031257	0.090287	0.052371	0.023922	0.019327
	0.695833	0.019763	0.045398	0.063241	0.065186	0.043049	0.016868
	0.696667	0.025845	0.039704	0.052951	0.054156	0.038638	0.015002
	0.6975	0.020297	0.044167	0.064122	0.051578	0.032812	0.020596
	0.698333	0.02013	0.053259	0.053137	0.059256	0.038873	0.01659
	0.699167	0.014835	0.020947	0.069211	0.060777	0.043175	0.017249
	0.7	0.029205	0.040641	0.062124	0.04932	0.034307	0.014583
	0.700833	0.015639	0.056644	0.074015	0.049903	0.042703	0.016747
	0.701667	0.025173	0.036224	0.072724	0.055549	0.048912	0.017169
	0.7025	0.02256	0.045901	0.06123	0.06014	0.036583	0.014845
	0.703333	0.018884	0.032346	0.051809	0.058728	0.037732	0.017367
	0.704167	0.014955	0.041965	0.062732	0.067363	0.04386	0.014861
	0.705	0.028067	0.044214	0.057122	0.051032	0.022022	0.014471
	0.705833	0.025776	0.063533	0.037796	0.062845	0.054399	0.016373
	0.706667	0.02156	0.057488	0.051722	0.066907	0.038505	0.010827
	0.7075	0.030772	0.054102	0.055632	0.06065	0.032584	0.017249
	0.708333	0.025661	0.03968	0.039521	0.056597	0.03866	0.016415
	0.709167	0.021084	0.049404	0.062819	0.057626	0.025822	0.023716
	0.71	0.036435	0.041215	0.069857	0.05922	0.041694	0.020561
	0.710833	0.024926	0.032932	0.060982	0.06126	0.037496	0.01893
	0.711667	0.018304	0.046124	0.058983	0.065486	0.041223	0.017319
	0.7125	0.024794	0.066439	0.07224	0.059375	0.03729	0.012208
	0.713333	0.031456	0.042328	0.060473	0.074239	0.039323	0.017047
	0.714167	0.028303	0.048596	0.080395	0.064785	0.050805	0.012751
	0.715	0.014978	0.030285	0.045913	0.05228	0.032687	0.012825
	0.715833	0.012331	0.019495	0.072811	0.048382	0.039963	0.016766
	0.716667	0.024024	0.052497	0.057395	0.054757	0.032083	0.013483
	0.7175	0.022427	0.048385	0.059604	0.069403	0.032237	0.014704
	0.718333	0.018579	0.053891	0.058611	0.056296	0.041245	0.017003
	0.719167	0.025288	0.046522	0.050866	0.049875	0.03606	0.01684
	0.72	0.032306	0.048854	0.043431	0.060659	0.029696	0.022018
	0.720833	0.0221	0.054008	0.062595	0.062645	0.039919	0.014813
	0.721667	0.021595	0.032897	0.064333	0.049065	0.031538	0.019522
	0.7225	0.017718	0.024474	0.064432	0.050668	0.045215	0.015743
	0.723333	0.031571	0.040196	0.059008	0.085606	0.043867	0.010977
	0.724167	0.018941	0.039505	0.055409	0.058218	0.042328	0.01698
	0.725	0.031255	0.069637	0.047936	0.058309	0.041886	0.017348
	0.725833	0.021612	0.053962	0.044126	0.068446	0.045126	0.021088
	0.726667	0.020394	0.060452	0.06015	0.062135	0.034108	0.015053
	0.7275	0.028601	0.048924	0.070428	0.054693	0.052293	0.021631
	0.728333	0.022491	0.043277	0.059418	0.067016	0.041046	0.017242
	0.729167	0.033299	0.056281	0.073444	0.054602	0.040008	0.020292
	0.73	0.031048	0.056551	0.053026	0.071498	0.056071	0.019371
	0.730833	0.035895	0.043652	0.06298	0.061023	0.043742	0.015011
	0.731667	0.020021	0.045995	0.077217	0.07597	0.044235	0.016574
	0.7325	0.023737	0.061296	0.081971	0.074221	0.044073	0.018991
	0.733333	0.02515	0.065982	0.068404	0.046715	0.040567	0.019618
	0.734167	0.034104	0.049931	0.051846	0.068984	0.040995	0.019534
	0.735	0.026959	0.045093	0.05737	0.061014	0.039595	0.020992
	0.735833	0.017414	0.046921	0.075815	0.061643	0.044979	0.023431
	0.736667	0.028567	0.0448	0.047428	0.065322	0.055261	0.013883
	0.7375	0.026063	0.062819	0.091814	0.059557	0.04914	0.015874
	0.738333	0.021336	0.065935	0.071061	0.070077	0.057912	0.01838
	0.739167	0.023978	0.060768	0.066778	0.074148	0.041326	0.017863
	0.74	0.025029	0.03442	0.05413	0.075396	0.043189	0.015897
	0.740833	0.019119	0.072402	0.086588	0.06432	0.037459	0.019915
	0.741667	0.024702	0.049252	0.052318	0.073428	0.04232	0.018841
	0.7425	0.025098	0.058718	0.070788	0.079166	0.064453	0.021094
	0.743333	0.027562	0.061647	0.043853	0.064621	0.050606	0.015114
	0.744167	0.019883	0.059433	0.075616	0.058901	0.044279	0.017639
	0.745	0.032708	0.064623	0.069323	0.064494	0.04794	0.019186
	0.745833	0.021635	0.050775	0.057357	0.062708	0.038719	0.015798
	0.746667	0.027258	0.039598	0.084714	0.07852	0.040118	0.01972
	0.7475	0.019625	0.065712	0.090846	0.080414	0.044302	0.022047
	0.748333	0.024346	0.052731	0.084528	0.059703	0.049001	0.019333
	0.749167	0.019223	0.045234	0.067958	0.068519	0.033239	0.020848
	0.75	0.024082	0.053188	0.063315	0.07045	0.05848	0.020615
	0.750833	0.025994	0.05914	0.061329	0.056287	0.046231	0.019368
	0.751667	0.026431	0.06283	0.078136	0.074157	0.04752	0.023971
	0.7525	0.029084	0.060487	0.092298	0.074512	0.042843	0.022785
	0.753333	0.027723	0.069977	0.058201	0.069967	0.04646	0.019739
	0.754167	0.023306	0.063006	0.071781	0.071989	0.046924	0.021989
	0.755	0.023117	0.066521	0.067176	0.080524	0.056616	0.017032
	0.755833	0.022703	0.060616	0.098926	0.067399	0.046887	0.021257
	0.756667	0.021474	0.063709	0.077316	0.069375	0.042703	0.021791
	0.7575	0.028073	0.06836	0.094905	0.08035	0.04274	0.02142
	0.758333	0.027436	0.066204	0.070663	0.082518	0.045274	0.027014
	0.759167	0.0294	0.051021	0.058872	0.070441	0.052617	0.023444
	0.76	0.021916	0.066567	0.075591	0.073784	0.043396	0.022712
	0.760833	0.027958	0.073608	0.08459	0.085642	0.054024	0.019598
	0.761667	0.028601	0.05081	0.071954	0.079103	0.049906	0.01784
	0.7625	0.029664	0.064716	0.066778	0.070496	0.049126	0.02019
	0.763333	0.035447	0.06078	0.072525	0.080423	0.055313	0.017914
	0.764167	0.020492	0.054946	0.082418	0.075195	0.057876	0.021612
	0.765	0.023019	0.061834	0.078247	0.059575	0.049494	0.02393
	0.765833	0.03454	0.061155	0.064072	0.063665	0.032532	0.019742
	0.766667	0.026586	0.061893	0.087842	0.076644	0.039315	0.027532
	0.7675	0.025655	0.044003	0.085831	0.079212	0.055231	0.019359
	0.768333	0.029808	0.071008	0.062943	0.06402	0.047292	0.020366
	0.769167	0.030968	0.068723	0.100664	0.079713	0.042718	0.020535
	0.77	0.023145	0.079993	0.085037	0.08178	0.051269	0.020052
	0.770833	0.017965	0.053481	0.087631	0.058145	0.051394	0.024489
	0.771667	0.028119	0.080392	0.083783	0.071106	0.055158	0.023789
	0.7725	0.022674	0.06686	0.092968	0.086863	0.056078	0.021817
	0.773333	0.032995	0.072952	0.083361	0.080587	0.059643	0.021663
	0.774167	0.02272	0.073796	0.082343	0.068729	0.055136	0.023041
	0.775	0.028779	0.051783	0.095116	0.086535	0.056322	0.023623
	0.775833	0.029641	0.063908	0.107503	0.087619	0.049442	0.020759
	0.776667	0.03079	0.070363	0.079017	0.068874	0.054399	0.020372
	0.7775	0.029233	0.065208	0.085198	0.064448	0.046084	0.021411
	0.778333	0.025236	0.059925	0.083572	0.087154	0.043425	0.027942
	0.779167	0.03033	0.062725	0.103519	0.085633	0.043896	0.027123
	0.78	0.027378	0.062795	0.088959	0.074157	0.051151	0.028721
	0.780833	0.031375	0.076901	0.104872	0.078656	0.044581	0.018042
	0.781667	0.030979	0.057793	0.093676	0.071516	0.051925	0.019576
	0.7825	0.030164	0.051478	0.08423	0.0775	0.05247	0.016916
	0.783333	0.022473	0.062678	0.087904	0.092	0.052182	0.024601
	0.784167	0.035953	0.07915	0.094086	0.075359	0.039485	0.027865
	0.785	0.036349	0.079455	0.100701	0.078839	0.043727	0.025298
	0.785833	0.024782	0.058812	0.107578	0.084832	0.055511	0.022152
	0.786667	0.024363	0.051935	0.092968	0.085087	0.050304	0.022315
	0.7875	0.022835	0.077978	0.082716	0.077782	0.057478	0.021689
	0.788333	0.025293	0.071453	0.095712	0.081917	0.057942	0.01949
	0.789167	0.028837	0.063217	0.088587	0.079212	0.053773	0.023386
	0.79	0.027751	0.073761	0.081301	0.087874	0.05968	0.027305
	0.790833	0.027378	0.06884	0.091392	0.08291	0.058354	0.027737
	0.791667	0.029555	0.07758	0.073158	0.091945	0.052042	0.025151
	0.7925	0.027975	0.079548	0.082815	0.079567	0.063444	0.027903
	0.793333	0.032306	0.092119	0.087259	0.072545	0.053317	0.025231
	0.794167	0.035298	0.080814	0.096531	0.08148	0.06116	0.022721
	0.795	0.027878	0.091393	0.071371	0.088639	0.053243	0.029367
	0.795833	0.034201	0.070902	0.082083	0.071352	0.052138	0.026653
	0.796667	0.029314	0.086226	0.102365	0.086881	0.061661	0.029265
	0.7975	0.027114	0.065876	0.101818	0.085952	0.055946	0.023265
	0.798333	0.033983	0.085242	0.085558	0.073784	0.054966	0.02641
	0.799167	0.03006	0.081306	0.090498	0.092683	0.056196	0.025643
	0.8	0.03543	0.067669	0.097673	0.089067	0.056992	0.022095
	0.800833	0.036062	0.072027	0.100863	0.086635	0.057021	0.02298
	0.801667	0.032541	0.091838	0.086005	0.086872	0.062575	0.027938
	0.8025	0.028935	0.085945	0.104462	0.082491	0.058369	0.024419
	0.803333	0.030663	0.074862	0.098306	0.089978	0.05107	0.032727
	0.804167	0.031077	0.091779	0.096717	0.067581	0.061705	0.023821
	0.805	0.032955	0.076362	0.09802	0.088948	0.05314	0.022488
	0.805833	0.042983	0.085324	0.105244	0.090142	0.060601	0.025861
	0.806667	0.023714	0.082911	0.107429	0.082345	0.065727	0.028821
	0.8075	0.032765	0.083356	0.09066	0.088329	0.066353	0.022645
	0.808333	0.029423	0.088768	0.101781	0.09383	0.066184	0.025263
	0.809167	0.036694	0.088663	0.084714	0.068146	0.065786	0.032493
	0.81	0.025609	0.079818	0.085521	0.093894	0.055592	0.028031
	0.810833	0.025569	0.102054	0.09488	0.095324	0.057979	0.026906
	0.811667	0.031835	0.081903	0.087867	0.096854	0.059415	0.025697
	0.8125	0.026988	0.091416	0.100813	0.079103	0.054745	0.021334
	0.813333	0.032358	0.083707	0.104698	0.093985	0.046518	0.028638
	0.814167	0.032162	0.073339	0.094445	0.096071	0.061838	0.030703
	0.815	0.031467	0.090397	0.107578	0.08424	0.059953	0.033075
	0.815833	0.028848	0.074897	0.121058	0.089058	0.060417	0.029479
	0.816667	0.036866	0.075694	0.089692	0.087564	0.045318	0.02696
	0.8175	0.025265	0.086437	0.104102	0.077126	0.053854	0.03188
	0.818333	0.036826	0.079337	0.107255	0.082664	0.047579	0.019346
	0.819167	0.047227	0.068008	0.110073	0.095907	0.068032	0.026583
	0.82	0.027769	0.090245	0.103643	0.088857	0.064467	0.029703
	0.820833	0.022169	0.094099	0.098219	0.100925	0.068467	0.030537
	0.821667	0.034345	0.093993	0.108	0.092464	0.048146	0.035879
	0.8225	0.029497	0.095458	0.095898	0.103175	0.061647	0.029019
	0.823333	0.029566	0.095329	0.112183	0.091617	0.063355	0.027293
	0.824167	0.036453	0.086378	0.098231	0.087391	0.0705	0.028491
	0.825	0.025224	0.086578	0.115844	0.101308	0.064939	0.025256
	0.825833	0.040427	0.102909	0.113014	0.099687	0.068334	0.027778
	0.826667	0.031473	0.074932	0.099584	0.100042	0.064055	0.028555
	0.8275	0.029595	0.082922	0.115869	0.08873	0.06337	0.025109
	0.828333	0.029526	0.098563	0.112741	0.109414	0.070448	0.030086
	0.829167	0.02434	0.080708	0.105828	0.09057	0.057824	0.031234
	0.83	0.031772	0.09397	0.098517	0.083657	0.05437	0.028514
	0.830833	0.032748	0.09923	0.104661	0.101982	0.065749	0.025097
	0.831667	0.025075	0.104725	0.113796	0.09863	0.064755	0.024147
	0.8325	0.033661	0.0827	0.101868	0.104532	0.061971	0.029153
	0.833333	0.036539	0.098668	0.106945	0.095096	0.060527	0.028942
	0.834167	0.037664	0.095188	0.096121	0.083966	0.0504	0.032641
	0.835	0.02465	0.088405	0.119022	0.080724	0.072805	0.030208
	0.835833	0.023766	0.08673	0.112195	0.08127	0.064976	0.030038
	0.836667	0.030462	0.113758	0.11464	0.097911	0.060638	0.033539
	0.8375	0.026833	0.09472	0.115385	0.089012	0.065403	0.028172
	0.838333	0.033288	0.107466	0.11541	0.099605	0.071722	0.026014
	0.839167	0.030939	0.102686	0.096407	0.097965	0.063311	0.030358
	0.84	0.027424	0.082489	0.103742	0.091763	0.065211	0.034114
	0.840833	0.032386	0.100378	0.106845	0.080678	0.059629	0.03265
	0.841667	0.036969	0.097918	0.116589	0.079066	0.060851	0.029457
	0.8425	0.032696	0.103073	0.118625	0.109487	0.070875	0.023767
	0.843333	0.024529	0.093373	0.103606	0.096226	0.067598	0.029108
	0.844167	0.028159	0.117026	0.115882	0.094659	0.058163	0.027309
	0.845	0.019774	0.10305	0.120276	0.096891	0.064644	0.034207
	0.845833	0.028108	0.090315	0.126469	0.095889	0.071752	0.028968
	0.846667	0.019148	0.099055	0.122684	0.08628	0.06309	0.031614
	0.8475	0.025023	0.111696	0.115695	0.10997	0.070824	0.027232
	0.848333	0.034523	0.108556	0.126047	0.092145	0.063805	0.026139
	0.849167	0.024478	0.111414	0.11865	0.100652	0.068445	0.026017
	0.85	0.029222	0.104854	0.106014	0.100862	0.068364	0.027654
	0.850833	0.035183	0.106951	0.115671	0.09046	0.073269	0.025659
	0.851667	0.032541	0.097637	0.117185	0.091608	0.076377	0.030259
	0.8525	0.02743	0.084879	0.118637	0.088939	0.064239	0.028149
	0.853333	0.023984	0.107361	0.127363	0.092327	0.071405	0.030134
	0.854167	0.023524	0.108661	0.128852	0.084868	0.072245	0.030297
	0.855	0.03037	0.100261	0.120251	0.094368	0.057787	0.025602
	0.855833	0.020498	0.106705	0.127835	0.089367	0.062133	0.027155
	0.856667	0.028963	0.094017	0.12318	0.07842	0.062737	0.028805
	0.8575	0.028716	0.111836	0.133842	0.112766	0.060858	0.028009
	0.858333	0.027355	0.120295	0.138249	0.092956	0.059702	0.028795
	0.859167	0.017167	0.120494	0.135679	0.099277	0.070514	0.033031
	0.86	0.033121	0.08871	0.125811	0.085824	0.063849	0.02922
	0.860833	0.022416	0.111321	0.122708	0.105243	0.076082	0.033245
	0.861667	0.025621	0.103249	0.145398	0.091125	0.076075	0.029997
	0.8625	0.022404	0.087444	0.122051	0.091298	0.072495	0.028546
	0.863333	0.019987	0.111344	0.111947	0.10169	0.058671	0.027433
	0.864167	0.029245	0.108228	0.114926	0.095761	0.065653	0.034475
	0.865	0.024432	0.102686	0.115373	0.09444	0.067296	0.032794
	0.865833	0.026775	0.112586	0.117346	0.104623	0.073829	0.032302
	0.866667	0.022427	0.110653	0.128095	0.094304	0.069844	0.029259
	0.8675	0.016914	0.085793	0.130404	0.08801	0.062044	0.030598
	0.868333	0.020888	0.101152	0.125985	0.096025	0.072149	0.032698
	0.869167	0.022341	0.106834	0.130727	0.08648	0.071015	0.033082
	0.87	0.020693	0.107045	0.106349	0.102656	0.073917	0.033136
	0.870833	0.01329	0.10715	0.10548	0.095943	0.072554	0.027264
	0.871667	0.016822	0.116569	0.118165	0.092801	0.067053	0.037336
	0.8725	0.022829	0.095798	0.140098	0.095488	0.069704	0.034101
	0.873333	0.023254	0.096922	0.129746	0.092965	0.06021	0.027232
	0.874167	0.017936	0.125578	0.116353	0.089923	0.059459	0.028127
	0.875	0.015329	0.12593	0.125141	0.092664	0.07405	0.031934
	0.875833	0.012629	0.097461	0.141103	0.099104	0.063164	0.031122
	0.876667	0.008041	0.125356	0.104586	0.093867	0.066161	0.036003
	0.8775	0.013606	0.103624	0.119419	0.09383	0.055018	0.037279
	0.878333	0.014192	0.112961	0.135419	0.094167	0.071103	0.033996
	0.879167	0.008351	0.088229	0.105095	0.101772	0.066441	0.03195
	0.88	0.006404	0.104748	0.12534	0.09884	0.064497	0.030927
	0.880833	0.023634	0.091006	0.114851	0.092965	0.074852	0.030259
	0.881667	0.029354	0.100589	0.130255	0.099923	0.064386	0.02837
	0.8825	0.017999	0.098398	0.117073	0.081507	0.070441	0.030259
	0.883333	0.011779	0.114109	0.122063	0.096809	0.053906	0.03896
	0.884167	0.007271	0.104795	0.136039	0.101727	0.052764	0.026302
	0.885	0.016075	0.098551	0.104102	0.086079	0.066051	0.035214
	0.885833	0.01252	0.105029	0.132936	0.091189	0.063341	0.02736
	0.886667	0.000942	0.113922	0.131546	0.089723	0.06348	0.030675
	0.8875	0.011814	0.114343	0.115025	0.082992	0.058921	0.027708
	0.888333	0.009947	0.094251	0.129535	0.080542	0.063046	0.029898
	0.889167	0.009821	0.107619	0.133942	0.104022	0.062685	0.031771
	0.89	0.009046	0.092763	0.132514	0.084476	0.076414	0.030659
	0.890833	0.014772	0.103307	0.114206	0.090269	0.072849	0.029297
	0.891667	0.004307	0.112258	0.1151	0.083575	0.064416	0.029342
	0.8925	0.012227	0.09725	0.122199	0.064002	0.057566	0.031755
	0.893333	0.014686	0.10565	0.094557	0.085333	0.061219	0.027957
	0.894167	0.003911	0.104268	0.116738	0.088438	0.053744	0.028584
	0.895	0.003785	0.09438	0.126035	0.075551	0.061882	0.03117
	0.895833	0.010952	0.106506	0.105579	0.090287	0.071405	0.031797
	0.896667	0.005054	0.104537	0.114938	0.100707	0.057529	0.026446
	0.8975	0.005875	0.105158	0.126407	0.080779	0.054421	0.031659
	0.898333	0.005835	0.106986	0.114417	0.085415	0.062354	0.026765
	0.899167	-0.00021	0.093396	0.128741	0.092601	0.076664	0.032519
	0.9	0.004572	0.122275	0.116875	0.086553	0.064026	0.024873
	0.900833	0.003331	0.095563	0.114144	0.084285	0.054134	0.028309
	0.901667	0.006766	0.085488	0.103693	0.081726	0.060557	0.027529
	0.9025	0.001051	0.114683	0.109477	0.089012	0.063333	0.023904
	0.903333	0.002625	0.102429	0.105666	0.087728	0.063245	0.023955
	0.904167	0.002826	0.115117	0.119022	0.083711	0.068386	0.030253
	0.905	0.000368	0.091861	0.090536	0.084522	0.051269	0.027545
	0.905833	0.005318	0.081762	0.131223	0.09802	0.056336	0.027152
	0.906667	0.005502	0.090983	0.129597	0.083638	0.048124	0.02369
	0.9075	-0.00053	0.07362	0.128269	0.079176	0.057404	0.028213
	0.908333	0.001361	0.095552	0.101409	0.093275	0.053729	0.032353
	0.909167	-0.00288	0.088499	0.099609	0.084777	0.052087	0.030304
	0.91	-0.00086	0.084562	0.099137	0.070842	0.063849	0.023022
	0.910833	-0.00718	0.072261	0.10759	0.074585	0.059562	0.026653
	0.911667	-0.00598	0.073819	0.106523	0.072727	0.055209	0.02066
	0.9125	-0.0046	0.097028	0.118277	0.081279	0.048433	0.026426
	0.913333	0.00541	0.070961	0.10625	0.083593	0.060026	0.026903
	0.914167	-0.00721	0.10114	0.11366	0.076197	0.060962	0.027986
	0.915	-0.00494	0.101175	0.094681	0.088375	0.053876	0.030189
	0.915833	-0.00249	0.083696	0.097102	0.083156	0.043771	0.031825
	0.916667	-0.00988	0.074663	0.11855	0.07995	0.053007	0.023169
	0.9175	0.001958	0.092388	0.124471	0.076088	0.040575	0.023016
	0.918333	0.002981	0.090666	0.085993	0.078693	0.055997	0.023182
	0.919167	-0.00047	0.096735	0.092335	0.071771	0.0594	0.024908
	0.92	-0.00143	0.077885	0.102886	0.055859	0.048404	0.025464
	0.920833	-0.00373	0.097309	0.090163	0.07372	0.046629	0.025445
	0.921667	-0.01694	0.079911	0.080953	0.079476	0.056425	0.022092
	0.9225	-0.00172	0.080896	0.092534	0.075113	0.045554	0.026727
	0.923333	-0.00898	0.100191	0.11865	0.08801	0.038468	0.02409
	0.924167	-0.01002	0.076022	0.097263	0.075195	0.052602	0.02455
	0.925	-0.01309	0.090467	0.107888	0.071507	0.043955	0.023505
	0.925833	-0.01164	0.078353	0.101868	0.058901	0.041657	0.027197
	0.926667	-0.0086	0.088171	0.107205	0.069193	0.045333	0.017917
	0.9275	-0.00752	0.062842	0.123317	0.080678	0.064386	0.029086
	0.928333	-0.01207	0.081833	0.102302	0.06657	0.04629	0.024496
	0.929167	-0.00733	0.08591	0.080047	0.062153	0.050849	0.023079
	0.93	-0.01054	0.080743	0.093812	0.064885	0.04562	0.01878
	0.930833	-0.01403	0.064224	0.091578	0.060604	0.040361	0.021737
	0.931667	-0.01683	0.071336	0.088674	0.066251	0.054657	0.018831
	0.9325	-0.01826	0.078014	0.096456	0.064903	0.043175	0.02111
	0.933333	-0.00789	0.078283	0.089431	0.070487	0.041613	0.023661
	0.934167	-0.01792	0.066146	0.072078	0.07719	0.036811	0.023824
	0.935	-0.01141	0.066685	0.095873	0.069157	0.060719	0.014589
	0.935833	-0.01701	0.068243	0.095935	0.066998	0.045045	0.020545
	0.936667	-0.01099	0.079478	0.07569	0.05942	0.03005	0.017498
	0.9375	-0.01125	0.093911	0.090759	0.065878	0.031737	0.017671
	0.938333	-0.0111	0.060944	0.082232	0.073929	0.042409	0.016469
	0.939167	-0.01915	0.052895	0.085707	0.060404	0.038247	0.01667
	0.94	-0.01543	0.067552	0.069224	0.073583	0.036774	0.021229
	0.940833	-0.01027	0.058929	0.091913	0.065131	0.035721	0.023796
	0.941667	-0.01309	0.062819	0.086328	0.054784	0.038932	0.018809
	0.9425	-0.01269	0.063967	0.088773	0.060149	0.044191	0.022418
	0.943333	-0.01475	0.067259	0.070862	0.078429	0.039912	0.019029
	0.944167	-0.02059	0.050131	0.074784	0.046706	0.031449	0.013275
	0.945	-0.01804	0.069696	0.084491	0.053846	0.037128	0.019154
	0.945833	-0.01809	0.066802	0.087805	0.050886	0.03539	0.021772
	0.946667	-0.01641	0.049627	0.073295	0.06667	0.029225	0.019151
	0.9475	-0.01004	0.060429	0.089158	0.04758	0.038675	0.012115
	0.948333	-0.02559	0.063861	0.076534	0.0629	0.044279	0.016216
	0.949167	-0.01801	0.053458	0.07646	0.056205	0.031869	0.013439
	0.95	-0.01596	0.043418	0.077974	0.06126	0.036303	0.013272
	0.950833	-0.01873	0.061987	0.082778	0.058601	0.035522	0.017783
	0.951667	-0.01753	0.06242	0.0797	0.057371	0.027317	0.013998
	0.9525	-0.01573	0.059737	0.051263	0.064758	0.029034	0.016792
	0.953333	-0.01156	0.047342	0.056489	0.05748	0.032613	0.017
	0.954167	-0.02212	0.029652	0.081375	0.050804	0.048109	0.015993
	0.955	-0.0283	0.053071	0.077416	0.043709	0.031192	0.01573
	0.955833	-0.02241	0.055356	0.043927	0.062991	0.028533	0.012457
	0.956667	-0.01195	0.043066	0.048793	0.053309	0.034204	0.019483
	0.9575	-0.02313	0.047706	0.065065	0.053509	0.03195	0.015468
	0.958333	-0.01738	0.060874	0.063973	0.050731	0.029439	0.011517
	0.959167	-0.02196	0.039634	0.069248	0.053528	0.02105	0.016296
	0.96	-0.02687	0.049943	0.082294	0.049547	0.029483	0.016606
	0.960833	-0.02185	0.043172	0.047142	0.050467	0.03444	0.012758
	0.961667	-0.02354	0.046839	0.05382	0.049793	0.04003	0.00989
	0.9625	-0.02274	0.059737	0.05984	0.033964	0.024305	0.012409
	0.963333	-0.01966	0.037033	0.069422	0.038226	0.029431	0.013004
	0.964167	-0.02604	0.044015	0.053845	0.04881	0.027038	0.01777
	0.965	-0.0275	0.04193	0.060051	0.045057	0.031781	0.012876
	0.965833	-0.02468	0.044999	0.056774	0.04074	0.032436	0.019119
	0.966667	-0.02332	0.019049	0.046161	0.043691	0.02594	0.017316
	0.9675	-0.01895	0.021885	0.059554	0.04942	0.011004	0.012831
	0.968333	-0.03139	0.043371	0.060734	0.041405	0.030138	0.013554
	0.969167	-0.01983	0.029617	0.074697	0.039592	0.022486	0.009293
	0.97	-0.03006	0.019635	0.066704	0.040203	0.01409	0.012505
	0.970833	-0.02698	0.044812	0.053795	0.054985	0.022913	0.01372
	0.971667	-0.02899	0.03995	0.040526	0.036978	0.028326	0.011764
	0.9725	-0.02496	0.032112	0.038429	0.041669	0.025101	0.016632
	0.973333	-0.01541	0.037466	0.050133	0.031787	0.014325	0.013605
	0.974167	-0.02457	0.022869	0.043965	0.031149	0.021852	0.011546
	0.975	-0.02155	0.023279	0.061429	0.045421	0.008308	0.010152
	0.975833	-0.02566	0.035908	0.052504	0.045312	0.030853	0.010012
	0.976667	-0.02417	0.022201	0.043952	0.02941	0.027995	0.013659
	0.9775	-0.02656	0.017995	0.056873	0.043828	0.02636	0.011316
	0.978333	-0.03099	0.032358	0.070428	0.031568	0.026581	0.012329
	0.979167	-0.0283	0.021158	0.041209	0.041013	0.030705	0.008957
	0.98	-0.02822	0.026512	0.057767	0.027524	0.019378	0.007797
	0.980833	-0.02847	0.021475	0.055806	0.025876	0.02242	0.004478
	0.981667	-0.02558	0.020303	0.0495	0.042944	0.027561	0.00562
	0.9825	-0.02709	0.027953	0.048346	0.035576	0.016785	0.014439
	0.983333	-0.03252	0.017116	0.034246	0.04084	0.017095	0.010651
	0.984167	-0.03026	0.024052	0.029368	0.032716	0.019267	0.009216
	0.985	-0.0266	0.032475	0.038367	0.041724	0.019989	0.01246
	0.985833	-0.03056	0.021486	0.031093	0.034874	0.027605	0.005054
	0.986667	-0.02208	0.014023	0.046621	0.029792	0.024718	0.010817
	0.9875	-0.02492	0.020022	0.036604	0.026969	0.018781	0.007135
	0.988333	-0.01906	0.017772	0.033153	0.034984	0.008522	0.009782
	0.989167	-0.03083	0.01475	0.043493	0.039073	0.00858	0.009056
	0.99	-0.03372	0.019202	0.040439	0.031304	0.015364	0.009245
	0.990833	-0.0317	0.009267	0.043394	0.033936	0.01068	0.001729
	0.991667	-0.03691	0.007041	0.043269	0.031933	0.018155	0.009468
	0.9925	-0.03425	0.015968	0.026091	0.023253	0.009523	0.004277
	0.993333	-0.0287	0.009712	0.034655	0.038053	0.005053	0.001736
	0.994167	-0.02498	0.004815	0.034903	0.030357	0.016962	0.008816
	0.995	-0.03589	0.019741	0.030261	0.024792	0.011291	0.004683
	0.995833	-0.03899	0.032382	0.039446	0.017733	0.016432	0.009497
	0.996667	-0.03744	0.011095	0.040787	0.020165	0.016336	0.006873
	0.9975	-0.03701	0.022236	0.053336	0.023225	0.009103	0.008266
	0.998333	-0.0372	0.008833	0.027469	0.024045	-0.0024	0.00593
	0.999167	-0.03325	0.015652	0.02192	0.023981	0.00685	0.006969
	1	-0.0235	-0.00708	0.017266	0.025047	-0.00478	0.000726
	1.00083	-0.03247	-0.00735	0.034966	0.014773	-0.00131	0.007765
	1.00167	-0.03495	0.013227	0.038875	0.026422	0.003594	0.008714
	1.0025	-0.02904	-0.00349	0.029554	0.013562	0.010731	0.002017
	1.00333	-0.03638	0.002894	0.032719	0.022333	0.01202	0.002803
	1.00417	-0.02707	0.006713	0.023273	0.026158	0.005877	0.006802
	1.005	-0.02779	0.009993	0.029901	0.013835	0.014325	0.004514
	1.00583	-0.03357	0.00321	0.019773	0.018289	0.008573	0.003548
	1.00667	-0.03936	0.008236	0.007758	0.022424	-0.00395	0.007096
	1.0075	-0.03406	-0.00971	0.014398	0.020976	0.002836	0.005968
	1.00833	-0.03414	-0.00532	0.019264	0.015893	0.007512	0.010734
	1.00917	-0.03341	0.016577	0.006144	0.024947	-0.00081	0.006486
	1.01	-0.04322	0.002812	0.018594	0.01807	-0.00049	0.004913
	1.01083	-0.04106	-0.01678	0.029616	0.01266	0.009243	-0.00257
	1.01167	-0.03864	-0.02397	0.009582	0.023289	0.000147	0.002586
	1.0125	-0.04414	0.007252	0.033861	0.009791	0.012499	0.004044
	1.01333	-0.02984	-0.01343	0.004816	0.022378	-0.00115	0.004478
	1.01417	-0.03711	-0.0003	0.031614	0.020302	-0.00205	0.007464
	1.015	-0.03966	0.000387	0.01276	0.019518	0.004102	0.003858
	1.01583	-0.04227	-0.01565	0.014808	0.023225	-0.00042	0.000956
	1.01667	-0.04521	0.010813	0.018755	-0.00199	0.004007	-0.00199
	1.0175	-0.04225	-0.02087	0.011742	0.007569	0.000295	-0.00083
	1.01833	-0.03292	-0.00749	0.00489	0.014372	0.002541	0.001365
	1.01917	-0.03289	-0.00273	0.01976	0.014044	-0.00389	0.004399
	1.02	-0.03623	-0.00856	0.006703	0.018435	-0.00537	0.001899
	1.02083	-0.04264	-0.00027	0.026649	0.010164	0.000155	-0.00124
	1.02167	-0.03966	-0.01279	0.015913	0.016258	0.004382	-0.00416
	1.0225	-0.04682	0.003866	0.008267	0.010838	-0.00108	0.002241
	1.02333	-0.03487	-0.00918	0.006727	-0.00152	-0.0112	-0.00347
	1.02417	-0.03772	-0.01883	0.007807	0.006385	0.00629	0.003893
	1.025	-0.03402	-0.0023	0.02012	-0.01106	-0.01432	-0.00296
	1.02583	-0.04208	-0.02183	0.010141	0.008671	-0.0042	0.001595
	1.02667	-0.04588	-0.01322	0.006802	-0.00609	0.003263	-0.00032
	1.0275	-0.03875	-0.01672	0.005598	0.010583	-0.0084	0.007653
	1.02833	-0.04134	-0.01111	-0.00403	0.00521	-0.01189	0.001557
	1.02917	-0.04539	-0.02239	0.002929	0.009217	-0.00938	-0.00564
	1.03	-0.04273	-0.02568	0.00067	0.01613	-0.00489	-0.00352
	1.03083	-0.0387	-0.03554	0.014473	0.002887	-0.01128	-0.0032
	1.03167	-0.05348	-0.00123	0.005871	0.001758	-0.01675	-0.00458
	1.0325	-0.03581	-0.01066	-0.00201	-0.00352	-0.0099	-0.00158
	1.03333	-0.03449	-0.0257	-0.00717	-0.0008	-0.00552	-0.00369
	1.03417	-0.04206	-0.03726	0.013852	0.00327	-0.00532	-0.00084
	1.035	-0.05022	-0.01618	-0.00567	0.01256	-0.00043	-0.00488
	1.03583	-0.04633	-0.02178	-0.00685	-4.6e-05	-0.01474	-0.00368
	1.03667	-0.03849	-0.00701	-0.00281	-0.00058	-0.01046	-0.00812
	1.0375	-0.05204	-0.03324	0.00844	0.01042	-0.01178	-0.00363
	1.03833	-0.0421	-0.02531	-0.02222	0.009336	-0.01569	-0.00403
	1.03917	-0.04171	-0.03695	0.002371	-0.02538	-0.01273	0.001749
	1.04	-0.0493	-0.02837	0.007758	-0.00207	-0.01916	-0.00495
	1.04083	-0.05222	-0.03771	-0.02188	-0.00475	-0.0132	-0.00431
	1.04167	-0.03871	-0.01917	-0.004	-0.01455	-0.0116	-0.00901
	1.0425	-0.04655	-0.0404	-0.01377	0.010893	-0.01206	-0.01126
	1.04333	-0.05225	-0.02521	-0.00263	0.007806	-0.01371	-0.00658
	1.04417	-0.05218	-0.03442	-0.01064	-0.00054	-0.01796	-0.00423
	1.045	-0.04184	-0.03729	-0.02973	-0.02294	-0.02416	-0.00379
	1.04583	-0.04263	-0.0354	-0.01909	0.003998	-0.01346	-0.00408
	1.04667	-0.04248	-0.03383	0.001216	-0.01026	-0.02078	-0.00365
	1.0475	-0.05201	-0.04461	-0.01344	-0.00956	-0.01596	-0.00836
	1.04833	-0.04249	-0.0523	-0.02167	-0.0076	-0.02862	-0.00662
	1.04917	-0.05298	-0.05259	-0.02796	0.001521	-0.01998	-0.00779
	1.05	-0.05366	-0.05887	-0.01646	-0.0112	-0.01184	-0.00482
	1.05083	-0.04399	-0.04547	-0.01893	-0.01309	-0.02245	-0.00565
	1.05167	-0.05318	-0.04904	-0.01071	0.000164	-0.01309	-0.00604
	1.0525	-0.05023	-0.04831	-0.01321	-0.02316	-0.0239	-0.00954
	1.05333	-0.0511	-0.05675	-0.01812	-0.01824	-0.02438	-0.00435
	1.05417	-0.05338	-0.06017	-0.02918	-0.01354	-0.02436	-0.00536
	1.055	-0.05496	-0.04425	-0.03973	-0.00667	-0.02679	-0.0095
	1.05583	-0.04391	-0.05835	-0.02897	-0.02017	-0.01629	-0.00303
	1.05667	-0.05112	-0.04399	-0.03881	-0.01363	-0.0224	-0.01021
	1.0575	-0.05141	-0.06208	-0.04023	-0.00294	-0.04426	-0.00659
	1.05833	-0.05499	-0.0346	-0.03104	-0.02733	-0.02407	-0.00636
	1.05917	-0.04902	-0.06746	-0.04004	-0.0232	-0.02178	-0.00791
	1.06	-0.05434	-0.06433	-0.051	-0.02364	-0.02951	-0.01341
	1.06083	-0.04949	-0.06051	-0.03336	-0.00519	-0.03062	-0.01298
	1.06167	-0.04467	-0.07846	-0.03706	-0.01875	-0.03014	-0.0103
	1.0625	-0.0491	-0.06515	-0.03077	-0.02783	-0.01625	-0.00707
	1.06333	-0.05649	-0.05431	-0.03659	-0.0326	-0.01942	-0.0084
	1.06417	-0.05093	-0.05771	-0.03763	-0.03289	-0.02814	-0.01009
	1.065	-0.04971	-0.05751	-0.06718	-0.0216	-0.04084	-0.01545
	1.06583	-0.05435	-0.05737	-0.02569	-0.04226	-0.03833	-0.00772
	1.06667	-0.05273	-0.06319	-0.03613	-0.02799	-0.02778	-0.01707
	1.0675	-0.05985	-0.07104	-0.04972	-0.03743	-0.0198	-0.01925
	1.06833	-0.0479	-0.06268	-0.05387	-0.02609	-0.03114	-0.01424
	1.06917	-0.06221	-0.07146	-0.06862	-0.03877	-0.0387	-0.01656
	1.07	-0.05995	-0.06797	-0.07406	-0.0314	-0.02712	-0.01481
	1.07083	-0.05755	-0.06202	-0.05382	-0.02952	-0.03135	-0.01541
	1.07167	-0.05737	-0.07681	-0.05555	-0.02034	-0.04145	-0.01498
	1.0725	-0.06597	-0.06871	-0.06425	-0.03538	-0.03803	-0.01793
	1.07333	-0.04919	-0.05476	-0.06073	-0.03412	-0.04588	-0.01263
	1.07417	-0.0609	-0.08395	-0.04563	-0.02061	-0.03292	-0.01502
	1.075	-0.06289	-0.0808	-0.05396	-0.03748	-0.04895	-0.0145
	1.07583	-0.06301	-0.0756	-0.05182	-0.02439	-0.03482	-0.01541
	1.07667	-0.06797	-0.09552	-0.06896	-0.03797	-0.03677	-0.01921
	1.0775	-0.06137	-0.08381	-0.05478	-0.04309	-0.03526	-0.01692
	1.07833	-0.0614	-0.08702	-0.05217	-0.03299	-0.03561	-0.01662
	1.07917	-0.06046	-0.09078	-0.08283	-0.04472	-0.04466	-0.01643
	1.08	-0.05971	-0.0749	-0.06392	-0.03199	-0.04879	-0.01826
	1.08083	-0.05911	-0.09795	-0.06942	-0.04549	-0.04396	-0.01471
	1.08167	-0.06369	-0.08934	-0.05604	-0.04132	-0.04643	-0.01733
	1.0825	-0.06191	-0.10019	-0.07886	-0.04784	-0.04703	-0.01811
	1.08333	-0.06755	-0.0964	-0.08147	-0.02891	-0.05077	-0.01979
	1.08417	-0.06482	-0.08707	-0.06073	-0.03928	-0.05433	-0.02414
	1.085	-0.06364	-0.0852	-0.08174	-0.04687	-0.04538	-0.02222
	1.08583	-0.07004	-0.11027	-0.05687	-0.04582	-0.04794	-0.02317
	1.08667	-0.05271	-0.12469	-0.09476	-0.04237	-0.05449	-0.02213
	1.0875	-0.06036	-0.11184	-0.06508	-0.04829	-0.03973	-0.0228
	1.08833	-0.06271	-0.12165	-0.06869	-0.06499	-0.05352	-0.0209
	1.08917	-0.07096	-0.10742	-0.07465	-0.05591	-0.0546	-0.02323
	1.09	-0.06706	-0.10565	-0.08363	-0.04955	-0.05092	-0.01971
	1.09083	-0.06702	-0.09924	-0.08569	-0.05724	-0.04655	-0.02861
	1.09167	-0.05915	-0.10892	-0.09951	-0.05584	-0.05665	-0.02405
	1.0925	-0.06513	-0.10006	-0.10532	-0.05733	-0.06063	-0.03016
	1.09333	-0.07029	-0.1232	-0.07246	-0.03725	-0.05652	-0.02501
	1.09417	-0.07184	-0.10667	-0.09546	-0.05631	-0.06614	-0.02215
	1.095	-0.06836	-0.10911	-0.10888	-0.06117	-0.05723	-0.02378
	1.09583	-0.06993	-0.11849	-0.09843	-0.04676	-0.06392	-0.02526
	1.09667	-0.0636	-0.14161	-0.10344	-0.0565	-0.06229	-0.02396
	1.0975	-0.07071	-0.14231	-0.10188	-0.06481	-0.05779	-0.02822
	1.09833	-0.07076	-0.13461	-0.10018	-0.06763	-0.06427	-0.03284
	1.09917	-0.07057	-0.12276	-0.10491	-0.06725	-0.07384	-0.03033
	1.1	-0.06508	-0.12679	-0.08939	-0.04781	-0.07144	-0.02818
	1.10083	-0.07495	-0.14874	-0.10083	-0.06596	-0.06979	-0.02704
	1.10167	-0.07902	-0.12853	-0.11644	-0.06436	-0.07607	-0.02276
	1.1025	-0.07552	-0.15859	-0.11939	-0.06967	-0.07396	-0.03187
	1.10333	-0.07277	-0.13859	-0.10795	-0.08036	-0.07602	-0.02763
	1.10417	-0.06874	-0.15616	-0.10524	-0.07691	-0.07314	-0.02991
	1.105	-0.07627	-0.16451	-0.12885	-0.08337	-0.0747	-0.03667
	1.10583	-0.08364	-0.15288	-0.12303	-0.08449	-0.07234	-0.03224
	1.10667	-0.07143	-0.14913	-0.1417	-0.07635	-0.07996	-0.03251
	1.1075	-0.08298	-0.16344	-0.1293	-0.08482	-0.07979	-0.0354
	1.10833	-0.07053	-0.14736	-0.10915	-0.07306	-0.0834	-0.03519
	1.10917	-0.07609	-0.15573	-0.12456	-0.07881	-0.07669	-0.04047
	1.11	-0.07146	-0.15652	-0.1225	-0.08878	-0.08784	-0.0358
	1.11083	-0.07492	-0.17187	-0.13917	-0.09234	-0.09026	-0.03296
	1.11167	-0.07723	-0.16693	-0.14714	-0.09294	-0.08635	-0.03747
	1.1125	-0.07427	-0.15491	-0.13817	-0.10038	-0.09601	-0.03498
	1.11333	-0.07784	-0.16145	-0.14151	-0.08704	-0.09018	-0.03318
	1.11417	-0.07954	-0.15534	-0.14378	-0.09355	-0.08617	-0.03687
	1.115	-0.07881	-0.14822	-0.13798	-0.08747	-0.10449	-0.0388
	1.11583	-0.07594	-0.16384	-0.14668	-0.08837	-0.1002	-0.0397
	1.11667	-0.08	-0.16961	-0.13816	-0.09916	-0.09306	-0.0433
	1.1175	-0.08131	-0.18516	-0.15826	-0.11737	-0.08972	-0.04366
	1.11833	-0.08481	-0.17962	-0.16109	-0.10993	-0.10227	-0.04316
	1.11917	-0.08391	-0.18168	-0.17917	-0.10906	-0.10174	-0.03737
	1.12	-0.07949	-0.20966	-0.13712	-0.11176	-0.09245	-0.04382
	1.12083	-0.08005	-0.18551	-0.16954	-0.0977	-0.10671	-0.04338
	1.12167	-0.07892	-0.18643	-0.15678	-0.11378	-0.09229	-0.04191
	1.1225	-0.08359	-0.1854	-0.1816	-0.11257	-0.09868	-0.04425
	1.12333	-0.08545	-0.20111	-0.15781	-0.11418	-0.10917	-0.04881
	1.12417	-0.08034	-0.19641	-0.18271	-0.11059	-0.104	-0.0503
	1.125	-0.08694	-0.19975	-0.19393	-0.1165	-0.1113	-0.04065
	1.12583	-0.09075	-0.18993	-0.17311	-0.12149	-0.12288	-0.0445
	1.12667	-0.09216	-0.21239	-0.17603	-0.10284	-0.10806	-0.045
	1.1275	-0.08955	-0.22013	-0.19147	-0.12578	-0.11162	-0.05151
	1.12833	-0.08173	-0.19352	-0.18319	-0.12703	-0.1033	-0.04933
	1.12917	-0.08966	-0.2087	-0.19846	-0.12825	-0.11952	-0.04975
	1.13	-0.08896	-0.20994	-0.1714	-0.12424	-0.11227	-0.05137
	1.13083	-0.09452	-0.21827	-0.20338	-0.13122	-0.12105	-0.05035
	1.13167	-0.09136	-0.21975	-0.18832	-0.13493	-0.11648	-0.04878
	1.1325	-0.09523	-0.20146	-0.19867	-0.12548	-0.12965	-0.05098
	1.13333	-0.0932	-0.20321	-0.20438	-0.13599	-0.12624	-0.0492
	1.13417	-0.09564	-0.21159	-0.20798	-0.12558	-0.11051	-0.05344
	1.135	-0.08862	-0.22154	-0.19031	-0.13319	-0.11306	-0.05186
	1.13583	-0.08943	-0.20192	-0.22079	-0.13862	-0.12008	-0.05619
	1.13667	-0.09798	-0.22605	-0.20796	-0.12035	-0.11962	-0.05287
	1.1375	-0.09473	-0.23296	-0.19383	-0.13047	-0.12751	-0.05779
	1.13833	-0.08603	-0.21778	-0.23757	-0.12671	-0.12986	-0.05283
	1.13917	-0.09929	-0.22768	-0.22502	-0.14577	-0.1253	-0.05441
	1.14	-0.10223	-0.23595	-0.20961	-0.14847	-0.12726	-0.05143
	1.14083	-0.09459	-0.22569	-0.21414	-0.13938	-0.12225	-0.05579
	1.14167	-0.09589	-0.22296	-0.22232	-0.15354	-0.13899	-0.05978
	1.1425	-0.0919	-0.24562	-0.22098	-0.15129	-0.13442	-0.05806
	1.14333	-0.10464	-0.2207	-0.21972	-0.14885	-0.13904	-0.05829
	1.14417	-0.09279	-0.25048	-0.21323	-0.14969	-0.14299	-0.05684
	1.145	-0.10199	-0.24236	-0.20102	-0.13849	-0.15046	-0.0569
	1.14583	-0.0914	-0.2468	-0.2425	-0.14732	-0.12214	-0.06132
	1.14667	-0.10208	-0.25805	-0.20561	-0.14836	-0.13003	-0.06238
	1.1475	-0.1023	-0.2472	-0.2402	-0.13527	-0.14646	-0.06184
	1.14833	-0.09474	-0.25465	-0.23395	-0.16148	-0.13596	-0.0624
	1.14917	-0.10817	-0.22397	-0.24029	-0.15651	-0.13368	-0.0562
	1.15	-0.106	-0.24497	-0.24136	-0.14786	-0.14892	-0.05982
	1.15083	-0.10293	-0.23378	-0.24184	-0.1625	-0.13457	-0.0589
	1.15167	-0.09834	-0.24084	-0.25824	-0.15972	-0.14094	-0.0638
	1.1525	-0.10231	-0.25594	-0.23502	-0.17008	-0.14456	-0.06246
	1.15333	-0.09698	-0.24021	-0.24668	-0.15589	-0.15037	-0.0594
	1.15417	-0.09834	-0.25737	-0.24534	-0.15372	-0.14568	-0.06219
	1.155	-0.10267	-0.24594	-0.25293	-0.17267	-0.15746	-0.06802
	1.15583	-0.10904	-0.23254	-0.22896	-0.16148	-0.13964	-0.06238
	1.15667	-0.10641	-0.2602	-0.24904	-0.17032	-0.15314	-0.06587
	1.1575	-0.10168	-0.25577	-0.25783	-0.16865	-0.13867	-0.06253
	1.15833	-0.11104	-0.26621	-0.25599	-0.17453	-0.14484	-0.06528
	1.15917	-0.10471	-0.26048	-0.2353	-0.16684	-0.1525	-0.06355
	1.16	-0.10583	-0.2522	-0.25793	-0.17414	-0.14682	-0.06346
	1.16083	-0.11139	-0.25478	-0.2546	-0.1703	-0.14091	-0.06473
	1.16167	-0.11019	-0.26109	-0.25977	-0.17996	-0.1419	-0.06627
	1.1625	-0.113	-0.26679	-0.25735	-0.17365	-0.15059	-0.06732
	1.16333	-0.1115	-0.24771	-0.25264	-0.16272	-0.15658	-0.06789
	1.16417	-0.11491	-0.25033	-0.26827	-0.17796	-0.15859	-0.06118
	1.165	-0.11017	-0.26383	-0.25789	-0.16364	-0.15618	-0.06734
	1.16583	-0.11462	-0.2406	-0.25025	-0.16917	-0.15337	-0.06402
	1.16667	-0.11554	-0.24396	-0.25476	-0.17339	-0.15938	-0.0706
	1.1675	-0.11647	-0.26134	-0.24616	-0.17638	-0.15475	-0.07378
	1.16833	-0.10718	-0.25425	-0.26991	-0.17971	-0.16192	-0.06156
	1.16917	-0.12109	-0.24831	-0.26693	-0.17717	-0.16089	-0.06578
	1.17	-0.11773	-0.25239	-0.26302	-0.18519	-0.15984	-0.06687
	1.17083	-0.11094	-0.23494	-0.25911	-0.18941	-0.15369	-0.06801
	1.17167	-0.12475	-0.25764	-0.23377	-0.17793	-0.14657	-0.06692
	1.1725	-0.12324	-0.26867	-0.27322	-0.17014	-0.15507	-0.0706
	1.17333	-0.11966	-0.25788	-0.27454	-0.18031	-0.1598	-0.0622
	1.17417	-0.12201	-0.26345	-0.25842	-0.18088	-0.1525	-0.06939
	1.175	-0.1189	-0.26227	-0.25356	-0.18004	-0.16225	-0.06665
	1.17583	-0.11599	-0.24604	-0.25736	-0.17059	-0.16318	-0.06373
	1.17667	-0.12207	-0.25731	-0.27018	-0.18815	-0.15521	-0.06612
	1.1775	-0.11886	-0.24764	-0.2535	-0.19841	-0.14793	-0.06536
	1.17833	-0.12358	-0.26507	-0.2339	-0.17862	-0.15255	-0.07036
	1.17917	-0.12094	-0.24996	-0.25314	-0.17737	-0.16602	-0.06694
	1.18	-0.12364	-0.24699	-0.243	-0.181	-0.15416	-0.0647
	1.18083	-0.12697	-0.26208	-0.26283	-0.18456	-0.1685	-0.06415
	1.18167	-0.12381	-0.23831	-0.25473	-0.1725	-0.15567	-0.06439
	1.1825	-0.12923	-0.24871	-0.24079	-0.17017	-0.15665	-0.06184
	1.18333	-0.12783	-0.25163	-0.24822	-0.17638	-0.15732	-0.06864
	1.18417	-0.12693	-0.25892	-0.27316	-0.16932	-0.15859	-0.0669
	1.185	-0.1282	-0.26677	-0.25833	-0.17995	-0.15412	-0.06629
	1.18583	-0.12683	-0.26122	-0.24954	-0.17504	-0.14549	-0.06519
	1.18667	-0.12991	-0.27009	-0.23842	-0.19208	-0.15898	-0.06869
	1.1875	-0.12243	-0.25919	-0.24544	-0.18947	-0.15337	-0.07116
	1.18833	-0.13025	-0.25714	-0.25577	-0.187	-0.16328	-0.06484
	1.18917	-0.12834	-0.25711	-0.24701	-0.18581	-0.15269	-0.06023
	1.19	-0.12797	-0.25298	-0.24571	-0.16643	-0.15628	-0.0674
	1.19083	-0.12888	-0.27224	-0.25723	-0.18426	-0.14765	-0.06894
	1.19167	-0.12215	-0.25035	-0.25523	-0.18873	-0.15661	-0.0695
	1.1925	-0.1305	-0.25359	-0.24264	-0.19527	-0.14867	-0.07219
	1.19333	-0.1299	-0.24748	-0.2601	-0.18519	-0.16176	-0.06769
	1.19417	-0.13327	-0.25858	-0.24466	-0.17794	-0.16614	-0.06482
	1.195	-0.12478	-0.25485	-0.25301	-0.19388	-0.152	-0.06817
	1.19583	-0.13441	-0.26263	-0.2745	-0.18159	-0.15373	-0.06834
	1.19667	-0.13375	-0.26245	-0.22965	-0.19405	-0.1461	-0.07033
	1.1975	-0.13598	-0.25134	-0.26309	-0.1841	-0.15924	-0.0719
	1.19833	-0.12709	-0.27975	-0.25993	-0.16954	-0.15119	-0.07155
	1.19917	-0.12921	-0.25105	-0.25217	-0.18197	-0.14003	-0.06403
	1.2	-0.13309	-0.25557	-0.27418	-0.17831	-0.16171	-0.06948
	1.20083	-0.12528	-0.26763	-0.24635	-0.17752	-0.16623	-0.06963
	1.20167	-0.1295	-0.25552	-0.24987	-0.18345	-0.16518	-0.07054
	1.2025	-0.13722	-0.26015	-0.26257	-0.1735	-0.15904	-0.06834
	1.20333	-0.12926	-0.25354	-0.24696	-0.18865	-0.1532	-0.07312
	1.20417	-0.12931	-0.28815	-0.24786	-0.18019	-0.16298	-0.07152
	1.205	-0.13761	-0.25659	-0.25952	-0.19438	-0.16773	-0.06606
	1.20583	-0.12803	-0.26541	-0.25227	-0.18431	-0.16604	-0.07071
	1.20667	-0.12824	-0.25721	-0.25229	-0.17565	-0.15702	-0.0668
	1.2075	-0.13126	-0.26568	-0.24172	-0.18006	-0.15496	-0.06406
	1.20833	-0.13567	-0.24448	-0.26848	-0.18592	-0.15906	-0.06771
	1.20917	-0.13492	-0.25092	-0.25451	-0.18792	-0.15817	-0.07283
	1.21	-0.14006	-0.25015	-0.24588	-0.18248	-0.1658	-0.06593
	1.21083	-0.13347	-0.25944	-0.24846	-0.17529	-0.15401	-0.06846
	1.21167	-0.12964	-0.24938	-0.24933	-0.18715	-0.17011	-0.07268
	1.2125	-0.14062	-0.2524	-0.25196	-0.18845	-0.15431	-0.06631
	1.21333	-0.14024	-0.26212	-0.2303	-0.1977	-0.16335	-0.06563
	1.21417	-0.13958	-0.27001	-0.24404	-0.17656	-0.15597	-0.06749
	1.215	-0.14143	-0.24994	-0.26253	-0.19798	-0.15421	-0.06318
	1.21583	-0.12779	-0.24338	-0.23722	-0.18247	-0.1665	-0.0724
	1.21667	-0.13737	-0.25839	-0.26535	-0.20373	-0.15907	-0.06752
	1.2175	-0.14111	-0.27028	-0.25417	-0.18577	-0.15926	-0.07148
	1.21833	-0.13839	-0.27126	-0.26716	-0.17816	-0.17174	-0.06477
	1.21917	-0.13934	-0.26572	-0.27121	-0.1849	-0.15544	-0.06734
	1.22	-0.13177	-0.25024	-0.25481	-0.18316	-0.16806	-0.06468
	1.22083	-0.13374	-0.26887	-0.2584	-0.17781	-0.14884	-0.06387
	1.22167	-0.14181	-0.24736	-0.26042	-0.18556	-0.15387	-0.06377
	1.2225	-0.14239	-0.26075	-0.25551	-0.17937	-0.1584	-0.07311
	1.22333	-0.13197	-0.2545	-0.27934	-0.17351	-0.16608	-0.07401
	1.22417	-0.13948	-0.25413	-0.26598	-0.18006	-0.16421	-0.06903
	1.225	-0.1339	-0.2535	-0.25645	-0.19586	-0.16218	-0.07054
	1.22583	-0.14166	-0.27332	-0.26725	-0.18642	-0.16274	-0.06973
	1.22667	-0.14294	-0.26746	-0.25262	-0.19382	-0.15247	-0.0718
	1.2275	-0.14671	-0.26503	-0.25032	-0.19667	-0.15735	-0.07275
	1.22833	-0.13867	-0.26254	-0.26066	-0.18837	-0.15467	-0.06977
	1.22917	-0.14773	-0.268	-0.26273	-0.18925	-0.16696	-0.07204
	1.23	-0.1337	-0.27814	-0.26867	-0.17557	-0.16606	-0.07237
	1.23083	-0.14717	-0.27121	-0.25181	-0.18781	-0.1711	-0.06705
	1.23167	-0.14447	-0.24906	-0.26911	-0.1773	-0.16586	-0.06753
	1.2325	-0.14367	-0.26646	-0.26606	-0.18631	-0.15892	-0.0676
	1.23333	-0.14541	-0.25594	-0.26396	-0.19609	-0.17338	-0.07009
	1.23417	-0.15119	-0.27447	-0.25459	-0.18087	-0.16234	-0.06622
	1.235	-0.14862	-0.26783	-0.26535	-0.18236	-0.16476	-0.07143
	1.23583	-0.14211	-0.27865	-0.28188	-0.18601	-0.16416	-0.07306
	1.23667	-0.14159	-0.27159	-0.26619	-0.1872	-0.17592	-0.07133
	1.2375	-0.14405	-0.27273	-0.24931	-0.18306	-0.16436	-0.07536
	1.23833	-0.14252	-0.24633	-0.28182	-0.20418	-0.16919	-0.06872
	1.23917	-0.14598	-0.26987	-0.28439	-0.19426	-0.16444	-0.0675
	1.24	-0.13666	-0.27383	-0.26392	-0.18293	-0.16877	-0.07482
	1.24083	-0.14961	-0.29108	-0.25975	-0.1869	-0.16421	-0.07041
	1.24167	-0.14507	-0.279	-0.28334	-0.20062	-0.16907	-0.06575
	1.2425	-0.13894	-0.26742	-0.27076	-0.19358	-0.17452	-0.07011
	1.24333	-0.14828	-0.2825	-0.2608	-0.18951	-0.17539	-0.07244
	1.24417	-0.14854	-0.28079	-0.29541	-0.18991	-0.17461	-0.07037
	1.245	-0.14679	-0.28608	-0.28623	-0.19793	-0.1631	-0.06675
	1.24583	-0.14939	-0.28353	-0.27776	-0.18722	-0.1653	-0.07433
	1.24667	-0.14362	-0.28438	-0.2785	-0.205	-0.1575	-0.07685
	1.2475	-0.14154	-0.2817	-0.27079	-0.17269	-0.16133	-0.0723
	1.24833	-0.15066	-0.25924	-0.26127	-0.19962	-0.17279	-0.07277
	1.24917	-0.15546	-0.27426	-0.26709	-0.19929	-0.16961	-0.07274
	1.25	-0.15221	-0.26641	-0.26502	-0.21189	-0.16016	-0.07016
	1.25083	-0.14882	-0.25571	-0.2638	-0.20414	-0.16279	-0.07302
	1.25167	-0.14781	-0.2868	-0.27914	-0.2043	-0.17496	-0.07225
	1.2525	-0.1478	-0.2807	-0.28738	-0.21049	-0.17752	-0.07161
	1.25333	-0.14829	-0.28001	-0.29101	-0.19578	-0.16866	-0.06854
	1.25417	-0.15177	-0.28228	-0.27785	-0.20709	-0.17064	-0.0754
	1.255	-0.14789	-0.28168	-0.28463	-0.18635	-0.17987	-0.08001
	1.25583	-0.13835	-0.2784	-0.29145	-0.19279	-0.18086	-0.06902
	1.25667	-0.1601	-0.28236	-0.27035	-0.19178	-0.17665	-0.0754
	1.2575	-0.155	-0.28999	-0.28598	-0.21481	-0.16497	-0.07789
	1.25833	-0.1471	-0.28852	-0.27881	-0.19888	-0.18224	-0.07224
	1.25917	-0.14964	-0.2849	-0.28511	-0.18931	-0.172	-0.07284
	1.26	-0.15424	-0.28069	-0.27963	-0.20302	-0.17464	-0.07214
	1.26083	-0.15584	-0.29931	-0.29399	-0.19499	-0.17125	-0.07509
	1.26167	-0.14448	-0.29365	-0.28383	-0.19609	-0.17392	-0.07407
	1.2625	-0.14944	-0.28613	-0.28099	-0.20099	-0.16718	-0.07283
	1.26333	-0.15557	-0.28452	-0.2709	-0.21002	-0.16497	-0.07526
	1.26417	-0.16043	-0.29296	-0.2724	-0.20842	-0.17786	-0.07173
	1.265	-0.15925	-0.30198	-0.26452	-0.20511	-0.17768	-0.07835
	1.26583	-0.14588	-0.28845	-0.26976	-0.21105	-0.17009	-0.07584
	1.26667	-0.1492	-0.29587	-0.29735	-0.21919	-0.17768	-0.0768
	1.2675	-0.15254	-0.29176	-0.28015	-0.21048	-0.17378	-0.07874
	1.26833	-0.15023	-0.29295	-0.29642	-0.20956	-0.17323	-0.07476
	1.26917	-0.15606	-0.30075	-0.28803	-0.19994	-0.18087	-0.07452
	1.27	-0.16345	-0.31156	-0.2686	-0.20369	-0.1715	-0.07509
	1.27083	-0.15832	-0.30782	-0.2976	-0.20273	-0.17325	-0.07744
	1.27167	-0.15126	-0.30666	-0.30132	-0.20909	-0.17254	-0.08234
	1.2725	-0.15614	-0.29722	-0.29247	-0.20124	-0.17858	-0.0759
	1.27333	-0.15973	-0.31894	-0.27704	-0.20936	-0.17177	-0.07536
	1.27417	-0.15228	-0.2858	-0.29324	-0.21284	-0.19077	-0.07633
	1.275	-0.15545	-0.30964	-0.27951	-0.21448	-0.1771	-0.08111
	1.27583	-0.15205	-0.28198	-0.2915	-0.20559	-0.18647	-0.07569
	1.27667	-0.14753	-0.30459	-0.30415	-0.22642	-0.17156	-0.07878
	1.2775	-0.15707	-0.28903	-0.29772	-0.21076	-0.16989	-0.07824
	1.27833	-0.15029	-0.3006	-0.29668	-0.20246	-0.17855	-0.07907
	1.27917	-0.15425	-0.28751	-0.29489	-0.21905	-0.1856	-0.07776
	1.28	-0.16016	-0.29973	-0.30199	-0.19968	-0.18896	-0.08168
	1.28083	-0.15894	-0.31717	-0.30348	-0.20192	-0.1883	-0.08116
	1.28167	-0.16834	-0.29353	-0.30598	-0.2191	-0.18895	-0.07942
	1.2825	-0.15475	-0.31163	-0.2899	-0.21592	-0.18281	-0.07863
	1.28333	-0.15711	-0.30447	-0.3102	-0.21164	-0.17363	-0.07746
	1.28417	-0.16275	-0.31319	-0.30938	-0.21424	-0.18532	-0.08178
	1.285	-0.15475	-0.30973	-0.31802	-0.21043	-0.20147	-0.08568
	1.28583	-0.15934	-0.31064	-0.31139	-0.20639	-0.18963	-0.08434
	1.28667	-0.15339	-0.31723	-0.2992	-0.21814	-0.18608	-0.07969
	1.2875	-0.15818	-0.31007	-0.30753	-0.2269	-0.18111	-0.07754
	1.28833	-0.16018	-0.30698	-0.28515	-0.21154	-0.1792	-0.08536
	1.28917	-0.15913	-0.31424	-0.30631	-0.20411	-0.18943	-0.08452
	1.29	-0.16854	-0.31386	-0.3062	-0.21749	-0.18003	-0.07678
	1.29083	-0.16131	-0.28292	-0.3207	-0.21493	-0.19907	-0.09137
	1.29167	-0.15612	-0.30782	-0.31042	-0.21123	-0.19237	-0.08671
	1.2925	-0.16071	-0.31815	-0.33461	-0.21604	-0.19547	-0.0818
	1.29333	-0.161	-0.29793	-0.30002	-0.23182	-0.18727	-0.07659
	1.29417	-0.16128	-0.3317	-0.30706	-0.22804	-0.18551	-0.08154
	1.295	-0.15553	-0.32578	-0.30441	-0.21299	-0.1861	-0.08415
	1.29583	-0.16258	-0.32398	-0.30719	-0.2396	-0.19756	-0.08189
	1.29667	-0.16819	-0.31451	-0.31234	-0.22612	-0.19213	-0.08106
	1.2975	-0.15768	-0.29623	-0.29899	-0.23266	-0.19163	-0.08231
	1.29833	-0.16043	-0.33095	-0.30518	-0.21927	-0.19271	-0.07816
	1.29917	-0.16186	-0.31618	-0.32478	-0.22189	-0.19805	-0.08679
	1.3	-0.16824	-0.33437	-0.32366	-0.22268	-0.18287	-0.08288
	1.30083	-0.16471	-0.31981	-0.3002	-0.22489	-0.1833	-0.07984
	1.30167	-0.16195	-0.31703	-0.31216	-0.23282	-0.19965	-0.08629
	1.3025	-0.16891	-0.33592	-0.28599	-0.22908	-0.20337	-0.0911
	1.30333	-0.16557	-0.33476	-0.31819	-0.22357	-0.1973	-0.08058
	1.30417	-0.17206	-0.32974	-0.33188	-0.21931	-0.20077	-0.08432
	1.305	-0.16286	-0.3268	-0.32697	-0.2172	-0.20136	-0.08402
	1.30583	-0.17329	-0.32177	-0.31596	-0.23556	-0.20334	-0.08341
	1.30667	-0.16937	-0.33143	-0.32401	-0.22534	-0.19581	-0.08119
	1.3075	-0.16867	-0.31286	-0.34114	-0.2194	-0.18564	-0.08563
	1.30833	-0.16101	-0.32365	-0.31977	-0.2306	-0.20486	-0.08461
	1.30917	-0.16487	-0.33384	-0.32078	-0.231	-0.19517	-0.08516
	1.31	-0.1712	-0.33147	-0.34808	-0.21419	-0.19678	-0.08584
	1.31083	-0.16721	-0.3329	-0.328	-0.22315	-0.19837	-0.08897
	1.31167	-0.16873	-0.32996	-0.32072	-0.22823	-0.20271	-0.08839
	1.3125	-0.1692	-0.33705	-0.32072	-0.24252	-0.19863	-0.08213
	1.31333	-0.16534	-0.33147	-0.3215	-0.2239	-0.20925	-0.08658
	1.31417	-0.1767	-0.32221	-0.31737	-0.25921	-0.19045	-0.08959
	1.315	-0.16331	-0.34085	-0.30932	-0.23378	-0.1925	-0.08988
	1.31583	-0.17184	-0.34364	-0.33363	-0.23999	-0.20707	-0.08699
	1.31667	-0.1762	-0.32989	-0.33551	-0.24476	-0.18993	-0.09144
	1.3175	-0.17655	-0.34217	-0.33395	-0.2317	-0.20784	-0.09042
	1.31833	-0.17252	-0.32275	-0.33981	-0.23259	-0.22335	-0.08262
	1.31917	-0.17016	-0.33121	-0.331	-0.22	-0.21672	-0.08416
	1.32	-0.17005	-0.32211	-0.35002	-0.23695	-0.20029	-0.08896
	1.32083	-0.17627	-0.33556	-0.33439	-0.23535	-0.20158	-0.08762
	1.32167	-0.17014	-0.337	-0.33666	-0.23019	-0.20197	-0.0907
	1.3225	-0.16637	-0.33888	-0.33686	-0.23436	-0.20002	-0.09005
	1.32333	-0.16738	-0.33109	-0.33208	-0.23622	-0.20944	-0.08675
	1.32417	-0.17853	-0.33117	-0.34825	-0.24295	-0.20081	-0.08546
	1.325	-0.17632	-0.33888	-0.33775	-0.24209	-0.20893	-0.08535
	1.32583	-0.16888	-0.34235	-0.33918	-0.2348	-0.20516	-0.08477
	1.32667	-0.1768	-0.33509	-0.32927	-0.23983	-0.20947	-0.08459
	1.3275	-0.17192	-0.33508	-0.3445	-0.2486	-0.2011	-0.08672
	1.32833	-0.17721	-0.34912	-0.33423	-0.2443	-0.20723	-0.09201
	1.32917	-0.1643	-0.362	-0.33575	-0.24742	-0.2074	-0.09103
	1.33	-0.17752	-0.34664	-0.34411	-0.23559	-0.22292	-0.08885
	1.33083	-0.1641	-0.36029	-0.361	-0.25259	-0.21526	-0.08863
	1.33167	-0.18102	-0.36302	-0.36019	-0.25674	-0.2011	-0.09134
	1.3325	-0.1745	-0.36255	-0.35301	-0.25379	-0.20738	-0.09009
	1.33333	-0.17802	-0.35341	-0.3528	-0.23875	-0.21872	-0.08843
	1.33417	-0.1769	-0.35582	-0.33757	-0.24257	-0.20779	-0.09468
	1.335	-0.17566	-0.34282	-0.3526	-0.24613	-0.19725	-0.09334
	1.33583	-0.17954	-0.34381	-0.34678	-0.23623	-0.21595	-0.08927
	1.33667	-0.1786	-0.33866	-0.3633	-0.25297	-0.21411	-0.09248
	1.3375	-0.17486	-0.37336	-0.32356	-0.25515	-0.21376	-0.09062
	1.33833	-0.18402	-0.35023	-0.31462	-0.26532	-0.21504	-0.0897
	1.33917	-0.18273	-0.36281	-0.35024	-0.24196	-0.21186	-0.09283
	1.34	-0.17415	-0.36761	-0.35137	-0.25439	-0.21223	-0.09526
	1.34083	-0.17578	-0.34815	-0.36	-0.25903	-0.20109	-0.09978
	1.34167	-0.17381	-0.35354	-0.3561	-0.26809	-0.22098	-0.09544
	1.3425	-0.17796	-0.35586	-0.35507	-0.2525	-0.21432	-0.09356
	1.34333	-0.18076	-0.34213	-0.35756	-0.24455	-0.21346	-0.09197
	1.34417	-0.17203	-0.38255	-0.3431	-0.24773	-0.21225	-0.09508
	1.345	-0.18603	-0.37399	-0.35126	-0.2603	-0.22512	-0.08827
	1.34583	-0.18124	-0.3536	-0.35714	-0.2382	-0.20771	-0.09312
	1.34667	-0.18165	-0.34666	-0.36275	-0.247	-0.22162	-0.09509
	1.3475	-0.18566	-0.36682	-0.36271	-0.2387	-0.20491	-0.09298
	1.34833	-0.17411	-0.35027	-0.34259	-0.26591	-0.21854	-0.09202
	1.34917	-0.18123	-0.38148	-0.3695	-0.25779	-0.2263	-0.09187
	1.35	-0.19061	-0.36163	-0.38326	-0.25424	-0.20858	-0.08973
	1.35083	-0.18274	-0.35282	-0.36845	-0.26025	-0.21249	-0.09751
	1.35167	-0.17947	-0.36953	-0.35219	-0.26227	-0.22829	-0.09743
	1.3525	-0.18592	-0.37665	-0.35184	-0.26037	-0.22353	-0.09549
	1.35333	-0.17988	-0.37415	-0.37609	-0.25479	-0.22529	-0.09741
	1.35417	-0.18751	-0.35409	-0.36569	-0.24975	-0.21824	-0.09326
	1.355	-0.19009	-0.36459	-0.36146	-0.25194	-0.21171	-0.09759
	1.35583	-0.18235	-0.3606	-0.37114	-0.26074	-0.21808	-0.10039
	1.35667	-0.18828	-0.3802	-0.36827	-0.26777	-0.22971	-0.09426
	1.3575	-0.18702	-0.36523	-0.37422	-0.27681	-0.22176	-0.09799
	1.35833	-0.18712	-0.3724	-0.39096	-0.26837	-0.2231	-0.09465
	1.35917	-0.17941	-0.37069	-0.34984	-0.25365	-0.2218	-0.0972
	1.36	-0.18382	-0.36459	-0.38295	-0.26599	-0.22982	-0.09524
	1.36083	-0.18597	-0.37142	-0.35479	-0.26638	-0.22139	-0.09722
	1.36167	-0.18757	-0.3771	-0.37339	-0.26824	-0.21404	-0.09721
	1.3625	-0.19439	-0.3667	-0.3763	-0.26214	-0.22964	-0.10026
	1.36333	-0.18716	-0.38153	-0.36064	-0.2598	-0.22537	-0.09341
	1.36417	-0.18297	-0.3877	-0.38205	-0.27194	-0.22245	-0.09722
	1.365	-0.18415	-0.34998	-0.36681	-0.26398	-0.23446	-0.10049
	1.36583	-0.19165	-0.38012	-0.36412	-0.26691	-0.23059	-0.09574
	1.36667	-0.19142	-0.37601	-0.37042	-0.2765	-0.22375	-0.09711
	1.3675	-0.18636	-0.37094	-0.37841	-0.26628	-0.22023	-0.1008
	1.36833	-0.1947	-0.37914	-0.37341	-0.26748	-0.23272	-0.09434
	1.36917	-0.18759	-0.37766	-0.35457	-0.27732	-0.22314	-0.09216
	1.37	-0.18917	-0.38344	-0.38455	-0.26898	-0.23108	-0.09917
	1.37083	-0.19596	-0.38092	-0.38342	-0.27	-0.23261	-0.09908
	1.37167	-0.18493	-0.38292	-0.38345	-0.27002	-0.23043	-0.09673
	1.3725	-0.18959	-0.39241	-0.3803	-0.26046	-0.23257	-0.10202
	1.37333	-0.18321	-0.38345	-0.36332	-0.28518	-0.233	-0.10166
	1.37417	-0.2017	-0.38142	-0.37801	-0.27187	-0.23193	-0.09918
	1.375	-0.19347	-0.38426	-0.40043	-0.26099	-0.23652	-0.09676
	1.37583	-0.18865	-0.37408	-0.36492	-0.28244	-0.23162	-0.09642
	1.37667	-0.19641	-0.37114	-0.40994	-0.27121	-0.2467	-0.09872
	1.3775	-0.18759	-0.38942	-0.39115	-0.27541	-0.23271	-0.10486
	1.37833	-0.19733	-0.3933	-0.36856	-0.27994	-0.23881	-0.10218
	1.37917	-0.19535	-0.37304	-0.39242	-0.27598	-0.2346	-0.10209
	1.38	-0.18776	-0.3877	-0.40721	-0.26617	-0.23549	-0.10138
	1.38083	-0.19495	-0.39525	-0.40348	-0.28311	-0.23374	-0.09993
	1.38167	-0.20364	-0.37767	-0.37279	-0.28913	-0.23149	-0.10075
	1.3825	-0.1944	-0.39151	-0.3765	-0.27236	-0.23847	-0.0968
	1.38333	-0.197	-0.38251	-0.38496	-0.27511	-0.2414	-0.10161
	1.38417	-0.19521	-0.37545	-0.39222	-0.28625	-0.24368	-0.10427
	1.385	-0.1986	-0.38608	-0.37746	-0.27518	-0.24092	-0.10253
	1.38583	-0.19456	-0.38335	-0.38578	-0.27557	-0.24096	-0.09758
	1.38667	-0.1942	-0.39111	-0.40231	-0.27184	-0.24466	-0.10025
	1.3875	-0.18903	-0.39232	-0.39306	-0.29192	-0.23402	-0.10696
	1.38833	-0.19409	-0.38661	-0.38655	-0.28092	-0.22981	-0.10523
	1.38917	-0.18798	-0.38818	-0.38364	-0.28002	-0.24297	-0.10477
	1.39	-0.18816	-0.38941	-0.39052	-0.2882	-0.23985	-0.10563
	1.39083	-0.19943	-0.40333	-0.39383	-0.29779	-0.24494	-0.10721
	1.39167	-0.20114	-0.39842	-0.39077	-0.28251	-0.23803	-0.10627
	1.3925	-0.19498	-0.39778	-0.40518	-0.28201	-0.24456	-0.10286
	1.39333	-0.19362	-0.40101	-0.39713	-0.28493	-0.24588	-0.10703
	1.39417	-0.20399	-0.40771	-0.39574	-0.29029	-0.23794	-0.09958
	1.395	-0.19589	-0.41215	-0.39301	-0.29023	-0.24684	-0.10114
	1.39583	-0.1964	-0.37811	-0.41472	-0.28625	-0.23409	-0.10557
	1.39667	-0.20031	-0.38928	-0.37683	-0.29351	-0.23893	-0.10745
	1.3975	-0.20446	-0.40291	-0.39641	-0.28849	-0.25439	-0.11012
	1.39833	-0.20362	-0.38965	-0.39273	-0.28351	-0.25355	-0.10571
	1.39917	-0.21152	-0.42778	-0.41943	-0.28758	-0.24477	-0.10262
	1.4	-0.19278	-0.40756	-0.39713	-0.30542	-0.23117	-0.10095
	1.40083	-0.20631	-0.41797	-0.40541	-0.29534	-0.25484	-0.10538
	1.40167	-0.20374	-0.40468	-0.41741	-0.29655	-0.25106	-0.11086
	1.4025	-0.2056	-0.39928	-0.4047	-0.28682	-0.2433	-0.11097
	1.40333	-0.20405	-0.41486	-0.4076	-0.28827	-0.24178	-0.10739
	1.40417	-0.2014	-0.3991	-0.40751	-0.30855	-0.2404	-0.10517
	1.405	-0.21428	-0.39658	-0.40519	-0.2984	-0.25097	-0.10461
	1.40583	-0.19147	-0.39887	-0.39887	-0.30209	-0.25282	-0.10438
	1.40667	-0.19482	-0.41489	-0.38889	-0.28499	-0.24214	-0.10408
	1.4075	-0.19386	-0.41496	-0.40691	-0.29991	-0.24405	-0.10636
	1.40833	-0.20661	-0.42033	-0.41472	-0.29143	-0.24831	-0.10895
	1.40917	-0.20131	-0.42584	-0.42741	-0.29997	-0.23468	-0.11086
	1.41	-0.20566	-0.42144	-0.41084	-0.29606	-0.24681	-0.11026
	1.41083	-0.20892	-0.38572	-0.40597	-0.28789	-0.2521	-0.10971
	1.41167	-0.20406	-0.41084	-0.42887	-0.29819	-0.25278	-0.10364
	1.4125	-0.20324	-0.41084	-0.41866	-0.29226	-0.26182	-0.10437
	1.41333	-0.2092	-0.40592	-0.42469	-0.29466	-0.26123	-0.1099
	1.41417	-0.21125	-0.41215	-0.41858	-0.31134	-0.24968	-0.10931
	1.415	-0.20576	-0.42648	-0.42085	-0.3033	-0.25254	-0.11134
	1.41583	-0.20706	-0.41837	-0.4289	-0.31364	-0.24816	-0.11129
	1.41667	-0.19864	-0.4267	-0.42736	-0.29552	-0.25398	-0.11017
	1.4175	-0.20981	-0.44439	-0.42341	-0.28938	-0.2597	-0.10624
	1.41833	-0.20621	-0.41674	-0.42374	-0.30992	-0.26076	-0.1093
	1.41917	-0.21347	-0.4131	-0.42507	-0.31709	-0.25612	-0.109
	1.42	-0.21037	-0.42628	-0.41523	-0.29557	-0.24508	-0.11327
	1.42083	-0.20672	-0.42026	-0.42024	-0.30731	-0.24793	-0.10527
	1.42167	-0.20751	-0.42532	-0.39434	-0.30512	-0.2689	-0.11065
	1.4225	-0.20716	-0.41871	-0.41146	-0.29399	-0.25442	-0.10994
	1.42333	-0.20865	-0.42864	-0.41024	-0.3158	-0.24469	-0.11304
	1.42417	-0.21701	-0.42386	-0.42769	-0.30295	-0.26493	-0.11127
	1.425	-0.21043	-0.42082	-0.40423	-0.30789	-0.2655	-0.10825
	1.42583	-0.22227	-0.42048	-0.42116	-0.30718	-0.25871	-0.11085
	1.42667	-0.21117	-0.43222	-0.43336	-0.31854	-0.26896	-0.1124
	1.4275	-0.2084	-0.43047	-0.43058	-0.30695	-0.24964	-0.11519
	1.42833	-0.21583	-0.42935	-0.43044	-0.29184	-0.26328	-0.10836
	1.42917	-0.21335	-0.42844	-0.4312	-0.30501	-0.26359	-0.11105
	1.43	-0.21367	-0.41733	-0.41555	-0.29807	-0.26308	-0.10746
	1.43083	-0.21383	-0.42828	-0.43113	-0.30962	-0.26322	-0.11105
	1.43167	-0.22191	-0.42288	-0.423	-0.31398	-0.2619	-0.11353
	1.4325	-0.21446	-0.43558	-0.42599	-0.30801	-0.26525	-0.1113
	1.43333	-0.20819	-0.4387	-0.44599	-0.30801	-0.26727	-0.11102
	1.43417	-0.20858	-0.4299	-0.42041	-0.32631	-0.26356	-0.11233
	1.435	-0.21935	-0.43671	-0.43192	-0.31656	-0.26289	-0.10813
	1.43583	-0.21726	-0.44508	-0.42634	-0.3116	-0.26985	-0.11125
	1.43667	-0.21466	-0.43088	-0.41458	-0.3121	-0.25987	-0.11503
	1.4375	-0.20931	-0.44121	-0.43315	-0.32484	-0.25375	-0.11514
	1.43833	-0.21054	-0.42851	-0.43149	-0.30056	-0.26034	-0.11688
	1.43917	-0.21339	-0.42352	-0.42446	-0.32353	-0.26839	-0.11786
	1.44	-0.21628	-0.44302	-0.42393	-0.30796	-0.27568	-0.11308
	1.44083	-0.21643	-0.44075	-0.43118	-0.32779	-0.26728	-0.11155
	1.44167	-0.21384	-0.44342	-0.44795	-0.32331	-0.27368	-0.11546
	1.4425	-0.22134	-0.43264	-0.44046	-0.30793	-0.27226	-0.11082
	1.44333	-0.22221	-0.43557	-0.43329	-0.3185	-0.26665	-0.11282
	1.44417	-0.21742	-0.43434	-0.43538	-0.31762	-0.2591	-0.11429
	1.445	-0.20733	-0.44702	-0.43686	-0.31515	-0.26185	-0.11386
	1.44583	-0.22024	-0.44192	-0.45833	-0.31582	-0.26392	-0.11525
	1.44667	-0.22053	-0.46187	-0.44989	-0.32038	-0.27056	-0.12089
	1.4475	-0.21295	-0.42812	-0.45798	-0.31877	-0.26342	-0.11541
	1.44833	-0.21924	-0.44114	-0.45974	-0.32477	-0.27868	-0.11472
	1.44917	-0.21722	-0.42589	-0.45172	-0.31698	-0.26498	-0.11398
	1.45	-0.22027	-0.42531	-0.43523	-0.319	-0.26057	-0.11192
	1.45083	-0.20738	-0.44884	-0.42942	-0.3323	-0.27617	-0.11593
	1.45167	-0.21256	-0.45713	-0.44136	-0.32435	-0.26153	-0.11722
	1.4525	-0.21704	-0.43486	-0.45121	-0.32754	-0.27024	-0.11516
	1.45333	-0.22137	-0.43774	-0.45211	-0.32137	-0.27326	-0.11579
	1.45417	-0.22801	-0.45004	-0.45098	-0.31835	-0.27128	-0.11781
	1.455	-0.21782	-0.45301	-0.45839	-0.32727	-0.27287	-0.11445
	1.45583	-0.22518	-0.4444	-0.44346	-0.32569	-0.27183	-0.11405
	1.45667	-0.22399	-0.4417	-0.45631	-0.32016	-0.27521	-0.11786
	1.4575	-0.21731	-0.44705	-0.45111	-0.31935	-0.27147	-0.11476
	1.45833	-0.22459	-0.45366	-0.45485	-0.33162	-0.27714	-0.11981
	1.45917	-0.21395	-0.43224	-0.43982	-0.3225	-0.26886	-0.11581
	1.46	-0.22687	-0.42202	-0.45423	-0.31381	-0.2706	-0.11873
	1.46083	-0.23499	-0.45423	-0.46443	-0.33485	-0.27311	-0.11969
	1.46167	-0.22533	-0.44784	-0.45978	-0.3275	-0.27346	-0.12382
	1.4625	-0.22433	-0.45106	-0.45432	-0.32572	-0.2737	-0.11769
	1.46333	-0.22959	-0.44384	-0.44833	-0.32842	-0.27839	-0.12109
	1.46417	-0.22027	-0.46612	-0.45065	-0.33868	-0.27955	-0.11817
	1.465	-0.21843	-0.44826	-0.46616	-0.33105	-0.27552	-0.11554
	1.46583	-0.2225	-0.43848	-0.46235	-0.31853	-0.2778	-0.12044
	1.46667	-0.22739	-0.44358	-0.44709	-0.33437	-0.27552	-0.11927
	1.4675	-0.22696	-0.46915	-0.45422	-0.33398	-0.27959	-0.11531
	1.46833	-0.22778	-0.45421	-0.45003	-0.32482	-0.27501	-0.11622
	1.46917	-0.22249	-0.45084	-0.43058	-0.34409	-0.27188	-0.11742
	1.47	-0.22506	-0.43911	-0.46552	-0.32862	-0.28287	-0.12049
	1.47083	-0.22775	-0.46624	-0.45353	-0.32655	-0.28706	-0.11608
	1.47167	-0.22404	-0.44413	-0.43678	-0.33801	-0.27692	-0.12013
	1.4725	-0.22511	-0.46511	-0.45679	-0.3295	-0.28379	-0.12517
	1.47333	-0.22474	-0.45653	-0.48669	-0.3224	-0.28419	-0.11888
	1.47417	-0.22509	-0.45776	-0.46262	-0.33616	-0.27645	-0.12237
	1.475	-0.23113	-0.46486	-0.45974	-0.34899	-0.2721	-0.11559
	1.47583	-0.22692	-0.45239	-0.44508	-0.34486	-0.28625	-0.12375
	1.47667	-0.23217	-0.45168	-0.4703	-0.3295	-0.27853	-0.12397
	1.4775	-0.23354	-0.46035	-0.46386	-0.33852	-0.28492	-0.11856
	1.47833	-0.22563	-0.44641	-0.47691	-0.33652	-0.27841	-0.1202
	1.47917	-0.22373	-0.4828	-0.49281	-0.30601	-0.286	-0.12256
	1.48	-0.23842	-0.46676	-0.48105	-0.33215	-0.28106	-0.12272
	1.48083	-0.2304	-0.46669	-0.48083	-0.34736	-0.28565	-0.12093
	1.48167	-0.23134	-0.47386	-0.46683	-0.33371	-0.28622	-0.12483
	1.4825	-0.22921	-0.46529	-0.45207	-0.32239	-0.27084	-0.12233
	1.48333	-0.23352	-0.47345	-0.47307	-0.34588	-0.28617	-0.12489
	1.48417	-0.2359	-0.46074	-0.45969	-0.32897	-0.28817	-0.12488
	1.485	-0.23485	-0.44964	-0.4484	-0.34621	-0.28514	-0.12694
	1.48583	-0.23246	-0.48179	-0.47476	-0.34256	-0.27622	-0.11968
	1.48667	-0.22811	-0.47237	-0.4688	-0.33092	-0.28805	-0.12601
	1.4875	-0.22781	-0.47818	-0.47076	-0.34716	-0.28491	-0.12468
	1.48833	-0.22817	-0.44727	-0.47539	-0.33709	-0.29227	-0.12626
	1.48917	-0.23478	-0.48109	-0.46538	-0.33785	-0.2907	-0.12569
	1.49	-0.23814	-0.45396	-0.4901	-0.33413	-0.29745	-0.12144
	1.49083	-0.23202	-0.47213	-0.46638	-0.35251	-0.27865	-0.1224
	1.49167	-0.23465	-0.4801	-0.48089	-0.34702	-0.29534	-0.12781
	1.4925	-0.23653	-0.47844	-0.47621	-0.34287	-0.29291	-0.12317
	1.49333	-0.23423	-0.46231	-0.48103	-0.34617	-0.28432	-0.12313
	1.49417	-0.23256	-0.47662	-0.46874	-0.3483	-0.29379	-0.12057
	1.495	-0.23306	-0.46951	-0.47272	-0.34084	-0.28716	-0.12864
	1.49583	-0.2324	-0.47459	-0.47537	-0.34182	-0.28366	-0.12493
	1.49667	-0.22759	-0.47401	-0.49029	-0.33903	-0.29604	-0.12735
	1.4975	-0.22299	-0.4784	-0.49205	-0.35165	-0.28502	-0.13006
	1.49833	-0.23408	-0.47093	-0.47133	-0.3433	-0.28547	-0.12932
	1.49917	-0.24153	-0.47463	-0.4985	-0.34083	-0.29373	-0.12446
	1.5	-0.2295	-0.47148	-0.48697	-0.34534	-0.2903	-0.12064
	1.50083	-0.24563	-0.47143	-0.47099	-0.34898	-0.29019	-0.12757
	1.50167	-0.23522	-0.48789	-0.47151	-0.35744	-0.28607	-0.13241
	1.5025	-0.23427	-0.47347	-0.5048	-0.33775	-0.27923	-0.12974
	1.50333	-0.23594	-0.49302	-0.50166	-0.35411	-0.29705	-0.13463
	1.50417	-0.23693	-0.46862	-0.49137	-0.35863	-0.29425	-0.12158
	1.505	-0.2484	-0.47335	-0.47377	-0.35563	-0.29595	-0.12838
	1.50583	-0.24419	-0.48826	-0.49236	-0.359	-0.28733	-0.12121
	1.50667	-0.23991	-0.47693	-0.50222	-0.35428	-0.2919	-0.12829
	1.5075	-0.23843	-0.47646	-0.49062	-0.35199	-0.29159	-0.12585
	1.50833	-0.23829	-0.47926	-0.4818	-0.3443	-0.29454	-0.13137
	1.50917	-0.24041	-0.47198	-0.46911	-0.35022	-0.30098	-0.12584
	1.51	-0.24581	-0.47476	-0.48129	-0.34595	-0.30708	-0.13081
	1.51083	-0.23668	-0.50241	-0.47883	-0.36342	-0.29932	-0.12655
	1.51167	-0.24962	-0.47967	-0.50292	-0.35367	-0.30024	-0.12778
	1.5125	-0.23457	-0.47503	-0.49063	-0.35003	-0.29313	-0.12709
	1.51333	-0.2398	-0.47414	-0.49546	-0.34957	-0.3073	-0.12631
	1.51417	-0.23773	-0.46376	-0.48006	-0.34738	-0.29173	-0.13237
	1.515	-0.2566	-0.48258	-0.5078	-0.36057	-0.29623	-0.12825
	1.51583	-0.23872	-0.47595	-0.4975	-0.35932	-0.303	-0.12811
	1.51667	-0.24339	-0.47403	-0.48229	-0.35239	-0.29421	-0.13132
	1.5175	-0.24177	-0.48093	-0.49845	-0.35333	-0.30213	-0.13051
	1.51833	-0.24073	-0.49352	-0.50366	-0.36084	-0.29724	-0.12828
	1.51917	-0.23574	-0.4824	-0.49647	-0.3622	-0.28796	-0.13381
	1.52	-0.2518	-0.46944	-0.49027	-0.34329	-0.29931	-0.13456
	1.52083	-0.24967	-0.50313	-0.50297	-0.36196	-0.29516	-0.13383
	1.52167	-0.24488	-0.49921	-0.49677	-0.35787	-0.29349	-0.13087
	1.5225	-0.24548	-0.48335	-0.49396	-0.36143	-0.3089	-0.12921
	1.52333	-0.24303	-0.48603	-0.50662	-0.35425	-0.29131	-0.12604
	1.52417	-0.24085	-0.4723	-0.51038	-0.35739	-0.30481	-0.12782
	1.525	-0.24069	-0.49012	-0.51139	-0.35213	-0.30478	-0.13475
	1.52583	-0.24207	-0.50235	-0.50307	-0.36077	-0.29136	-0.1339
	1.52667	-0.24737	-0.48312	-0.48187	-0.35403	-0.31225	-0.13074
	1.5275	-0.24745	-0.49524	-0.4939	-0.36309	-0.29492	-0.13125
	1.52833	-0.25525	-0.50469	-0.49721	-0.37104	-0.29503	-0.1321
	1.52917	-0.25102	-0.4979	-0.50733	-0.3676	-0.30404	-0.12938
	1.53	-0.23853	-0.50572	-0.48987	-0.37241	-0.29886	-0.13199
	1.53083	-0.23695	-0.4842	-0.50449	-0.36077	-0.30141	-0.12865
	1.53167	-0.24798	-0.51439	-0.49793	-0.3588	-0.29057	-0.12937
	1.5325	-0.25052	-0.49714	-0.48109	-0.36698	-0.29273	-0.12956
	1.53333	-0.23955	-0.50429	-0.49922	-0.35378	-0.29406	-0.14066
	1.53417	-0.24519	-0.49821	-0.50676	-0.36904	-0.30278	-0.13173
	1.535	-0.25061	-0.48077	-0.50289	-0.35711	-0.3108	-0.1305
	1.53583	-0.24459	-0.49386	-0.50871	-0.36012	-0.31862	-0.13059
	1.53667	-0.25816	-0.50912	-0.50809	-0.37	-0.29634	-0.12637
	1.5375	-0.25452	-0.50775	-0.51697	-0.37451	-0.29977	-0.1294
	1.53833	-0.25046	-0.51005	-0.49952	-0.36285	-0.30584	-0.13226
	1.53917	-0.23797	-0.48958	-0.49669	-0.36351	-0.30335	-0.13593
	1.54	-0.24557	-0.50026	-0.49602	-0.37119	-0.30837	-0.13693
	1.54083	-0.25446	-0.4933	-0.50893	-0.36426	-0.3099	-0.137
	1.54167	-0.25177	-0.50694	-0.52356	-0.36198	-0.31264	-0.13085
	1.5425	-0.24854	-0.50886	-0.50454	-0.36703	-0.30415	-0.1252
	1.54333	-0.25956	-0.49334	-0.51268	-0.37019	-0.30302	-0.12904
	1.54417	-0.24279	-0.49821	-0.50179	-0.37199	-0.31056	-0.13556
	1.545	-0.25429	-0.50865	-0.50245	-0.36926	-0.3099	-0.13351
	1.54583	-0.25362	-0.52046	-0.50924	-0.37644	-0.31347	-0.13586
	1.54667	-0.24876	-0.49774	-0.49612	-0.36434	-0.30582	-0.14157
	1.5475	-0.25107	-0.50373	-0.51925	-0.36949	-0.31572	-0.12799
	1.54833	-0.25094	-0.50467	-0.51346	-0.3874	-0.31846	-0.12892
	1.54917	-0.25327	-0.50001	-0.5104	-0.36657	-0.31533	-0.12925
	1.55	-0.25478	-0.5039	-0.52621	-0.36938	-0.30724	-0.13766
	1.55083	-0.24932	-0.49779	-0.52975	-0.36629	-0.308	-0.13462
	1.55167	-0.24403	-0.51668	-0.49447	-0.36964	-0.3055	-0.13827
	1.5525	-0.25069	-0.51391	-0.51393	-0.37887	-0.3141	-0.13736
	1.55333	-0.24892	-0.50903	-0.5003	-0.35881	-0.31566	-0.13158
	1.55417	-0.24531	-0.51951	-0.5078	-0.373	-0.30587	-0.13687
	1.555	-0.26284	-0.49832	-0.53367	-0.37273	-0.3219	-0.13478
	1.55583	-0.25817	-0.51025	-0.5169	-0.38005	-0.30912	-0.13337
	1.55667	-0.25185	-0.50381	-0.51661	-0.3783	-0.31395	-0.13542
	1.5575	-0.25197	-0.51319	-0.50856	-0.36426	-0.31667	-0.14117
	1.55833	-0.25371	-0.52467	-0.52934	-0.36599	-0.31246	-0.13524
	1.55917	-0.25655	-0.52122	-0.51587	-0.37037	-0.30796	-0.13482
	1.56	-0.25118	-0.51922	-0.50703	-0.37481	-0.32206	-0.13728
	1.56083	-0.25476	-0.53328	-0.51376	-0.36933	-0.31023	-0.13439
	1.56167	-0.26449	-0.51478	-0.51206	-0.3618	-0.31414	-0.13505
	1.5625	-0.25082	-0.5373	-0.531	-0.38717	-0.31779	-0.13492
	1.56333	-0.24399	-0.50465	-0.52947	-0.36551	-0.31457	-0.14048
	1.56417	-0.24481	-0.52399	-0.50707	-0.38375	-0.31597	-0.13408
	1.565	-0.26233	-0.52372	-0.52338	-0.38147	-0.31653	-0.1355
	1.56583	-0.25245	-0.50711	-0.52775	-0.38603	-0.31575	-0.13536
	1.56667	-0.263	-0.50832	-0.53733	-0.37854	-0.31986	-0.13539
	1.5675	-0.26127	-0.52824	-0.52894	-0.38001	-0.32089	-0.13867
	1.56833	-0.24942	-0.51069	-0.524	-0.38489	-0.32295	-0.13411
	1.56917	-0.26165	-0.50984	-0.50771	-0.37493	-0.31678	-0.13813
	1.57	-0.27232	-0.51286	-0.52623	-0.37823	-0.32928	-0.14021
	1.57083	-0.24811	-0.51698	-0.52504	-0.37856	-0.32589	-0.13501
	1.57167	-0.25205	-0.51051	-0.5191	-0.38559	-0.32338	-0.13386
	1.5725	-0.26868	-0.50566	-0.51455	-0.38	-0.32122	-0.13682
	1.57333	-0.25653	-0.53924	-0.5287	-0.37317	-0.3145	-0.13185
	1.57417	-0.26328	-0.51353	-0.5351	-0.38002	-0.3255	-0.1378
	1.575	-0.26932	-0.52537	-0.52278	-0.38899	-0.32115	-0.13491
	1.57583	-0.26217	-0.49777	-0.54506	-0.37662	-0.30929	-0.139
	1.57667	-0.2534	-0.51155	-0.53531	-0.39456	-0.32032	-0.14191
	1.5775	-0.25281	-0.49805	-0.53014	-0.3727	-0.31499	-0.13816
	1.57833	-0.26232	-0.52614	-0.53192	-0.3694	-0.32603	-0.13747
	1.57917	-0.25504	-0.5316	-0.54333	-0.37579	-0.3293	-0.13608
	1.58	-0.2594	-0.53002	-0.53418	-0.39402	-0.32124	-0.13548
	1.58083	-0.26169	-0.51444	-0.52827	-0.3955	-0.32436	-0.14291
	1.58167	-0.25746	-0.53069	-0.53392	-0.39672	-0.32371	-0.14073
	1.5825	-0.25869	-0.53002	-0.54448	-0.38565	-0.32455	-0.14186
	1.58333	-0.25925	-0.52169	-0.5376	-0.3926	-0.32687	-0.13843
	1.58417	-0.25769	-0.52878	-0.53616	-0.37916	-0.32355	-0.13698
	1.585	-0.2613	-0.52508	-0.52688	-0.38726	-0.32895	-0.13933
	1.58583	-0.26185	-0.5271	-0.51591	-0.38978	-0.31673	-0.13402
	1.58667	-0.26432	-0.5194	-0.52618	-0.37941	-0.31415	-0.1375
	1.5875	-0.26288	-0.53622	-0.54556	-0.3761	-0.31817	-0.14164
	1.58833	-0.27126	-0.51562	-0.52857	-0.38964	-0.31619	-0.1414
	1.58917	-0.26354	-0.52115	-0.54596	-0.39672	-0.32541	-0.13808
	1.59	-0.26887	-0.53678	-0.54356	-0.38984	-0.31634	-0.14257
	1.59083	-0.26776	-0.53142	-0.51928	-0.38089	-0.33435	-0.14342
	1.59167	-0.25582	-0.51948	-0.52253	-0.38634	-0.32927	-0.14045
	1.5925	-0.25505	-0.53466	-0.54867	-0.39906	-0.32928	-0.14293
	1.59333	-0.26599	-0.53368	-0.53902	-0.4017	-0.32106	-0.14184
	1.59417	-0.2608	-0.52838	-0.54242	-0.38215	-0.32192	-0.14034
	1.595	-0.25334	-0.53806	-0.53831	-0.39348	-0.31796	-0.14066
	1.59583	-0.26663	-0.52464	-0.54094	-0.39062	-0.32944	-0.14289
	1.59667	-0.27091	-0.52546	-0.54872	-0.39418	-0.32852	-0.14028
	1.5975	-0.26833	-0.52891	-0.54263	-0.37532	-0.32401	-0.14035
	1.59833	-0.26871	-0.53233	-0.54105	-0.38791	-0.32493	-0.13755
	1.59917	-0.26626	-0.52544	-0.53172	-0.40327	-0.32957	-0.14294
	1.6	-0.26522	-0.52378	-0.54436	-0.39858	-0.32818	-0.1383
	1.60083	-0.26918	-0.54613	-0.5376	-0.39905	-0.33339	-0.14209
	1.60167	-0.26209	-0.53079	-0.5508	-0.38695	-0.32981	-0.14262
	1.6025	-0.27198	-0.53393	-0.55383	-0.38613	-0.32958	-0.14327
	1.60333	-0.27312	-0.53157	-0.53947	-0.40682	-0.33408	-0.14262
	1.60417	-0.2642	-0.53071	-0.54522	-0.40534	-0.3312	-0.14169
	1.605	-0.27785	-0.52504	-0.54012	-0.39687	-0.32856	-0.13973
	1.60583	-0.27121	-0.52895	-0.55764	-0.3975	-0.32023	-0.14255
	1.60667	-0.2646	-0.53911	-0.54962	-0.39939	-0.33184	-0.14333
	1.6075	-0.27598	-0.53014	-0.54262	-0.40005	-0.31734	-0.1423
	1.60833	-0.2644	-0.54041	-0.55445	-0.39802	-0.32213	-0.13805
	1.60917	-0.26282	-0.54017	-0.55074	-0.40029	-0.33992	-0.13917
	1.61	-0.27704	-0.53696	-0.54215	-0.38897	-0.32414	-0.14539
	1.61083	-0.26487	-0.53561	-0.55448	-0.39353	-0.3368	-0.14566
	1.61167	-0.27486	-0.55289	-0.53831	-0.40469	-0.3264	-0.14045
	1.6125	-0.26805	-0.53434	-0.55345	-0.40986	-0.33794	-0.14611
	1.61333	-0.26544	-0.54691	-0.54005	-0.40552	-0.33981	-0.14455
	1.61417	-0.26708	-0.54396	-0.55146	-0.39571	-0.32349	-0.14405
	1.615	-0.26665	-0.55133	-0.54711	-0.3906	-0.33882	-0.14413
	1.61583	-0.276	-0.54256	-0.55555	-0.39077	-0.32342	-0.1399
	1.61667	-0.27299	-0.54176	-0.5488	-0.39614	-0.32411	-0.14175
	1.6175	-0.26846	-0.54527	-0.56008	-0.39763	-0.34469	-0.1454
	1.61833	-0.27718	-0.55113	-0.55815	-0.40428	-0.33917	-0.14237
	1.61917	-0.27766	-0.56451	-0.54911	-0.39415	-0.33707	-0.14462
	1.62	-0.26972	-0.54657	-0.55896	-0.39299	-0.33258	-0.14421
	1.62083	-0.2705	-0.56156	-0.55219	-0.40561	-0.33234	-0.14349
	1.62167	-0.27345	-0.55481	-0.5665	-0.38779	-0.33381	-0.14825
	1.6225	-0.27602	-0.56114	-0.57951	-0.40212	-0.33495	-0.14595
	1.62333	-0.27268	-0.53871	-0.55322	-0.41183	-0.33666	-0.13745
	1.62417	-0.27448	-0.54752	-0.56162	-0.39707	-0.32676	-0.14087
	1.625	-0.26851	-0.53918	-0.53094	-0.39744	-0.33221	-0.15021
	1.62583	-0.26962	-0.55891	-0.56142	-0.39503	-0.34424	-0.14518
	1.62667	-0.27389	-0.55476	-0.56017	-0.40203	-0.33436	-0.14318
	1.6275	-0.27563	-0.5501	-0.57133	-0.4151	-0.3301	-0.14871
	1.62833	-0.27686	-0.5469	-0.55395	-0.40938	-0.34224	-0.14445
	1.62917	-0.28094	-0.55317	-0.55824	-0.39922	-0.33229	-0.14629
	1.63	-0.27222	-0.53354	-0.55982	-0.40555	-0.33598	-0.14199
	1.63083	-0.27084	-0.55139	-0.57369	-0.40128	-0.34486	-0.14366
	1.63167	-0.27756	-0.552	-0.5516	-0.4013	-0.33615	-0.14843
	1.6325	-0.27245	-0.54686	-0.55015	-0.40038	-0.32766	-0.14956
	1.63333	-0.27399	-0.56234	-0.56315	-0.40553	-0.34675	-0.14676
	1.63417	-0.27478	-0.56864	-0.57446	-0.39713	-0.33805	-0.14904
	1.635	-0.27898	-0.55715	-0.57457	-0.41207	-0.34545	-0.15077
	1.63583	-0.28315	-0.55341	-0.57484	-0.40397	-0.34613	-0.13929
	1.63667	-0.27323	-0.54175	-0.55293	-0.40232	-0.3293	-0.14109
	1.6375	-0.27496	-0.54662	-0.54131	-0.40437	-0.3425	-0.14822
	1.63833	-0.27185	-0.55967	-0.5561	-0.41911	-0.33099	-0.1461
	1.63917	-0.27891	-0.57514	-0.57041	-0.40201	-0.33404	-0.15075
	1.64	-0.28404	-0.55004	-0.56885	-0.40254	-0.34445	-0.14361
	1.64083	-0.27229	-0.5427	-0.55577	-0.41135	-0.33704	-0.15004
	1.64167	-0.2729	-0.55017	-0.55791	-0.41168	-0.35239	-0.14548
	1.6425	-0.28209	-0.55451	-0.58261	-0.4069	-0.34062	-0.14708
	1.64333	-0.28329	-0.54154	-0.55988	-0.39457	-0.34269	-0.14767
	1.64417	-0.27224	-0.57432	-0.55925	-0.40854	-0.3408	-0.14891
	1.645	-0.27825	-0.55556	-0.57055	-0.39272	-0.34196	-0.14957
	1.64583	-0.2811	-0.55341	-0.56785	-0.39325	-0.33716	-0.14476
	1.64667	-0.27786	-0.55263	-0.5523	-0.40736	-0.34796	-0.14612
	1.6475	-0.27843	-0.55647	-0.56147	-0.40048	-0.34093	-0.15001
	1.64833	-0.27861	-0.55619	-0.56954	-0.40366	-0.35173	-0.14798
	1.64917	-0.27739	-0.56102	-0.56583	-0.41256	-0.32344	-0.15201
	1.65	-0.26765	-0.5776	-0.56305	-0.41035	-0.35508	-0.14532
	1.65083	-0.2854	-0.5648	-0.57909	-0.41918	-0.33827	-0.14751
	1.65167	-0.27778	-0.55695	-0.56952	-0.40564	-0.35704	-0.14404
	1.6525	-0.27681	-0.55141	-0.57505	-0.42357	-0.34451	-0.15133
	1.65333	-0.27986	-0.54502	-0.56757	-0.39841	-0.3346	-0.14577
	1.65417	-0.27973	-0.55796	-0.57768	-0.41867	-0.34302	-0.14636
	1.655	-0.28179	-0.56523	-0.57005	-0.41618	-0.34497	-0.14912
	1.65583	-0.28162	-0.57715	-0.56101	-0.40492	-0.34577	-0.15232
	1.65667	-0.28166	-0.56035	-0.56527	-0.42063	-0.3454	-0.14769
	1.6575	-0.2834	-0.5585	-0.58021	-0.40421	-0.3443	-0.14628
	1.65833	-0.27761	-0.55688	-0.5543	-0.41129	-0.34418	-0.15168
	1.65917	-0.28073	-0.56585	-0.56705	-0.41296	-0.33697	-0.14704
	1.66	-0.28367	-0.57925	-0.56644	-0.41023	-0.3408	-0.14812
	1.66083	-0.28318	-0.54383	-0.56609	-0.40608	-0.34553	-0.14845
	1.66167	-0.28324	-0.56521	-0.56626	-0.41307	-0.34797	-0.14957
	1.6625	-0.28179	-0.56914	-0.58514	-0.4182	-0.34845	-0.14713
	1.66333	-0.2828	-0.56576	-0.56248	-0.41007	-0.3446	-0.14794
	1.66417	-0.28232	-0.56621	-0.56952	-0.41291	-0.34912	-0.15563
	1.665	-0.27908	-0.56697	-0.57261	-0.40985	-0.3442	-0.14774
	1.66583	-0.27465	-0.58702	-0.57024	-0.41819	-0.3529	-0.1452
[truncated: 34,023 more rows]
