# Supplementary material for: Leveraging platinum-protein interactions to overcome chemoresistance
Source: Nat Commun. 2025 Oct 20;16:9263. doi: 10.1038/s41467-025-64295-0 (PMC12537935; doi:10.1038/s41467-025-64295-0)
Supplement: Supplementary file 4 — Source data [file 41467_2025_64295_MOESM4_ESM.zip › Excel files/Source Data Figure S35.xlsx]

## Sheet: Figure S35
Figure S35	HPLC chromatograms (250 nm) showing the transformation of DoxPt5 (50 μM) in the presence of GSH (1.00 mM) in pH 7.0 PIPES buffer containing 100 mM KCl at 37 °C. Solvent gradient is given in the text.

## Sheet: Figure S35 raw data
Figure S35	time (min)	0 h	2 h	4 h	8 h	12 h	Dox
	0.000833	-0.01139	-0.0239	-0.02486	0.008541	-0.00086	0.006854
	0.001667	0.004519	-0.01719	-0.00986	0.003636	-0.01567	0.000147
	0.0025	0.007379	-0.02216	-0.02824	0.01631	-0.00396	0.003785
	0.003333	0.000857	-0.01417	-0.03029	0.008525	-0.00275	0.000751
	0.004167	-0.00195	0.002176	-0.01784	0.012007	-0.0036	0.002944
	0.005	-0.00056	0.011014	-0.0162	0.010136	0.003413	0.00249
	0.005833	0.003355	-0.01224	-0.01313	0.007321	0.001133	0.003283
	0.006667	0.004471	-0.01387	-0.02848	0.012641	-0.00426	0.004894
	0.0075	-0.00087	-0.01156	-0.01492	0.014398	-0.00443	0.005776
	0.008333	0.005527	-0.01946	-0.02172	0.010201	-0.00348	0.006847
	0.009167	-0.0075	-0.01673	-0.00718	0.017229	-0.00449	-0.00032
	0.01	0.008157	-0.00053	-0.01093	-0.00041	-0.00046	0.00156
	0.010833	0.013014	-0.02012	-0.02708	0.006744	-0.00742	0.002385
	0.011667	0.002727	-0.00952	-0.02517	0.002994	-0.00235	0.003037
	0.0125	-0.0006	-0.00689	-0.00244	0.00619	0.001167	0.000473
	0.013333	0.002365	-0.01669	-0.02042	0.008769	0.000751	0.005108
	0.014167	0.002462	-0.02145	-0.04472	0.007028	0.008443	0.00141
	0.015	-0.00721	-0.0087	-0.01616	0.008452	0.002314	-0.00206
	0.015833	0.000259	1.22e-05	-0.03133	0.024265	-0.00221	0.001432
	0.016667	-0.00231	-0.0248	-0.03598	0.015464	0.004714	0.003782
	0.0175	-0.00127	-0.02304	-0.03869	0.006613	0.003326	0.001464
	0.018333	0.002498	-0.00397	-0.02292	0.010917	0.00171	0.001611
	0.019167	0.01343	-0.0179	-0.02876	0.016765	-0.00624	0.007633
	0.02	0.005895	-0.00275	-0.01736	0.008712	-0.00445	0.011728
	0.020833	0.006643	-0.01029	-0.01407	0.016204	0.002166	0.008171
	0.021667	0.004923	-0.00495	-0.0147	0.010071	0.00167	0.003478
	0.0225	0.008067	0.017627	-0.02561	0.009347	0.012808	0.002276
	0.023333	0.002751	0.00566	-0.00949	0.028544	0.005613	0.005847
	0.024167	0.006299	-0.00557	-0.01218	0.021776	0.004097	0.006543
	0.025	0.012447	-0.01126	-0.02385	0.009021	-0.00512	0.006412
	0.025833	-0.00246	-0.01231	-0.00322	0.027739	0.016101	0.00677
	0.026667	-0.0032	-0.0154	-0.01096	0.016025	0.007363	0.003852
	0.0275	0.005092	-0.00864	-0.02515	0.017375	-0.00498	0.009219
	0.028333	-0.00279	-0.01775	-0.0056	0.01295	0.006411	0.005051
	0.029167	0.008827	-0.00599	-0.01469	0.013609	0.011923	0.003746
	0.03	0.007035	-0.01055	-0.01706	0.007801	0.004935	0.003018
	0.030833	0.010999	-0.00438	-0.01625	0.007451	0.009328	0.005329
	0.031667	0.000627	0.008532	0.002498	0.020946	0.001106	0.004702
	0.0325	-0.0042	0.003056	-0.02782	0.014406	0.010153	0.003142
	0.033333	0.003861	-0.00428	-0.00391	0.033652	-0.00123	0.007125
	0.034167	0.012151	0.00055	-0.0122	0.011811	0.0034	0.004664
	0.035	0.007771	-0.01115	-0.01467	0.010534	-0.00543	0.001176
	0.035833	0.0021	-0.00578	-0.02799	0.012446	0.00574	0.006243
	0.036667	0.01089	-0.01546	-0.00627	0.014618	0.010709	0.005466
	0.0375	0.006757	-0.01055	-0.00531	0.021044	0.007055	0.005767
	0.038333	0.008646	-0.00744	-0.03656	0.002652	0.003568	-0.00079
	0.039167	0.006347	0.000208	-0.01424	0.019222	0.00122	0.0049
	0.04	0.001563	0.006185	-0.00773	0.029455	0.012218	0.004558
	0.040833	0.007536	-0.00506	-0.01799	0.012519	-0.00221	0.001429
	0.041667	0.005997	-0.0045	-0.00963	0.007858	-0.00646	0.003791
	0.0425	0.000326	-0.00873	-0.0063	0.002627	0.002609	0.00554
	0.043333	0.004658	-0.01507	-0.014	0.006597	-0.00148	0.006553
	0.044167	0.003487	-0.00427	-0.01158	0.009216	0.006887	0.007979
	0.045	-0.00703	0.013019	-0.00357	0.023484	-0.00119	0.010763
	0.045833	-0.00779	-0.00808	0.00852	-0.00396	0.000429	0.001886
	0.046667	0.011349	-0.00302	-0.01499	-0.00386	-0.00325	-0.00055
	0.0475	-0.00513	0.003557	-0.02321	0.00218	-0.0059	0.006668
	0.048333	-0.00536	-0.00175	-0.00527	-0.00927	-0.01558	-0.00026
	0.049167	-0.02088	-0.00996	-0.02209	-0.01101	-0.02833	0.005178
	0.05	-0.02373	0.008838	-0.02797	-0.02321	-0.02716	0.002768
	0.050833	-0.01971	-0.00961	-0.03063	-0.03399	-0.02965	-0.00636
	0.051667	-0.03913	-0.03946	-0.0538	-0.02905	-0.03555	-0.00402
	0.0525	-0.04079	-0.04076	-0.05084	-0.05479	-0.05635	-0.00743
	0.053333	-0.05049	-0.0342	-0.07412	-0.04472	-0.05634	-0.01266
	0.054167	-0.05297	-0.05789	-0.06839	-0.05501	-0.0538	-0.01208
	0.055	-0.05468	-0.05635	-0.08251	-0.06837	-0.06565	-0.01509
	0.055833	-0.05544	-0.08323	-0.07488	-0.06696	-0.05412	-0.01678
	0.056667	-0.04711	-0.07167	-0.0855	-0.04114	-0.06206	-0.0083
	0.0575	-0.03577	-0.06469	-0.08724	-0.04355	-0.05047	-0.01469
	0.058333	-0.02337	-0.07968	-0.08646	-0.04413	-0.03759	-0.00717
	0.059167	-0.02161	-0.07008	-0.08778	-0.01745	-0.03711	-0.00577
	0.06	-0.00871	-0.07932	-0.07412	-0.00583	-0.01279	-0.00378
	0.060833	-0.00188	-0.06305	-0.04786	0.004222	-0.00629	-0.00141
	0.061667	0.011554	-0.01845	-0.04737	0.012462	-0.00052	-0.00076
	0.0625	0.021938	-0.01436	-0.01683	0.042243	0.025817	0.009654
	0.063333	0.02843	0.005965	0.004872	0.046708	0.030129	0.015254
	0.064167	0.039284	0.006748	-0.00064	0.037516	0.032731	0.015964
	0.065	0.03757	0.016979	0.025584	0.064442	0.042227	0.018502
	0.065833	0.037751	0.039973	0.023098	0.064824	0.033623	0.023009
	0.066667	0.051725	0.055314	0.044484	0.086803	0.047712	0.018304
	0.0675	0.035241	0.050131	0.041236	0.069038	0.055524	0.015836
	0.068333	0.051791	0.060534	0.064446	0.069591	0.058059	0.023546
	0.069167	0.0512	0.046562	0.051317	0.067948	0.047243	0.021328
	0.07	0.046506	0.067025	0.04286	0.058577	0.041965	0.017754
	0.070833	0.045184	0.048726	0.060124	0.058878	0.045392	0.022805
	0.071667	0.041275	0.062453	0.057688	0.049173	0.039839	0.018499
	0.0725	0.03074	0.060876	0.045933	0.047408	0.026092	0.01559
	0.073333	0.03494	0.054715	0.043885	0.047375	0.029774	0.016872
	0.074167	0.03748	0.054703	0.033828	0.051077	0.0434	0.015986
	0.075	0.026143	0.038897	0.034028	0.04823	0.027165	0.014161
	0.075833	0.030807	0.056219	0.025958	0.039957	0.02398	0.018112
	0.076667	0.021515	0.042271	0.018663	0.044423	0.022009	0.014247
	0.0775	0.024447	0.045987	0.015478	0.033482	0.025241	0.016328
	0.078333	0.020278	0.014119	0.018526	0.048929	0.024758	0.011776
	0.079167	0.029648	0.020806	0.029931	0.025111	0.039377	0.013908
	0.08	0.021425	0.018996	0.033778	0.037215	0.023524	0.018403
	0.080833	0.027868	0.033299	0.038163	0.023517	0.0115	0.013947
	0.081667	0.028206	0.040548	0.006746	0.036548	0.021358	0.018377
	0.0825	0.024828	0.034142	0.017102	0.041388	0.020667	0.011015
	0.083333	0.030209	0.038885	0.014153	0.045309	0.013626	0.015862
	0.084167	0.024224	0.016099	0.019013	0.037069	0.024738	0.011434
	0.085	0.027277	0.028764	0.00341	0.048246	0.024738	0.01201
	0.085833	0.017346	0.039044	0.027545	0.031472	0.01374	0.01465
	0.086667	0.028508	0.031991	0.013679	0.023037	0.021874	0.014717
	0.0875	0.018854	0.034619	0.00351	0.023427	0.014169	0.015379
	0.088333	0.021847	0.045217	-0.00257	0.022899	0.018421	0.012022
	0.089167	0.02487	0.036624	0.020125	0.031838	0.019447	0.012537
	0.09	0.027434	0.048652	0.004422	0.03458	0.019159	0.006758
	0.090833	0.02534	0.019351	-0.00833	0.044886	0.031786	0.010076
	0.091667	0.011753	0.023898	0.001836	0.033945	0.024067	0.012665
	0.0925	0.018106	0.023055	0.018326	0.02961	0.021707	0.009753
	0.093333	0.021557	0.060106	0.01128	0.024143	0.022894	0.01379
	0.094167	0.027567	0.044105	0.01534	0.02019	0.02115	0.011073
	0.095	0.020882	0.03023	0.019175	0.033953	0.018428	0.017105
	0.095833	0.025497	0.026844	0.022823	0.052858	0.024738	0.018064
	0.096667	0.027693	0.039619	0.000362	0.04535	0.021941	0.01247
	0.0975	0.041178	0.038421	0.039937	0.042072	0.016865	0.012825
	0.098333	0.028442	0.042063	0.010406	0.045472	0.027366	0.015238
	0.099167	0.033069	0.034582	0.028045	0.03868	0.019916	0.020538
	0.1	0.03179	0.048176	0.018526	0.042112	0.034696	0.012534
	0.100833	0.021883	0.031196	0.033828	0.045195	0.025677	0.018457
	0.101667	0.037413	0.052637	0.03118	0.057544	0.032456	0.019157
	0.1025	0.02735	0.048212	0.028594	0.067272	0.036292	0.016114
	0.103333	0.032967	0.054887	0.041973	0.053387	0.038632	0.020177
	0.104167	0.035537	0.051965	0.026758	0.047676	0.044849	0.016987
	0.105	0.029202	0.055816	0.034953	0.044154	0.04631	0.016437
	0.105833	0.046144	0.050315	0.052641	0.051182	0.038297	0.015715
	0.106667	0.041806	0.057527	0.02787	0.059097	0.032128	0.027961
	0.1075	0.034656	0.078039	0.037076	0.057186	0.031973	0.017629
	0.108333	0.038143	0.06661	0.024834	0.044122	0.02679	0.021114
	0.109167	0.029558	0.039741	0.038688	0.056071	0.036044	0.017709
	0.11	0.027947	0.047601	0.056489	0.060358	0.032906	0.019538
	0.110833	0.027687	0.047809	0.040337	0.056226	0.040168	0.017255
	0.111667	0.034976	0.062942	0.0583	0.055835	0.04159	0.019819
	0.1125	0.040478	0.042882	0.044559	0.049002	0.034803	0.019956
	0.113333	0.043254	0.051989	0.044684	0.058568	0.027688	0.021657
	0.114167	0.037812	0.032859	0.053653	0.054737	0.034957	0.017773
	0.115	0.044171	0.065473	0.035178	0.069444	0.035105	0.021213
	0.115833	0.03567	0.06315	0.031955	0.057161	0.036614	0.018655
	0.116667	0.031386	0.065424	0.043247	0.05041	0.033871	0.019736
	0.1175	0.035495	0.037993	0.042473	0.067126	0.045177	0.02158
	0.118333	0.031869	0.070228	0.058987	0.052882	0.035293	0.021836
	0.119167	0.048286	0.06128	0.061985	0.065955	0.03772	0.019602
	0.12	0.035827	0.039032	0.064321	0.051369	0.025978	0.020279
	0.120833	0.031078	0.032345	0.056364	0.052085	0.03703	0.017811
	0.121667	0.035887	0.05018	0.038825	0.05189	0.027608	0.017214
	0.1225	0.030614	0.058627	0.064309	0.051947	0.04619	0.022715
	0.123333	0.031356	0.044704	0.078175	0.059187	0.045137	0.023396
	0.124167	0.037618	0.05106	0.045883	0.055746	0.047866	0.024934
	0.125	0.039573	0.048249	0.062198	0.069615	0.03534	0.018553
	0.125833	0.036074	0.03644	0.053766	0.06715	0.027407	0.020433
	0.126667	0.037142	0.030255	0.057713	0.053216	0.03192	0.02362
	0.1275	0.03573	0.041024	0.058375	0.052281	0.040175	0.02089
	0.128333	0.026511	0.058701	0.043435	0.053192	0.036849	0.018515
	0.129167	0.026119	0.062845	0.064909	0.050231	0.027024	0.022268
	0.13	0.027289	0.062343	0.063297	0.05041	0.031584	0.018937
	0.130833	0.032864	0.038763	0.063347	0.039493	0.040718	0.022063
	0.131667	0.042898	0.032614	0.048756	0.054395	0.041657	0.020458
	0.1325	0.031489	0.039716	0.061436	0.05176	0.030143	0.019132
	0.133333	0.036973	0.058578	0.052929	0.055965	0.032966	0.018748
	0.134167	0.03252	0.039362	0.065421	0.044935	0.033891	0.022635
	0.135	0.034354	0.057515	0.068594	0.061456	0.03601	0.019292
	0.135833	0.030203	0.044814	0.058862	0.053192	0.033992	0.023639
	0.136667	0.034716	0.044166	0.075864	0.058772	0.04456	0.02074
	0.1375	0.03354	0.028507	0.066395	0.046359	0.032181	0.02432
	0.138333	0.046856	0.037638	0.053541	0.061115	0.037854	0.019956
	0.139167	0.034101	0.028984	0.071867	0.054379	0.020909	0.023498
	0.14	0.029449	0.053799	0.048207	0.038671	0.037009	0.016229
	0.140833	0.023536	0.046929	0.034466	0.049076	0.033616	0.01871
	0.141667	0.027066	0.03633	0.055315	0.057047	0.032262	0.021404
	0.1425	0.031386	0.075827	0.040324	0.047213	0.027474	0.02416
	0.143333	0.021069	0.038139	0.025921	0.039501	0.024175	0.01979
	0.144167	0.03097	0.029216	0.070293	0.059236	0.028319	0.027357
	0.145	0.029853	0.04188	0.033479	0.048783	0.028024	0.021178
	0.145833	0.032985	0.023678	0.035852	0.049669	0.031008	0.013844
	0.146667	0.025316	0.019852	0.049918	0.049621	0.027165	0.013733
	0.1475	0.023325	0.035829	0.061811	0.04099	0.028004	0.0159
	0.148333	0.023126	0.05243	0.057713	0.055713	0.032362	0.016143
	0.149167	0.035682	0.04441	0.035253	0.052199	0.02907	0.024681
	0.15	0.027048	0.030377	0.058001	0.047855	0.028198	0.018892
	0.150833	0.03211	0.032736	0.052866	0.044642	0.022478	0.019125
	0.151667	0.028212	0.033299	0.058887	0.054778	0.023155	0.016805
	0.1525	0.025859	0.047968	0.052404	0.045643	0.029298	0.018432
	0.153333	0.02347	0.033739	0.05073	0.045781	0.031216	0.018751
	0.154167	0.027899	0.031074	0.028544	0.051524	0.027031	0.021427
	0.155	0.027331	0.043726	0.049156	0.047017	0.025724	0.020135
	0.155833	0.029449	0.024106	0.05554	0.057308	0.028064	0.022626
	0.156667	0.028285	0.048628	0.038575	0.041649	0.030619	0.020119
	0.1575	0.019947	0.038237	0.052954	0.037386	0.043367	0.018349
	0.158333	0.025081	0.036489	0.044971	0.045081	0.031269	0.015066
	0.159167	0.021473	0.032247	0.057076	0.046407	0.023115	0.018448
	0.16	0.031495	0.039301	0.039025	0.044528	0.02117	0.019112
	0.160833	0.019989	0.046733	0.065783	0.048555	0.029673	0.01356
	0.161667	0.031959	0.042711	0.037439	0.035873	0.028285	0.0205
	0.1625	0.035537	0.045535	0.046183	0.052655	0.02573	0.020327
	0.163333	0.02989	0.041672	0.030131	0.048002	0.031082	0.023083
	0.164167	0.030789	0.048371	0.055727	0.04256	0.034414	0.018902
	0.165	0.032575	0.036196	0.033204	0.050955	0.028252	0.0155
	0.165833	0.031084	0.014681	0.068256	0.052915	0.031343	0.017684
	0.166667	0.027006	0.042895	0.026933	0.04256	0.029311	0.017719
	0.1675	0.031308	0.017786	0.060999	0.049295	0.033677	0.014436
	0.168333	0.035404	0.040059	0.054165	0.048099	0.028721	0.015641
	0.169167	0.019572	0.049312	0.042123	0.055998	0.023645	0.019033
	0.17	0.022758	0.047112	0.039213	0.052183	0.02109	0.015727
	0.170833	0.023766	0.052038	0.042623	0.04596	0.030156	0.020605
	0.171667	0.030384	0.024632	0.034403	0.050987	0.020305	0.020116
	0.1725	0.031127	0.037162	0.030868	0.050336	0.026548	0.01745
	0.173333	0.025648	0.042271	0.063909	0.046399	0.027628	0.02189
	0.174167	0.031857	0.040535	0.049856	0.04452	0.022532	0.01739
	0.175	0.030433	0.0565	0.053179	0.054233	0.033703	0.018249
	0.175833	0.029274	0.033849	0.072129	0.041885	0.033945	0.016236
	0.176667	0.025232	0.047283	0.021249	0.038436	0.026568	0.016872
	0.1775	0.029395	0.018006	0.038413	0.047554	0.026401	0.016015
	0.178333	0.020315	0.033555	0.048831	0.053037	0.02447	0.015379
	0.179167	0.023018	0.019168	0.0395	0.046977	0.036158	0.009491
	0.18	0.031766	0.008838	0.030381	0.04465	0.029653	0.020717
	0.180833	0.03065	0.030377	0.044859	0.058349	0.022847	0.015593
	0.181667	0.018637	0.030805	0.045533	0.047196	0.028694	0.017604
	0.1825	0.026982	0.032908	0.045009	0.039021	0.024973	0.019595
	0.183333	0.029528	0.040108	0.023198	0.051044	0.033455	0.017383
	0.184167	0.036231	0.024485	0.047058	0.057153	0.027326	0.018927
	0.185	0.031935	0.021894	0.057151	0.047798	0.029653	0.014979
	0.185833	0.024966	0.027015	0.025259	0.039216	0.020278	0.014177
	0.186667	0.034053	0.034961	0.039862	0.033799	0.022719	0.014311
	0.1875	0.029148	0.020219	0.063997	0.031147	0.021217	0.018214
	0.188333	0.034185	0.014962	0.000787	0.039591	0.02968	0.016002
	0.189167	0.032001	0.025231	0.040412	0.045309	0.021439	0.018253
	0.19	0.016869	0.028592	0.037389	0.046383	0.020158	0.018147
	0.190833	0.03068	0.027969	0.036577	0.040876	0.023705	0.014867
	0.191667	0.026988	0.039007	0.037389	0.04509	0.032624	0.013467
	0.1925	0.039772	0.012041	0.026958	0.052573	0.033616	0.018198
	0.193333	0.01871	0.036196	0.035765	0.033718	0.025703	0.017271
	0.194167	0.016568	0.011002	0.044647	0.049263	0.017462	0.01792
	0.195	0.027271	0.02072	0.024122	0.04295	0.022498	0.012428
	0.195833	0.024936	0.022334	0.027732	0.040664	0.020466	0.015232
	0.196667	0.019367	0.023434	0.047082	0.03532	0.032275	0.014803
	0.1975	0.006371	0.000281	0.049968	0.042568	0.009086	0.016175
	0.198333	0.027193	0.010696	0.028719	0.031838	0.01824	0.018246
	0.199167	0.017708	0.006198	0.036839	0.027739	0.020828	0.014561
	0.2	0.022275	0.036086	0.041461	0.044496	0.016134	0.017485
	0.200833	0.014118	0.015036	0.026458	0.043381	0.016798	0.015465
	0.201667	0.023162	0.005892	0.015503	0.026388	0.016054	0.0092
	0.2025	0.016351	-0.00243	0.035228	0.030024	0.022444	0.01371
	0.203333	0.013219	0.018055	0.040249	0.039103	0.021955	0.012809
	0.204167	0.017943	0.009388	0.029169	0.031245	0.015296	0.010514
	0.205	0.01474	0.000257	0.02281	0.03314	0.022223	0.021577
	0.205833	0.009002	0.031587	0.033716	0.042169	0.019554	0.013058
	0.206667	0.009159	0.017065	0.010856	0.029577	0.017462	0.011322
	0.2075	0.014299	0.002359	0.028494	0.027519	0.012929	0.012962
	0.208333	0.026813	0.000648	0.031655	0.041942	0.028755	0.010025
	0.209167	0.010003	0.00643	0.028282	0.036312	0.025851	0.011322
	0.21	0.015856	-0.00073	0.009831	0.025534	0.006451	0.011457
	0.210833	0.006733	0.009743	0.037039	0.031123	0.027447	0.014605
	0.211667	0.016688	0.023422	0.029619	0.034482	0.021244	0.016472
	0.2125	0.016073	0.015366	0.031642	0.042462	0.010649	0.011441
	0.213333	0.022456	-0.00414	0.038088	0.03654	0.004526	0.014103
	0.214167	0.018897	0.006662	0.037639	0.009989	0.024107	0.011195
	0.215	0.015041	0.001455	0.012355	0.028194	0.008993	0.015695
	0.215833	0.004887	0.003325	0.020824	0.030431	0.017482	0.009785
	0.216667	0.01293	0.008129	0.030793	0.026527	0.009227	0.013592
	0.2175	0.0169	0.002371	0.009394	0.032522	0.013485	0.008164
	0.218333	0.017889	0.002995	0.027395	0.0484	0.007611	0.011779
	0.219167	0.020158	-0.00093	0.014328	0.019344	0.008469	0.011543
	0.22	0.015011	0.018996	0.00461	0.026681	0.017395	0.006409
	0.220833	0.007566	-0.00799	0.01594	0.024233	0.013935	0.009104
	0.221667	0.0115	-0.00388	0.011643	0.029846	0.008805	0.014746
	0.2225	0.009786	-0.01241	0.018063	0.032709	0.015444	0.011648
	0.223333	0.014432	-0.00203	0.018713	0.023053	0.012372	0.014644
	0.224167	0.008435	-0.00148	0.010668	0.02586	0.014726	0.013969
	0.225	0.006106	0.009266	-0.00763	0.032188	0.007779	0.01605
	0.225833	0.011982	0.00423	0.009407	0.025266	0.001073	0.011616
	0.226667	0.013436	0.012676	0.019975	0.026584	0.019125	0.009478
	0.2275	0.008513	0.007567	0.009194	0.015472	0.019729	0.009078
	0.228333	0.007258	0.005391	0.013117	0.02102	0.013975	0.007231
	0.229167	-0.00524	-0.00911	0.025284	0.01788	0.007678	0.010907
	0.23	0.004827	-0.00119	0.017414	0.020963	0.003346	0.013621
	0.230833	0.009762	-0.00659	0.004809	0.025941	0.012433	0.009587
	0.231667	0.003843	0.004327	-0.00541	0.036467	-0.00599	0.011108
	0.2325	0.006957	0.006198	0.014628	0.017806	0.015578	0.009273
	0.233333	0.005056	-0.01807	-0.00533	0.020491	0.014391	0.003002
	0.234167	0.010589	0.020255	0.016165	0.042055	0.003782	0.01106
	0.235	0.017201	-0.00927	-0.00055	0.022101	0.000335	0.006937
	0.235833	0.014522	0.021869	0.022648	0.027259	0.014277	0.013851
	0.236667	0.018311	0.015806	0.003935	0.024046	0.005767	0.011067
	0.2375	0.002558	-0.00219	0.0006	0.021052	0.004728	0.00779
	0.238333	-0.00204	-0.02475	0.000637	0.020938	0.009656	0.010319
	0.239167	0.010317	0.001332	-0.01282	0.021418	0.015061	0.0102
	0.24	0.0127	-0.00116	0.014928	0.016464	-0.00064	0.00607
	0.240833	0.005852	-0.01219	0.017676	0.002204	0.006887	0.007515
	0.241667	0.008899	-0.0074	0.014903	0.015732	0.004345	0.006694
	0.2425	0.010715	-0.01147	0.009719	0.027649	-0.00351	0.005722
	0.243333	0.015578	0.014522	0.012779	0.025941	0.001871	0.009452
	0.244167	0.024104	0.000611	0.007633	0.00981	0.003903	0.008155
	0.245	8.45e-05	0.012774	0.00015	0.01269	0.002039	0.004526
	0.245833	0.000531	-0.00229	0.008257	0.027129	0.008624	0.008787
	0.246667	0.008139	-0.00834	0.001786	0.019149	0.013204	0.009225
	0.2475	0.015072	-0.00773	-0.01169	0.019905	0.011702	0.003714
	0.248333	0.008368	-0.00978	0.001836	0.000382	0.004178	0.008813
	0.249167	0.013436	0.016882	-0.00997	0.024444	-0.00041	0.002676
	0.25	0.010733	-0.0204	0.01203	0.007508	0.014565	0.009014
	0.250833	0.015295	-0.01554	0.01519	0.025908	-0.00076	0.009778
	0.251667	-0.00238	-0.01154	0.018463	0.015138	0.013962	0.008372
	0.2525	0.000217	-0.01842	0.010081	0.024737	0.021767	-0.00074
	0.253333	0.004223	-0.00364	0.02376	0.018807	0.011407	0.003366
	0.254167	0.013195	-0.0261	-0.00327	0.025803	0.005345	0.009782
	0.255	0.005515	-0.0061	0.01539	0.015496	0.004379	0.005115
	0.255833	0.004103	-0.01032	-0.00112	0.019588	-0.00395	0.012176
	0.256667	0.011645	-0.01425	0.013479	0.017465	0.006873	0.007614
	0.2575	0.006233	0.003789	-0.01008	0.012568	-0.00082	0.008241
	0.258333	0.002667	0.005978	0.007857	0.023029	0.00342	0.003034
	0.259167	0.00759	-0.01262	-0.00074	0.010087	-0.00159	0.002771
	0.26	0.01594	-0.01323	-0.00789	0.026559	0.016751	0.008023
	0.260833	0.004959	0.02517	0.001337	0.01365	0.007256	0.005997
	0.261667	0.016037	0.009877	-0.00119	0.026185	0.009422	0.007112
	0.2625	0.016248	-0.02066	-0.01544	0.01452	0.009791	0.011492
	0.263333	0.01515	0.009364	-0.0076	0.018514	0.009133	0.008615
	0.264167	0.007083	-0.01244	0.003735	0.02407	0.004158	0.008372
	0.265	0.002118	-0.00324	-0.00445	0.022411	0.008402	0.006863
	0.265833	-0.00022	-0.01279	-0.00793	0.018652	0.013908	0.011639
	0.266667	0.009816	-0.00606	-0.00553	0.024965	0.003635	0.005022
	0.2675	0.01004	0.00011	0.013092	0.025372	0.00464	0.01302
	0.268333	0.005147	0.008202	0.007857	0.025721	0.008892	0.00741
	0.269167	0.019874	-0.00351	0.018875	0.016635	0.009764	0.011505
	0.27	0.013925	-0.02241	-0.00934	0.022158	-0.00433	0.005792
	0.270833	0.007868	0.0039	-0.01229	0.017977	0.002515	0.004258
	0.271667	0.010836	0.001809	-0.00518	0.023395	0.008912	0.007586
	0.2725	0.007934	-0.00246	0.000362	0.024867	0.010159	0.00694
	0.273333	0.020097	0.001675	-0.00867	0.022988	0.00688	0.009475
	0.274167	0.013141	-0.00898	-0.00758	0.024379	0.006069	0.00827
	0.275	0.005315	0.010537	-0.00456	0.023582	-0.00398	0.013323
	0.275833	0.00902	-0.01873	0.001262	0.019661	-0.01299	0.011639
	0.276667	-0.00262	0.007713	0.010044	0.024119	0.013264	0.006767
	0.2775	0.012984	-0.00083	-0.01372	0.008476	0.013304	0.00592
	0.278333	0.012996	-0.02035	-0.02565	0.018677	0.007578	0.008043
	0.279167	0.015524	0.000526	0.026183	0.015106	0.015102	0.007646
	0.28	0.013503	-0.00042	0.013804	0.020466	0.00403	0.009964
	0.280833	0.01775	0.005648	0.000837	0.020377	0.003507	0.010549
	0.281667	0.001575	0.001039	0.012979	0.016342	0.013646	0.008679
	0.2825	0.005418	-0.02515	-0.00292	0.021996	0.015464	0.009516
	0.283333	0.015699	0.007139	-0.00997	0.019767	0.008765	0.009209
	0.284167	0.008984	-0.00859	-0.01666	0.029455	-0.00235	0.004897
	0.285	0.009189	-0.01387	-0.00447	0.015553	0.006324	0.011728
	0.285833	0.01416	-0.00609	0.01925	0.024225	0.003594	0.01053
	0.286667	0.008748	-0.00336	-0.02159	0.028267	0.006666	0.006029
	0.2875	0.008205	-0.00634	-0.00627	0.030252	0.00281	0.010616
	0.288333	0.003771	-0.00961	-0.00791	0.020133	0.007437	0.009551
	0.289167	0.004308	-0.00402	0.013354	0.022712	0.001388	0.00725
	0.29	0.014776	-0.01975	-0.00382	0.019547	0.006733	0.007646
	0.290833	0.005484	-0.01595	-0.01339	0.022923	0.010059	0.009532
	0.291667	0.008652	-0.01788	-0.00826	0.01609	0.01824	0.007359
	0.2925	0.008459	0.012102	0.001349	0.018791	0.002018	0.007077
	0.293333	0.00642	0.003496	-0.00206	0.007712	-0.00206	0.011866
	0.294167	0.005442	-0.01521	-0.00588	0.028951	0.002709	0.006256
	0.295	0.009907	-0.01644	0.006259	0.030708	3.35e-05	0.005473
	0.295833	0.011379	0.009144	0.013779	0.021744	0.010481	0.008455
	0.296667	0.003861	-0.01894	0.016677	0.016651	0.011655	0.007052
	0.2975	0.014716	-0.00708	0.008132	0.019206	0.019648	0.005776
	0.298333	0.005213	0.004376	-0.00428	0.02054	0.003521	0.014375
	0.299167	0.014975	0.000795	0.005034	0.037158	-0.00166	0.012406
	0.3	0.00318	0.004499	0.002986	0.01827	0.005747	0.007598
	0.300833	0.024098	-0.00458	-0.00992	0.026559	0.007578	0.006617
	0.301667	0.017581	-0.0067	-0.00901	0.013503	0.005452	0.011968
	0.3025	0.006064	0.021356	-0.00174	0.015773	0.009368	0.009475
	0.303333	0.008368	-0.00384	0.005559	0.017375	0.008268	0.007304
	0.304167	0.011807	0.006112	0.002736	0.026006	0.011319	0.006502
	0.305	0.009937	-0.00869	0.015028	0.021443	0.003507	0.009833
	0.305833	0.017937	-0.00301	-0.00242	0.023541	0.012366	0.011498
	0.306667	0.008296	-0.00449	0.002598	0.022744	0.012895	0.007368
	0.3075	0.016592	-0.0113	0.018163	0.015887	0.009449	0.010351
	0.308333	0.010794	-0.00554	0.001537	0.017066	0.017831	0.010523
	0.309167	0.006414	0.004205	-0.00666	0.013186	0.008342	0.007419
	0.31	0.022052	0.008349	-0.01944	0.022598	0.009107	0.003823
	0.310833	0.016441	-0.00117	-0.00949	0.0208	0.005143	0.014644
	0.311667	0.006782	0.004865	0.007208	0.013845	0.008034	0.009174
	0.3125	0.0108	0.00995	0.008282	0.022549	-0.00169	0.007605
	0.313333	0.010945	0.011136	0.021274	0.024143	0.012573	0.006048
	0.314167	0.019892	0.01077	0.004647	0.036337	0.018099	0.007649
	0.315	0.014414	0.000379	-0.01234	0.028845	0.006364	0.007621
	0.315833	-0.00449	-0.00369	-0.01073	0.018295	0.000832	0.006153
	0.316667	0.013153	-0.0048	-0.00566	0.011706	0.008785	0.010792
	0.3175	0.005563	-0.01183	0.01183	0.024184	0.012781	0.008199
	0.318333	0.008567	0.005183	-0.00277	0.018685	0.013452	0.01184
	0.319167	0.010233	-0.00435	-0.00262	0.019181	0.00863	0.010491
	0.32	0.018601	-0.01061	0.005921	0.033636	0.008409	0.007921
	0.320833	0.010438	-0.00121	-0.00017	0.023688	0.014096	0.003289
	0.321667	0.012248	-0.00654	0.016752	0.033229	0.006954	0.006217
	0.3225	0.009014	0.004865	0.007758	0.021605	0.011997	0.010862
	0.323333	0.007288	0.019987	0.002211	0.031123	0.005868	0.00944
	0.324167	0.00797	0.007445	-0.01107	0.02071	0.00334	0.009782
	0.325	0.005822	-0.01629	0.006771	0.027674	0.006753	0.012924
	0.325833	0.017304	0.003741	0.006321	0.023883	0.014525	0.00593
	0.326667	0.01413	0.008545	0.013654	0.0242	0.009898	0.009347
	0.3275	0.013304	0.006699	-0.00146	0.012958	0.017395	0.00607
	0.328333	0.021823	-0.00813	-0.00299	0.005466	0.006257	0.010574
	0.329167	0.020538	-0.01115	0.001724	0.022809	0.006666	0.009695
	0.33	0.005436	0.012713	0.014666	0.032351	0.003514	0.010936
	0.330833	0.009261	-0.00114	0.017939	0.013284	0.010515	0.010277
	0.331667	0.011928	0.022798	0.015103	0.027487	0.012895	0.01051
	0.3325	0.015277	-0.00109	-0.00766	0.016033	0.008751	0.002711
	0.333333	0.017781	-0.00521	-0.00139	0.018425	0.020486	0.011412
	0.334167	0.017093	-0.0074	0.00391	0.032644	0.003205	0.006
	0.335	0.014613	-0.0051	0.01569	0.026909	0.00678	0.010491
	0.335833	0.022571	0.008349	0.019125	0.019905	0.00224	0.011441
	0.336667	0.018197	0.014693	0.016327	0.029366	0.008402	0.014807
	0.3375	0.016676	-0.001	-0.00686	0.017798	0.008107	0.011904
	0.338333	0.015446	0.017517	0.002698	0.02115	0.013579	0.012774
	0.339167	0.008966	0.006479	0.014603	0.024534	0.004332	0.008263
	0.34	0.017799	-0.01264	-2.5e-05	0.02394	0.0034	0.01262
	0.340833	0.017823	-0.00411	0.004809	0.020182	0.015075	0.015746
	0.341667	0.013527	0.013899	0.016939	0.02577	0.012842	0.008768
	0.3425	0.015639	0.00511	0.014903	0.024469	0.010642	0.010878
	0.343333	0.020339	-0.01356	0.017077	0.023793	0.01533	0.014532
	0.344167	0.015639	-0.00203	0.015777	0.028471	0.008389	0.008477
	0.345	0.01833	0.00896	0.023098	0.031293	0.002173	0.004987
	0.345833	0.009147	0.010745	0.002611	0.027023	0.010977	0.015091
	0.346667	0.014233	0.016466	-0.00077	0.02263	0.002354	0.014503
	0.3475	0.013829	0.0111	0.019413	0.019669	0.012607	0.011287
	0.348333	0.013624	0.019718	0.014066	0.024794	0.019159	0.018559
	0.349167	0.021002	0.011002	0.011143	0.022899	0.006417	0.011463
	0.35	0.016676	0.029998	0.039587	0.042202	0.003628	0.011827
	0.350833	0.019349	0.018104	0.027895	0.034181	0.019279	0.009302
	0.351667	0.018806	-0.0057	0.023335	0.03061	0.005264	0.010533
	0.3525	0.008236	0.028788	0.015952	0.030203	0.015886	0.010549
	0.353333	0.024797	0.007114	0.004709	0.031334	0.009844	0.009245
	0.354167	0.014317	0.007383	0.02787	0.034791	0.015175	0.009798
	0.355	0.013123	-0.00542	0.015777	0.019507	0.015873	0.011092
	0.355833	0.025974	0.00797	-0.01655	0.020971	0.009013	0.010859
	0.356667	0.013461	0.010158	0.006496	0.025095	0.011286	0.011287
	0.3575	0.017787	0.024668	0.011792	0.022093	0.013103	0.012722
	0.358333	0.018022	0.004254	0.020937	0.02481	0.0102	0.013439
	0.359167	0.03027	0.025206	0.016027	0.031806	0.01535	0.006882
	0.36	0.024043	0.003068	0.0198	0.042275	0.01539	0.014033
	0.360833	0.014854	0.003484	0.001961	0.037663	0.019661	0.013141
	0.361667	0.018372	0.000489	0.006983	0.043235	0.015658	0.010184
	0.3625	0.020019	0.032993	0.015128	0.041535	0.0045	0.019439
	0.363333	0.031597	0.031037	0.017626	0.032961	0.019883	0.01068
	0.364167	0.019609	0.01797	0.006596	0.011372	0.010635	0.007611
	0.365	0.020146	0.027321	0.010781	0.028137	0.012372	0.010734
	0.365833	0.016067	-0.00246	0.028382	0.034092	0.014042	0.013646
	0.366667	0.027416	0.008264	0.020437	0.035824	0.00863	0.01513
	0.3675	0.021111	0.02858	0.017039	0.033067	0.012594	0.012515
	0.368333	0.027157	0.018214	0.028394	0.029162	0.011266	0.012722
	0.369167	0.015524	0.01572	0.024797	0.039184	0.017033	0.012524
	0.37	0.02461	0.011845	0.036389	0.035418	0.022035	0.016964
	0.370833	0.016218	-0.00092	0.035665	0.017066	0.017978	0.021916
	0.371667	0.018746	0.036954	0.034665	0.040404	0.016698	0.013924
	0.3725	0.02052	0.012994	0.017751	0.039729	0.017972	0.015599
	0.373333	0.020803	0.010537	0.018363	0.03955	0.019957	0.018774
	0.374167	0.016423	0.033885	0.01198	0.030683	0.020728	0.011642
	0.375	0.025708	0.021832	0.015303	0.047807	0.017335	0.011898
	0.375833	0.016369	-0.00847	0.037888	0.042641	0.022203	0.008318
	0.376667	0.013141	0.021625	0.003335	0.030895	0.014927	0.010859
	0.3775	0.019204	0.019278	0.024272	0.032912	0.016952	0.008177
	0.378333	0.021292	0.008484	0.016739	0.047164	0.023517	0.007697
	0.379167	0.023386	0.012322	0.031867	0.029951	0.017817	0.012646
	0.38	0.024592	0.023495	0.027183	0.042991	0.025583	0.017498
	0.380833	0.015476	-0.00238	0.027158	0.041828	0.013848	0.012454
	0.381667	0.008471	-0.00144	0.042648	0.038444	0.023417	0.015689
	0.3825	0.027579	0.035255	0.042148	0.040843	0.016885	0.009571
	0.383333	0.019379	0.017016	0.01589	0.024517	0.016912	0.013093
	0.384167	0.015958	0.016552	0.017489	0.032278	0.003447	0.015168
	0.385	0.020001	0.028654	0.017789	0.041478	0.024403	0.015513
	0.385833	0.014094	0.021148	0.037026	0.028625	0.015397	0.015593
	0.386667	0.017292	0.035462	0.023385	0.031708	0.010575	0.014551
	0.3875	0.021117	0.01874	0.029806	0.020418	0.017938	0.015996
	0.388333	0.020128	0.026453	0.02371	0.047172	0.014914	0.015996
	0.389167	0.012574	0.025756	0.024135	0.030919	0.018555	0.008445
	0.39	0.017376	-0.00147	0.023285	0.035068	0.013003	0.014433
	0.390833	0.028798	-0.00328	0.040262	0.032229	0.021425	0.012754
	0.391667	0.019464	0.009853	0.017289	0.041055	0.013043	0.016168
	0.3925	0.014975	0.023422	0.032554	0.037712	0.014934	0.012141
	0.393333	0.014197	0.022101	0.035078	0.029504	0.022619	0.011722
	0.394167	0.020182	0.021735	0.02667	0.03593	0.020138	0.014612
	0.395	0.027452	0.013887	0.024222	0.026925	0.017797	0.010939
	0.395833	0.013394	0.007273	0.036514	0.037451	0.013915	0.010641
	0.396667	0.014372	0.016906	0.027283	0.042771	0.020956	0.014669
	0.3975	0.023573	-0.00634	0.007808	0.042478	0.020627	0.010961
	0.398333	0.021986	0.011894	0.024572	0.032546	0.020627	0.015411
	0.399167	0.017497	0.011185	0.038301	0.025111	0.022887	0.015094
	0.4	0.015126	-0.00345	0.019787	0.036052	0.017174	0.006198
	0.400833	0.020037	0.01962	0.033291	0.034141	0.017013	0.015235
	0.401667	0.019802	0.012603	0.020325	0.032497	0.019246	0.014835
	0.4025	0.023295	-0.00015	0.023235	0.035442	0.02229	0.006646
	0.403333	0.012833	0.009229	0.016789	0.039282	0.012781	0.011278
	0.404167	0.014299	0.017725	0.017314	0.037362	0.013888	0.008938
	0.405	0.018179	0.011955	0.031505	0.044235	0.017382	0.014573
	0.405833	0.013195	0.011955	0.032092	0.037988	0.011796	0.013665
	0.406667	0.003162	0.014009	0.029206	0.028007	0.01653	0.015644
	0.4075	0.017165	0.001271	0.03203	0.045155	0.012567	0.008903
	0.408333	0.020115	0.012823	0.014316	0.023663	0.02166	0.007921
	0.409167	0.017509	0.00621	0.025146	0.02769	0.013224	0.014084
	0.41	0.026457	0.004376	0.015478	0.042405	0.006585	0.017597
	0.410833	0.025443	0.017505	0.034116	0.032514	0.020848	0.011137
	0.411667	0.015132	0.025976	0.017152	0.038899	0.005982	0.018326
	0.4125	0.010058	0.020818	0.042985	0.02869	0.019507	0.008979
	0.413333	0.015566	0.020133	0.001786	0.036434	0.011923	0.012128
	0.414167	0.011204	-0.00197	0.024197	0.028699	0.010019	0.009858
	0.415	0.019663	0.021649	0.012342	0.024558	0.024825	0.00858
	0.415833	0.024429	0.011882	0.020562	0.026722	0.018025	0.009296
	0.416667	0.022408	0.027419	0.024934	0.025575	0.011554	0.008573
	0.4175	0.019452	0.011552	0.008182	0.035523	0.006713	0.009286
	0.418333	0.018885	0.004107	0.0196	0.016993	0.01146	0.016015
	0.419167	0.016405	0.001222	0.02772	0.027975	0.02398	0.01076
	0.42	0.0148	0.002604	0.025159	0.024477	0.014719	0.014401
	0.420833	0.013479	-0.01647	0.015328	0.02298	0.016335	0.01051
	0.421667	0.009195	0.022725	0.01524	0.022524	0.008597	0.006291
	0.4225	0.02099	0.005183	0.009606	0.041551	0.014833	0.010523
	0.423333	0.024755	0.002909	0.008457	0.034767	0.012547	0.012227
	0.424167	0.01331	0.023898	0.014366	0.036654	0.007973	0.011652
	0.425	0.007433	0.013887	0.033741	0.021044	0.006572	0.016293
	0.425833	0.010727	-0.00191	0.013067	0.035344	0.011521	0.014819
	0.426667	0.017865	0.003667	0.025496	0.027893	0.019822	0.010741
	0.4275	0.009786	-0.00147	0.02687	0.016285	0.006746	0.013758
	0.428333	0.007771	0.015574	0.019875	0.029919	0.023645	0.010408
	0.429167	0.019168	0.018837	-0.00408	0.029463	0.010548	0.00608
	0.43	0.0155	-0.00594	0.028894	0.032359	0.024724	0.012882
	0.430833	0.017805	0.005892	0.029831	0.036125	0.005418	0.014998
	0.431667	0.016345	0.001614	0.029344	0.013877	0.011427	0.015427
	0.4325	0.01661	-0.00632	-0.0028	0.036532	0.011232	0.011786
	0.433333	0.012664	-0.00939	0.006483	0.03166	0.010495	0.012339
	0.434167	0.016489	0.003325	0.035915	0.021923	0.016262	0.006962
	0.435	0.02604	-0.0124	-0.00177	0.030358	0.027896	0.008465
	0.435833	0.00969	-0.00797	0.021811	0.028316	0.010917	0.007803
	0.436667	0.017473	-0.01227	0.01208	0.037541	0.010059	0.006639
	0.4375	0.021745	0.013728	0.007058	0.036321	0.015142	0.01504
	0.438333	0.014842	0.00099	0.006858	0.029658	0.009992	0.011495
	0.439167	0.008338	0.019742	0.002898	0.026014	0.01767	0.003698
	0.44	0.019651	0.00187	0.033641	0.01958	0.003333	0.006473
	0.440833	0.006836	-0.00406	0.031605	0.004368	0.01433	0.007311
	0.441667	0.018577	-0.00116	0.020012	0.041226	0.015209	0.010763
	0.4425	-0.00087	0.002738	0.016377	0.035719	0.012547	0.013285
	0.443333	0.01731	-0.01033	0.022436	0.044219	0.016812	0.013017
	0.444167	0.005865	-0.00087	-0.00166	0.022809	0.007356	0.014944
	0.445	0.011584	0.014094	0.015103	0.019181	0.008248	0.006729
	0.445833	0.01509	0.016197	0.02787	0.03942	0.016731	0.01457
	0.446667	0.019174	-0.0052	0.031617	0.015992	0.003212	0.007109
	0.4475	0.015844	0.017187	0.007882	0.042015	0.011179	0.013001
	0.448333	0.014281	0.009779	0.036015	0.035784	0.01317	0.009839
	0.449167	0.017986	-0.01248	0.018113	0.039298	0.001462	0.012691
	0.45	0.009557	0.019644	0.021836	0.027186	0.011085	0.013637
	0.450833	0.017419	-0.02919	0.006758	0.02503	0.004734	0.007713
	0.451667	0.010486	0.006357	0.028307	0.019677	0.019138	0.005463
	0.4525	0.010209	-0.00345	0.013441	0.023509	0.007765	0.009714
	0.453333	0.027832	0.00962	0.024672	0.017253	0.003574	0.016418
	0.454167	0.01769	0.001381	0.018039	0.032481	0.006525	0.013336
	0.455	0.014456	0.005024	0.006558	0.01801	0.006994	0.010926
	0.455833	0.018167	-0.00326	0.021549	0.032091	0.017777	0.01154
	0.456667	0.012061	0.015341	0.014915	0.032196	0.00285	0.00623
	0.4575	0.009533	0.008117	0.010031	0.033848	0.014625	0.00913
	0.458333	0.022559	-0.01082	0.022586	0.031879	0.014297	0.00483
	0.459167	0.012604	0.001455	0.006683	0.026649	0.008255	0.011533
	0.46	0.013853	-0.00779	0.002636	0.023696	0.013874	0.008206
	0.460833	0.012936	0.017994	0.007145	0.0116	0.014149	0.015699
	0.461667	0.017231	0.011405	0.005659	0.040315	0.015859	0.007976
	0.4625	0.01197	0.015427	0.009594	0.031538	0.013371	0.007221
	0.463333	0.013605	0.023862	0.009531	0.039558	0.010877	0.005102
	0.464167	0.015892	0.001259	0.02426	0.02961	0.017086	0.011447
	0.465	0.015301	0.013667	0.000712	0.026209	0.013298	0.00671
	0.465833	0.013817	0.022554	0.008532	0.036548	0.005982	0.014567
	0.466667	0.020622	0.008264	0.026171	0.035344	0.006947	0.009436
	0.4675	0.02315	0.004095	0.031005	0.024827	0.012406	0.010456
	0.468333	0.013756	0.018006	0.007558	0.027007	0.017502	0.009737
	0.469167	0.014577	0.003044	0.011055	0.028455	0.016047	0.011501
	0.47	0.017648	0.006821	0.021811	0.03083	0.004117	0.016188
	0.470833	0.014577	-0.01818	0.017102	0.012617	0.009596	0.01012
	0.471667	0.016001	-0.00148	0.005559	0.022419	0.004848	0.010594
	0.4725	0.009479	3.67e-05	0.006084	0.028658	0.008765	0.012195
	0.473333	0.012604	-0.00342	-0.00124	0.025746	0.012788	0.010104
	0.474167	0.004996	0.015574	-0.0005	0.034458	0.016322	0.010721
	0.475	0.014245	-0.00255	0.008057	0.035873	0.013713	0.009114
	0.475833	0.013497	0.00654	-0.00017	0.013186	0.003641	0.008695
	0.476667	0.0115	0.015684	0.008295	0.014593	0.009522	0.011716
	0.4775	0.012531	-0.00515	0.014666	0.028341	0.024409	0.006006
	0.478333	0.018613	0.028311	0.018288	0.023297	0.014666	0.009635
	0.479167	0.013943	0.012212	0.012692	0.030382	0.009583	0.008743
	0.48	0.016242	0.008557	0.027507	0.030887	0.019561	0.010104
	0.480833	0.010667	0.004523	0.005097	0.038135	0.007705	0.015782
	0.481667	0.013611	0.004657	0.020337	0.030073	0.010334	0.009929
	0.4825	0.016459	0.017603	0.024622	0.030277	0.008543	0.00718
	0.483333	0.006015	0.021527	0.013929	0.016188	0.015229	0.012185
	0.484167	0.018058	0.015317	0.020987	0.028064	0.009039	0.011511
	0.485	0.019705	0.010317	0.017227	0.024509	0.019018	0.007352
	0.485833	0.016139	0.016307	0.03113	0.030439	0.003963	0.01216
	0.486667	0.008097	0.008337	0.000799	0.025241	0.001288	0.012949
	0.4875	0.008519	0.00907	0.00331	0.03231	0.021841	0.010018
	0.488333	0.008567	0.015549	0.006796	0.009713	0.012614	0.012473
	0.489167	0.025214	0.014156	0.017127	0.027194	0.01537	0.013707
	0.49	0.006039	0.012078	0.030543	0.02808	0.003842	0.006048
	0.490833	0.013189	0.009889	0.024247	0.026348	0.015651	0.013538
	0.491667	0.004652	-0.00307	0.01148	0.024184	0.018226	0.012585
	0.4925	0.023283	0.025047	0.00346	0.030203	0.010253	0.011185
	0.493333	0.02499	0.001662	0.002648	0.029504	0.015102	0.01045
	0.494167	0.018649	-0.00411	0.023523	0.028495	0.004003	0.009986
	0.495	0.025968	0.023654	0.021199	0.023981	0.009053	0.005553
	0.495833	0.016453	0.008288	0.035665	0.026047	-0.00144	0.00983
	0.496667	0.014341	-0.00362	0.020612	0.026128	0.003648	0.01224
	0.4975	0.019874	0.023165	0.012205	0.034458	0.001931	0.011358
	0.498333	0.009273	0.001516	0.026283	0.025811	0.007108	0.012537
	0.499167	0.018686	0.000697	0.018163	0.031505	0.006163	0.013423
	0.5	0.010782	0.011124	0.010306	0.016741	0.008034	0.011668
	0.500833	0.007174	0.004914	-0.00898	0.036971	0.007182	0.007301
	0.501667	0.011844	0.00962	0.014253	0.026649	0.015725	0.008685
	0.5025	0.011391	-0.0133	0.030693	0.022907	0.008288	0.004974
	0.503333	0.013044	0.009828	0.024709	0.016708	0.003849	0.014714
	0.504167	0.01016	0.026343	0.037314	0.036768	0.005324	0.015746
	0.505	0.018366	0.019742	0.024285	0.039371	0.018066	0.012694
	0.505833	0.017509	0.019436	0.004572	0.028918	0.013405	0.01169
	0.506667	0.015174	0.009462	0.02792	0.027958	0.014243	0.003615
	0.5075	0.015922	0.008691	0.031243	0.019368	0.018622	0.011306
	0.508333	0.006341	0.006503	0.003947	0.013625	0.020198	0.013566
	0.509167	0.021147	-0.0092	0.028469	0.022964	0.010186	0.017616
	0.51	0.006118	-0.00868	0.020125	0.019686	0.007068	0.011537
	0.510833	0.017189	0.022089	0.014191	0.02965	0.018019	0.011262
	0.511667	0.011934	0.014094	0.007695	0.02019	0.012533	0.007474
	0.5125	0.006957	0.010122	0.020874	0.033807	0.012399	0.012441
	0.513333	0.017159	-0.00458	0.018151	0.022728	0.011246	0.01161
	0.514167	0.014746	-0.00685	0.015015	0.022386	0.014887	0.012016
	0.515	0.014547	0.018165	0.01193	0.036036	0.016174	0.007266
	0.515833	0.02373	0.021942	0.02286	0.026502	0.017341	0.011354
	0.516667	0.021111	-0.00615	0.015228	0.035694	0.012044	0.010178
	0.5175	0.019223	0.014596	0.014216	0.031155	0.009951	0.010133
	0.518333	0.017467	0.0299	0.040549	0.031277	0.01419	0.013355
	0.519167	0.01127	0.005855	0.013541	0.033254	0.021278	0.009983
	0.52	0.012664	0.008105	0.020912	0.028495	0.017791	0.010939
	0.520833	0.007156	0.017199	0.01559	0.050515	0.014954	0.007333
	0.521667	0.015325	0.007542	0.019375	0.034759	0.009864	0.007902
	0.5225	0.015928	-0.00353	0.0002	0.023322	0.001992	0.01301
	0.523333	0.022686	0.00896	0.023535	0.04247	0.00971	0.013972
	0.524167	0.009183	-0.00721	0.009494	0.027348	0.014994	0.010961
	0.525	0.018275	-0.0033	0.020449	0.026909	0.005103	0.010462
	0.525833	0.013491	-0.01083	0.000812	0.0276	0.017563	0.010926
	0.526667	0.013418	-0.00075	0.003873	0.028886	0.010267	0.005153
	0.5275	0.009539	0.039399	0.019013	0.032872	0.020862	0.008305
	0.528333	0.016158	0.012249	0.010543	0.029626	0.005277	0.012825
	0.529167	0.010426	0.002298	0.00832	0.021272	0.0069	0.014615
	0.53	0.018293	-0.00634	0.021986	0.03122	0.010857	0.009692
	0.530833	0.017841	-0.00259	0.010631	0.028316	0.012922	0.010165
	0.531667	0.013889	0.009657	0.012842	0.034547	0.013345	0.009989
	0.5325	0.009575	-0.00731	0.033778	0.031611	0.023658	0.008388
	0.533333	0.010251	0.000929	0.003885	0.023924	0.007839	0.008289
	0.534167	0.011433	0.002054	-0.00491	0.022134	0.010937	0.01075
	0.535	0.008616	-0.01431	0.011143	0.024062	0.010595	0.010578
	0.535833	0.013153	-0.00397	0.012155	0.033547	0.018709	0.013966
	0.536667	0.011844	-0.00839	0.012255	0.034718	0.008637	0.010136
	0.5375	0.007132	0.014962	0.031605	0.017896	0.010709	0.012329
	0.538333	0.015065	-0.00467	0.022573	0.022329	0.017656	0.00639
	0.539167	0.011089	0.013129	0.032679	0.026958	0.012399	0.01371
	0.54	0.012869	0.007359	0.028157	0.031261	0.01539	0.011616
	0.540833	0.012869	0.003851	-0.00535	0.031529	0.013975	0.010715
	0.541667	0.011536	0.005134	-0.00182	0.033734	0.009958	0.013387
	0.5425	0.011729	-0.01391	0.017701	0.037882	0.016242	0.011821
	0.543333	0.020864	-7.3e-05	0.004947	0.040461	0.023316	0.017553
	0.544167	0.003566	0.009547	0.021949	0.029813	0.009234	0.013544
	0.545	0.013678	-0.00068	0.017264	0.022785	0.0126	0.01238
	0.545833	0.015192	-0.00065	0.037476	0.025111	0.006967	0.010785
	0.546667	0.015415	0.003594	0.028382	0.025233	0.015611	0.013713
	0.5475	0.008109	-0.00176	0.014353	0.034677	0.003561	0.005997
	0.548333	0.01474	0.006809	0.009207	0.036597	0.016959	0.007518
	0.549167	0.018269	0.004535	0.024584	0.021377	0.015041	0.009516
	0.55	0.011295	-0.0039	0.032105	0.028389	0.018904	0.006857
	0.550833	0.012899	0.017982	0.033329	0.028536	0.014109	0.003487
	0.551667	0.012906	0.022016	0.024709	0.030748	0.012801	0.01061
	0.5525	0.012031	0.002995	0.01198	0.032351	0.013834	0.014334
	0.553333	0.025564	0.001895	0.029843	0.029024	0.021713	0.014561
	0.554167	0.008459	0.002689	0.020937	0.026819	0.011641	0.009187
	0.555	0.008133	0.004266	0.009619	0.03183	-0.0005	0.012601
	0.555833	0.008031	0.005978	0.022573	0.026649	0.018649	0.013467
	0.556667	0.011783	0.013251	0.031817	0.03183	0.016242	0.006422
	0.5575	0.01868	0.022138	0.012904	0.025477	0.019715	0.007467
	0.558333	0.010317	-0.00543	0.028744	0.025372	0.005123	0.00928
	0.559167	0.008984	-0.00595	0.015653	0.027861	0.013318	0.015695
	0.56	0.017666	0.001821	0.009257	0.032514	0.009328	0.009203
	0.560833	0.01334	0.009217	0.012067	0.036646	0.014907	0.011795
	0.561667	0.017394	0.003105	0.01609	0.049922	0.019487	0.013637
	0.5625	0.006239	0.006405	0.03965	0.042796	0.019252	0.010405
	0.563333	0.005659	-0.00615	0.017127	0.034197	0.030035	0.008874
	0.564167	0.015572	0.003631	0.02782	0.0416	0.020862	0.00709
	0.565	0.013847	0.006687	0.036414	0.032904	0.015846	0.008513
	0.565833	0.012803	0.020048	0.026246	0.033474	0.016389	0.009746
	0.566667	0.012489	0.002885	0.013017	0.037305	0.018669	0.016808
	0.5675	0.006914	0.016503	0.033141	0.027356	0.020278	0.014749
	0.568333	0.010221	-0.00098	0.018138	0.037882	0.019212	0.008899
	0.569167	0.014004	0.003301	0.028469	0.025819	0.004466	0.011581
	0.57	0.009961	-0.00859	0.028807	0.028365	0.024671	0.012655
	0.570833	0.015277	-0.00499	0.00351	0.028422	0.012634	0.011348
	0.571667	0.019259	-0.00465	0.022423	0.034555	0.009133	0.014458
	0.5725	0.014679	-0.00057	0.023423	0.01583	0.010327	0.013119
	0.573333	0.020628	0.010598	0.036289	0.037557	0.009375	0.016952
	0.574167	0.005919	0.011246	0.037339	0.031334	0.015665	0.013784
	0.575	0.018293	0.013031	0.02391	0.024143	0.018575	0.007573
	0.575833	0.009382	0.014143	0.029918	0.042958	0.024758	0.012601
	0.576667	0.020713	-0.00061	0.040774	0.026413	0.01433	0.008103
	0.5775	0.015609	0.021722	0.001624	0.03157	0.019682	0.010331
	0.578333	0.008899	0.01616	0.038301	0.03833	0.013445	0.008445
	0.579167	0.017201	-0.00799	0.008045	0.052102	0.01891	0.010613
	0.58	0.012694	0.012273	0.022923	0.042194	0.007276	0.014874
	0.580833	0.007524	0.001809	0.007633	0.026649	0.019319	0.012141
	0.581667	0.013654	0.006124	0.008857	0.026063	0.014102	0.009145
	0.5825	0.002323	-0.01625	0.02015	0.034767	0.021948	0.008241
	0.583333	0.017147	-0.00562	0.015815	0.034051	0.013003	0.009603
	0.584167	0.014191	0.01484	0.037639	0.029894	0.012359	0.015043
	0.585	0.019542	0.020133	0.018526	0.029203	0.011192	0.01098
	0.585833	0.022873	0.004193	0.021549	0.025274	0.008027	0.013365
	0.586667	0.017485	0.00643	0.020062	0.025542	0.018407	0.018496
	0.5875	0.015639	0.021172	0.036802	0.037053	0.018555	0.009676
	0.588333	0.003644	0.012664	0.013092	0.036923	0.016698	0.011418
	0.589167	0.013744	0.025817	0.045796	0.038021	0.01022	0.01309
	0.59	0.015216	0.025121	0.022298	0.026551	0.01315	0.013208
	0.590833	0.02843	0.006149	0.031792	0.01901	0.020252	0.010795
	0.591667	0.019512	0.007652	0.022148	0.033994	0.016201	0.018981
	0.5925	0.015814	0.009376	0.028794	0.032823	0.011447	0.011575
	0.593333	0.004006	0.015341	0.024334	0.031586	0.017891	0.011674
	0.594167	0.018492	0.003826	0.021961	0.023769	0.027869	0.007176
	0.595	0.017274	-0.00142	0.036727	0.032229	0.032698	0.012828
	0.595833	0.009485	-0.01356	0.0196	0.023281	0.011427	0.010063
	0.596667	0.017606	0.012408	0.014528	0.023265	0.011091	0.011195
	0.5975	0.009527	0.016845	0.029531	0.03275	0.021452	0.015817
	0.598333	0.017865	-0.00818	0.023597	0.030155	0.016	0.016773
	0.599167	0.017153	0.000452	0.026633	0.01439	0.010635	0.010993
	0.6	0.003053	0.011674	0.008882	0.03885	0.020399	0.009347
	0.600833	0.010631	-0.0032	0.015103	0.038655	0.01543	0.014247
	0.601667	0.015964	0.007163	0.036364	0.029601	0.020533	0.008081
	0.6025	0.013249	0.018043	0.037301	0.037834	0.016999	0.015376
	0.603333	0.020773	0.016918	0.029244	0.035157	0.01319	0.015337
	0.604167	0.015783	0.007053	0.013741	0.04448	0.018086	0.017601
	0.605	0.017292	0.00852	0.015178	0.030382	0.018709	0.009401
	0.605833	0.012194	-0.0002	0.021998	0.036833	0.021177	0.011182
	0.606667	0.01042	0.016588	0.043535	0.02965	0.014746	0.011322
	0.6075	0.014456	0.008875	0.036564	0.036833	0.018086	0.005994
	0.608333	0.021654	0.015757	0.02396	0.032229	0.011487	0.010798
	0.609167	0.01705	0.006638	0.047033	0.030578	0.016483	0.013765
	0.61	0.011813	-0.00666	0.021774	0.031058	0.03025	0.015408
	0.610833	0.020888	0.015598	0.028607	0.048319	0.022558	0.016594
	0.611667	0.018028	0.01649	0.045783	0.036524	0.020198	0.012531
	0.6125	0.012942	0.017407	0.02	0.03218	0.021257	0.008461
	0.613333	0.013153	0.014547	0.029531	0.037077	0.024389	0.007813
	0.614167	0.027313	-0.00703	0.028619	0.034043	0.021278	0.011722
	0.615	0.016031	0.018642	0.035602	0.035076	0.021251	0.015644
	0.615833	0.008767	0.003093	0.034041	0.044187	0.013244	0.016367
	0.616667	0.011409	0.015464	0.0399	0.045407	0.021794	0.012905
	0.6175	0.014366	0.017419	0.011455	0.035613	0.025194	0.010498
	0.618333	0.008386	0.005574	0.039387	0.039046	0.014317	0.013164
	0.619167	0.011614	-0.00584	0.027408	0.03349	0.005459	0.011479
	0.62	0.016664	0.026184	0.03975	0.035418	0.011903	0.01106
	0.620833	0.010329	0.01484	0.047969	0.035694	0.012714	0.008308
	0.621667	0.0223	0.021233	0.033828	0.037573	0.019635	0.012508
	0.6225	0.014354	0.032602	0.025983	0.030797	0.020144	0.011757
	0.623333	0.016363	0.02336	0.01905	0.04474	0.018287	0.014561
	0.624167	0.009243	-0.00098	0.029731	0.034206	-0.00158	0.015961
	0.625	0.016707	0.017542	0.039525	0.03484	0.018025	0.01232
	0.625833	0.014872	-0.00209	0.036677	0.041014	0.015611	0.014481
	0.626667	0.004694	0.014742	0.02331	0.033864	0.020252	0.010232
	0.6275	0.018215	0.010109	0.041698	0.027747	0.01991	0.010498
	0.628333	0.020097	0.017994	0.025234	0.047123	0.014793	0.010875
	0.629167	0.017587	0.005941	0.017252	0.033311	0.008952	0.015925
	0.63	0.016815	0.004486	0.031655	0.029301	0.019802	0.012304
	0.630833	0.021986	-0.00425	0.039712	0.040738	0.02111	0.013116
	0.631667	0.017877	-0.00095	0.035777	0.027088	0.013613	0.005354
	0.6325	0.017189	0.004401	0.030481	0.038078	0.016242	0.011907
	0.633333	0.017093	0.019546	0.029556	0.036581	0.01317	0.008049
	0.634167	0.025159	0.023519	0.04742	0.033376	0.017576	0.010306
	0.635	0.015108	-0.00075	0.01123	0.029886	0.014357	0.013867
	0.635833	0.012616	0.007848	0.036639	0.049572	0.021009	0.017083
	0.636667	0.023711	0.007139	0.047707	0.035889	0.018716	0.012444
	0.6375	0.012857	0.00566	0.014578	0.037305	0.022833	0.015408
	0.638333	0.022613	0.019681	0.043747	0.038126	0.030243	0.0173
	0.639167	0.017087	0.025451	0.032517	0.038574	0.018448	0.005882
	0.64	0.017129	0.005122	0.051867	0.040119	0.018884	0.016009
	0.640833	0.013696	-0.00226	0.038088	0.033067	0.019098	0.016456
	0.641667	0.017527	0.010109	0.041299	0.035239	0.025174	0.01667
	0.6425	0.016254	0.018923	0.039725	0.049515	0.011125	0.016437
	0.643333	0.021268	0.009755	0.036777	0.028625	0.024101	0.014209
	0.644167	0.018836	0.01638	0.024047	0.039412	0.025569	0.012758
	0.645	0.014076	0.00863	0.05168	0.045456	0.021781	0.013566
	0.645833	0.018505	0.012958	0.028432	0.03772	0.018515	0.012438
	0.646667	0.026221	0.015843	0.030368	0.036044	0.009516	0.014027
	0.6475	0.01883	-0.00994	0.035652	0.05481	0.023913	0.012253
	0.648333	0.015331	0.000697	0.0388	0.05407	0.021519	0.014551
	0.649167	0.01912	0.001638	0.044459	0.040071	0.018133	0.010562
	0.65	0.014631	0.015598	0.028782	0.050418	0.019112	0.017242
	0.650833	0.016894	0.027162	0.065533	0.030228	0.023316	0.015625
	0.651667	0.017762	0.020732	0.03464	0.051589	0.015343	0.009286
	0.6525	0.01255	0.003349	0.026196	0.041543	0.016255	0.012662
	0.653333	0.013853	0.010537	0.026458	0.042836	0.023263	0.015021
	0.654167	0.023687	0.012334	0.056164	0.042543	0.024141	0.016415
	0.655	0.021503	0.018177	0.037189	0.030927	0.015926	0.012221
	0.655833	0.024248	0.008643	0.022498	0.035068	0.028741	0.013883
	0.656667	0.023211	0.023923	0.034803	0.037207	0.030451	0.010993
	0.6575	0.012622	0.016613	0.0393	0.044732	0.018796	0.012812
	0.658333	0.021926	0.020304	0.023797	0.037378	0.014572	0.014982
	0.659167	0.014872	0.011894	0.040137	0.043032	0.028325	0.015814
	0.66	0.016381	0.000917	0.037551	0.042763	0.019219	0.017946
	0.660833	0.011427	-0.00042	0.049468	0.041258	0.017113	0.012598
	0.661667	0.01544	0.012408	0.056064	0.036394	0.029714	0.013192
	0.6625	0.016634	0.011686	0.030493	0.047327	0.023799	0.01146
	0.663333	0.024447	0.024351	0.006071	0.046538	0.032356	0.010274
	0.664167	0.017787	0.017407	0.033516	0.042568	0.021888	0.012761
	0.665	0.020755	0.028812	0.045259	0.03179	0.011856	0.011997
	0.665833	0.021431	0.040279	0.048107	0.035963	0.018669	0.017402
	0.666667	0.01807	0.009694	0.044134	0.040062	0.016188	0.016255
	0.6675	0.013756	0.01973	0.054765	0.039949	0.013532	0.01481
	0.668333	0.016483	0.002555	0.02782	0.042633	0.015886	0.014116
	0.669167	0.016773	0.00764	0.028357	0.041681	0.027212	0.004824
	0.67	0.019035	0.005929	0.030718	0.035572	0.019058	0.01629
	0.670833	0.02855	0.020696	0.047395	0.04003	0.022297	0.014087
	0.671667	0.014842	0.014926	0.044022	0.034141	0.021553	0.012668
	0.6725	0.017473	0.023654	0.04757	0.04958	0.009348	0.018355
	0.673333	0.023168	0.008007	0.02797	0.030464	0.026139	0.020046
	0.674167	0.028236	0.022957	0.032917	0.062904	0.028272	0.008538
	0.675	0.021135	0.024974	0.039138	0.049287	0.025952	0.01076
	0.675833	0.010878	0.033494	0.044384	0.038728	0.022116	0.016284
	0.676667	0.024224	0.031233	0.040874	0.043455	0.008765	0.019928
	0.6775	0.014951	0.020732	0.044447	0.033482	0.038465	0.015251
	0.678333	0.024043	0.026734	0.048669	0.037638	0.0297	0.017348
	0.679167	0.023639	0.021001	0.033316	0.04788	0.018917	0.014717
	0.68	0.02592	0.013764	0.047645	0.050182	0.021385	0.015158
	0.680833	0.018812	0.010146	0.044609	0.027568	0.017563	0.015193
	0.681667	0.020007	0.022871	0.043959	0.0382	0.026045	0.011485
	0.6825	0.030656	0.012994	0.029306	0.052638	0.019903	0.009778
	0.683333	0.030976	0.029668	0.045746	0.051727	0.028419	0.011764
	0.684167	0.014372	0.008777	0.041936	0.03096	0.029237	0.017476
	0.685	0.025733	0.016649	0.053978	0.040388	0.03302	0.016968
	0.685833	0.019102	0.021356	0.046545	0.049555	0.023316	0.013512
	0.686667	0.014963	0.010048	0.063035	0.043666	0.018676	0.015075
	0.6875	0.01839	0.018679	0.049956	0.043032	0.020111	0.012649
	0.688333	0.017931	0.016503	0.037176	0.033026	0.021713	0.012179
	0.689167	0.025914	0.031734	0.048319	0.053712	0.028916	0.010546
	0.69	0.025678	0.031172	0.043385	0.039501	0.027581	0.023006
	0.690833	0.028363	0.034203	0.043472	0.063425	0.023041	0.014477
	0.691667	0.006365	0.003411	0.061348	0.052549	0.0342	0.012288
	0.6925	0.019174	0.032015	0.065646	0.048295	0.026709	0.015673
	0.693333	0.023156	0.016552	0.041524	0.028292	0.028386	0.015302
	0.694167	0.018589	0.03067	0.041374	0.046367	0.026723	0.012847
	0.695	0.030577	0.030304	0.04326	0.046106	0.033858	0.019327
	0.695833	0.022245	0.024057	0.03494	0.052858	0.02575	0.016868
	0.696667	0.029938	0.019326	0.061411	0.048701	0.026937	0.015002
	0.6975	0.020453	0.010525	0.063372	0.043837	0.022807	0.020596
	0.698333	0.030336	0.037076	0.045134	0.044219	0.027782	0.01659
	0.699167	0.029697	0.037308	0.03885	0.037248	0.030773	0.017249
	0.7	0.02458	0.001442	0.055902	0.04644	0.027936	0.014583
	0.700833	0.029473	0.030781	0.037663	0.046887	0.029841	0.016747
	0.701667	0.017931	0.017994	0.059749	0.050377	0.028325	0.017169
	0.7025	0.018402	0.021649	0.059787	0.041519	0.022485	0.014845
	0.703333	0.031917	0.024595	0.065833	0.043666	0.028708	0.017367
	0.704167	0.036689	0.01352	0.056751	0.042169	0.025449	0.014861
	0.705	0.024532	0.011063	0.052916	0.047156	0.013861	0.014471
	0.705833	0.022589	0.008141	0.077601	0.036166	0.029479	0.016373
	0.706667	0.025962	0.035035	0.051767	0.04103	0.036567	0.010827
	0.7075	0.02665	0.032859	0.04266	0.042836	0.02447	0.017249
	0.708333	0.026752	0.023605	0.046021	0.029854	0.028285	0.016415
	0.709167	0.017998	0.023043	0.053991	0.048799	0.031444	0.023716
	0.71	0.030016	0.020476	0.047045	0.051223	0.02176	0.020561
	0.710833	0.020103	0.012493	0.047045	0.058268	0.029392	0.01893
	0.711667	0.016164	0.042051	0.064072	0.042584	0.024161	0.017319
	0.7125	0.013286	0.031318	0.03965	0.047042	0.029874	0.012208
	0.713333	0.029262	0.027394	0.050568	0.04208	0.021895	0.017047
	0.714167	0.025425	0.025524	0.057526	0.047685	0.024704	0.012751
	0.715	0.021256	0.015769	0.038088	0.055909	0.034756	0.012825
	0.715833	0.024001	0.035279	0.066245	0.049954	0.027105	0.016766
	0.716667	0.018492	0.054557	0.052517	0.050361	0.03654	0.013483
	0.7175	0.022909	0.042369	0.04692	0.043145	0.031437	0.014704
	0.718333	0.025322	0.037883	0.073116	0.047392	0.035595	0.017003
	0.719167	0.032309	0.016393	0.068494	0.05237	0.03363	0.01684
	0.72	0.030632	0.03957	0.044147	0.044105	0.02343	0.022018
	0.720833	0.02312	0.032382	0.041399	0.056584	0.025838	0.014813
	0.721667	0.020936	0.034093	0.069731	0.037744	0.039625	0.019522
	0.7225	0.023766	0.024216	0.0586	0.050231	0.033127	0.015743
	0.723333	0.017696	0.036391	0.065596	0.050149	0.032503	0.010977
	0.724167	0.023742	0.03347	0.058001	0.035393	0.04169	0.01698
	0.725	0.022674	0.017102	0.067994	0.049767	0.027796	0.017348
	0.725833	0.032267	0.024962	0.063622	0.055054	0.023725	0.021088
	0.726667	0.023476	0.0493	0.068531	0.051622	0.037305	0.015053
	0.7275	0.02315	0.030157	0.063872	0.045651	0.026622	0.021631
	0.728333	0.024779	0.027382	0.036764	0.043129	0.029895	0.017242
	0.729167	0.026807	0.021246	0.059425	0.042267	0.029915	0.020292
	0.73	0.020363	0.020255	0.0589	0.038045	0.032476	0.019371
	0.730833	0.024616	0.041403	0.064371	0.062221	0.030626	0.015011
	0.731667	0.033866	0.049948	0.050805	0.048701	0.037915	0.016574
	0.7325	0.034161	0.013569	0.061111	0.05542	0.039283	0.018991
	0.733333	0.031398	0.045132	0.084671	0.052996	0.033221	0.019618
	0.734167	0.022432	0.052503	0.052829	0.037102	0.024657	0.019534
	0.735	0.023555	0.037504	0.051242	0.044333	0.037673	0.020992
	0.735833	0.020164	0.049386	0.05113	0.05464	0.031102	0.023431
	0.736667	0.039579	0.042357	0.049606	0.066191	0.038974	0.013883
	0.7375	0.026746	0.024461	0.058488	0.059122	0.033395	0.015874
	0.738333	0.029467	0.024167	0.053766	0.053582	0.032564	0.01838
	0.739167	0.035386	0.029741	0.059749	0.050711	0.028346	0.017863
	0.74	0.024019	0.020549	0.057076	0.044764	0.022042	0.015897
	0.740833	0.026107	0.035475	0.041161	0.052809	0.035682	0.019915
	0.741667	0.032255	0.033727	0.071567	0.057552	0.037144	0.018841
	0.7425	0.028924	0.058615	0.059325	0.054745	0.041811	0.021094
	0.743333	0.033208	0.054214	0.066033	0.045521	0.032007	0.015114
	0.744167	0.035609	0.019681	0.045334	0.060732	0.046036	0.017639
	0.745	0.026312	0.053077	0.070318	0.043935	0.039598	0.019186
	0.745833	0.032194	0.025903	0.069693	0.058747	0.02571	0.015798
	0.746667	0.027307	0.055901	0.071155	0.061497	0.030921	0.01972
	0.7475	0.019313	0.04545	0.081273	0.063864	0.030404	0.022047
	0.748333	0.020405	0.030414	0.059087	0.043097	0.036621	0.019333
	0.749167	0.029745	0.02528	0.053029	0.052695	0.042515	0.020848
	0.75	0.033142	0.056268	0.072491	0.046603	0.03817	0.020615
	0.750833	0.035386	0.030157	0.061024	0.043715	0.040034	0.019368
	0.751667	0.03401	0.034362	0.056002	0.058991	0.026542	0.023971
	0.7525	0.035265	0.037565	0.074852	0.062807	0.037807	0.022785
	0.753333	0.031989	0.044716	0.081111	0.060244	0.033107	0.019739
	0.754167	0.018311	0.039337	0.074852	0.054859	0.040765	0.021989
	0.755	0.030505	0.038482	0.074078	0.057666	0.04289	0.017032
	0.755833	0.039465	0.040694	0.06717	0.059878	0.029546	0.021257
	0.756667	0.035428	0.031233	0.051829	0.072885	0.024242	0.021791
	0.7575	0.03214	0.070925	0.078687	0.056258	0.036855	0.02142
	0.758333	0.024864	0.047503	0.075464	0.049051	0.042428	0.027014
	0.759167	0.021612	0.049043	0.083884	0.064873	0.028781	0.023444
	0.76	0.030215	0.050144	0.061411	0.055437	0.036621	0.022712
	0.760833	0.03427	0.05562	0.064971	0.066475	0.041563	0.019598
	0.761667	0.026366	0.039875	0.082722	0.046001	0.030619	0.01784
	0.7625	0.036309	0.044851	0.078862	0.057112	0.038706	0.02019
	0.763333	0.025105	0.03512	0.057463	0.056933	0.050495	0.017914
	0.764167	0.040177	0.039386	0.068694	0.060439	0.035521	0.021612
	0.765	0.033908	0.019644	0.062398	0.052834	0.037962	0.02393
	0.765833	0.026837	0.03012	0.071554	0.061814	0.031269	0.019742
	0.766667	0.03182	0.054581	0.088768	0.065369	0.040403	0.027532
	0.7675	0.030439	0.038848	0.074865	0.067939	0.038458	0.019359
	0.768333	0.030475	0.04798	0.066995	0.055721	0.035641	0.020366
	0.769167	0.036943	0.062099	0.080249	0.060814	0.034488	0.020535
	0.77	0.024218	0.061255	0.065558	0.059943	0.033764	0.020052
	0.770833	0.027778	0.049789	0.087969	0.05926	0.040952	0.024489
	0.771667	0.030861	0.042882	0.084958	0.061904	0.039799	0.023789
	0.7725	0.040762	0.040022	0.079487	0.065955	0.047564	0.021817
	0.773333	0.034318	0.045266	0.104184	0.063051	0.042662	0.021663
	0.774167	0.025371	0.041244	0.064909	0.068037	0.038243	0.023041
	0.775	0.037637	0.04644	0.080236	0.068745	0.051682	0.023623
	0.775833	0.030354	0.069715	0.093153	0.069697	0.034696	0.020759
	0.776667	0.036701	0.049276	0.088319	0.068696	0.037526	0.020372
	0.7775	0.026595	0.054055	0.076052	0.063352	0.04332	0.021411
	0.778333	0.026511	0.043151	0.060924	0.064393	0.053103	0.027942
	0.779167	0.041027	0.06194	0.083534	0.061416	0.04061	0.027123
	0.78	0.042771	0.065583	0.083509	0.058316	0.04566	0.028721
	0.780833	0.034692	0.053334	0.089206	0.058211	0.041489	0.018042
	0.781667	0.037999	0.04089	0.094927	0.061822	0.028312	0.019576
	0.7825	0.034976	0.04798	0.075752	0.068663	0.030089	0.016916
	0.783333	0.030801	0.061524	0.075964	0.06942	0.041395	0.024601
	0.784167	0.024695	0.047589	0.092179	0.071649	0.03204	0.027865
	0.785	0.029745	0.046953	0.083959	0.07134	0.040664	0.025298
	0.785833	0.037775	0.065057	0.078937	0.061936	0.042884	0.022152
	0.786667	0.03401	0.078614	0.067732	0.056641	0.047739	0.022315
	0.7875	0.046174	0.046073	0.09374	0.069908	0.04275	0.021689
	0.788333	0.041975	0.043213	0.08251	0.0658	0.037761	0.01949
	0.789167	0.034487	0.075325	0.090055	0.068964	0.044292	0.023386
	0.79	0.045643	0.060449	0.114877	0.071942	0.030793	0.027305
	0.790833	0.029612	0.030976	0.097238	0.055567	0.054284	0.027737
	0.791667	0.040454	0.057649	0.088656	0.067891	0.048825	0.025151
	0.7925	0.036002	0.04375	0.084609	0.074211	0.048061	0.027903
	0.793333	0.034071	0.072062	0.089918	0.070006	0.038666	0.025231
	0.794167	0.037323	0.062258	0.081823	0.068842	0.044319	0.022721
	0.795	0.041987	0.042895	0.074253	0.06096	0.041697	0.029367
	0.795833	0.0472	0.0421	0.100711	0.079442	0.040885	0.026653
	0.796667	0.03135	0.070094	0.074952	0.068468	0.046156	0.029265
	0.7975	0.029576	0.02979	0.092104	0.064425	0.051903	0.023265
	0.798333	0.036345	0.045608	0.08161	0.058487	0.046941	0.02641
	0.799167	0.033299	0.075105	0.102422	0.071177	0.048644	0.025643
	0.8	0.046379	0.066011	0.091404	0.072007	0.048148	0.022095
	0.800833	0.040822	0.064226	0.094327	0.061855	0.053593	0.02298
	0.801667	0.03859	0.087696	0.077513	0.076765	0.048389	0.027938
	0.8025	0.035205	0.042626	0.108893	0.081386	0.044111	0.024419
	0.803333	0.040913	0.061414	0.091816	0.063425	0.038787	0.032727
	0.804167	0.036852	0.047784	0.099686	0.066914	0.043769	0.023821
	0.805	0.042656	0.053029	0.082323	0.079116	0.055786	0.022488
	0.805833	0.038053	0.065888	0.101285	0.06776	0.051843	0.025861
	0.806667	0.036762	0.060925	0.09414	0.068314	0.056074	0.028821
	0.8075	0.030433	0.055693	0.084758	0.078335	0.04446	0.022645
	0.808333	0.039893	0.05782	0.083747	0.076505	0.046948	0.025263
	0.809167	0.043495	0.073076	0.100798	0.071356	0.05073	0.032493
	0.81	0.032882	0.058713	0.09745	0.077522	0.056114	0.028031
	0.810833	0.038475	0.064397	0.084971	0.076489	0.047772	0.026906
	0.811667	0.046518	0.071096	0.082123	0.06855	0.043903	0.025697
	0.8125	0.039833	0.089554	0.096064	0.074293	0.053003	0.021334
	0.813333	0.049601	0.066536	0.095114	0.078457	0.05598	0.028638
	0.814167	0.054536	0.07436	0.085733	0.065572	0.048429	0.030703
	0.815	0.05491	0.068297	0.098974	0.064629	0.047082	0.033075
	0.815833	0.037154	0.063114	0.099399	0.079645	0.056128	0.029479
	0.816667	0.028532	0.084701	0.087169	0.066565	0.048825	0.02696
	0.8175	0.048798	0.061231	0.111004	0.067476	0.054867	0.03188
	0.818333	0.053215	0.07024	0.117225	0.084583	0.054083	0.019346
	0.819167	0.046379	0.06749	0.11369	0.076554	0.034267	0.026583
	0.82	0.039869	0.072257	0.103984	0.069607	0.054686	0.029703
	0.820833	0.039465	0.05452	0.111679	0.066077	0.062612	0.030537
	0.821667	0.050868	0.064788	0.095989	0.082435	0.043232	0.035879
	0.8225	0.039815	0.061427	0.114564	0.081134	0.039772	0.029019
	0.823333	0.04014	0.086743	0.122072	0.071844	0.052044	0.027293
	0.824167	0.046252	0.07513	0.102097	0.066996	0.048128	0.028491
	0.825	0.046319	0.094297	0.105795	0.073577	0.065764	0.025256
	0.825833	0.043942	0.065815	0.103684	0.068533	0.056463	0.027778
	0.826667	0.045975	0.072282	0.081323	0.080011	0.060762	0.028555
	0.8275	0.042198	0.061329	0.10251	0.076448	0.050193	0.025109
	0.828333	0.045939	0.056158	0.094427	0.07343	0.052567	0.030086
	0.829167	0.039923	0.0676	0.102035	0.087348	0.06335	0.031234
	0.83	0.043706	0.074286	0.092316	0.082338	0.044788	0.028514
	0.830833	0.041136	0.061365	0.130842	0.079336	0.048523	0.025097
	0.831667	0.06127	0.087611	0.108681	0.075594	0.060661	0.024147
	0.8325	0.038089	0.095178	0.103684	0.088121	0.052017	0.029153
	0.833333	0.046801	0.094395	0.10176	0.068997	0.055162	0.028942
	0.834167	0.048292	0.068871	0.114552	0.077644	0.043232	0.032641
	0.835	0.04081	0.074274	0.102547	0.075082	0.057315	0.030208
	0.835833	0.044032	0.084188	0.093116	0.076725	0.05419	0.030038
	0.836667	0.05053	0.067111	0.108443	0.077042	0.05653	0.033539
	0.8375	0.052714	0.065412	0.108131	0.074602	0.05765	0.028172
	0.838333	0.046379	0.086095	0.114702	0.068574	0.055692	0.026014
	0.839167	0.038904	0.081731	0.120798	0.072934	0.052748	0.030358
	0.84	0.052219	0.09475	0.106582	0.082923	0.057087	0.034114
	0.840833	0.049154	0.070057	0.107781	0.077815	0.053392	0.03265
	0.841667	0.044641	0.074751	0.124033	0.065946	0.051923	0.029457
	0.8425	0.04767	0.082623	0.101161	0.081597	0.063471	0.023767
	0.843333	0.051242	0.068297	0.10943	0.087804	0.060567	0.029108
	0.844167	0.04513	0.090875	0.119236	0.076733	0.059467	0.027309
	0.845	0.037359	0.079543	0.112578	0.081825	0.060332	0.034207
	0.845833	0.052431	0.086181	0.127169	0.081329	0.052621	0.028968
	0.846667	0.047236	0.097048	0.10918	0.086405	0.05769	0.031614
	0.8475	0.047996	0.061671	0.116538	0.079954	0.060098	0.027232
	0.848333	0.053957	0.092207	0.096126	0.078571	0.053787	0.026139
	0.849167	0.039893	0.073052	0.107282	0.070616	0.044647	0.026017
	0.85	0.05885	0.069299	0.103247	0.086559	0.052326	0.027654
	0.850833	0.06238	0.087379	0.107969	0.079653	0.058186	0.025659
	0.851667	0.044177	0.103148	0.106919	0.081622	0.047243	0.030259
	0.8525	0.052207	0.084958	0.10547	0.07317	0.061285	0.028149
	0.853333	0.047519	0.08299	0.107307	0.076229	0.061633	0.030134
	0.854167	0.047676	0.072612	0.113203	0.074317	0.056309	0.030297
	0.855	0.043779	0.068297	0.114927	0.074911	0.061432	0.025602
	0.855833	0.042542	0.08112	0.118112	0.078734	0.061834	0.027155
	0.856667	0.050916	0.085924	0.100786	0.090627	0.055491	0.028805
	0.8575	0.036961	0.070766	0.111367	0.091416	0.051756	0.028009
	0.858333	0.054826	0.095923	0.111054	0.08154	0.053057	0.028795
	0.859167	0.059411	0.071096	0.115489	0.086478	0.063122	0.033031
	0.86	0.053034	0.088295	0.111179	0.083436	0.049878	0.02922
	0.860833	0.045082	0.079592	0.111017	0.069526	0.060379	0.033245
	0.861667	0.055097	0.0903	0.124583	0.088585	0.057979	0.029997
	0.8625	0.051779	0.103808	0.095889	0.092221	0.058797	0.028546
	0.863333	0.052744	0.071548	0.108718	0.059455	0.064067	0.027433
	0.864167	0.048883	0.091266	0.093403	0.091115	0.054539	0.034475
	0.865	0.062042	0.074604	0.108643	0.083834	0.05877	0.032794
	0.865833	0.053281	0.092513	0.094515	0.077302	0.059045	0.032302
	0.866667	0.054476	0.111754	0.123309	0.073951	0.059286	0.029259
	0.8675	0.044672	0.080142	0.123134	0.080678	0.066508	0.030598
	0.868333	0.050651	0.092244	0.115939	0.077156	0.064463	0.032698
	0.869167	0.054548	0.088088	0.114964	0.074886	0.060802	0.033082
	0.87	0.061046	0.079311	0.091579	0.081752	0.050327	0.033136
	0.870833	0.054482	0.086975	0.12206	0.07557	0.057241	0.027264
	0.871667	0.051013	0.081059	0.116039	0.085608	0.069358	0.037336
	0.8725	0.052702	0.049667	0.138287	0.082858	0.058991	0.034101
	0.873333	0.063641	0.086156	0.116051	0.090033	0.055658	0.027232
	0.874167	0.054494	0.08046	0.103696	0.075317	0.062029	0.028127
	0.875	0.046156	0.110446	0.10928	0.085526	0.056939	0.031934
	0.875833	0.051453	0.090263	0.12141	0.089838	0.051192	0.031122
	0.876667	0.046397	0.067062	0.120236	0.088617	0.05871	0.036003
	0.8775	0.048702	0.102647	0.121373	0.077766	0.052171	0.037279
	0.878333	0.057565	0.063456	0.105608	0.078026	0.06457	0.033996
	0.879167	0.052183	0.053016	0.107606	0.088194	0.062921	0.03195
	0.88	0.057336	0.065558	0.121223	0.074707	0.065945	0.030927
	0.880833	0.056322	0.088894	0.120873	0.074496	0.056959	0.030259
	0.881667	0.057613	0.07134	0.111117	0.087967	0.050381	0.02837
	0.8825	0.038994	0.069812	0.104571	0.091172	0.052741	0.030259
	0.883333	0.05056	0.07832	0.12121	0.085909	0.051816	0.03896
	0.884167	0.056443	0.080924	0.123271	0.084794	0.051367	0.026302
	0.885	0.0592	0.074616	0.089743	0.082028	0.056181	0.035214
	0.885833	0.052231	0.073247	0.114252	0.081662	0.053774	0.02736
	0.886667	0.050452	0.07524	0.122397	0.083493	0.061714	0.030675
	0.8875	0.053293	0.099138	0.107969	0.065694	0.057804	0.027708
	0.888333	0.051085	0.074726	0.118412	0.083688	0.052312	0.029898
	0.889167	0.046699	0.065436	0.115939	0.095938	0.045378	0.031771
	0.89	0.057456	0.082464	0.128705	0.072007	0.052574	0.030659
	0.890833	0.052008	0.085056	0.126544	0.07605	0.06274	0.029297
	0.891667	0.057348	0.063798	0.083334	0.075171	0.060648	0.029342
	0.8925	0.046445	0.086767	0.109668	0.084493	0.053875	0.031755
	0.893333	0.047266	0.083809	0.123534	0.080865	0.052654	0.027957
	0.894167	0.048286	0.075741	0.127956	0.070331	0.045271	0.028584
	0.895	0.058657	0.070289	0.128593	0.078596	0.054726	0.03117
	0.895833	0.052738	0.069164	0.116663	0.078026	0.040128	0.031797
	0.896667	0.038632	0.075154	0.09429	0.0757	0.062941	0.026446
	0.8975	0.046488	0.059116	0.088244	0.077693	0.060627	0.031659
	0.898333	0.050446	0.068309	0.114827	0.077823	0.053989	0.026765
	0.899167	0.048479	0.075851	0.10943	0.067891	0.056161	0.032519
	0.9	0.051236	0.096975	0.130292	0.07356	0.058951	0.024873
	0.900833	0.047556	0.056415	0.11359	0.078002	0.050327	0.028309
	0.901667	0.045329	0.065228	0.113428	0.073349	0.052983	0.027529
	0.9025	0.050156	0.07079	0.107082	0.084664	0.050884	0.023904
	0.903333	0.052974	0.070301	0.092953	0.070128	0.049851	0.023955
	0.904167	0.046403	0.057441	0.092416	0.067809	0.05022	0.030253
	0.905	0.058778	0.0853	0.096601	0.066882	0.0503	0.027545
	0.905833	0.047724	0.063774	0.106045	0.063238	0.054217	0.027152
	0.906667	0.043712	0.072673	0.11394	0.057641	0.050891	0.02369
	0.9075	0.046301	0.064079	0.109355	0.072519	0.047906	0.028213
	0.908333	0.047284	0.087953	0.106332	0.082565	0.049945	0.032353
	0.909167	0.044581	0.06337	0.091692	0.076285	0.04682	0.030304
	0.91	0.046065	0.066341	0.088531	0.06964	0.055839	0.023022
	0.910833	0.049625	0.090007	0.083359	0.07426	0.04796	0.026653
	0.911667	0.043791	0.064703	0.075677	0.074854	0.053264	0.02066
	0.9125	0.043531	0.060436	0.107544	0.056022	0.043098	0.026426
	0.913333	0.04437	0.070326	0.095277	0.069412	0.050481	0.026903
	0.914167	0.04583	0.067319	0.095064	0.075025	0.042857	0.027986
	0.915	0.041462	0.04787	0.093378	0.05538	0.045338	0.030189
	0.915833	0.038409	0.06007	0.103459	0.076652	0.037486	0.031825
	0.916667	0.040816	0.054679	0.080374	0.075423	0.053667	0.023169
	0.9175	0.054271	0.064495	0.09093	0.054119	0.048289	0.023016
	0.918333	0.051489	0.094896	0.087981	0.063563	0.045083	0.023182
	0.919167	0.049619	0.058762	0.083672	0.054241	0.049757	0.024908
	0.92	0.036641	0.053359	0.093953	0.073089	0.041905	0.025464
	0.920833	0.045782	0.070289	0.094602	0.069062	0.04908	0.025445
	0.921667	0.046681	0.041416	0.088331	0.062367	0.045325	0.022092
	0.9225	0.035501	0.076853	0.091941	0.061749	0.042911	0.026727
	0.923333	0.041305	0.06947	0.096538	0.081361	0.043856	0.02409
	0.924167	0.033299	0.046525	0.097113	0.073357	0.039591	0.02455
	0.925	0.040931	0.059923	0.070455	0.082468	0.03943	0.023505
	0.925833	0.032647	0.045902	0.083434	0.063262	0.028755	0.027197
	0.926667	0.044171	0.067881	0.085058	0.065776	0.038163	0.017917
	0.9275	0.040201	0.041183	0.068919	0.064523	0.040309	0.029086
	0.928333	0.043555	0.057979	0.094377	0.060724	0.054384	0.024496
	0.929167	0.041957	0.025561	0.099499	0.062693	0.041771	0.023079
	0.93	0.034342	0.038897	0.095327	0.057194	0.037908	0.01878
	0.930833	0.030059	0.060632	0.084346	0.044545	0.043521	0.021737
	0.931667	0.045209	0.068419	0.081948	0.056901	0.033328	0.018831
	0.9325	0.040219	0.034203	0.078325	0.060228	0.0354	0.02111
	0.933333	0.037655	0.037235	0.064696	0.054737	0.044258	0.023661
	0.934167	0.051091	0.042772	0.085421	0.043723	0.051031	0.023824
	0.935	0.040647	0.043396	0.07915	0.054615	0.040081	0.014589
	0.935833	0.033305	0.049911	0.062797	0.057617	0.046022	0.020545
	0.936667	0.037926	0.047589	0.087994	0.053151	0.041476	0.017498
	0.9375	0.043598	0.058065	0.081311	0.07038	0.039377	0.017671
	0.938333	0.042101	0.056341	0.073128	0.050084	0.030847	0.016469
	0.939167	0.035054	0.04732	0.080424	0.060147	0.045861	0.01667
	0.94	0.030529	0.047332	0.073528	0.069469	0.038351	0.021229
	0.940833	0.028936	0.023409	0.068919	0.049759	0.040865	0.023796
	0.941667	0.041607	0.031734	0.076551	0.045334	0.033529	0.018809
	0.9425	0.042174	0.022981	0.078075	0.047953	0.040235	0.022418
	0.943333	0.034161	0.034778	0.068694	0.045895	0.036996	0.019029
	0.944167	0.040321	0.054654	0.057301	0.062798	0.032691	0.013275
	0.945	0.036273	0.06348	0.057738	0.040819	0.029579	0.019154
	0.945833	0.035989	0.024901	0.070255	0.0525	0.036533	0.021772
	0.946667	0.039658	0.026673	0.064109	0.052988	0.027011	0.019151
	0.9475	0.04434	0.035438	0.095514	0.053175	0.03361	0.012115
	0.948333	0.02715	0.029252	0.078687	0.038224	0.038324	0.016216
	0.949167	0.029956	0.012897	0.064784	0.053932	0.028218	0.013439
	0.95	0.031404	0.035096	0.056402	0.048555	0.015558	0.013272
	0.950833	0.028128	0.035291	0.077638	0.059935	0.033422	0.017783
	0.951667	0.026451	0.041024	0.073691	0.048311	0.035501	0.013998
	0.9525	0.034656	0.040633	0.060636	0.051955	0.031175	0.016792
	0.953333	0.036074	0.012909	0.082547	0.033498	0.016704	0.017
	0.954167	0.025274	0.032944	0.070268	0.033612	0.034669	0.015993
	0.955	0.036919	0.046183	0.049818	0.038224	0.031933	0.01573
	0.955833	0.028979	0.002433	0.077988	0.05189	0.017408	0.012457
	0.956667	0.030071	0.040193	0.068544	0.040852	0.035112	0.019483
	0.9575	0.020224	0.026355	0.05925	0.039127	0.027588	0.015468
	0.958333	0.030228	0.024534	0.054927	0.051475	0.022639	0.011517
	0.959167	0.027476	0.014706	0.03885	0.049873	0.018917	0.016296
	0.96	0.021889	0.019815	0.040399	0.049019	0.022807	0.016606
	0.960833	0.022535	0.022175	0.05434	0.041462	0.02742	0.012758
	0.961667	0.023259	0.030267	0.047082	0.032929	0.028319	0.00989
	0.9625	0.019536	0.020341	0.0584	0.034523	0.026743	0.012409
	0.963333	0.021226	0.000831	0.0388	0.047741	0.027662	0.013004
	0.964167	0.026529	0.013471	0.039725	0.029536	0.009824	0.01777
	0.965	0.02373	0.003667	0.067282	0.0317	0.027152	0.012876
	0.965833	0.025745	0.018532	0.066832	0.039094	0.02115	0.019119
	0.966667	0.015355	0.001773	0.043872	0.033539	0.020419	0.017316
	0.9675	0.031289	-0.00073	0.054153	0.034938	0.025328	0.012831
	0.968333	0.027289	0.033335	0.054853	0.043707	0.024765	0.013554
	0.969167	0.02455	0.012493	0.055502	0.02817	0.016825	0.009293
	0.97	0.022426	0.004975	0.035178	0.03397	0.012547	0.012505
	0.970833	0.017075	0.006051	0.037026	0.028715	0.014196	0.01372
	0.971667	0.016737	0.002885	0.030206	0.024542	0.020299	0.011764
	0.9725	0.027844	-0.00238	0.037026	0.021125	0.027434	0.016632
	0.973333	0.017811	0.025634	0.036789	0.023013	0.024677	0.013605
	0.974167	0.034517	0.006613	0.044759	0.041893	0.024309	0.011546
	0.975	0.022113	0.008227	0.036727	0.040656	0.013646	0.010152
	0.975833	0.022215	0.013202	0.056589	0.036817	0.02062	0.010012
	0.976667	0.011301	0.009217	0.039962	0.033417	0.011145	0.013659
	0.9775	0.016357	-0.00364	0.048269	0.03929	0.008959	0.011316
	0.978333	0.026963	0.009352	0.022436	0.009127	0.028366	0.012329
	0.979167	0.012924	0.007946	0.028757	0.023175	0.012178	0.008957
	0.98	0.020827	0.003618	0.049356	0.029366	0.012044	0.007797
	0.980833	0.010498	0.006956	0.028482	0.012608	0.010662	0.004478
	0.981667	0.00613	-0.00207	0.040786	0.02577	0.017958	0.00562
	0.9825	0.016115	-0.01886	0.03153	0.029301	0.016644	0.014439
	0.983333	0.012151	0.001662	0.036914	0.033628	0.005231	0.010651
	0.984167	0.016924	0.009608	0.029431	0.023761	0.022967	0.009216
	0.985	0.008031	0.018263	0.036252	0.031651	0.00346	0.01246
	0.985833	0.015904	-0.01786	0.011917	0.027584	0.013888	0.005054
	0.986667	0.019856	0.001064	0.037001	0.019751	0.007229	0.010817
	0.9875	0.020707	-0.00687	0.020175	0.02551	0.007611	0.007135
	0.988333	0.014716	0.005208	0.025221	0.019645	0.008188	0.009782
	0.989167	0.014679	-0.00628	0.01228	0.022712	0.009596	0.009056
	0.99	0.019862	0.002506	0.038001	0.021377	0.015088	0.009245
	0.990833	0.013829	-0.00181	0.033803	0.006133	0.00794	0.001729
	0.991667	0.013943	-0.02504	0.029906	0.01775	0.013921	0.009468
	0.9925	0.014251	0.001284	0.015927	0.016985	0.009563	0.004277
	0.993333	0.003216	-0.00504	0.017052	0.010851	0.004674	0.001736
	0.994167	0.008	-0.0085	0.032579	0.019677	0.012822	0.008816
	0.995	0.002027	-0.03307	0.011243	0.027527	0.003366	0.004683
	0.995833	0.007656	-0.03111	0.017489	0.027853	0.019071	0.009497
	0.996667	0.011301	-0.01341	0.015203	0.028707	0.006786	0.006873
	0.9975	0.009044	0.002041	-0.0039	0.023151	0.006183	0.008266
	0.998333	0.014637	-0.01442	0.022573	0.021255	0.010106	0.00593
	0.999167	0.013925	-0.01993	0.018288	0.014886	-0.00242	0.006969
	1	0.007536	-0.0304	0.039275	0.013902	0.00908	0.000726
	1.00083	0.002866	-0.03995	0.003123	0.011567	0.006491	0.007765
	1.00167	0.002981	0.000966	0.034278	0.020165	0.002293	0.008714
	1.0025	0.00972	-0.01972	0.007058	0.02538	-0.00917	0.002017
	1.00333	0.005575	-0.01411	0.025659	0.020515	0.00521	0.002803
	1.00417	-0.00062	-0.0155	0.006808	0.010127	0.007517	0.006802
	1.005	0.006938	-0.02726	0.01524	0.023639	0.006029	0.004514
	1.00583	0.005086	-0.01752	0.022198	0.010908	0.000422	0.003548
	1.00667	0.000392	-0.00568	0.00812	0.003376	0.003205	0.007096
	1.0075	0.004067	-0.005	0.006533	0.013991	0.009308	0.005968
	1.00833	0.007463	-0.03161	0.010843	0.006434	0.000832	0.010734
	1.00917	0.003391	-0.02786	0.011318	0.005694	0.007759	0.006486
	1.01	0.008845	-0.01383	0.011055	0.010062	7.38e-05	0.004913
	1.01083	-0.00394	-0.0026	-0.00778	0.011055	0.006907	-0.00257
	1.01167	0.002769	-0.03769	0.009182	0.019181	-0.00101	0.002586
	1.0125	0.005877	-0.03316	-0.00411	0.01814	0.001978	0.004044
	1.01333	0.003795	-0.00097	0.00336	0.016359	0.000429	0.004478
	1.01417	-0.00153	-0.02073	0.004072	0.012242	-0.00363	0.007464
	1.015	-0.00069	-0.02504	-0.00446	0.011209	0.001187	0.003858
	1.01583	-0.00343	-0.01519	0.014016	0.002871	0.006223	0.000956
	1.01667	-0.00205	-0.02914	-0.0074	0.008427	0.001844	-0.00199
	1.0175	-0.00286	-0.0281	0.001012	0.017717	-0.00018	-0.00083
	1.01833	0.006233	-0.01795	0.021249	0.011128	-0.00956	0.001365
	1.01917	0.003783	-0.04697	-0.00314	0.005393	-0.00239	0.004399
	1.02	0.006401	-0.04362	0.016202	-0.01152	-0.01069	0.001899
	1.02083	-0.0039	-0.02714	0.020075	0.007565	-0.01136	-0.00124
	1.02167	-0.00639	-0.02007	0.013292	0.012836	0.006169	-0.00416
	1.0225	0.006655	-0.03502	0.010069	0.000992	-0.00905	0.002241
	1.02333	-0.00513	-0.05569	0.011668	-0.0024	-0.00966	-0.00347
	1.02417	-0.01057	-0.05148	-0.00501	0.005963	-0.01011	0.003893
	1.025	0.002612	-0.05146	-0.01159	0.003726	0.00515	-0.00296
	1.02583	0.004555	-0.03467	0.001899	0.000887	-0.01058	0.001595
	1.02667	0.005219	-0.02747	-0.01665	0.008305	-0.01308	-0.00032
	1.0275	-0.00908	-0.04915	-0.02305	-0.00931	-0.00013	0.007653
	1.02833	-0.00124	-0.02631	-0.01512	-0.00059	-0.00284	0.001557
	1.02917	-0.01001	-0.03815	-0.00527	0.012877	-0.01031	-0.00564
	1.03	-0.0058	-0.03236	0.000375	0.007118	0.002072	-0.00352
	1.03083	-0.00941	-0.02526	-0.02773	-0.00656	-0.01057	-0.0032
	1.03167	-0.00811	-0.05446	-0.01422	-0.00517	-0.01326	-0.00458
	1.0325	0.000754	-0.06819	-0.01169	-0.00629	-0.00652	-0.00158
	1.03333	-0.00787	-0.06491	-0.01542	-0.00844	-0.00557	-0.00369
	1.03417	-0.00254	-0.04965	-0.01414	-0.00477	-0.01152	-0.00084
	1.035	-0.00442	-0.02881	-0.02116	-0.00924	-0.01973	-0.00488
	1.03583	-0.0074	-0.06245	-0.02518	-0.02002	-0.01215	-0.00368
	1.03667	-0.01239	-0.03826	-0.00588	-0.00039	-0.00688	-0.00812
	1.0375	-0.0186	-0.05607	-0.01705	-0.00325	-0.01481	-0.00363
	1.03833	-0.00921	-0.04039	-0.02334	-0.00634	-0.0196	-0.00403
	1.03917	0.000229	-0.04827	-0.01464	-0.01158	0.003272	0.001749
	1.04	-0.00774	-0.05572	-0.01439	-0.00818	-0.02158	-0.00495
	1.04083	-0.01066	-0.02852	-0.00145	-0.01967	-0.00121	-0.00431
	1.04167	-0.00675	-0.06357	-0.04289	-0.0139	-0.01718	-0.00901
	1.0425	-0.01639	-0.04285	-0.02515	-0.00382	-0.01294	-0.01126
	1.04333	-0.01078	-0.05244	-0.03068	-0.0191	-0.01392	-0.00658
	1.04417	-0.01685	-0.0647	-0.02819	-0.00708	-0.02205	-0.00423
	1.045	-0.01276	-0.05214	-0.03267	-0.01866	-0.01585	-0.00379
	1.04583	-0.01642	-0.05629	-0.02237	-0.01438	-0.01195	-0.00408
	1.04667	-0.02475	-0.04747	-0.01529	-0.0137	-0.02715	-0.00365
	1.0475	-0.01645	-0.0849	-0.03595	-0.00104	-0.01692	-0.00836
	1.04833	-0.01009	-0.08491	0.001087	-0.02222	-0.02802	-0.00662
	1.04917	-0.01623	-0.06643	-0.02988	-0.01143	-0.02214	-0.00779
	1.05	-0.01624	-0.06355	0.000899	-0.02094	-0.02436	-0.00482
	1.05083	-0.021	-0.06209	-0.04567	-0.02065	-0.01814	-0.00565
	1.05167	-0.01412	-0.05473	-0.03405	-0.02344	-0.01475	-0.00604
	1.0525	-0.00881	-0.09144	-0.03023	-0.01775	-0.02715	-0.00954
	1.05333	-0.01646	-0.07897	-0.04552	-0.01393	-0.02367	-0.00435
	1.05417	-0.01343	-0.06385	-0.03072	-0.01402	-0.02383	-0.00536
	1.055	-0.01884	-0.06971	-0.01227	-0.00792	-0.03134	-0.0095
	1.05583	-0.02448	-0.08327	-0.02002	-0.01637	-0.0248	-0.00303
	1.05667	-0.01866	-0.08583	-0.03447	-0.00784	-0.0315	-0.01021
	1.0575	-0.02427	-0.07386	-0.05298	-0.02025	-0.03329	-0.00659
	1.05833	-0.02462	-0.06934	-0.0434	-0.02535	-0.02217	-0.00636
	1.05917	-0.02651	-0.07163	-0.05538	-0.02761	-0.02355	-0.00791
	1.06	-0.025	-0.0591	-0.04607	-0.02085	-0.02805	-0.01341
	1.06083	-0.0086	-0.07618	-0.0579	-0.02375	-0.03533	-0.01298
	1.06167	-0.02393	-0.08105	-0.03674	-0.03002	-0.02789	-0.0103
	1.0625	-0.02053	-0.09109	-0.04568	-0.03324	-0.03219	-0.00707
	1.06333	-0.02577	-0.07755	-0.05544	-0.01861	-0.02919	-0.0084
	1.06417	-0.02781	-0.08414	-0.05549	-0.02265	-0.02781	-0.01009
	1.065	-0.03225	-0.10342	-0.0518	-0.01862	-0.03914	-0.01545
	1.06583	-0.02898	-0.06452	-0.04998	-0.02628	-0.03841	-0.00772
	1.06667	-0.02389	-0.09948	-0.04062	-0.02187	-0.04329	-0.01707
	1.0675	-0.02618	-0.10118	-0.06358	-0.04329	-0.03594	-0.01925
	1.06833	-0.02157	-0.09768	-0.0609	-0.02859	-0.03122	-0.01424
	1.06917	-0.03177	-0.09699	-0.05184	-0.02772	-0.02699	-0.01656
	1.07	-0.02585	-0.08745	-0.07825	-0.02294	-0.04164	-0.01481
	1.07083	-0.01744	-0.08205	-0.04433	-0.03442	-0.02903	-0.01541
	1.07167	-0.03136	-0.10557	-0.08301	-0.0284	-0.02942	-0.01498
	1.0725	-0.03411	-0.09795	-0.04117	-0.03385	-0.02348	-0.01793
	1.07333	-0.02901	-0.08979	-0.06072	-0.02797	-0.03074	-0.01263
	1.07417	-0.03524	-0.09695	-0.04472	-0.03349	-0.04142	-0.01502
	1.075	-0.02835	-0.08812	-0.07725	-0.03652	-0.04184	-0.0145
	1.07583	-0.02243	-0.11174	-0.06723	-0.04045	-0.04703	-0.01541
	1.07667	-0.03216	-0.10529	-0.06911	-0.03842	-0.03692	-0.01921
	1.0775	-0.03472	-0.10526	-0.07052	-0.02613	-0.04809	-0.01692
	1.07833	-0.03883	-0.09653	-0.06997	-0.04386	-0.05432	-0.01662
	1.07917	-0.04216	-0.11658	-0.04936	-0.04048	-0.02932	-0.01643
	1.08	-0.03997	-0.09872	-0.06303	-0.04537	-0.0448	-0.01826
	1.08083	-0.0344	-0.10547	-0.07254	-0.05158	-0.03681	-0.01471
	1.08167	-0.03703	-0.10237	-0.09122	-0.03669	-0.04809	-0.01733
	1.0825	-0.03305	-0.11387	-0.06105	-0.03774	-0.05643	-0.01811
	1.08333	-0.0334	-0.1104	-0.08243	-0.05409	-0.03987	-0.01979
	1.08417	-0.0436	-0.12247	-0.07843	-0.04607	-0.03707	-0.02414
	1.085	-0.04534	-0.0974	-0.09245	-0.05907	-0.04683	-0.02222
	1.08583	-0.04536	-0.11479	-0.0854	-0.04711	-0.04569	-0.02317
	1.08667	-0.03968	-0.12014	-0.09177	-0.05599	-0.04303	-0.02213
	1.0875	-0.04158	-0.1129	-0.07946	-0.04787	-0.05746	-0.0228
	1.08833	-0.03557	-0.1235	-0.07554	-0.05716	-0.06211	-0.0209
	1.08917	-0.03907	-0.11579	-0.10152	-0.06807	-0.04978	-0.02323
	1.09	-0.04623	-0.12035	-0.09491	-0.06316	-0.05922	-0.01971
	1.09083	-0.04429	-0.12745	-0.11165	-0.05856	-0.06613	-0.02861
	1.09167	-0.04826	-0.14251	-0.09523	-0.05313	-0.05414	-0.02405
	1.0925	-0.04009	-0.13037	-0.07325	-0.07267	-0.05316	-0.03016
	1.09333	-0.05096	-0.12306	-0.10523	-0.06226	-0.06051	-0.02501
	1.09417	-0.05819	-0.15132	-0.12861	-0.06425	-0.06322	-0.02215
	1.095	-0.05677	-0.11901	-0.10598	-0.05144	-0.05949	-0.02378
	1.09583	-0.0466	-0.14841	-0.12752	-0.0598	-0.05699	-0.02526
	1.09667	-0.05624	-0.16429	-0.11129	-0.07679	-0.06105	-0.02396
	1.0975	-0.05306	-0.14218	-0.11038	-0.06184	-0.06408	-0.02822
	1.09833	-0.06415	-0.14568	-0.12265	-0.06456	-0.06685	-0.03284
	1.09917	-0.06086	-0.159	-0.10382	-0.06496	-0.0666	-0.03033
	1.1	-0.04917	-0.15665	-0.13292	-0.06705	-0.06851	-0.02818
	1.10083	-0.05818	-0.14516	-0.12156	-0.0634	-0.07321	-0.02704
	1.10167	-0.04896	-0.15849	-0.10486	-0.06923	-0.06328	-0.02276
	1.1025	-0.05817	-0.15114	-0.12435	-0.07762	-0.07474	-0.03187
	1.10333	-0.06966	-0.16594	-0.12599	-0.07756	-0.08052	-0.02763
	1.10417	-0.06272	-0.16659	-0.11995	-0.07723	-0.06686	-0.02991
	1.105	-0.06282	-0.15341	-0.12701	-0.07327	-0.07653	-0.03667
	1.10583	-0.06445	-0.18514	-0.13108	-0.07459	-0.07696	-0.03224
	1.10667	-0.06963	-0.17858	-0.12702	-0.08139	-0.0663	-0.03251
	1.1075	-0.06818	-0.16923	-0.13715	-0.08228	-0.07285	-0.0354
	1.10833	-0.06143	-0.17668	-0.12804	-0.09333	-0.07209	-0.03519
	1.10917	-0.06776	-0.19608	-0.13394	-0.09379	-0.07232	-0.04047
	1.11	-0.07021	-0.16684	-0.12921	-0.08848	-0.08327	-0.0358
	1.11083	-0.06889	-0.18698	-0.13218	-0.09479	-0.08065	-0.03296
	1.11167	-0.07264	-0.20343	-0.13555	-0.07943	-0.08726	-0.03747
	1.1125	-0.06994	-0.19237	-0.13386	-0.09072	-0.08561	-0.03498
	1.11333	-0.0708	-0.2002	-0.16667	-0.08836	-0.09485	-0.03318
	1.11417	-0.07438	-0.19681	-0.1552	-0.09254	-0.08565	-0.03687
	1.115	-0.06575	-0.19798	-0.15109	-0.09727	-0.08896	-0.0388
	1.11583	-0.08459	-0.20793	-0.15249	-0.10873	-0.08316	-0.0397
	1.11667	-0.07883	-0.19493	-0.15885	-0.09508	-0.09748	-0.0433
	1.1175	-0.07671	-0.19557	-0.14133	-0.09344	-0.09483	-0.04366
	1.11833	-0.07504	-0.20279	-0.1626	-0.1001	-0.09803	-0.04316
	1.11917	-0.08721	-0.21931	-0.16156	-0.10524	-0.09727	-0.03737
	1.12	-0.08374	-0.19912	-0.14733	-0.10851	-0.09821	-0.04382
	1.12083	-0.07501	-0.20883	-0.18393	-0.10136	-0.09325	-0.04338
	1.12167	-0.09469	-0.2456	-0.18148	-0.09789	-0.09147	-0.04191
	1.1225	-0.07734	-0.21379	-0.17283	-0.11095	-0.09409	-0.04425
	1.12333	-0.08662	-0.19499	-0.1623	-0.11147	-0.09972	-0.04881
	1.12417	-0.09873	-0.20917	-0.17874	-0.11739	-0.10069	-0.0503
	1.125	-0.0991	-0.22211	-0.2007	-0.11447	-0.10189	-0.04065
	1.12583	-0.08836	-0.23203	-0.18366	-0.10794	-0.10462	-0.0445
	1.12667	-0.09856	-0.22963	-0.19583	-0.10621	-0.09809	-0.045
	1.1275	-0.09353	-0.21347	-0.20818	-0.1124	-0.10303	-0.05151
	1.12833	-0.09235	-0.20929	-0.1895	-0.11413	-0.10959	-0.04933
	1.12917	-0.09514	-0.24536	-0.19629	-0.11972	-0.11075	-0.04975
	1.13	-0.09917	-0.25188	-0.19792	-0.11514	-0.12358	-0.05137
	1.13083	-0.10226	-0.25887	-0.17371	-0.13546	-0.11714	-0.05035
	1.13167	-0.10984	-0.2308	-0.20151	-0.1306	-0.10249	-0.04878
	1.1325	-0.10323	-0.25676	-0.21575	-0.13164	-0.11391	-0.05098
	1.13333	-0.10107	-0.23445	-0.22072	-0.1131	-0.12505	-0.0492
	1.13417	-0.10321	-0.21695	-0.19319	-0.12594	-0.10939	-0.05344
	1.135	-0.10377	-0.25278	-0.21891	-0.13904	-0.12278	-0.05186
	1.13583	-0.1081	-0.25839	-0.20602	-0.13062	-0.1239	-0.05619
	1.13667	-0.10238	-0.25106	-0.23236	-0.13276	-0.11445	-0.05287
	1.1375	-0.10838	-0.26875	-0.23019	-0.13977	-0.12498	-0.05779
	1.13833	-0.1009	-0.25652	-0.23676	-0.12735	-0.11551	-0.05283
	1.13917	-0.1115	-0.24017	-0.24479	-0.13558	-0.12581	-0.05441
	1.14	-0.11033	-0.25915	-0.22842	-0.14503	-0.12411	-0.05143
	1.14083	-0.1079	-0.27561	-0.21012	-0.13953	-0.12558	-0.05579
	1.14167	-0.11457	-0.25265	-0.24544	-0.15024	-0.13129	-0.05978
	1.1425	-0.11923	-0.28034	-0.23855	-0.15239	-0.12656	-0.05806
	1.14333	-0.1231	-0.27202	-0.2364	-0.1478	-0.12982	-0.05829
	1.14417	-0.11337	-0.28462	-0.24743	-0.14219	-0.13447	-0.05684
	1.145	-0.11781	-0.26991	-0.24337	-0.14408	-0.13125	-0.0569
	1.14583	-0.12705	-0.30064	-0.22855	-0.13992	-0.13177	-0.06132
	1.14667	-0.11351	-0.26234	-0.22997	-0.16081	-0.13154	-0.06238
	1.1475	-0.13096	-0.26738	-0.24427	-0.15937	-0.13591	-0.06184
	1.14833	-0.12173	-0.26199	-0.26175	-0.15099	-0.13966	-0.0624
	1.14917	-0.13001	-0.25266	-0.2562	-0.15009	-0.13101	-0.0562
	1.15	-0.11526	-0.25771	-0.26604	-0.16278	-0.14131	-0.05982
	1.15083	-0.11305	-0.27779	-0.26107	-0.14524	-0.14141	-0.0589
	1.15167	-0.1318	-0.27387	-0.26261	-0.1499	-0.13686	-0.0638
	1.1525	-0.12359	-0.27176	-0.24352	-0.14899	-0.14416	-0.06246
	1.15333	-0.12624	-0.26522	-0.24519	-0.15311	-0.13254	-0.0594
	1.15417	-0.12371	-0.28314	-0.26478	-0.15948	-0.14075	-0.06219
	1.155	-0.13235	-0.26562	-0.26698	-0.15322	-0.15062	-0.06802
	1.15583	-0.13626	-0.28268	-0.27672	-0.16296	-0.14615	-0.06238
	1.15667	-0.1336	-0.26929	-0.27765	-0.15251	-0.14303	-0.06587
	1.1575	-0.13269	-0.29426	-0.26634	-0.15557	-0.14676	-0.06253
	1.15833	-0.1351	-0.28633	-0.27078	-0.16695	-0.14231	-0.06528
	1.15917	-0.12852	-0.28212	-0.26087	-0.15725	-0.14076	-0.06355
	1.16	-0.12753	-0.28238	-0.28673	-0.16399	-0.14191	-0.06346
	1.16083	-0.13213	-0.30186	-0.2707	-0.15737	-0.13491	-0.06473
	1.16167	-0.13474	-0.28262	-0.27123	-0.16294	-0.14839	-0.06627
	1.1625	-0.13004	-0.27878	-0.28221	-0.16183	-0.15044	-0.06732
	1.16333	-0.13561	-0.28732	-0.26997	-0.16328	-0.14912	-0.06789
	1.16417	-0.12937	-0.27397	-0.27616	-0.15421	-0.14385	-0.06118
	1.165	-0.12299	-0.29413	-0.27476	-0.16244	-0.15274	-0.06734
	1.16583	-0.1283	-0.27311	-0.24106	-0.15962	-0.14234	-0.06402
	1.16667	-0.14016	-0.30306	-0.27494	-0.16517	-0.15206	-0.0706
	1.1675	-0.13342	-0.27515	-0.27805	-0.16878	-0.14916	-0.07378
	1.16833	-0.13598	-0.28339	-0.27456	-0.17318	-0.14367	-0.06156
	1.16917	-0.13381	-0.28591	-0.27175	-0.16002	-0.15665	-0.06578
	1.17	-0.13801	-0.28942	-0.26552	-0.16818	-0.14759	-0.06687
	1.17083	-0.13151	-0.28553	-0.28354	-0.16337	-0.15098	-0.06801
	1.17167	-0.14006	-0.27085	-0.28704	-0.17034	-0.14262	-0.06692
	1.1725	-0.12989	-0.2871	-0.2798	-0.16629	-0.14869	-0.0706
	1.17333	-0.1292	-0.29272	-0.28083	-0.17469	-0.13684	-0.0622
	1.17417	-0.14664	-0.29517	-0.28048	-0.1573	-0.15496	-0.06939
	1.175	-0.13289	-0.30078	-0.27038	-0.17794	-0.15043	-0.06665
	1.17583	-0.13563	-0.29957	-0.27599	-0.15831	-0.15524	-0.06373
	1.17667	-0.13512	-0.29314	-0.28962	-0.17684	-0.14704	-0.06612
	1.1775	-0.13584	-0.27826	-0.27145	-0.17693	-0.14775	-0.06536
	1.17833	-0.1416	-0.26777	-0.28195	-0.16344	-0.14172	-0.07036
	1.17917	-0.13996	-0.29642	-0.30181	-0.16722	-0.14852	-0.06694
	1.18	-0.13134	-0.26423	-0.28606	-0.16897	-0.16488	-0.0647
	1.18083	-0.13809	-0.29739	-0.29694	-0.15825	-0.15835	-0.06415
	1.18167	-0.1296	-0.26585	-0.26328	-0.17609	-0.1547	-0.06439
	1.1825	-0.13207	-0.27926	-0.2956	-0.16419	-0.15813	-0.06184
	1.18333	-0.12756	-0.29323	-0.28554	-0.17806	-0.15112	-0.06864
	1.18417	-0.12871	-0.29026	-0.28934	-0.17324	-0.14225	-0.0669
	1.185	-0.13617	-0.28617	-0.27777	-0.17671	-0.14881	-0.06629
	1.18583	-0.13485	-0.31667	-0.28261	-0.17095	-0.1495	-0.06519
	1.18667	-0.1333	-0.2783	-0.28487	-0.18766	-0.15233	-0.06869
	1.1875	-0.1356	-0.2986	-0.26853	-0.16613	-0.14061	-0.07116
	1.18833	-0.12972	-0.28238	-0.28067	-0.1648	-0.15481	-0.06484
	1.18917	-0.12866	-0.28597	-0.2913	-0.1712	-0.15171	-0.06023
	1.19	-0.13918	-0.27948	-0.29541	-0.17313	-0.14361	-0.0674
	1.19083	-0.13599	-0.27973	-0.28379	-0.16583	-0.1537	-0.06894
	1.19167	-0.13784	-0.28553	-0.28782	-0.16572	-0.15338	-0.0695
	1.1925	-0.14308	-0.28981	-0.28582	-0.17507	-0.15005	-0.07219
	1.19333	-0.13034	-0.27978	-0.2938	-0.17287	-0.15218	-0.06769
	1.19417	-0.13566	-0.29933	-0.2784	-0.16307	-0.16455	-0.06482
	1.195	-0.13356	-0.28356	-0.28775	-0.16754	-0.14668	-0.06817
	1.19583	-0.13605	-0.29101	-0.28929	-0.17062	-0.15205	-0.06834
	1.19667	-0.14173	-0.27881	-0.28352	-0.17176	-0.15643	-0.07033
	1.1975	-0.14048	-0.29751	-0.28236	-0.17102	-0.153	-0.0719
	1.19833	-0.1348	-0.30636	-0.27634	-0.16612	-0.15164	-0.07155
	1.19917	-0.13395	-0.28866	-0.30112	-0.17062	-0.14091	-0.06403
	1.2	-0.13243	-0.29303	-0.28456	-0.16561	-0.1495	-0.06948
	1.20083	-0.13361	-0.28726	-0.28626	-0.17396	-0.16009	-0.06963
	1.20167	-0.13571	-0.27143	-0.29009	-0.17385	-0.1504	-0.07054
	1.2025	-0.13767	-0.29141	-0.27345	-0.17428	-0.14128	-0.06834
	1.20333	-0.12946	-0.27745	-0.27957	-0.17569	-0.1529	-0.07312
	1.20417	-0.13048	-0.29315	-0.27977	-0.1736	-0.14691	-0.07152
	1.205	-0.12633	-0.28801	-0.29775	-0.1788	-0.14403	-0.06606
	1.20583	-0.13133	-0.29163	-0.28479	-0.17651	-0.15006	-0.07071
	1.20667	-0.13788	-0.29443	-0.27945	-0.17387	-0.15211	-0.0668
	1.2075	-0.13725	-0.27948	-0.28674	-0.183	-0.14392	-0.06406
	1.20833	-0.1378	-0.26902	-0.29384	-0.17705	-0.15142	-0.06771
	1.20917	-0.1364	-0.28881	-0.27655	-0.17516	-0.14488	-0.07283
	1.21	-0.12855	-0.29224	-0.2927	-0.16821	-0.15661	-0.06593
	1.21083	-0.12698	-0.2818	-0.28235	-0.17113	-0.1606	-0.06846
	1.21167	-0.14217	-0.26733	-0.27779	-0.16624	-0.15888	-0.07268
	1.2125	-0.13557	-0.273	-0.2749	-0.16005	-0.13693	-0.06631
	1.21333	-0.13041	-0.29388	-0.27393	-0.16869	-0.1534	-0.06563
	1.21417	-0.13693	-0.30658	-0.2919	-0.17425	-0.15455	-0.06749
	1.215	-0.13273	-0.29213	-0.2782	-0.17325	-0.15716	-0.06318
	1.21583	-0.14104	-0.28839	-0.2799	-0.1589	-0.15556	-0.0724
	1.21667	-0.13818	-0.29012	-0.29893	-0.16772	-0.1531	-0.06752
	1.2175	-0.1378	-0.28035	-0.2803	-0.16865	-0.1473	-0.07148
	1.21833	-0.13572	-0.30092	-0.28953	-0.17802	-0.14696	-0.06477
	1.21917	-0.13266	-0.28317	-0.2911	-0.17228	-0.14104	-0.06734
	1.22	-0.14472	-0.29332	-0.2946	-0.1724	-0.15423	-0.06468
	1.22083	-0.14168	-0.30585	-0.28643	-0.17065	-0.15353	-0.06387
	1.22167	-0.15134	-0.2807	-0.28758	-0.17232	-0.15631	-0.06377
	1.2225	-0.12981	-0.29239	-0.27759	-0.16936	-0.15469	-0.07311
	1.22333	-0.13914	-0.29952	-0.29681	-0.1703	-0.15492	-0.07401
	1.22417	-0.13007	-0.30012	-0.28232	-0.17045	-0.15915	-0.06903
	1.225	-0.13315	-0.30424	-0.28784	-0.16881	-0.16479	-0.07054
	1.22583	-0.13919	-0.31245	-0.31038	-0.17693	-0.14972	-0.06973
	1.22667	-0.13555	-0.27986	-0.26842	-0.18422	-0.15713	-0.0718
	1.2275	-0.13956	-0.30052	-0.30299	-0.17061	-0.16316	-0.07275
	1.22833	-0.13178	-0.29254	-0.28403	-0.17292	-0.15276	-0.06977
	1.22917	-0.13632	-0.29452	-0.28837	-0.17716	-0.15505	-0.07204
	1.23	-0.14624	-0.29598	-0.29654	-0.18357	-0.15161	-0.07237
	1.23083	-0.14169	-0.29826	-0.28479	-0.17164	-0.16748	-0.06705
	1.23167	-0.13546	-0.29667	-0.29281	-0.16306	-0.1561	-0.06753
	1.2325	-0.1352	-0.30001	-0.28902	-0.17653	-0.14504	-0.0676
	1.23333	-0.14177	-0.30255	-0.29309	-0.17226	-0.15549	-0.07009
	1.23417	-0.12751	-0.289	-0.30017	-0.17127	-0.15008	-0.06622
	1.235	-0.13736	-0.30326	-0.28847	-0.17503	-0.1547	-0.07143
	1.23583	-0.13943	-0.30205	-0.28321	-0.18006	-0.16924	-0.07306
	1.23667	-0.13658	-0.28844	-0.29615	-0.193	-0.1559	-0.07133
	1.2375	-0.13636	-0.30098	-0.3112	-0.17824	-0.151	-0.07536
	1.23833	-0.13862	-0.30532	-0.29424	-0.17183	-0.15948	-0.06872
	1.23917	-0.14666	-0.31481	-0.28233	-0.19299	-0.16251	-0.0675
	1.24	-0.13214	-0.29586	-0.28611	-0.16735	-0.15379	-0.07482
	1.24083	-0.13381	-0.29174	-0.29576	-0.17354	-0.15584	-0.07041
	1.24167	-0.13958	-0.30755	-0.28925	-0.192	-0.16286	-0.06575
	1.2425	-0.14425	-0.32438	-0.28839	-0.179	-0.15764	-0.07011
	1.24333	-0.14449	-0.31337	-0.30422	-0.17087	-0.15993	-0.07244
	1.24417	-0.1448	-0.3167	-0.30267	-0.17224	-0.16421	-0.07037
	1.245	-0.13378	-0.31075	-0.29492	-0.1634	-0.15731	-0.06675
	1.24583	-0.13618	-0.30817	-0.2921	-0.1785	-0.14731	-0.07433
	1.24667	-0.14052	-0.28683	-0.29361	-0.19616	-0.15975	-0.07685
	1.2475	-0.141	-0.31043	-0.30718	-0.18246	-0.16144	-0.0723
	1.24833	-0.14635	-0.29279	-0.32012	-0.17232	-0.15878	-0.07277
	1.24917	-0.14178	-0.29729	-0.29835	-0.17442	-0.16263	-0.07274
	1.25	-0.14888	-0.30228	-0.29851	-0.17218	-0.16435	-0.07016
	1.25083	-0.13999	-0.30294	-0.28519	-0.18749	-0.16105	-0.07302
	1.25167	-0.14652	-0.31933	-0.29719	-0.17806	-0.15821	-0.07225
	1.2525	-0.14098	-0.31075	-0.31336	-0.18728	-0.1633	-0.07161
	1.25333	-0.13891	-0.32676	-0.30298	-0.18247	-0.16288	-0.06854
	1.25417	-0.13686	-0.31463	-0.29471	-0.18957	-0.16616	-0.0754
	1.255	-0.13934	-0.31206	-0.32107	-0.18561	-0.17088	-0.08001
	1.25583	-0.1509	-0.31068	-0.30502	-0.19236	-0.17129	-0.06902
	1.25667	-0.14042	-0.30433	-0.30537	-0.19445	-0.152	-0.0754
	1.2575	-0.14903	-0.32255	-0.31023	-0.17853	-0.15676	-0.07789
	1.25833	-0.14109	-0.31211	-0.30206	-0.18671	-0.15841	-0.07224
	1.25917	-0.13538	-0.33214	-0.29581	-0.1966	-0.16066	-0.07284
	1.26	-0.1421	-0.31558	-0.32217	-0.1827	-0.171	-0.07214
	1.26083	-0.14234	-0.32974	-0.29747	-0.18743	-0.16878	-0.07509
	1.26167	-0.1486	-0.33604	-0.30417	-0.18301	-0.16442	-0.07407
	1.2625	-0.14973	-0.30903	-0.29336	-0.19067	-0.17185	-0.07283
	1.26333	-0.14983	-0.33047	-0.32174	-0.19088	-0.1694	-0.07526
	1.26417	-0.13952	-0.3153	-0.32351	-0.19018	-0.16519	-0.07173
	1.265	-0.15161	-0.34473	-0.28928	-0.18472	-0.16325	-0.07835
	1.26583	-0.14901	-0.33079	-0.31071	-0.18671	-0.16695	-0.07584
	1.26667	-0.14235	-0.33313	-0.30996	-0.18691	-0.16799	-0.0768
	1.2675	-0.14646	-0.32322	-0.30614	-0.1881	-0.16877	-0.07874
	1.26833	-0.1452	-0.32832	-0.31582	-0.19576	-0.16619	-0.07476
	1.26917	-0.15488	-0.32459	-0.30314	-0.19897	-0.1813	-0.07452
	1.27	-0.15238	-0.3196	-0.34334	-0.19665	-0.16417	-0.07509
	1.27083	-0.14536	-0.30281	-0.31271	-0.19868	-0.16852	-0.07744
	1.27167	-0.14502	-0.33552	-0.31716	-0.19581	-0.16715	-0.08234
	1.2725	-0.13558	-0.32353	-0.32236	-0.20527	-0.16235	-0.0759
	1.27333	-0.15391	-0.31452	-0.32955	-0.18017	-0.16305	-0.07536
	1.27417	-0.15344	-0.34569	-0.32488	-0.19025	-0.17384	-0.07633
	1.275	-0.15099	-0.34076	-0.30214	-0.18835	-0.17392	-0.08111
	1.27583	-0.14824	-0.3353	-0.329	-0.18932	-0.16157	-0.07569
	1.27667	-0.15504	-0.31923	-0.33614	-0.18323	-0.16657	-0.07878
	1.2775	-0.15165	-0.33123	-0.30303	-0.19153	-0.16105	-0.07824
	1.27833	-0.14132	-0.33245	-0.33511	-0.18406	-0.18023	-0.07907
	1.27917	-0.14997	-0.31457	-0.32155	-0.18046	-0.16825	-0.07776
	1.28	-0.16226	-0.33059	-0.31033	-0.19283	-0.17268	-0.08168
	1.28083	-0.15393	-0.33335	-0.33707	-0.18515	-0.17508	-0.08116
	1.28167	-0.15724	-0.33932	-0.33758	-0.19419	-0.17181	-0.07942
	1.2825	-0.15788	-0.33987	-0.32585	-0.21005	-0.17479	-0.07863
	1.28333	-0.1424	-0.33876	-0.32236	-0.20404	-0.17009	-0.07746
	1.28417	-0.15989	-0.33439	-0.3346	-0.18951	-0.17739	-0.08178
	1.285	-0.15083	-0.33378	-0.3337	-0.19934	-0.179	-0.08568
	1.28583	-0.15427	-0.35999	-0.32282	-0.1962	-0.17267	-0.08434
	1.28667	-0.15726	-0.3583	-0.32317	-0.20353	-0.17343	-0.07969
	1.2875	-0.1553	-0.33257	-0.33116	-0.20836	-0.1808	-0.07754
	1.28833	-0.16221	-0.35109	-0.33033	-0.20757	-0.16665	-0.08536
	1.28917	-0.16107	-0.33988	-0.31328	-0.19585	-0.17013	-0.08452
	1.29	-0.15434	-0.34881	-0.33462	-0.20666	-0.16834	-0.07678
	1.29083	-0.15119	-0.35607	-0.32859	-0.20694	-0.18017	-0.09137
	1.29167	-0.15591	-0.34731	-0.34051	-0.19798	-0.17212	-0.08671
	1.2925	-0.15501	-0.33494	-0.33502	-0.21841	-0.17781	-0.0818
	1.29333	-0.15718	-0.3707	-0.31343	-0.20272	-0.17758	-0.07659
	1.29417	-0.16261	-0.33282	-0.33416	-0.20852	-0.18141	-0.08154
	1.295	-0.15578	-0.33002	-0.32282	-0.20951	-0.17917	-0.08415
	1.29583	-0.15187	-0.36324	-0.32902	-0.21501	-0.17216	-0.08189
	1.29667	-0.15593	-0.34774	-0.35225	-0.21111	-0.18121	-0.08106
	1.2975	-0.16257	-0.34042	-0.34946	-0.21133	-0.17648	-0.08231
	1.29833	-0.16063	-0.3591	-0.3347	-0.20783	-0.18646	-0.07816
	1.29917	-0.15983	-0.35371	-0.33424	-0.20266	-0.18679	-0.08679
	1.3	-0.15828	-0.34795	-0.34687	-0.20218	-0.18136	-0.08288
	1.30083	-0.16133	-0.34604	-0.34652	-0.20438	-0.17736	-0.07984
	1.30167	-0.15484	-0.35747	-0.34473	-0.22014	-0.18068	-0.08629
	1.3025	-0.15078	-0.37355	-0.34484	-0.20693	-0.18103	-0.0911
	1.30333	-0.15977	-0.32508	-0.33977	-0.20628	-0.19234	-0.08058
	1.30417	-0.16507	-0.37121	-0.3451	-0.20204	-0.1818	-0.08432
	1.305	-0.16856	-0.3502	-0.33995	-0.21347	-0.19202	-0.08402
	1.30583	-0.15972	-0.3424	-0.34863	-0.21212	-0.1866	-0.08341
	1.30667	-0.16469	-0.3666	-0.35412	-0.21294	-0.18638	-0.08119
	1.3075	-0.16453	-0.36339	-0.36478	-0.22005	-0.19449	-0.08563
	1.30833	-0.1618	-0.35778	-0.34349	-0.21503	-0.18843	-0.08461
	1.30917	-0.15763	-0.3544	-0.34266	-0.21607	-0.17858	-0.08516
	1.31	-0.16993	-0.37256	-0.34129	-0.213	-0.19257	-0.08584
	1.31083	-0.15998	-0.36761	-0.34592	-0.21564	-0.18904	-0.08897
	1.31167	-0.16702	-0.38226	-0.34924	-0.22625	-0.18646	-0.08839
	1.3125	-0.17248	-0.37747	-0.35708	-0.20925	-0.19426	-0.08213
	1.31333	-0.17169	-0.3651	-0.3584	-0.20596	-0.18687	-0.08658
	1.31417	-0.16657	-0.37034	-0.33215	-0.20544	-0.18672	-0.08959
	1.315	-0.16119	-0.36888	-0.35472	-0.21069	-0.19554	-0.08988
	1.31583	-0.16895	-0.35138	-0.34759	-0.2198	-0.19409	-0.08699
	1.31667	-0.17193	-0.35526	-0.35525	-0.21505	-0.19402	-0.09144
	1.3175	-0.16972	-0.3558	-0.36456	-0.21433	-0.20021	-0.09042
	1.31833	-0.17771	-0.35118	-0.34985	-0.21055	-0.18438	-0.08262
	1.31917	-0.17025	-0.37527	-0.36266	-0.22411	-0.19335	-0.08416
	1.32	-0.16713	-0.37232	-0.37997	-0.2252	-0.18986	-0.08896
	1.32083	-0.16555	-0.38265	-0.36104	-0.22737	-0.1864	-0.08762
	1.32167	-0.17183	-0.38086	-0.35626	-0.22874	-0.18956	-0.0907
	1.3225	-0.16215	-0.36761	-0.36373	-0.19607	-0.19703	-0.09005
	1.32333	-0.1781	-0.35016	-0.35776	-0.20771	-0.20438	-0.08675
	1.32417	-0.17638	-0.36437	-0.35762	-0.2218	-0.19707	-0.08546
	1.325	-0.17559	-0.3839	-0.36529	-0.22558	-0.19349	-0.08535
	1.32583	-0.17971	-0.38539	-0.38343	-0.23471	-0.19296	-0.08477
	1.32667	-0.17886	-0.36885	-0.36412	-0.2243	-0.19279	-0.08459
	1.3275	-0.17356	-0.36541	-0.36847	-0.22911	-0.20643	-0.08672
	1.32833	-0.15984	-0.37522	-0.3521	-0.22199	-0.20611	-0.09201
	1.32917	-0.1751	-0.35968	-0.34954	-0.21554	-0.19884	-0.09103
	1.33	-0.17172	-0.37529	-0.37019	-0.22494	-0.18718	-0.08885
	1.33083	-0.18046	-0.40001	-0.39601	-0.21937	-0.19537	-0.08863
	1.33167	-0.17989	-0.37885	-0.36272	-0.22969	-0.19433	-0.09134
	1.3325	-0.17573	-0.38757	-0.36753	-0.22713	-0.19501	-0.09009
	1.33333	-0.17037	-0.38215	-0.37893	-0.2371	-0.20221	-0.08843
	1.33417	-0.16783	-0.3613	-0.36956	-0.22425	-0.19238	-0.09468
	1.335	-0.18331	-0.37873	-0.37406	-0.2284	-0.20003	-0.09334
	1.33583	-0.16581	-0.37759	-0.38818	-0.23734	-0.20664	-0.08927
	1.33667	-0.18282	-0.38312	-0.3749	-0.22022	-0.19614	-0.09248
	1.3375	-0.17784	-0.39444	-0.36149	-0.22693	-0.19965	-0.09062
	1.33833	-0.1843	-0.37559	-0.40349	-0.22856	-0.19593	-0.0897
	1.33917	-0.17994	-0.38732	-0.3756	-0.2378	-0.1947	-0.09283
	1.34	-0.17659	-0.39432	-0.3708	-0.23455	-0.21058	-0.09526
	1.34083	-0.18703	-0.38917	-0.38733	-0.22947	-0.21018	-0.09978
	1.34167	-0.18263	-0.39905	-0.37376	-0.22815	-0.20028	-0.09544
	1.3425	-0.17256	-0.3869	-0.36673	-0.24273	-0.19937	-0.09356
	1.34333	-0.18639	-0.39598	-0.36901	-0.23463	-0.1987	-0.09197
	1.34417	-0.18813	-0.38621	-0.34854	-0.23013	-0.1974	-0.09508
	1.345	-0.1759	-0.38842	-0.39397	-0.22533	-0.20354	-0.08827
	1.34583	-0.18289	-0.39192	-0.40577	-0.24234	-0.20539	-0.09312
	1.34667	-0.18328	-0.39798	-0.37663	-0.24575	-0.213	-0.09509
	1.3475	-0.18505	-0.39644	-0.38687	-0.23023	-0.21323	-0.09298
	1.34833	-0.17761	-0.40174	-0.38432	-0.24444	-0.20677	-0.09202
	1.34917	-0.17705	-0.40015	-0.37026	-0.2258	-0.20032	-0.09187
	1.35	-0.17527	-0.38276	-0.37885	-0.22932	-0.20202	-0.08973
	1.35083	-0.18479	-0.37477	-0.38885	-0.22704	-0.20138	-0.09751
	1.35167	-0.17905	-0.39319	-0.38743	-0.23292	-0.20828	-0.09743
	1.3525	-0.18696	-0.39592	-0.37765	-0.24286	-0.20831	-0.09549
	1.35333	-0.18591	-0.38951	-0.40092	-0.24164	-0.21421	-0.09741
	1.35417	-0.19173	-0.37916	-0.39044	-0.23575	-0.21154	-0.09326
	1.355	-0.18405	-0.40097	-0.40408	-0.23453	-0.20396	-0.09759
	1.35583	-0.18479	-0.41286	-0.39229	-0.24512	-0.21846	-0.10039
	1.35667	-0.1881	-0.41185	-0.39309	-0.23622	-0.2023	-0.09426
	1.3575	-0.18534	-0.41066	-0.38693	-0.22858	-0.21081	-0.09799
	1.35833	-0.18605	-0.39866	-0.40377	-0.25024	-0.20824	-0.09465
	1.35917	-0.18272	-0.40438	-0.37614	-0.24629	-0.21386	-0.0972
	1.36	-0.17854	-0.38714	-0.38098	-0.25535	-0.21538	-0.09524
	1.36083	-0.18901	-0.4043	-0.37675	-0.23444	-0.2	-0.09722
	1.36167	-0.18617	-0.40809	-0.4101	-0.24926	-0.21101	-0.09721
	1.3625	-0.18319	-0.41044	-0.38086	-0.23876	-0.20841	-0.10026
	1.36333	-0.18412	-0.41174	-0.40072	-0.24055	-0.21577	-0.09341
	1.36417	-0.18021	-0.41224	-0.40052	-0.24167	-0.21685	-0.09722
	1.365	-0.18766	-0.40601	-0.38734	-0.24976	-0.20983	-0.10049
	1.36583	-0.18816	-0.42358	-0.3951	-0.2442	-0.20473	-0.09574
	1.36667	-0.19081	-0.42066	-0.40663	-0.24183	-0.21817	-0.09711
	1.3675	-0.18856	-0.4067	-0.40593	-0.24689	-0.21272	-0.1008
	1.36833	-0.19485	-0.40055	-0.41124	-0.2544	-0.21774	-0.09434
	1.36917	-0.19133	-0.40782	-0.40672	-0.25301	-0.22499	-0.09216
	1.37	-0.18356	-0.41901	-0.39475	-0.24138	-0.21866	-0.09917
	1.37083	-0.19886	-0.41215	-0.40583	-0.24234	-0.22388	-0.09908
	1.37167	-0.19579	-0.38957	-0.41262	-0.2653	-0.22074	-0.09673
	1.3725	-0.19821	-0.43091	-0.40743	-0.25324	-0.22255	-0.10202
	1.37333	-0.18254	-0.41359	-0.40462	-0.25455	-0.21292	-0.10166
	1.37417	-0.20073	-0.42084	-0.40074	-0.24696	-0.22037	-0.09918
	1.375	-0.19618	-0.41644	-0.41915	-0.24474	-0.22131	-0.09676
	1.37583	-0.18774	-0.41574	-0.41434	-0.25801	-0.21736	-0.09642
	1.37667	-0.19235	-0.41617	-0.39526	-0.25555	-0.22106	-0.09872
	1.3775	-0.19513	-0.40861	-0.42577	-0.25363	-0.22145	-0.10486
	1.37833	-0.19587	-0.40318	-0.41495	-0.25896	-0.21129	-0.10218
	1.37917	-0.19169	-0.42757	-0.40177	-0.24977	-0.21195	-0.10209
	1.38	-0.20321	-0.43323	-0.41611	-0.24957	-0.22821	-0.10138
	1.38083	-0.1922	-0.4171	-0.39885	-0.25856	-0.2193	-0.09993
	1.38167	-0.18695	-0.40534	-0.40178	-0.26028	-0.21961	-0.10075
	1.3825	-0.19212	-0.43409	-0.437	-0.26101	-0.22015	-0.0968
	1.38333	-0.20554	-0.42373	-0.42092	-0.25698	-0.2232	-0.10161
	1.38417	-0.19264	-0.42457	-0.41277	-0.25214	-0.22652	-0.10427
	1.385	-0.19455	-0.43714	-0.43265	-0.25476	-0.21702	-0.10253
	1.38583	-0.19144	-0.42537	-0.41206	-0.26126	-0.22471	-0.09758
	1.38667	-0.20936	-0.42732	-0.41312	-0.25367	-0.22749	-0.10025
	1.3875	-0.19601	-0.43461	-0.42293	-0.25288	-0.2262	-0.10696
	1.38833	-0.20032	-0.42166	-0.43142	-0.26012	-0.22851	-0.10523
	1.38917	-0.20047	-0.43461	-0.42904	-0.26297	-0.21525	-0.10477
	1.39	-0.20413	-0.43579	-0.42723	-0.24772	-0.22565	-0.10563
	1.39083	-0.19437	-0.43173	-0.42053	-0.26139	-0.21724	-0.10721
	1.39167	-0.20681	-0.43417	-0.42296	-0.26039	-0.22361	-0.10627
	1.3925	-0.19857	-0.42875	-0.40918	-0.27068	-0.22817	-0.10286
	1.39333	-0.21174	-0.42334	-0.43808	-0.2734	-0.22138	-0.10703
	1.39417	-0.2023	-0.42924	-0.42322	-0.26659	-0.22662	-0.09958
	1.395	-0.19916	-0.42024	-0.41051	-0.26252	-0.22126	-0.10114
	1.39583	-0.20809	-0.43382	-0.42689	-0.26608	-0.21731	-0.10557
	1.39667	-0.19028	-0.43961	-0.42414	-0.26372	-0.23335	-0.10745
	1.3975	-0.20404	-0.45025	-0.41514	-0.26016	-0.22897	-0.11012
	1.39833	-0.20884	-0.42165	-0.42618	-0.25542	-0.22925	-0.10571
	1.39917	-0.20321	-0.45181	-0.43601	-0.272	-0.24044	-0.10262
	1.4	-0.20284	-0.42403	-0.41476	-0.264	-0.2268	-0.10095
	1.40083	-0.20164	-0.41665	-0.43813	-0.27587	-0.21566	-0.10538
	1.40167	-0.19231	-0.43813	-0.43457	-0.26614	-0.22534	-0.11086
	1.4025	-0.20953	-0.42402	-0.41502	-0.26685	-0.23562	-0.11097
	1.40333	-0.20704	-0.43283	-0.43462	-0.27916	-0.2392	-0.10739
	1.40417	-0.20908	-0.44843	-0.43426	-0.27023	-0.2362	-0.10517
	1.405	-0.21582	-0.4462	-0.42694	-0.27159	-0.22683	-0.10461
	1.40583	-0.21367	-0.45514	-0.43113	-0.27087	-0.22935	-0.10438
	1.40667	-0.2058	-0.44995	-0.41912	-0.26213	-0.22453	-0.10408
	1.4075	-0.20596	-0.45077	-0.4294	-0.27437	-0.23072	-0.10636
	1.40833	-0.2075	-0.43934	-0.43361	-0.27276	-0.24101	-0.10895
	1.40917	-0.2022	-0.44738	-0.43868	-0.27142	-0.24114	-0.11086
	1.41	-0.20588	-0.44104	-0.43327	-0.27556	-0.22573	-0.11026
	1.41083	-0.21268	-0.4375	-0.41171	-0.25531	-0.23426	-0.10971
	1.41167	-0.20298	-0.46964	-0.44739	-0.26811	-0.23112	-0.10364
	1.4125	-0.20792	-0.44672	-0.42778	-0.27747	-0.24111	-0.10437
	1.41333	-0.21127	-0.44464	-0.42322	-0.2702	-0.23257	-0.1099
	1.41417	-0.20359	-0.45011	-0.45645	-0.26697	-0.24333	-0.10931
	1.415	-0.20863	-0.45732	-0.4326	-0.29318	-0.23311	-0.11134
	1.41583	-0.20864	-0.43852	-0.45963	-0.26985	-0.24277	-0.11129
	1.41667	-0.2059	-0.44925	-0.47608	-0.26961	-0.23242	-0.11017
	1.4175	-0.20753	-0.45677	-0.44183	-0.2762	-0.23585	-0.10624
	1.41833	-0.21249	-0.46799	-0.44477	-0.2769	-0.23696	-0.1093
	1.41917	-0.21787	-0.44974	-0.43922	-0.27835	-0.24292	-0.109
	1.42	-0.2117	-0.4472	-0.45115	-0.28849	-0.23205	-0.11327
	1.42083	-0.20586	-0.44761	-0.44269	-0.27153	-0.2371	-0.10527
	1.42167	-0.21063	-0.47493	-0.42425	-0.27891	-0.24071	-0.11065
	1.4225	-0.21453	-0.45929	-0.45341	-0.27847	-0.24468	-0.10994
	1.42333	-0.21249	-0.47638	-0.45931	-0.27691	-0.24271	-0.11304
	1.42417	-0.22967	-0.47639	-0.44905	-0.276	-0.23742	-0.11127
	1.425	-0.20969	-0.46057	-0.4546	-0.28375	-0.24369	-0.10825
	1.42583	-0.21173	-0.46293	-0.45631	-0.27268	-0.23616	-0.11085
	1.42667	-0.21531	-0.4531	-0.44725	-0.28106	-0.23485	-0.1124
	1.4275	-0.22024	-0.46717	-0.454	-0.28136	-0.24496	-0.11519
	1.42833	-0.20935	-0.44607	-0.43823	-0.2838	-0.23546	-0.10836
	1.42917	-0.21024	-0.46349	-0.43681	-0.2804	-0.23543	-0.11105
	1.43	-0.21974	-0.45313	-0.4573	-0.29051	-0.24033	-0.10746
	1.43083	-0.21789	-0.45473	-0.47216	-0.29248	-0.2447	-0.11105
	1.43167	-0.21469	-0.45497	-0.47331	-0.29827	-0.24796	-0.11353
	1.4325	-0.2183	-0.45718	-0.45432	-0.28644	-0.23492	-0.1113
	1.43333	-0.21683	-0.45542	-0.45757	-0.28282	-0.24077	-0.11102
	1.43417	-0.22161	-0.47146	-0.46086	-0.29178	-0.24883	-0.11233
	1.435	-0.21226	-0.47887	-0.45508	-0.28763	-0.24876	-0.10813
	1.43583	-0.22265	-0.47794	-0.46681	-0.28451	-0.24378	-0.11125
	1.43667	-0.21577	-0.47578	-0.46101	-0.28149	-0.24714	-0.11503
	1.4375	-0.22422	-0.47852	-0.46528	-0.2804	-0.24596	-0.11514
	1.43833	-0.22082	-0.47187	-0.46487	-0.28894	-0.24486	-0.11688
	1.43917	-0.21274	-0.45952	-0.46995	-0.28082	-0.23339	-0.11786
	1.44	-0.21886	-0.45577	-0.4641	-0.28162	-0.24815	-0.11308
	1.44083	-0.22338	-0.46643	-0.45787	-0.29532	-0.24302	-0.11155
	1.44167	-0.22153	-0.47006	-0.4361	-0.29287	-0.24823	-0.11546
	1.4425	-0.22012	-0.46316	-0.46981	-0.28808	-0.24978	-0.11082
	1.44333	-0.21407	-0.46816	-0.46723	-0.28695	-0.2462	-0.11282
	1.44417	-0.2179	-0.46666	-0.44818	-0.28057	-0.24008	-0.11429
	1.445	-0.22517	-0.45377	-0.4474	-0.29224	-0.24506	-0.11386
	1.44583	-0.22	-0.46134	-0.47596	-0.29595	-0.25729	-0.11525
	1.44667	-0.23624	-0.47803	-0.47467	-0.29623	-0.25021	-0.12089
	1.4475	-0.22589	-0.47332	-0.47395	-0.28088	-0.24546	-0.11541
	1.44833	-0.23022	-0.46141	-0.46821	-0.29322	-0.25691	-0.11472
	1.44917	-0.23282	-0.47729	-0.46819	-0.2971	-0.25329	-0.11398
	1.45	-0.2246	-0.48178	-0.46285	-0.29622	-0.24922	-0.11192
	1.45083	-0.22861	-0.47683	-0.47516	-0.29362	-0.25144	-0.11593
	1.45167	-0.22359	-0.47501	-0.48565	-0.30101	-0.25941	-0.11722
	1.4525	-0.227	-0.47694	-0.47671	-0.29485	-0.25512	-0.11516
	1.45333	-0.22922	-0.48295	-0.46434	-0.30288	-0.26258	-0.11579
	1.45417	-0.22555	-0.49374	-0.48362	-0.3026	-0.26182	-0.11781
	1.455	-0.23273	-0.46916	-0.48031	-0.29145	-0.24544	-0.11445
	1.45583	-0.22936	-0.47573	-0.47692	-0.2931	-0.25587	-0.11405
	1.45667	-0.23902	-0.4887	-0.47645	-0.29059	-0.25962	-0.11786
	1.4575	-0.22934	-0.48931	-0.46834	-0.30181	-0.26007	-0.11476
	1.45833	-0.2294	-0.4604	-0.48343	-0.29737	-0.25622	-0.11981
	1.45917	-0.21707	-0.487	-0.48319	-0.30116	-0.26098	-0.11581
	1.46	-0.21957	-0.48139	-0.47984	-0.29035	-0.26787	-0.11873
	1.46083	-0.23389	-0.49272	-0.50092	-0.29601	-0.24932	-0.11969
	1.46167	-0.22604	-0.48889	-0.49334	-0.3008	-0.26001	-0.12382
	1.4625	-0.22847	-0.48823	-0.46249	-0.30444	-0.26364	-0.11769
	1.46333	-0.23065	-0.48035	-0.46645	-0.29331	-0.25884	-0.12109
	1.46417	-0.22647	-0.50745	-0.49628	-0.2871	-0.26121	-0.11817
	1.465	-0.23809	-0.48435	-0.48608	-0.30653	-0.26064	-0.11554
	1.46583	-0.22358	-0.4954	-0.47351	-0.30364	-0.2621	-0.12044
	1.46667	-0.22755	-0.47759	-0.4855	-0.30465	-0.25276	-0.11927
	1.4675	-0.23676	-0.48988	-0.48701	-0.2968	-0.25742	-0.11531
	1.46833	-0.23622	-0.48033	-0.50159	-0.29967	-0.264	-0.11622
	1.46917	-0.23149	-0.49035	-0.491	-0.28135	-0.25917	-0.11742
	1.47	-0.23186	-0.48596	-0.4895	-0.30074	-0.26198	-0.12049
	1.47083	-0.23232	-0.50295	-0.4911	-0.31459	-0.25846	-0.11608
	1.47167	-0.23733	-0.50051	-0.49107	-0.32008	-0.26263	-0.12013
	1.4725	-0.2351	-0.49246	-0.4962	-0.2984	-0.27086	-0.12517
	1.47333	-0.23821	-0.50298	-0.50094	-0.30514	-0.25803	-0.11888
	1.47417	-0.23057	-0.49425	-0.49164	-0.2955	-0.26897	-0.12237
	1.475	-0.23028	-0.48946	-0.48254	-0.31706	-0.25334	-0.11559
	1.47583	-0.22732	-0.48251	-0.50547	-0.29817	-0.26617	-0.12375
	1.47667	-0.24136	-0.50498	-0.49707	-0.30133	-0.25773	-0.12397
	1.4775	-0.24025	-0.48944	-0.49475	-0.31178	-0.26379	-0.11856
	1.47833	-0.23566	-0.49179	-0.48168	-0.3092	-0.26176	-0.1202
	1.47917	-0.24052	-0.50917	-0.49486	-0.2954	-0.26845	-0.12256
	1.48	-0.24261	-0.48487	-0.50343	-0.30958	-0.26756	-0.12272
	1.48083	-0.23877	-0.49883	-0.50686	-0.31119	-0.26886	-0.12093
	1.48167	-0.22704	-0.48111	-0.48473	-0.31855	-0.27306	-0.12483
	1.4825	-0.2351	-0.50597	-0.47667	-0.30899	-0.25979	-0.12233
	1.48333	-0.23434	-0.50317	-0.49927	-0.30815	-0.26712	-0.12489
	1.48417	-0.23424	-0.51776	-0.48608	-0.31282	-0.26023	-0.12488
	1.485	-0.24541	-0.50525	-0.50616	-0.30221	-0.27157	-0.12694
	1.48583	-0.24671	-0.50805	-0.49901	-0.30933	-0.26005	-0.11968
	1.48667	-0.2412	-0.50949	-0.51901	-0.31733	-0.25687	-0.12601
	1.4875	-0.23594	-0.50796	-0.49791	-0.31845	-0.27534	-0.12468
	1.48833	-0.24349	-0.50094	-0.51244	-0.31007	-0.27004	-0.12626
	1.48917	-0.22689	-0.5136	-0.51231	-0.31913	-0.28049	-0.12569
	1.49	-0.23701	-0.50194	-0.50951	-0.3167	-0.26913	-0.12144
	1.49083	-0.23763	-0.51574	-0.48623	-0.31536	-0.27061	-0.1224
	1.49167	-0.24148	-0.4941	-0.52009	-0.32365	-0.27351	-0.12781
	1.4925	-0.24437	-0.50592	-0.50751	-0.31481	-0.26835	-0.12317
	1.49333	-0.24078	-0.48345	-0.51782	-0.31154	-0.26597	-0.12313
	1.49417	-0.24384	-0.50611	-0.51455	-0.31302	-0.25431	-0.12057
	1.495	-0.24662	-0.51031	-0.50995	-0.31865	-0.26981	-0.12864
	1.49583	-0.23944	-0.50922	-0.51427	-0.3183	-0.27594	-0.12493
	1.49667	-0.23476	-0.51053	-0.51395	-0.32071	-0.27327	-0.12735
	1.4975	-0.23826	-0.50492	-0.50457	-0.32972	-0.27258	-0.13006
	1.49833	-0.25135	-0.50807	-0.49587	-0.32482	-0.26898	-0.12932
	1.49917	-0.23973	-0.5186	-0.52189	-0.31276	-0.2735	-0.12446
	1.5	-0.23812	-0.50079	-0.51992	-0.32753	-0.27187	-0.12064
	1.50083	-0.24275	-0.50028	-0.49518	-0.32606	-0.27944	-0.12757
	1.50167	-0.24788	-0.51677	-0.50031	-0.31076	-0.27452	-0.13241
	1.5025	-0.24341	-0.49817	-0.50987	-0.30953	-0.27939	-0.12974
	1.50333	-0.2428	-0.53444	-0.52906	-0.31694	-0.2724	-0.13463
	1.50417	-0.25259	-0.51056	-0.51834	-0.31624	-0.27389	-0.12158
	1.505	-0.2499	-0.5113	-0.52518	-0.31327	-0.27116	-0.12838
	1.50583	-0.24524	-0.52277	-0.50686	-0.32264	-0.27231	-0.12121
	1.50667	-0.24072	-0.50928	-0.50919	-0.32532	-0.27963	-0.12829
	1.5075	-0.24305	-0.52989	-0.50579	-0.32724	-0.27456	-0.12585
	1.50833	-0.251	-0.5112	-0.51587	-0.32756	-0.27583	-0.13137
	1.50917	-0.23944	-0.5329	-0.51229	-0.32486	-0.27021	-0.12584
	1.51	-0.24301	-0.51575	-0.51561	-0.3203	-0.27284	-0.13081
	1.51083	-0.23904	-0.51807	-0.51391	-0.32265	-0.28177	-0.12655
	1.51167	-0.2488	-0.49634	-0.52076	-0.32676	-0.27795	-0.12778
	1.5125	-0.23993	-0.52782	-0.49737	-0.32619	-0.28104	-0.12709
	1.51333	-0.24306	-0.51584	-0.51701	-0.33163	-0.28505	-0.12631
	1.51417	-0.25123	-0.52553	-0.532	-0.33844	-0.28205	-0.13237
	1.515	-0.24007	-0.52219	-0.49847	-0.32545	-0.27752	-0.12825
	1.51583	-0.25349	-0.51151	-0.52003	-0.32937	-0.28502	-0.12811
	1.51667	-0.25394	-0.51956	-0.53075	-0.32488	-0.28319	-0.13132
	1.5175	-0.25064	-0.52761	-0.50096	-0.3316	-0.27744	-0.13051
	1.51833	-0.24007	-0.53044	-0.51099	-0.31614	-0.27615	-0.12828
	1.51917	-0.24392	-0.53253	-0.51881	-0.32762	-0.27203	-0.13381
	1.52	-0.24663	-0.52716	-0.50225	-0.33811	-0.27225	-0.13456
	1.52083	-0.24242	-0.52207	-0.50567	-0.33266	-0.2778	-0.13383
	1.52167	-0.24819	-0.51114	-0.51902	-0.34052	-0.28551	-0.13087
	1.5225	-0.2451	-0.54068	-0.52088	-0.32637	-0.2872	-0.12921
	1.52333	-0.25675	-0.52133	-0.54275	-0.32689	-0.27739	-0.12604
	1.52417	-0.25379	-0.53417	-0.53139	-0.3275	-0.28393	-0.12782
	1.525	-0.25289	-0.51904	-0.52629	-0.31664	-0.28097	-0.13475
	1.52583	-0.24552	-0.5217	-0.54149	-0.33072	-0.27965	-0.1339
	1.52667	-0.24923	-0.53194	-0.53099	-0.3356	-0.27586	-0.13074
	1.5275	-0.24885	-0.54069	-0.53768	-0.32723	-0.29163	-0.13125
	1.52833	-0.25137	-0.5534	-0.52123	-0.3311	-0.28901	-0.1321
	1.52917	-0.25165	-0.53274	-0.51998	-0.32187	-0.27926	-0.12938
	1.53	-0.24995	-0.52954	-0.53911	-0.3314	-0.27291	-0.13199
	1.53083	-0.26023	-0.53904	-0.53522	-0.33893	-0.28517	-0.12865
	1.53167	-0.25221	-0.5162	-0.52528	-0.32922	-0.28164	-0.12937
	1.5325	-0.25223	-0.51567	-0.52969	-0.32753	-0.28923	-0.12956
	1.53333	-0.24735	-0.54083	-0.53496	-0.32763	-0.29366	-0.14066
	1.53417	-0.25622	-0.55036	-0.53963	-0.32699	-0.28612	-0.13173
	1.535	-0.24711	-0.53044	-0.52721	-0.33424	-0.28173	-0.1305
	1.53583	-0.25789	-0.55102	-0.55027	-0.33289	-0.28372	-0.13059
	1.53667	-0.26373	-0.53948	-0.53595	-0.32632	-0.2725	-0.12637
	1.5375	-0.26105	-0.52948	-0.54363	-0.33401	-0.28002	-0.1294
	1.53833	-0.25252	-0.53881	-0.53005	-0.34667	-0.28474	-0.13226
	1.53917	-0.26083	-0.54321	-0.53784	-0.33866	-0.29394	-0.13593
	1.54	-0.26096	-0.53971	-0.52172	-0.33656	-0.28889	-0.13693
	1.54083	-0.25361	-0.53502	-0.52713	-0.32585	-0.29752	-0.137
	1.54167	-0.26005	-0.52263	-0.54937	-0.32637	-0.28735	-0.13085
	1.5425	-0.25628	-0.54409	-0.53234	-0.33579	-0.28045	-0.1252
	1.54333	-0.25544	-0.54954	-0.54793	-0.33715	-0.27828	-0.12904
	1.54417	-0.25669	-0.55175	-0.52919	-0.33185	-0.28509	-0.13556
	1.545	-0.26036	-0.53656	-0.51923	-0.33853	-0.28317	-0.13351
	1.54583	-0.25655	-0.53344	-0.55496	-0.34442	-0.28741	-0.13586
	1.54667	-0.26807	-0.55466	-0.54307	-0.33302	-0.29733	-0.14157
	1.5475	-0.26483	-0.54731	-0.54359	-0.33144	-0.29028	-0.12799
	1.54833	-0.26137	-0.5346	-0.53525	-0.33474	-0.29721	-0.12892
	1.54917	-0.26255	-0.54686	-0.54623	-0.34694	-0.29496	-0.12925
	1.55	-0.24932	-0.52967	-0.5417	-0.33602	-0.28679	-0.13766
	1.55083	-0.25034	-0.54862	-0.54302	-0.33173	-0.29449	-0.13462
	1.55167	-0.25554	-0.56043	-0.54545	-0.33842	-0.29059	-0.13827
	1.5525	-0.2557	-0.54009	-0.534	-0.33234	-0.29115	-0.13736
	1.55333	-0.26536	-0.53901	-0.55472	-0.33365	-0.28971	-0.13158
	1.55417	-0.26306	-0.55522	-0.54237	-0.34851	-0.29361	-0.13687
	1.555	-0.25792	-0.55169	-0.5474	-0.35039	-0.28183	-0.13478
	1.55583	-0.25574	-0.55786	-0.54982	-0.33945	-0.28655	-0.13337
	1.55667	-0.26784	-0.55163	-0.55052	-0.33077	-0.29101	-0.13542
	1.5575	-0.26212	-0.55015	-0.53202	-0.34023	-0.30308	-0.14117
	1.55833	-0.26031	-0.56764	-0.52875	-0.33608	-0.30344	-0.13524
	1.55917	-0.26659	-0.56312	-0.54744	-0.33964	-0.29144	-0.13482
	1.56	-0.26165	-0.55096	-0.57323	-0.34892	-0.29577	-0.13728
	1.56083	-0.25542	-0.56322	-0.56481	-0.35152	-0.29168	-0.13439
	1.56167	-0.25602	-0.56842	-0.5296	-0.34557	-0.29741	-0.13505
	1.5625	-0.25989	-0.55648	-0.548	-0.33908	-0.29781	-0.13492
	1.56333	-0.2652	-0.55075	-0.5413	-0.34272	-0.29123	-0.14048
	1.56417	-0.25783	-0.56295	-0.53287	-0.34935	-0.29696	-0.13408
	1.565	-0.26959	-0.55242	-0.56113	-0.35029	-0.28932	-0.1355
	1.56583	-0.26728	-0.5813	-0.5451	-0.35046	-0.30373	-0.13536
	1.56667	-0.26157	-0.58007	-0.54673	-0.34636	-0.2987	-0.13539
	1.5675	-0.25636	-0.56234	-0.53934	-0.33817	-0.28769	-0.13867
	1.56833	-0.27071	-0.54982	-0.53963	-0.34988	-0.28903	-0.13411
	1.56917	-0.26102	-0.56569	-0.56225	-0.33987	-0.29182	-0.13813
	1.57	-0.26836	-0.56072	-0.56568	-0.33299	-0.29596	-0.14021
	1.57083	-0.26774	-0.55472	-0.54414	-0.34357	-0.29711	-0.13501
	1.57167	-0.26122	-0.55239	-0.5513	-0.37044	-0.28936	-0.13386
	1.5725	-0.25704	-0.56673	-0.56282	-0.34459	-0.29881	-0.13682
	1.57333	-0.26606	-0.56585	-0.54031	-0.34035	-0.30142	-0.13185
	1.57417	-0.26569	-0.56754	-0.56267	-0.35239	-0.29643	-0.1378
	1.575	-0.25821	-0.55883	-0.54482	-0.3449	-0.30029	-0.13491
	1.57583	-0.26548	-0.55137	-0.56283	-0.34652	-0.30178	-0.139
	1.57667	-0.26758	-0.55871	-0.56265	-0.34711	-0.28932	-0.14191
	1.5775	-0.26638	-0.56327	-0.5555	-0.35048	-0.29399	-0.13816
	1.57833	-0.26881	-0.55187	-0.57061	-0.34592	-0.30054	-0.13747
	1.57917	-0.2711	-0.55052	-0.571	-0.34638	-0.30536	-0.13608
	1.58	-0.25565	-0.5762	-0.58461	-0.34335	-0.29632	-0.13548
	1.58083	-0.26915	-0.5536	-0.55707	-0.35859	-0.29009	-0.14291
	1.58167	-0.27245	-0.55274	-0.57702	-0.35868	-0.30729	-0.14073
	1.5825	-0.26855	-0.55497	-0.58409	-0.34752	-0.30004	-0.14186
	1.58333	-0.25667	-0.56763	-0.57587	-0.34215	-0.29344	-0.13843
	1.58417	-0.26523	-0.56923	-0.57713	-0.34839	-0.30056	-0.13698
	1.585	-0.27417	-0.57521	-0.56591	-0.35926	-0.30557	-0.13933
	1.58583	-0.26702	-0.57581	-0.57022	-0.33566	-0.30666	-0.13402
	1.58667	-0.26236	-0.57984	-0.55483	-0.366	-0.28852	-0.1375
	1.5875	-0.27017	-0.57976	-0.53517	-0.35118	-0.29888	-0.14164
	1.58833	-0.2754	-0.56852	-0.56175	-0.35308	-0.30085	-0.1414
	1.58917	-0.27299	-0.56896	-0.5653	-0.35506	-0.30996	-0.13808
	1.59	-0.2684	-0.5772	-0.57583	-0.34756	-0.30302	-0.14257
	1.59083	-0.26466	-0.5658	-0.55946	-0.35408	-0.30351	-0.14342
	1.59167	-0.27963	-0.5804	-0.57511	-0.35584	-0.30089	-0.14045
	1.5925	-0.26621	-0.56957	-0.57032	-0.34826	-0.30092	-0.14293
	1.59333	-0.27128	-0.58111	-0.56739	-0.35904	-0.29815	-0.14184
	1.59417	-0.27433	-0.56789	-0.56811	-0.36223	-0.29585	-0.14034
	1.595	-0.27102	-0.57588	-0.58075	-0.351	-0.29481	-0.14066
	1.59583	-0.26971	-0.57691	-0.57376	-0.35933	-0.30016	-0.14289
	1.59667	-0.26699	-0.55659	-0.56508	-0.36571	-0.30953	-0.14028
	1.5975	-0.26829	-0.56008	-0.55947	-0.35968	-0.31755	-0.14035
	1.59833	-0.27281	-0.56332	-0.57076	-0.3567	-0.2929	-0.13755
	1.59917	-0.26594	-0.56786	-0.59071	-0.36409	-0.30465	-0.14294
	1.6	-0.26941	-0.57845	-0.56462	-0.34919	-0.30021	-0.1383
	1.60083	-0.28273	-0.57059	-0.55585	-0.35516	-0.30926	-0.14209
	1.60167	-0.27566	-0.57245	-0.57952	-0.35337	-0.31623	-0.14262
	1.6025	-0.27941	-0.56615	-0.5687	-0.35808	-0.31985	-0.14327
	1.60333	-0.26781	-0.58025	-0.57471	-0.35692	-0.29976	-0.14262
	1.60417	-0.27874	-0.56878	-0.594	-0.3555	-0.303	-0.14169
	1.605	-0.27334	-0.56566	-0.56439	-0.3534	-0.30726	-0.13973
	1.60583	-0.27638	-0.5741	-0.56986	-0.37193	-0.30438	-0.14255
	1.60667	-0.2797	-0.58201	-0.5642	-0.36495	-0.29811	-0.14333
	1.6075	-0.27446	-0.58034	-0.56378	-0.35105	-0.30001	-0.1423
	1.60833	-0.27701	-0.58583	-0.56936	-0.36259	-0.29968	-0.13805
	1.60917	-0.26836	-0.5713	-0.57648	-0.36666	-0.31701	-0.13917
	1.61	-0.27498	-0.57323	-0.57164	-0.36195	-0.30527	-0.14539
	1.61083	-0.26279	-0.57166	-0.58028	-0.35387	-0.31004	-0.14566
	1.61167	-0.27432	-0.59411	-0.58796	-0.35625	-0.31534	-0.14045
	1.6125	-0.26886	-0.61271	-0.57686	-0.35975	-0.29917	-0.14611
	1.61333	-0.27245	-0.57614	-0.583	-0.34907	-0.31204	-0.14455
	1.61417	-0.28227	-0.5591	-0.57904	-0.36066	-0.32063	-0.14405
	1.615	-0.277	-0.58072	-0.58403	-0.36309	-0.30379	-0.14413
	1.61583	-0.28273	-0.57754	-0.58313	-0.3551	-0.30399	-0.1399
	1.61667	-0.27748	-0.57616	-0.57437	-0.36383	-0.31157	-0.14175
	1.6175	-0.26951	-0.59469	-0.59512	-0.36284	-0.31941	-0.1454
	1.61833	-0.27542	-0.57878	-0.58556	-0.37484	-0.30556	-0.14237
	1.61917	-0.281	-0.5851	-0.55934	-0.36248	-0.31125	-0.14462
	1.62	-0.2797	-0.58358	-0.58055	-0.3554	-0.31438	-0.14421
	1.62083	-0.26494	-0.5703	-0.56719	-0.35367	-0.30998	-0.14349
	1.62167	-0.27567	-0.57992	-0.58449	-0.35889	-0.31693	-0.14825
	1.6225	-0.27366	-0.59237	-0.57647	-0.35838	-0.31857	-0.14595
	1.62333	-0.27027	-0.59848	-0.57771	-0.37582	-0.31027	-0.13745
	1.62417	-0.272	-0.57008	-0.58879	-0.35548	-0.31176	-0.14087
	1.625	-0.27973	-0.58441	-0.57813	-0.35728	-0.31089	-0.15021
	1.62583	-0.27708	-0.58478	-0.5694	-0.37056	-0.31526	-0.14518
	1.62667	-0.27961	-0.57866	-0.58133	-0.36801	-0.3132	-0.14318
	1.6275	-0.28028	-0.59263	-0.57832	-0.36855	-0.31632	-0.14871
	1.62833	-0.28339	-0.58939	-0.6035	-0.36867	-0.31269	-0.14445
	1.62917	-0.2795	-0.57895	-0.58466	-0.36718	-0.31384	-0.14629
	1.63	-0.28391	-0.60057	-0.59191	-0.37415	-0.30652	-0.14199
	1.63083	-0.28399	-0.58919	-0.58518	-0.3608	-0.31932	-0.14366
	1.63167	-0.28244	-0.59806	-0.5707	-0.35992	-0.31334	-0.14843
	1.6325	-0.28558	-0.60605	-0.5879	-0.36522	-0.31023	-0.14956
	1.63333	-0.28186	-0.59379	-0.57378	-0.37695	-0.31	-0.14676
	1.63417	-0.28515	-0.58797	-0.58099	-0.35955	-0.31318	-0.14904
	1.635	-0.27847	-0.575	-0.59728	-0.36539	-0.31432	-0.15077
	1.63583	-0.28516	-0.58644	-0.58441	-0.37644	-0.31589	-0.13929
	1.63667	-0.27357	-0.60022	-0.59538	-0.37215	-0.32348	-0.14109
	1.6375	-0.27795	-0.58033	-0.59553	-0.37667	-0.32713	-0.14822
	1.63833	-0.28793	-0.58248	-0.57823	-0.37026	-0.3247	-0.1461
	1.63917	-0.28559	-0.59829	-0.60449	-0.35947	-0.32183	-0.15075
	1.64	-0.28653	-0.58357	-0.57315	-0.36995	-0.31795	-0.14361
	1.64083	-0.28332	-0.58851	-0.59546	-0.3623	-0.32434	-0.15004
	1.64167	-0.28828	-0.60432	-0.60053	-0.37895	-0.31352	-0.14548
	1.6425	-0.2803	-0.58283	-0.58818	-0.37411	-0.31667	-0.14708
	1.64333	-0.2799	-0.57558	-0.60589	-0.37672	-0.30752	-0.14767
	1.64417	-0.27838	-0.58707	-0.59903	-0.38655	-0.31707	-0.14891
	1.645	-0.28841	-0.59785	-0.58959	-0.36421	-0.31231	-0.14957
	1.64583	-0.2898	-0.58793	-0.60619	-0.37463	-0.31796	-0.14476
	1.64667	-0.27667	-0.60326	-0.59101	-0.36691	-0.3151	-0.14612
	1.6475	-0.28211	-0.61202	-0.59607	-0.37606	-0.32122	-0.15001
	1.64833	-0.28675	-0.59983	-0.59084	-0.37599	-0.31394	-0.14798
	1.64917	-0.2843	-0.61097	-0.6077	-0.36898	-0.32024	-0.15201
	1.65	-0.29096	-0.59809	-0.59903	-0.36885	-0.31932	-0.14532
	1.65083	-0.28551	-0.5968	-0.60875	-0.37715	-0.3089	-0.14751
	1.65167	-0.2762	-0.61332	-0.60245	-0.38417	-0.32826	-0.14404
	1.6525	-0.28345	-0.591	-0.61141	-0.36721	-0.32023	-0.15133
	1.65333	-0.28428	-0.60089	-0.5876	-0.37668	-0.32008	-0.14577
	1.65417	-0.28399	-0.58578	-0.5933	-0.37315	-0.32178	-0.14636
	1.655	-0.28098	-0.58131	-0.57202	-0.37383	-0.3159	-0.14912
	1.65583	-0.29222	-0.59856	-0.58506	-0.37751	-0.32345	-0.15232
	1.65667	-0.28573	-0.59511	-0.6009	-0.38013	-0.32327	-0.14769
	1.6575	-0.28363	-0.6081	-0.59202	-0.38157	-0.32029	-0.14628
	1.65833	-0.2777	-0.6128	-0.59382	-0.36479	-0.32022	-0.15168
	1.65917	-0.28902	-0.61518	-0.58885	-0.3737	-0.32464	-0.14704
	1.66	-0.2818	-0.58386	-0.60162	-0.36877	-0.3223	-0.14812
	1.66083	-0.29119	-0.60777	-0.60105	-0.37047	-0.31831	-0.14845
	1.66167	-0.28392	-0.59516	-0.60473	-0.38277	-0.32164	-0.14957
	1.6625	-0.28549	-0.6089	-0.60976	-0.36783	-0.32266	-0.14713
	1.66333	-0.28503	-0.59758	-0.61119	-0.37965	-0.32183	-0.14794
	1.66417	-0.29693	-0.61418	-0.59691	-0.39565	-0.32542	-0.15563
	1.665	-0.29499	-0.60183	-0.60735	-0.37612	-0.32601	-0.14774
	1.66583	-0.29142	-0.61461	-0.60367	-0.38177	-0.32129	-0.1452
[truncated: 34,035 more rows]
