# Supplementary material for: Leveraging platinum-protein interactions to overcome chemoresistance
Source: Nat Commun. 2025 Oct 20;16:9263. doi: 10.1038/s41467-025-64295-0 (PMC12537935; doi:10.1038/s41467-025-64295-0)
Supplement: Supplementary file 4 — Source data [file 41467_2025_64295_MOESM4_ESM.zip › Excel files/Source Data Figure S36.xlsx]

## Sheet: Figure S36
Figure S36	HPLC chromatograms (250 nm) showing the transformation of DoxPt5 (50 μM) in the presence of GSSG (1.00 mM) in pH 7.0 PIPES buffer containing 100 mM KCl at 37 °C. Solvent gradient is given in the text.

## Sheet: Figure S36 raw data
Figure S36	time (min)	0 h	2 h	4 h	8 h	12 h	Dox
	0.000833	-0.00409	-0.00527	-0.00409	0.002371	-0.00321	0.006854
	0.001667	-0.00018	-0.00339	-0.0072	-0.00101	-0.00964	0.000147
	0.0025	0.003616	-0.00018	-0.00385	0.002913	-0.00321	0.003785
	0.003333	-0.00246	-0.01002	3.12e-05	-0.00106	-0.00479	0.000751
	0.004167	-0.0039	-0.00636	-0.00962	0.002081	-0.00513	0.002944
	0.005	0.002617	-0.00502	0.000113	0.005095	-0.00626	0.00249
	0.005833	-0.00333	-0.00141	-0.00052	0.002183	-0.00577	0.003283
	0.006667	-0.00128	-0.00387	-0.01161	0.001523	-0.00592	0.004894
	0.0075	-0.00106	-0.00902	-0.00713	-0.00041	-0.00137	0.005776
	0.008333	0.002271	-0.00909	-0.00532	-0.00184	-0.00106	0.006847
	0.009167	0.002869	0.000502	-0.00433	0.002964	0.006081	-0.00032
	0.01	-0.00385	-0.00031	-0.00524	0.003003	-0.00197	0.00156
	0.010833	-0.00058	-0.00732	-0.0068	0.00139	-0.00216	0.002385
	0.011667	-0.00651	0.001432	-0.00628	-0.00068	0.003983	0.003037
	0.0125	-0.00075	-0.00929	-0.00888	0.005912	-0.00697	0.000473
	0.013333	-0.0014	-0.00525	-0.00852	-0.0017	-0.00304	0.005108
	0.014167	0.00107	-0.0075	-0.0093	-0.0036	-0.00013	0.00141
	0.015	-0.00254	-0.00735	-0.00912	-0.00181	-0.00968	-0.00206
	0.015833	0.003849	0.000306	-0.00551	0.005256	-0.0064	0.001432
	0.016667	0.002995	-0.0045	-0.01157	0.007565	0.000167	0.003782
	0.0175	0.0017	-0.00973	-0.0081	0.003117	-0.00154	0.001464
	0.018333	0.002688	-0.00334	-0.00347	0.003769	0.005096	0.001611
	0.019167	0.006757	-0.00479	-0.0016	0.001998	0.000117	0.007633
	0.02	-8.7e-05	-0.00566	-0.00032	0.010925	-0.00327	0.011728
	0.020833	0.00499	-0.00089	-0.00718	0.002453	-0.00426	0.008171
	0.021667	-0.00121	-0.00335	0.001473	0.005586	0.001121	0.003478
	0.0225	0.001365	-0.00319	-0.00431	0.004357	0.001896	0.002276
	0.023333	-0.00045	0.00534	-0.00734	0.004212	-0.00114	0.005847
	0.024167	0.000952	0.010838	-0.00435	0.006858	0.008534	0.006543
	0.025	0.000803	0.002649	-0.00567	0.001896	-0.00042	0.006412
	0.025833	-0.00059	-0.00069	-0.00294	0.004789	-0.00298	0.00677
	0.026667	0.010141	0.000534	-0.00475	0.003085	7.01e-05	0.003852
	0.0275	-0.00046	-0.00303	-0.00586	0.005307	-0.00319	0.009219
	0.028333	0.001912	0.005501	-0.00302	-0.00126	0.005466	0.005051
	0.029167	-0.00013	-0.00198	-0.00378	0.001315	0.003749	0.003746
	0.03	-0.00118	-0.00476	0.003294	0.004365	-0.0047	0.003018
	0.030833	-0.00326	0.000161	-0.0077	0.003988	-0.00535	0.005329
	0.031667	0.003498	-0.00043	-0.00615	0.003392	-0.00556	0.004702
	0.0325	0.004258	-0.00158	-0.00511	-0.00087	0.001884	0.003142
	0.033333	0.004041	0.005384	-0.00417	0.006701	-0.00189	0.007125
	0.034167	0.006556	0.001475	-0.00365	0.009311	-0.00399	0.004664
	0.035	0.000197	0.002829	-0.00237	0.008397	-0.00169	0.001176
	0.035833	0.007166	0.002362	0.000316	0.010842	-0.00343	0.006243
	0.036667	0.005057	-0.00451	-0.00464	0.006689	-0.00136	0.005466
	0.0375	0.003372	0.004858	-0.00377	0.000145	0.00271	0.005767
	0.038333	0.000224	0.00288	-0.00051	0.003078	-0.00414	-0.00079
	0.039167	0.006662	-6.7e-05	-0.00259	0.003152	-0.00055	0.0049
	0.04	-0.00138	-0.00028	-0.00529	0.009382	-0.00153	0.004558
	0.040833	0.002853	0.005395	-0.00412	0.005602	-0.00399	0.001429
	0.041667	-0.00329	0.003834	0.005777	0.003576	0.004582	0.003791
	0.0425	0.002101	-0.00015	-0.0026	0.006112	0.00169	0.00554
	0.043333	0.003565	-0.00078	-0.00841	-0.00235	0.002936	0.006553
	0.044167	0.003715	-0.00219	-0.0005	0.000247	0.00213	0.007979
	0.045	0.006705	0.00018	-0.00049	0.000769	-0.00449	0.010763
	0.045833	-0.0018	0.002197	-0.00662	0.0034	-0.00694	0.001886
	0.046667	-0.00734	0.003944	0.004861	0.001303	-0.01121	-0.00055
	0.0475	-0.00884	0.000769	-0.00882	-0.00177	-0.00753	0.006668
	0.048333	-0.00892	-0.00309	-0.00427	-0.00464	-0.01676	-0.00026
	0.049167	-0.01165	-0.00112	-0.00754	-0.0041	-0.01237	0.005178
	0.05	-0.01407	-0.00099	0.00214	-0.00923	-0.02233	0.002768
	0.050833	-0.01509	0.001075	-0.01038	-0.01835	-0.03377	-0.00636
	0.051667	-0.02808	-0.00422	-0.01698	-0.02348	-0.03759	-0.00402
	0.0525	-0.03575	-0.00651	-0.01454	-0.03182	-0.0352	-0.00743
	0.053333	-0.03658	-0.0133	-0.01287	-0.03393	-0.04275	-0.01266
	0.054167	-0.03623	-0.01555	-0.02472	-0.03808	-0.04503	-0.01208
	0.055	-0.03315	-0.0191	-0.02051	-0.03495	-0.0381	-0.01509
	0.055833	-0.03361	-0.02226	-0.02909	-0.03206	-0.03522	-0.01678
	0.056667	-0.03474	-0.02212	-0.02846	-0.02942	-0.029	-0.0083
	0.0575	-0.02084	-0.02488	-0.03149	-0.02639	-0.02399	-0.01469
	0.058333	-0.02095	-0.02468	-0.02483	-0.01818	-0.01682	-0.00717
	0.059167	-0.01535	-0.02361	-0.01884	-0.01044	-0.01322	-0.00577
	0.06	-0.00129	-0.01487	-0.02406	0.000389	-0.00825	-0.00378
	0.060833	-0.00069	-0.01391	-0.01956	-0.0029	0.002901	-0.00141
	0.061667	0.007705	-0.01875	-0.01358	0.010897	0.006155	-0.00076
	0.0625	0.016657	-0.00626	-0.00151	0.018564	0.012568	0.009654
	0.063333	0.016996	-0.00137	0.003333	0.014403	0.017053	0.015254
	0.064167	0.02572	0.004524	0.006735	0.023954	0.026915	0.015964
	0.065	0.033984	0.005388	0.007764	0.031079	0.021729	0.018502
	0.065833	0.030875	0.018399	0.007472	0.038996	0.031407	0.023009
	0.066667	0.033016	0.015923	0.012929	0.032849	0.029173	0.018304
	0.0675	0.029187	0.009406	0.014169	0.033595	0.026284	0.015836
	0.068333	0.025803	0.017834	0.020503	0.036512	0.023679	0.023546
	0.069167	0.025779	0.021938	0.010282	0.028649	0.019393	0.021328
	0.07	0.025614	0.023277	0.015303	0.021072	0.025719	0.017754
	0.070833	0.030552	0.018576	0.016094	0.0285	0.026841	0.022805
	0.071667	0.0245	0.01537	0.014036	0.016731	0.015893	0.018499
	0.0725	0.022836	0.015809	0.014102	0.024064	0.014471	0.01559
	0.073333	0.022355	0.021256	0.012064	0.023828	0.013965	0.016872
	0.074167	0.013474	0.017438	0.009425	0.016342	0.01708	0.015986
	0.075	0.024874	0.015829	0.008197	0.015738	0.017777	0.014161
	0.075833	0.015851	0.010367	0.005929	0.015467	0.009091	0.018112
	0.076667	0.024547	0.015974	0.005036	0.015643	0.009274	0.014247
	0.0775	0.018656	0.011364	0.007515	0.022403	0.014518	0.016328
	0.078333	0.017413	0.013985	0.005683	0.009374	0.012743	0.011776
	0.079167	0.017437	0.011007	0.0061	0.020213	0.014292	0.013908
	0.08	0.01301	0.018748	0.00739	0.014972	0.016512	0.018403
	0.080833	0.017503	0.011501	0.009647	0.011498	0.017251	0.013947
	0.081667	0.01794	0.013031	0.008287	0.015455	0.011898	0.018377
	0.0825	0.012246	0.00536	0.005309	0.015671	0.016231	0.011015
	0.083333	0.014351	0.009515	0.008341	0.010615	0.010088	0.015862
	0.084167	0.010578	0.014938	-8.6e-05	0.013873	0.012186	0.011434
	0.085	0.017771	0.014499	0.009667	0.013253	0.013502	0.01201
	0.085833	0.009181	0.014942	0.005028	0.016236	0.012595	0.01465
	0.086667	0.014013	0.008856	0.004467	0.008805	0.01087	0.014717
	0.0875	0.017401	0.010932	0.002822	0.014925	0.014569	0.015379
	0.088333	0.019546	0.00682	0.002561	0.007961	0.005042	0.012022
	0.089167	0.008708	0.005576	-0.00142	0.014933	0.014542	0.012537
	0.09	0.016173	0.013847	0.006498	0.010501	0.015324	0.006758
	0.090833	0.012947	0.010504	0.0035	0.018215	0.006521	0.010076
	0.091667	0.008673	0.010037	0.006829	0.009512	0.010726	0.012665
	0.0925	0.01589	0.01063	0.003224	0.008004	0.003773	0.009753
	0.093333	0.008405	0.006847	0.007519	0.013618	0.009846	0.01379
	0.094167	0.01914	0.010096	0.007308	0.009056	0.012821	0.011073
	0.095	0.012345	0.004803	0.007624	0.013893	0.010746	0.017105
	0.095833	0.011876	0.013106	0.003758	0.012648	0.008476	0.018064
	0.096667	0.019294	0.006949	0.003181	0.018752	0.004913	0.01247
	0.0975	0.013926	0.013773	0.007725	0.009837	0.017937	0.012825
	0.098333	0.020179	0.015009	0.004635	0.021233	0.013171	0.015238
	0.099167	0.011829	0.009806	0.012836	0.015027	0.009702	0.020538
	0.1	0.020258	0.012454	0.007075	0.011965	0.014226	0.012534
	0.100833	0.020396	0.018709	0.009577	0.018089	0.013743	0.018457
	0.101667	0.017724	0.022229	0.004015	0.017936	0.019206	0.019157
	0.1025	0.017582	0.020039	0.010992	0.018324	0.01483	0.016114
	0.103333	0.018771	0.010787	0.0168	0.018364	0.017263	0.020177
	0.104167	0.017118	0.017842	0.010462	0.023907	0.019657	0.016987
	0.105	0.019573	0.016735	0.007991	0.027161	0.013685	0.016437
	0.105833	0.014584	0.019129	0.017981	0.030038	0.014164	0.015715
	0.106667	0.013116	0.019255	0.007729	0.016566	0.014028	0.027961
	0.1075	0.016362	0.022076	0.019957	0.021591	0.012229	0.017629
	0.108333	0.022355	0.021793	0.015334	0.022839	0.010629	0.021114
	0.109167	0.019318	0.019404	0.016363	0.025697	0.022932	0.017709
	0.11	0.014938	0.018058	0.000526	0.021265	0.019529	0.019538
	0.110833	0.021014	0.024874	0.014477	0.020782	0.020732	0.017255
	0.111667	0.017267	0.021923	0.016164	0.017999	0.01891	0.019819
	0.1125	0.014918	0.023339	0.013475	0.024798	0.020946	0.019956
	0.113333	0.018019	0.021609	0.014621	0.019628	0.024563	0.021657
	0.114167	0.023953	0.019482	0.009199	0.018313	0.008339	0.017773
	0.115	0.018235	0.021727	0.009733	0.023577	0.013023	0.021213
	0.115833	0.012915	0.022511	0.016176	0.021689	0.012206	0.018655
	0.116667	0.021352	0.021715	0.022611	0.020484	0.019432	0.019736
	0.1175	0.020242	0.018407	0.018102	0.027039	0.013323	0.02158
	0.118333	0.010216	0.014204	0.010797	0.018984	0.021156	0.021836
	0.119167	0.021639	0.01785	0.015424	0.023824	0.016558	0.019602
	0.12	0.020175	0.023791	0.024545	0.025516	0.014841	0.020279
	0.120833	0.010078	0.01752	0.012894	0.02583	0.018404	0.017811
	0.121667	0.013682	0.026447	0.018643	0.024315	0.014082	0.017214
	0.1225	0.016713	0.019843	0.021247	0.027848	0.016578	0.022715
	0.123333	0.010397	0.019047	0.011226	0.027345	0.019416	0.023396
	0.124167	0.010829	0.019078	0.013448	0.018474	0.014561	0.024934
	0.125	0.021277	0.018109	0.012426	0.02205	0.015963	0.018553
	0.125833	0.010723	0.02168	0.023481	0.018803	0.020693	0.020433
	0.126667	0.020518	0.019431	0.017454	0.024676	0.018088	0.02362
	0.1275	0.014182	0.022099	0.015459	0.022486	0.008234	0.02089
	0.128333	0.015009	0.01971	0.019719	0.020648	0.015129	0.018515
	0.129167	0.020077	0.015021	0.012988	0.021583	0.016535	0.022268
	0.13	0.013675	0.015272	0.020584	0.023954	0.015908	0.018937
	0.130833	0.01432	0.016292	0.018312	0.018878	0.017462	0.022063
	0.131667	0.015233	0.020683	0.022943	0.024766	0.018213	0.020458
	0.1325	0.015489	0.020922	0.013966	0.020943	0.018162	0.019132
	0.133333	0.019849	0.026227	0.019696	0.027075	0.015846	0.018748
	0.134167	0.008634	0.015272	0.020916	0.028967	0.018205	0.022635
	0.135	0.015355	0.016688	0.016254	0.017398	0.006346	0.019292
	0.135833	0.014957	0.02443	0.016722	0.022384	0.019778	0.023639
	0.136667	0.009456	0.021691	0.016792	0.027871	0.016804	0.02074
	0.1375	0.013789	0.017983	0.021645	0.019447	0.007156	0.02432
	0.138333	0.011018	0.020914	0.017178	0.022949	0.011949	0.019956
	0.139167	0.016476	0.017712	0.015716	0.025854	0.011209	0.023498
	0.14	0.008504	0.013726	0.011857	0.025485	0.014398	0.016229
	0.140833	0.010259	0.01475	0.01593	0.019541	0.008678	0.01871
	0.141667	0.011376	0.016975	0.017439	0.026517	0.017119	0.021404
	0.1425	0.013301	0.012839	0.015252	0.017606	0.013342	0.02416
	0.143333	0.013195	0.013773	0.01319	0.018913	0.011501	0.01979
	0.144167	0.013942	0.01493	0.008786	0.016542	0.011263	0.027357
	0.145	0.010129	0.016892	0.020429	0.025909	0.018844	0.021178
	0.145833	0.015575	0.014824	0.015891	0.018234	0.012758	0.013844
	0.146667	0.017362	0.019184	0.012855	0.020299	0.017403	0.013733
	0.1475	0.008732	0.012141	0.016905	0.024123	0.015071	0.0159
	0.148333	0.013974	0.013004	0.014936	0.021367	0.009655	0.016143
	0.149167	0.012691	0.020883	0.013857	0.021916	0.009803	0.024681
	0.15	0.013458	0.018376	0.015073	0.017685	0.012501	0.018892
	0.150833	0.018125	0.014962	0.015198	0.023734	0.013136	0.019125
	0.151667	0.015194	0.019886	0.011413	0.01962	0.008195	0.016805
	0.1525	0.015658	0.020498	0.012376	0.021359	0.012902	0.018432
	0.153333	0.015658	0.012235	0.013194	0.01655	0.010142	0.018751
	0.154167	0.016201	0.015338	0.010333	0.021543	0.013627	0.021427
	0.155	0.020388	0.020699	0.017642	0.01918	0.011431	0.020135
	0.155833	0.015268	0.016386	0.010021	0.027035	0.018832	0.022626
	0.156667	0.015985	0.013322	0.015603	0.020935	0.009103	0.020119
	0.1575	0.016008	0.013184	0.012286	0.02006	0.008137	0.018349
	0.158333	0.011373	0.008758	0.018639	0.021897	0.015274	0.015066
	0.159167	0.014757	0.013679	0.013362	0.025877	0.02524	0.018448
	0.16	0.014517	0.015178	0.012337	0.018945	0.005365	0.019112
	0.160833	0.016917	0.010736	0.014434	0.019502	0.01701	0.01356
	0.161667	0.015855	0.015162	0.013989	0.019855	0.017547	0.0205
	0.1625	0.013545	0.016045	0.009464	0.02015	0.009982	0.020327
	0.163333	0.013588	0.013443	0.020432	0.027428	0.016924	0.023083
	0.164167	0.010885	0.016626	0.012407	0.01896	0.01546	0.018902
	0.165	0.009928	0.015056	0.006611	0.024068	0.014035	0.0155
	0.165833	0.011349	0.009802	0.012426	0.008212	0.010886	0.017684
	0.166667	0.013226	0.012152	0.015178	0.024075	0.011423	0.017719
	0.1675	0.009027	0.005737	0.010579	0.014379	0.012412	0.014436
	0.168333	0.017287	0.010347	0.011896	0.019922	0.006377	0.015641
	0.169167	0.010629	0.016618	0.010279	0.018591	0.012089	0.019033
	0.17	0.00693	0.010885	0.010454	0.016393	0.012661	0.015727
	0.170833	0.015221	0.00961	0.016714	0.019706	0.006611	0.020605
	0.171667	0.011975	0.012984	0.013791	0.026015	0.01692	0.020116
	0.1725	0.00434	0.015798	0.012337	0.024786	0.01277	0.01745
	0.173333	0.009846	0.020353	0.020518	0.022654	0.013498	0.02189
	0.174167	0.013159	0.011293	0.009787	0.017304	0.009959	0.01739
	0.175	0.012447	0.008864	0.013541	0.019734	0.010668	0.018249
	0.175833	0.011262	0.017179	0.0171	0.024621	0.008402	0.016236
	0.176667	0.013356	0.016053	0.012528	0.025402	0.011692	0.016872
	0.1775	0.012986	0.015562	0.008388	0.020633	0.002901	0.016015
	0.178333	0.011491	0.018438	0.015595	0.020535	0.008616	0.015379
	0.179167	0.011601	0.01143	0.013245	0.018572	0.010722	0.009491
	0.18	0.008787	0.018462	0.01358	0.017783	0.012587	0.020717
	0.180833	0.012581	0.013078	0.013346	0.021178	0.009044	0.015593
	0.181667	0.012215	0.008017	0.014239	0.019196	0.012385	0.017604
	0.1825	0.01107	0.012772	0.019244	0.017245	0.0184	0.019595
	0.183333	0.011243	0.010441	0.017848	0.017744	0.010029	0.017383
	0.184167	0.008209	0.021044	0.015143	0.018866	0.003087	0.018927
	0.185	0.007426	0.015158	0.008454	0.015117	0.008328	0.014979
	0.185833	0.011715	0.010445	0.014773	0.020134	0.007082	0.014177
	0.186667	0.009555	0.016414	0.014145	0.027864	0.011384	0.014311
	0.1875	0.011695	0.015264	0.013658	0.022772	0.005178	0.018214
	0.188333	0.009322	0.015762	0.016913	0.023494	0.004267	0.016002
	0.189167	0.010948	0.017658	0.011004	0.019388	0.011606	0.018253
	0.19	0.003321	0.014079	0.013596	0.016487	0.01312	0.018147
	0.190833	0.00157	0.008578	0.010146	0.020652	0.008063	0.014867
	0.191667	0.008827	0.010963	0.012937	0.023412	0.008865	0.013467
	0.1925	0.006186	0.015405	0.015623	0.013806	0.007024	0.018198
	0.193333	0.007866	0.010704	0.016749	0.020962	0.013868	0.017271
	0.194167	0.01214	0.010673	0.009238	0.02309	0.011851	0.01792
	0.195	0.009936	0.013318	0.010111	0.012338	0.00758	0.012428
	0.195833	0.003939	0.011497	0.004112	0.020193	0.003582	0.015232
	0.196667	-0.00064	0.013796	0.013943	0.018552	0.003181	0.014803
	0.1975	0.000224	0.009586	0.013175	0.018607	0.005871	0.016175
	0.198333	0.00349	0.012184	0.019396	0.013951	0.008888	0.018246
	0.199167	0.010137	0.00937	0.006455	0.018501	0.006549	0.014561
	0.2	0.005415	0.013651	0.015747	0.024303	0.003835	0.017485
	0.200833	0.008118	0.012007	0.004366	0.018281	0.010664	0.015465
	0.201667	0.008319	0.014326	0.008552	0.017645	0.010637	0.0092
	0.2025	0.005639	0.008574	0.00909	0.015592	0.001343	0.01371
	0.203333	0.00573	0.005851	0.007067	0.019188	-0.00013	0.012809
	0.204167	0.004085	0.005482	0.001263	0.012389	0.003305	0.010514
	0.205	0.001515	0.006137	0.013802	0.017653	0.004812	0.021577
	0.205833	0.004765	0.014095	0.010512	0.019592	0.008978	0.013058
	0.206667	-0.00462	0.010018	0.00679	0.011325	0.005509	0.011322
	0.2075	0.002267	0.001601	0.006334	0.016597	0.008168	0.012962
	0.208333	0.011668	0.011893	0.001988	0.014744	7.4e-05	0.010025
	0.209167	0.000193	0.005093	0.008423	0.014952	0.001191	0.011322
	0.21	-0.00057	0.011407	0.005426	0.010964	0.003496	0.011457
	0.210833	-0.00805	0.005839	0.008037	0.012114	0.002017	0.014605
	0.211667	0.006233	0.003292	0.00391	0.013374	0.001838	0.016472
	0.2125	0.003392	0.006219	0.002736	0.007659	-0.00224	0.011441
	0.213333	0.003353	0.007326	0.002573	0.016413	0.006517	0.014103
	0.214167	0.002243	0.002857	-0.00322	0.013096	-0.00088	0.011195
	0.215	-0.00212	0.006729	0.005017	0.00738	0.002667	0.015695
	0.215833	0.001625	0.002664	0.005664	0.015859	0.011404	0.009785
	0.216667	0.000114	0.004779	0.000214	0.009904	-0.00311	0.013592
	0.2175	0.002463	0.004046	0.007227	0.006277	-0.00482	0.008164
	0.218333	0.000842	0.003877	0.006958	0.015353	0.00739	0.011779
	0.219167	-0.00235	0.000443	0.003855	0.01023	0.002359	0.011543
	0.22	0.000165	0.009331	0.004521	0.011188	0.003547	0.006409
	0.220833	-0.00541	0.002868	-0.00251	0.013571	0.000596	0.009104
	0.221667	0.003317	-0.00059	0.006767	0.016268	0.003679	0.014746
	0.2225	-0.00812	0.005242	0.005508	0.006827	-0.00309	0.011648
	0.223333	0.00039	0.006404	0.00115	0.003089	-0.00349	0.014644
	0.224167	0.004242	-0.00493	0.004069	0.004055	0.003998	0.013969
	0.225	0.004789	0.00195	0.004755	0.012165	-0.00267	0.01605
	0.225833	0.003498	0.001621	0.000183	0.005928	0.002511	0.011616
	0.226667	0.001912	0.004654	0.004599	0.008821	0.00262	0.009478
	0.2275	-0.0007	0.001052	0.001224	0.010038	-0.00416	0.009078
	0.228333	0.004758	-0.00131	0.00527	0.004475	0.001884	0.007231
	0.229167	0.004104	-0.00027	0.004709	0.004671	-0.00142	0.010907
	0.23	0.000661	0.005623	0.003305	0.01036	-0.0044	0.013621
	0.230833	0.001617	-0.0052	0.001068	0.014623	-0.00299	0.009587
	0.231667	-0.00038	0.001232	0.004529	0.008303	0.007035	0.011108
	0.2325	0.004911	0.002319	-0.0025	0.008738	0.004442	0.009273
	0.233333	-0.00056	0.005399	0.000335	0.008911	-0.00083	0.003002
	0.234167	-0.00131	0.006722	0.005172	0.008063	2.34e-05	0.01106
	0.235	-0.00115	0.003378	0.00078	0.007514	-0.00089	0.006937
	0.235833	0.001224	0.006188	0.002806	0.003953	0.001398	0.013851
	0.236667	0.003652	0.003131	0.002541	-0.00027	-0.00045	0.011067
	0.2375	-0.00421	0.006749	0.00444	0.00707	-0.00078	0.00779
	0.238333	0.002259	-0.00439	-0.00065	0.009567	0.000903	0.010319
	0.239167	0.001684	0.001373	-0.0024	-2.4e-05	-0.00246	0.0102
	0.24	-0.00251	1.57e-05	0.007725	0.003584	-0.00031	0.00607
	0.240833	0.001098	0.004575	-0.00127	0.014748	0.00218	0.007515
	0.241667	0.001074	0.000483	0.002011	0.005496	-0.0061	0.006694
	0.2425	-0.00072	0.00018	0.008868	0.009096	-0.00336	0.005722
	0.243333	-0.00176	-0.0014	0.004436	0.002877	0.001678	0.009452
	0.244167	0.001122	-0.00142	-0.0018	0.00592	-0.0012	0.008155
	0.245	0.003121	-0.00155	0.004572	0.002088	-0.00037	0.004526
	0.245833	-0.00183	0.000855	0.001236	0.008424	0.00693	0.008787
	0.246667	-0.00414	-0.00303	-0.0035	0.004671	0.00153	0.009225
	0.2475	0.000756	-0.00033	0.008127	0.016805	-0.00298	0.003714
	0.248333	-0.0027	0.005352	0.004405	0.006595	0.002165	0.008813
	0.249167	0.000697	-0.00178	0.001392	0.009641	-0.00051	0.002676
	0.25	0.003105	-0.003	-0.00445	0.005229	-0.0058	0.009014
	0.250833	0.000905	0.001954	0.003188	0.011349	-0.00133	0.009778
	0.251667	0.002999	0.004383	-0.00099	0.009512	0.002955	0.008372
	0.2525	0.000248	0.005615	0.005091	0.002391	-0.00222	-0.00074
	0.253333	0.001444	0.000286	-0.00165	0.010725	-0.00524	0.003366
	0.254167	-0.00222	0.002974	-0.00137	-0.00022	-0.00331	0.009782
	0.255	0.003561	-0.00328	-0.0021	0.003282	-0.00231	0.005115
	0.255833	0.004734	0.004391	0.004759	0.006304	0.003936	0.012176
	0.256667	0.00011	0.006062	0.00223	0.002889	-0.00162	0.007614
	0.2575	0.000146	-0.00403	0.001278	0.009598	0.000354	0.008241
	0.258333	0.000744	-0.00075	0.000978	0.010234	-0.00228	0.003034
	0.259167	-0.00115	0.007287	-0.00336	0.005912	-0.00348	0.002771
	0.26	0.000401	0.001668	0.001832	0.008181	-0.00214	0.008023
	0.260833	0.002672	-0.00284	0.002163	0.002563	0.002558	0.005997
	0.261667	0.004116	-0.00069	0.002845	0.013732	-0.00293	0.007112
	0.2625	0.002711	0.00082	0.001154	0.008675	-0.00032	0.011492
	0.263333	0.001405	-2.7e-05	0.001902	0.001343	-0.00358	0.008615
	0.264167	-0.00259	-0.00055	0.005258	0.008416	0.003274	0.008372
	0.265	0.002259	0.007244	0.000815	0.007286	-0.00192	0.006863
	0.265833	-0.00309	0.004407	-0.00717	0.005633	-0.00593	0.011639
	0.266667	0.005891	0.002998	-0.00168	0.003635	0.002258	0.005022
	0.2675	-0.00113	0.004308	0.004042	0.00347	-0.00168	0.01302
	0.268333	-6.3e-05	0.000255	-0.00447	0.006112	0.002686	0.00741
	0.269167	-0.00229	0.00146	-0.00182	0.010831	-0.00048	0.011505
	0.27	0.002003	0.000298	0.004545	0.005433	-0.0033	0.005792
	0.270833	-0.0015	0.001899	-0.0007	0.007302	0.001678	0.004258
	0.271667	0.000197	-0.00085	-0.00392	0.005932	0.00197	0.007586
	0.2725	-0.00253	0.002998	-0.0047	0.010442	-0.00467	0.00694
	0.273333	0.000142	0.000322	0.004284	0.003933	-0.00215	0.009475
	0.274167	0.000976	-0.00172	-0.00542	0.011486	-0.0019	0.00827
	0.275	-0.00312	0.00339	-0.00631	0.008986	-0.00381	0.013323
	0.275833	0.001086	0.003998	0.003855	0.000518	0.00299	0.011639
	0.276667	0.003042	0.001754	-0.00502	0.01131	-0.00423	0.006767
	0.2775	0.000791	0.004697	-0.00064	0.007655	-0.00536	0.00592
	0.278333	-0.00098	0.000283	-0.0022	0.009413	-0.00489	0.008043
	0.279167	-0.00507	0.001907	0.000261	0.003384	0.005532	0.007646
	0.28	-0.00076	-0.00244	-0.00231	0.002587	0.006222	0.009964
	0.280833	0.003569	0.001715	-0.00079	0.004287	0.002099	0.010549
	0.281667	0.000531	-0.00573	-0.0033	0.004138	0.001546	0.008679
	0.2825	-0.0012	0.001985	0.003337	0.006544	0.005482	0.009516
	0.283333	0.000165	0.008927	0.002904	0.007309	-0.00208	0.009209
	0.284167	0.005623	0.006639	0.005788	0.005417	-0.00018	0.004897
	0.285	0.002574	-0.00502	0.000674	-0.00013	0.001448	0.011728
	0.285833	-0.00117	0.002244	0.00458	0.002791	-0.00489	0.01053
	0.286667	0.002377	0.006965	-0.00375	0.010811	0.00169	0.006029
	0.2875	-0.00101	-0.0013	0.001173	0.008134	-0.00169	0.010616
	0.288333	-0.00169	-0.0035	3.9e-06	0.009304	-0.00394	0.009551
	0.289167	0.000453	0.000428	0.006509	0.001692	-0.00164	0.00725
	0.29	0.002538	0.00299	0.00085	0.002991	0.000276	0.007646
	0.290833	0.002459	0.00474	0.001731	0.011219	-0.00285	0.009532
	0.291667	0.000287	0.00208	0.00419	0.009912	-0.00439	0.007359
	0.2925	-0.0005	-0.0017	0.004389	0.00663	-0.0011	0.007077
	0.293333	-0.00728	-0.00115	0.005656	0.002175	-0.00214	0.011866
	0.294167	0.0027	0.000514	0.002284	0.004675	0.000568	0.006256
	0.295	0.001625	0.001114	0.002452	0.01063	0.005712	0.005473
	0.295833	-0.00144	0.000918	0.001501	0.005276	0.001425	0.008455
	0.296667	0.004655	0.007926	0.000858	0.007349	0.000218	0.007052
	0.2975	-0.00084	0.005501	-0.00334	0.015478	-0.00026	0.005776
	0.298333	0.005084	0.003155	-0.00216	0.011741	0.001845	0.014375
	0.299167	0.003656	-0.00495	-3.5e-05	0.01043	0.003605	0.012406
	0.3	-0.00379	0.002425	0.002148	0.009205	-0.00036	0.007598
	0.300833	0.005521	0.001781	8.58e-05	0.006728	0.001476	0.006617
	0.301667	-0.00266	0.002339	0.00297	0.005343	0.002114	0.011968
	0.3025	-0.00133	0.002445	-0.00132	0.004593	0.001086	0.009475
	0.303333	-0.00485	0.005929	0.007975	0.007415	-0.00141	0.007304
	0.304167	0.000299	0.001832	0.001146	0.00846	-0.00143	0.006502
	0.305	-0.0014	0.004587	0.00223	0.007093	-0.00204	0.009833
	0.305833	0.002739	0.000192	0.003064	0.012471	0.005326	0.011498
	0.306667	-0.00062	0.002609	-0.00417	0.004306	-0.00335	0.007368
	0.3075	0.002011	0.006796	0.003146	0.007985	0.006159	0.010351
	0.308333	0.001066	0.006847	0.002518	0.008055	-0.00486	0.010523
	0.309167	-0.00033	-0.0075	0.000674	0.008452	0.004372	0.007419
	0.31	0.003152	0.002217	0.001871	0.013021	0.000623	0.003823
	0.310833	0.000181	0.006121	0.003968	0.006748	0.004255	0.014644
	0.311667	0.00436	9.02e-05	0.000553	0.010925	0.001008	0.009174
	0.3125	0.006218	0.003092	0.004892	0.002658	0.000553	0.007605
	0.313333	-0.0006	0.000416	-0.00024	0.007156	0.001405	0.006048
	0.314167	0.003069	0.003979	0.004077	0.014132	0.003909	0.007649
	0.315	0.009598	-0.00089	0.000885	0.010383	0.000136	0.007621
	0.315833	0.002239	0.010226	0.003025	0.004793	0.001269	0.006153
	0.316667	-0.00203	0.004469	0.0081	0.006626	-0.00053	0.010792
	0.3175	0.000795	-0.00101	-0.0001	0.006662	0.000514	0.008199
	0.318333	0.002932	-0.00082	2.73e-05	0.011753	-0.00259	0.01184
	0.319167	0.001645	-0.00171	-0.00134	0.018258	-0.00122	0.010491
	0.32	0.003664	0.001605	0.006782	0.013158	0.003788	0.007921
	0.320833	-0.00366	-0.00169	0.009035	0.002968	0.000744	0.003289
	0.321667	0.007119	-0.00496	-0.0014	0.004958	0.002227	0.006217
	0.3225	-0.00445	0.003928	0.003492	0.006293	-0.0004	0.010862
	0.323333	0.0012	0.003088	0.002943	0.005798	0.003348	0.00944
	0.324167	-0.00124	0.000969	-0.00245	0.009468	2.34e-05	0.009782
	0.325	0.003664	-0.00666	0.003913	0.003152	0.001569	0.012924
	0.325833	0.003124	0.001817	0.00283	0.008609	0.005688	0.00593
	0.326667	0.008752	0.007534	0.000826	0.008236	0.0035	0.009347
	0.3275	0.005749	0.000671	-0.00216	0.014611	0.001639	0.00607
	0.328333	0.005446	0.000133	0.003504	0.009174	0.000401	0.010574
	0.329167	0.005655	0.003998	0.002709	0.002206	0.003434	0.009695
	0.33	0.005234	0.006435	0.003465	0.016366	0.004785	0.010936
	0.330833	-0.00126	0.00434	-0.00175	0.005676	0.006296	0.010277
	0.331667	0.002393	0.0058	-0.00014	0.008236	0.004524	0.01051
	0.3325	0.011231	0.000989	0.002358	0.012275	0.005844	0.002711
	0.333333	0.001979	-0.00146	-0.0009	0.004978	0.004656	0.011412
	0.334167	-0.00035	-0.00074	0.003177	0.012126	0.005848	0.006
	0.335	0.002589	-0.00025	0.002054	0.007981	0.005556	0.010491
	0.335833	-0.00075	0.005462	0.000538	0.007462	-0.0009	0.011441
	0.336667	0.012411	0.003017	0.001232	0.012978	0.004859	0.014807
	0.3375	0.006237	-0.00227	-0.00115	0.010438	0.001405	0.011904
	0.338333	0.010566	0.006557	0.002374	0.012318	0.006268	0.012774
	0.339167	0.008327	0.000726	0.00543	0.015396	0.007709	0.008263
	0.34	0.00063	0.001554	0.007117	0.012511	0.0038	0.01262
	0.340833	0.005104	0.003339	0.004038	0.008884	0.002134	0.015746
	0.341667	0.007193	0.007703	-0.00258	0.003992	0.004851	0.008768
	0.3425	0.008767	0.003072	-0.00146	0.005221	0.001919	0.010878
	0.343333	0.003963	0.003288	0.009807	0.012848	0.005408	0.014532
	0.344167	0.000527	0.001652	-0.0009	0.010281	0.005606	0.008477
	0.345	0.00425	-0.00107	-0.00041	0.009688	0.007358	0.004987
	0.345833	0.004683	0.002927	0.006201	0.009394	0.00751	0.015091
	0.346667	0.004521	0.003327	0.00138	0.014112	0.002573	0.014503
	0.3475	0.008669	0.004293	0.009214	0.01295	0.005124	0.011287
	0.348333	-0.00015	0.0041	0.001232	0.011792	0.002768	0.018559
	0.349167	0.008669	0.00638	-0.00095	0.011306	0.005217	0.011463
	0.35	0.011837	0.000902	0.001801	0.012275	0.010053	0.011827
	0.350833	0.010857	0.006215	0.00513	0.011926	0.004637	0.009302
	0.351667	0.003054	0.003143	-0.00134	0.008931	0.000506	0.010533
	0.3525	0.006784	0.004646	0.000811	0.018768	0.005832	0.010549
	0.353333	0.009307	0.006231	0.00419	0.010061	0.007755	0.009245
	0.354167	0.008669	0.007695	-0.00393	0.009296	0.006724	0.009798
	0.355	0.013478	0.004642	0.007266	0.009512	0.004185	0.011092
	0.355833	0.009877	0.011262	0.000702	0.01065	0.005564	0.010859
	0.356667	0.009539	0.00031	-0.00078	0.01582	0.007281	0.011287
	0.3575	0.010204	0.006839	0.006424	0.007824	0.005003	0.012722
	0.358333	0.004447	0.0136	0.001321	0.01131	0.003193	0.013439
	0.359167	0.009169	-0.00233	0.007878	0.019801	0.003002	0.006882
	0.36	0.006572	0.009731	0.00907	0.011679	0.015063	0.014033
	0.360833	0.010385	0.009712	0.004217	0.009802	0.008036	0.013141
	0.361667	0.009409	0.003963	0.003099	0.009453	0.005587	0.010184
	0.3625	0.003856	0.003316	0.007616	0.014077	0.004415	0.019439
	0.363333	0.007784	0.004446	0.003754	0.008683	0.007763	0.01068
	0.364167	0.004435	0.00237	0.012001	0.015231	0.006953	0.007611
	0.365	0.009763	0.004159	0.005621	0.009029	0.003469	0.010734
	0.365833	0.002633	0.009955	0.008295	0.010218	0.00561	0.013646
	0.366667	0.00972	0.007471	0.007862	0.012758	0.004384	0.01513
	0.3675	0.015209	0.006102	0.005414	0.013944	0.006229	0.012515
	0.368333	0.005915	0.009068	0.011916	0.015471	0.009796	0.012722
	0.369167	0.007882	0.008358	0.006915	0.016652	0.007744	0.012524
	0.37	0.005124	0.005011	0.005356	0.011074	0.005984	0.016964
	0.370833	0.010141	0.007538	0.008661	0.01096	0.009289	0.021916
	0.371667	0.007292	0.004611	0.008454	0.014132	0.009838	0.013924
	0.3725	0.007394	0.004544	0.003149	0.018662	0.000385	0.015599
	0.373333	0.006603	0.009849	0.008805	0.005178	0.006475	0.018774
	0.374167	0.004718	0.009661	0.007164	0.008098	0.001912	0.011642
	0.375	0.005777	0.005313	0.00658	0.004035	0.009663	0.011898
	0.375833	0.006792	0.008001	0.013572	0.015404	0.002063	0.008318
	0.376667	0.005726	0.002668	0.008638	0.013928	0.005567	0.010859
	0.3775	0.006989	0.007553	0.006166	0.014053	0.001448	0.008177
	0.378333	0.007646	0.003885	0.0113	0.011023	0.007802	0.007697
	0.379167	0.00497	0.00906	0.006517	0.016189	0.009142	0.012646
	0.38	0.001169	0.008189	0.008946	0.016978	0.002192	0.017498
	0.380833	0.003274	0.006737	0.007784	0.019577	0.010165	0.012454
	0.381667	0.008138	0.011827	0.008727	0.02059	0.006062	0.015689
	0.3825	0.000205	0.005431	0.012208	0.018552	0.006514	0.009571
	0.383333	0.008874	0.011242	0.011912	0.013645	0.008398	0.013093
	0.384167	0.005273	0.004897	0.00909	0.016621	0.00109	0.015168
	0.385	0.010267	0.012231	0.008369	0.009586	0.002165	0.015513
	0.385833	0.007807	0.003339	0.003083	0.016366	0.002461	0.015593
	0.386667	0.006812	0.016845	0.006876	0.014426	0.013868	0.014551
	0.3875	0.007386	0.006431	0.005995	0.009453	0.009912	0.015996
	0.388333	0.010019	0.005007	0.006061	0.016613	-0.00017	0.015996
	0.389167	0.000295	0.005666	0.010575	0.015388	-0.00099	0.008445
	0.39	0.005572	0.008017	0.016149	0.006999	0.005217	0.014433
	0.390833	0.007115	0.007718	0.004046	0.016389	0.007549	0.012754
	0.391667	0.009161	0.008417	0.007492	0.012687	0.001398	0.016168
	0.3925	0.009877	0.004972	0.005667	0.017767	0.009546	0.012141
	0.393333	0.009838	0.008056	-0.00012	0.013724	0.006296	0.011722
	0.394167	0.008075	0.009986	0.011323	0.018823	0.00169	0.014612
	0.395	0.005238	0.008044	0.012239	0.011816	0.008628	0.010939
	0.395833	-0.00052	0.002641	0.007246	0.012856	0.003675	0.010641
	0.396667	0.005911	-8.6e-05	0.010021	0.018544	0.00644	0.014669
	0.3975	0.009259	0.010014	0.012068	0.008149	0.009231	0.010961
	0.398333	-0.00143	0.010708	0.009951	0.009484	0.011404	0.015411
	0.399167	-0.00022	0.006949	0.003356	0.011219	0.002371	0.015094
	0.4	0.00582	0.011568	0.009382	0.01257	0.007397	0.006198
	0.400833	0.001247	0.011866	0.008037	0.016872	0.006004	0.015235
	0.401667	0.003498	0.001621	0.008283	0.012774	0.009947	0.014835
	0.4025	0.010404	0.007491	0.00748	0.012216	0.002609	0.006646
	0.403333	0.005045	0.005117	0.009994	0.014199	0.005217	0.011278
	0.404167	-0.00113	0.006486	0.0052	0.006128	0.009687	0.008938
	0.405	0.007658	0.003998	0.005578	0.008299	0.006109	0.014573
	0.405833	0.008602	0.011854	0.005157	0.012193	0.003317	0.013665
	0.406667	-0.00304	0.004775	0.003181	0.009468	-0.00138	0.015644
	0.4075	0.004053	0.003096	0.012567	0.003984	5.45e-05	0.008903
	0.408333	0.006839	0.00332	0.011499	0.013123	0.008499	0.007921
	0.409167	0.000964	0.012968	0.011998	0.01224	0.003321	0.014084
	0.41	0.005517	0.006368	0.005769	0.01306	0.006389	0.017597
	0.410833	0.007359	0.006204	0.004864	0.015318	0.009776	0.011137
	0.411667	0.002597	0.003716	0.009487	0.012593	0.003582	0.018326
	0.4125	0.00654	0.007777	0.008875	0.012008	0.004166	0.008979
	0.413333	0.003215	0.004803	0.005586	0.018588	0.001674	0.012128
	0.414167	0.001405	0.006894	0.007924	0.014199	0.006572	0.009858
	0.415	0.004628	0.006992	0.005087	0.012907	0.004329	0.00858
	0.415833	0.009499	0.005203	0.004798	0.009433	0.003878	0.009296
	0.416667	0.009444	0.002711	0.002923	0.009767	0.002402	0.008573
	0.4175	0.000799	0.00773	0.006186	0.007121	0.001635	0.009286
	0.418333	0.001979	0.006663	0.004315	0.008942	0.002391	0.016015
	0.419167	0.00593	0.007428	0.006229	0.009139	0.007802	0.01076
	0.42	0.003408	0.007192	0.008076	0.012672	0.003683	0.014401
	0.420833	0.001696	0.005183	0.009374	0.015608	0.002223	0.01051
	0.421667	0.006898	0.005152	0.004557	0.008236	-0.00055	0.006291
	0.4225	0.006064	0.003904	0.009109	0.003612	0.003119	0.010523
	0.423333	-0.00332	0.001511	0.009756	0.014301	-0.00053	0.012227
	0.424167	0.002703	0.004199	0.006712	0.008354	0.011481	0.011652
	0.425	0.004309	0.006643	0.004642	0.014752	0.005747	0.016293
	0.425833	0.001877	0.0041	0.009522	0.012087	0.007814	0.014819
	0.426667	0.001373	0.001534	0.005488	0.000864	-0.00044	0.010741
	0.4275	0.00244	0.001522	0.005098	0.01284	0.001086	0.013758
	0.428333	-0.00268	-0.00016	0.00856	0.011145	0.001464	0.010408
	0.429167	0.004824	0.002711	0.004755	0.016872	0.005583	0.00608
	0.43	0.003345	0.007738	0.006276	0.006689	0.007837	0.012882
	0.430833	0.005478	0.001727	0.005052	0.006752	8.57e-05	0.014998
	0.431667	0.002511	-0.00113	0.008423	0.0171	0.001468	0.015427
	0.4325	-0.00246	0.01063	0.009417	0.011419	0.007549	0.011786
	0.433333	0.001314	0.000102	0.00368	0.012998	0.002336	0.012339
	0.434167	0.005049	0.003543	0.003313	0.013056	0.004508	0.006962
	0.435	0.006646	-0.00111	-0.00488	0.010528	0.00635	0.008465
	0.435833	0.004683	0.004654	0.002019	0.001657	0.005692	0.007803
	0.436667	0.004643	0.003947	0.010894	0.015895	0.007393	0.006639
	0.4375	0.001204	-0.00114	0.00345	0.015635	0.005423	0.01504
	0.438333	0.000334	0.000459	0.004525	0.01363	-0.00089	0.011495
	0.439167	-0.00122	0.004764	0.008552	0.011447	0.005256	0.003698
	0.44	-0.00043	0.006788	0.008256	0.010678	0.000818	0.006473
	0.440833	0.003207	0.003516	0.007398	0.003875	0.007066	0.007311
	0.441667	0.005068	-0.00531	0.007901	0.011219	0.002145	0.010763
	0.4425	0.002306	0.004477	0.005013	0.015683	0.005034	0.013285
	0.443333	0.0063	0.004108	1.95e-05	0.010297	0.000502	0.013017
	0.444167	0.006583	0.005062	0.006798	0.006999	0.006023	0.014944
	0.445	-0.00263	0.002711	-0.00079	0.011718	0.002597	0.006729
	0.445833	0.00874	-0.00038	0.000581	0.008071	0.004972	0.01457
	0.446667	-0.00244	0.005886	0.000815	0.007623	-0.00165	0.007109
	0.4475	0.001783	0.001781	0.001598	0.011506	0.006155	0.013001
	0.448333	0.004443	0.001715	0.005519	0.00537	-0.00104	0.009839
	0.449167	0.002947	-0.00137	-0.00259	0.00886	0.000475	0.012691
	0.45	0.011219	0.001558	-0.00237	0.013429	0.003446	0.013637
	0.450833	0.007075	0.00558	0.00861	0.009496	-0.00051	0.007713
	0.451667	0.000866	0.002778	0.004256	0.001562	0.006755	0.005463
	0.4525	0.002881	0.003783	0.005628	0.009543	0.007226	0.009714
	0.453333	0.005789	0.002641	-0.00042	0.009311	0.007249	0.016418
	0.454167	0.001885	0.0031	0.008341	0.008338	0.000646	0.013336
	0.455	-0.00051	0.002978	-0.00141	0.008966	0.0076	0.010926
	0.455833	0.001775	0.000306	0.005812	0.016656	0.009632	0.01154
	0.456667	0.0097	0.001224	0.005582	0.008558	0.003305	0.00623
	0.4575	0.002223	0.000561	0.007137	0.008114	0.005513	0.00913
	0.458333	0.003715	0.00341	0.003192	0.008605	0.00058	0.00483
	0.459167	0.004702	0.002127	-0.00022	0.010772	-0.00057	0.011533
	0.46	0.003605	0.001515	0.005032	0.007039	0.002102	0.008206
	0.460833	0.009468	-0.00403	0.001165	0.006375	0.005423	0.015699
	0.461667	0.0022	0.002323	0.006127	0.008146	0.00387	0.007976
	0.4625	0.004215	0.002201	0.007246	0.015157	0.002951	0.007221
	0.463333	-0.00419	0.005466	0.007484	0.012636	0.004306	0.005102
	0.464167	0.003526	0.000957	0.000546	0.010144	0.002823	0.011447
	0.465	0.003908	0.004956	0.007983	0.001676	0.000798	0.00671
	0.465833	0.003416	0.005721	0.002124	0.01569	-0.00231	0.014567
	0.466667	0.003632	0.003645	0.00016	0.008475	0.006186	0.009436
	0.4675	0.004152	0.000738	0.008076	0.007274	0.007152	0.010456
	0.468333	0.001224	0.00011	0.000175	0.006226	0.001826	0.009737
	0.469167	0.008224	0.008177	0.002865	0.010407	-0.0017	0.011501
	0.47	0.001306	6.28e-05	0.005964	0.007568	0.00213	0.016188
	0.470833	0.004045	0.006957	0.001505	0.016487	0.005922	0.01012
	0.471667	0.011876	0.001844	0.007223	0.009205	0.010637	0.010594
	0.4725	0.006792	-0.0037	0.00488	0.013052	0.002795	0.012195
	0.473333	0.002349	0.004391	0.00246	0.014666	0.000526	0.010104
	0.474167	0.009035	-0.0019	0.004295	0.013237	0.003185	0.010721
	0.475	0.007343	0.002743	0.001906	0.011761	0.00167	0.009114
	0.475833	0.000909	-0.00054	0.001941	0.008303	0.000763	0.008695
	0.476667	0.008315	0.001954	0.003539	0.007266	0.003122	0.011716
	0.4775	0.002743	0.005956	0.00396	0.006901	0.003161	0.006006
	0.478333	0.00231	0.004253	0.010095	0.014748	0.004096	0.009635
	0.479167	0.001547	0.003171	0.001368	0.002163	0.005579	0.008743
	0.48	0.009389	-0.00018	0.000752	0.011384	0.002698	0.010104
	0.480833	0.006985	0.004046	0.0067	0.014815	0.001246	0.015782
	0.481667	0.003738	0.008801	0.004023	0.012291	-0.00048	0.009929
	0.4825	-0.00027	0.006914	0.000776	0.011058	0.011392	0.00718
	0.483333	0.006658	0.00496	0.0067	0.013543	0.000498	0.012185
	0.484167	-0.00264	0.00899	-0.00236	0.011125	0.006264	0.011511
	0.485	0.003148	0.007055	0.006568	0.013633	0.008452	0.007352
	0.485833	-0.00223	0.003445	0.004116	0.009637	0.002951	0.01216
	0.486667	0.00497	0.004199	0.006638	0.014528	0.005493	0.012949
	0.4875	0.00305	0.004159	0.007854	0.017159	0.009753	0.010018
	0.488333	-0.00116	0.001024	0.004416	0.009202	0.000487	0.012473
	0.489167	-0.00342	0.00383	0.000238	0.011204	-0.00084	0.013707
	0.49	0.000386	0.004077	0.00656	0.004609	0.000409	0.006048
	0.490833	0.001515	0.001499	0.006669	0.010725	0.00621	0.013538
	0.491667	0.005072	0.001789	0.007749	0.011781	0.003154	0.012585
	0.4925	0.004246	0.003535	0.002849	0.008554	0.002464	0.011185
	0.493333	0.00015	0.003763	0.004128	0.011761	0.002005	0.01045
	0.494167	0.004852	0.002311	-1.6e-05	0.012601	0.004197	0.009986
	0.495	0.010617	-0.00017	0.008322	0.011082	0.007101	0.005553
	0.495833	-0.00124	0.006769	0.004919	0.007568	0.003792	0.00983
	0.496667	0.002947	0.008782	0.007297	0.009284	0.002971	0.01224
	0.4975	0.001771	0.000989	0.000324	0.008208	0.001071	0.011358
	0.498333	-0.0005	0.010524	0.00541	0.013194	-0.00258	0.012537
	0.499167	0.000342	0.006879	0.003937	0.009904	0.003368	0.013423
	0.5	0.004171	-0.00252	-0.00019	0.008083	-0.00021	0.011668
	0.500833	0.007319	0.00795	0.004253	0.013088	0.003652	0.007301
	0.501667	0.006178	0.001401	0.003146	0.00981	0.012486	0.008685
	0.5025	0.004852	0.001205	0.005617	0.007533	0.005381	0.004974
	0.503333	0.000122	0.003681	0.006256	0.008032	0.007308	0.014714
	0.504167	-0.00148	-0.00708	0.000125	0.008703	0.004964	0.015746
	0.505	0.000492	0.002868	0.004697	0.01337	-0.00224	0.012694
	0.505833	0.004742	0.0027	0.003851	0.009249	0.008799	0.01169
	0.506667	0.005116	0.004477	0.007655	0.01361	0.004092	0.003615
	0.5075	-0.00358	0.004332	0.002978	0.008385	0.009239	0.011306
	0.508333	-0.00142	0.005278	0.005792	0.010344	0.001219	0.013566
	0.509167	-0.00289	0.001424	0.001481	0.003333	0.002811	0.017616
	0.51	0.004455	-0.00131	0.001606	0.012114	0.001219	0.011537
	0.510833	-0.00252	0.004159	0.004023	0.016589	0.005015	0.011262
	0.511667	0.001224	0.000851	0.00723	0.009873	0.007308	0.007474
	0.5125	-0.00338	0.011929	0.007184	0.011243	0.00503	0.012441
	0.513333	-4.3e-05	0.006784	0.00046	0.014752	0.000487	0.01161
	0.514167	0.002389	0.005458	0.006268	0.012248	-0.0006	0.012016
	0.515	-0.00163	0.004799	0.003379	0.009771	0.004119	0.007266
	0.515833	-0.00253	0.006372	-0.0004	0.017269	-0.0011	0.011354
	0.516667	-0.00097	0.005729	0.005013	0.013779	0.005641	0.010178
	0.5175	0.007477	0.005391	-0.00019	0.005166	0.003115	0.010133
	0.518333	0.00427	0.005972	0.005632	0.005201	0.001511	0.013355
	0.519167	0.000665	0.004461	0.007086	0.006261	0.011415	0.009983
	0.52	0.001861	0.004218	0.011401	0.006301	0.001643	0.010939
	0.520833	0.00763	0.006934	0.004416	0.011219	0.002145	0.007333
	0.521667	0.007992	0.005984	0.004229	0.00908	0.004306	0.007902
	0.5225	0.00606	0.003331	0.003387	0.005986	0.003605	0.01301
	0.523333	0.005395	0.007094	0.006993	0.013567	0.005143	0.013972
	0.524167	0.002825	0.005603	0.006946	0.013896	0.004995	0.010961
	0.525	-0.00329	0.006384	0.004073	0.010234	0.008429	0.010462
	0.525833	0.004584	0.006231	0.004646	0.017269	-0.00076	0.010926
	0.526667	-0.0065	0.005466	0.008988	0.011341	0.002122	0.005153
	0.5275	0.001098	-4.3e-05	0.002136	0.004966	0.001686	0.008305
	0.528333	0.003943	0.001024	-0.00218	0.006607	0.004711	0.012825
	0.529167	0.005163	0.006427	-0.00258	0.014894	0.000565	0.014615
	0.53	0.012014	0.002676	0.006061	0.012177	-0.00045	0.009692
	0.530833	0.003404	0.00401	0.005909	0.015298	0.004797	0.010165
	0.531667	0.001448	0.003119	0.005075	0.010108	0.001775	0.009989
	0.5325	-0.00052	0.001978	0.001247	0.012071	0.00867	0.008388
	0.533333	0.008449	0.001146	0.002604	0.008825	0.006144	0.008289
	0.534167	0.005336	0.009672	-0.00111	0.011239	0.008055	0.01075
	0.535	0.000472	0.006239	0.003442	0.007561	0.00357	0.010578
	0.535833	0.000732	0.007004	0.006252	0.005484	-0.00052	0.013966
	0.536667	0.007056	0.001432	0.004545	0.01434	0.005244	0.010136
	0.5375	0.001216	0.005646	0.007344	0.013335	0.00153	0.012329
	0.538333	0.000244	0.003916	0.004545	0.010446	0.006946	0.00639
	0.539167	0.006969	0.00423	0.008645	0.008377	0.006798	0.01371
	0.54	0.006709	0.005509	0.004615	0.010481	0.003897	0.011616
	0.540833	0.00216	-0.00161	0.008337	0.013367	-0.00033	0.010715
	0.541667	0.006383	-0.00128	0.002576	0.014784	0.006658	0.013387
	0.5425	0.00656	0.000671	0.0078	0.010709	0.005548	0.011821
	0.543333	0.004533	0.001232	-0.00437	0.013716	0.009496	0.017553
	0.544167	0.002042	0.007079	0.003828	0.017253	0.008752	0.013544
	0.545	0.003943	0.007102	0.004198	0.007839	0.004738	0.01238
	0.545833	-0.00147	0.004587	0.005808	0.016373	0.002028	0.010785
	0.546667	0.007162	0.000467	0.001551	0.011816	0.006031	0.013713
	0.5475	0.005576	0.004195	0.006182	0.007184	0.001187	0.005997
	0.548333	0.005206	-0.0008	0.009117	0.017139	0.006183	0.007518
	0.549167	0.007882	0.00237	0.002448	0.01288	0.002558	0.009516
	0.55	-0.00319	0.006306	0.009339	0.015612	0.002484	0.006857
	0.550833	-3.5e-05	0.001169	0.00357	0.0074	0.003897	0.003487
	0.551667	0.006399	0.001601	-0.00335	0.012672	0.005575	0.01061
	0.5525	0.008992	-0.00188	-0.00032	0.011062	0.008604	0.014334
	0.553333	0.007142	-0.00321	0.011834	0.011651	0.004018	0.014561
	0.554167	0.0051	0.00277	0.0026	0.010941	0.009838	0.009187
	0.555	0.003801	0.003441	0.000195	0.014784	0.005221	0.012601
	0.555833	0.005529	0.006733	0.003746	0.012856	0.000923	0.013467
	0.556667	0.003313	0.000208	0.005925	0.011474	0.005334	0.006422
	0.5575	0.003805	0.006365	0.000904	0.012	0.001884	0.007467
	0.558333	-0.00186	0.003347	0.007242	0.012322	0.004983	0.00928
	0.559167	0.009468	0.004403	0.005936	0.013653	0.002468	0.015695
	0.56	-0.00056	0.007381	0.002994	0.014909	0.006074	0.009203
	0.560833	0.004545	0.006137	0.001084	0.011498	0.010158	0.011795
	0.561667	-0.00352	-0.00127	0.005258	0.008189	0.007281	0.013637
	0.5625	0.004821	0.008472	0.000324	0.010878	0.005435	0.010405
	0.563333	0.005328	0.009476	0.003855	0.009017	0.005548	0.008874
	0.564167	0.00159	0.002625	0.001594	0.015416	0.007164	0.00709
	0.565	0.001554	-0.00152	0.004194	0.00855	0.001507	0.008513
	0.565833	0.008106	0.005882	0.003816	0.011608	0.007136	0.009746
	0.566667	0.005379	0.00093	0.00198	0.00926	0.008814	0.016808
	0.5675	0.002995	-0.00133	0.005005	0.012672	0.003963	0.014749
	0.568333	0.000551	0.0097	0.007796	0.006925	0.005326	0.008899
	0.569167	0.010094	0.004187	0.005523	0.010583	0.00707	0.011581
	0.57	0.004915	0.006082	0.008743	0.015318	0.009398	0.012655
	0.570833	-0.00407	0.008079	0.009811	0.009759	0.008908	0.011348
	0.571667	0.00715	0.007118	0.012068	0.019051	0.006743	0.014458
	0.5725	0.00449	0.001887	0.002249	0.010218	0.001834	0.013119
	0.573333	1.57e-05	0.004485	0.003625	0.016939	0.005252	0.016952
	0.574167	0.008008	0.007977	0.003656	0.011949	0.000779	0.013784
	0.575	0.002267	0.008071	0.009667	0.012986	0.004146	0.007573
	0.575833	0.003813	-0.00179	0.001286	0.011569	0.004824	0.012601
	0.576667	-0.00228	0.005282	0.006373	0.010242	-0.00186	0.008103
	0.5775	0.000996	0.009472	0.013927	0.0116	0.002706	0.010331
	0.578333	0.000456	0.003198	0.00601	0.018858	0.004388	0.008445
	0.579167	0.005352	0.005639	0.003956	0.016256	0.007736	0.010613
	0.58	0.005399	0.009327	0.009651	0.016311	0.01101	0.014874
	0.580833	0.00643	0.007138	0.004697	0.016794	0.004372	0.012141
	0.581667	0.003719	0.006337	0.001462	0.010725	0.00512	0.009145
	0.5825	0.003707	0.002978	0.001411	0.016597	0.004602	0.008241
	0.583333	0.000996	0.003653	0.004728	0.010395	0.007787	0.009603
	0.584167	0.006902	0.006227	0.00564	0.013245	0.010138	0.015043
	0.585	0.002082	0.008071	0.008462	0.004848	0.010858	0.01098
	0.585833	0.010007	0.007149	0.006661	0.0131	0.005318	0.013365
	0.586667	0.002841	0.00647	0.0151	0.010344	0.002118	0.018496
	0.5875	0.005068	0.007553	0.000156	0.009673	0.005143	0.009676
	0.588333	0.001491	0.003465	0.00916	0.017732	0.000175	0.011418
	0.589167	0.008228	0.007769	0.005441	0.009029	0.007619	0.01309
	0.59	0.008878	0.003983	0.00702	0.012617	0.005178	0.013208
	0.590833	0.009653	0.003755	0.007601	0.016107	0.014943	0.010795
	0.591667	0.006253	0.012615	0.005449	0.01443	0.008456	0.018981
	0.5925	0.003959	0.005933	0.005441	0.011914	0.001491	0.011575
	0.593333	0.008091	0.010944	-0.00103	0.012813	0.004244	0.011674
	0.594167	0.003467	0.00503	0.00329	0.011353	0.008534	0.007176
	0.595	0.003628	0.014907	-0.00312	0.017488	0.006482	0.012828
	0.595833	0.008618	0.002656	0.009359	0.010053	0.003442	0.010063
	0.596667	0.009082	0.00782	0.004272	0.011019	0.004088	0.011195
	0.5975	0.001822	0.012486	0.008119	0.01372	0.001468	0.015817
	0.598333	0.004207	0.009833	0.009386	0.020405	-0.00072	0.016773
	0.599167	0.004651	0.004426	0.008298	0.015655	0.005583	0.010993
	0.6	0.002896	0.004611	0.005936	0.013877	0.007794	0.009347
	0.600833	0.001078	0.003783	0.002584	0.019188	0.003718	0.014247
	0.601667	0.003931	0.007895	0.006357	0.009543	0.006451	0.008081
	0.6025	0.006646	-0.00208	0.008528	0.014332	0.005649	0.015376
	0.603333	0.00471	0.003951	0.00513	0.018729	0.005649	0.015337
	0.604167	0.007618	0.003822	0.005656	0.015443	0.009648	0.017601
	0.605	0.003915	0.008068	0.007121	0.022175	0.001643	0.009401
	0.605833	0.003679	0.007385	0.007004	0.012613	0.004715	0.011182
	0.606667	0.003978	0.007836	0.007725	0.011298	0.001152	0.011322
	0.6075	0.003534	0.004634	0.00808	0.015149	0.006953	0.005994
	0.608333	0.005265	0.010053	0.0093	0.009221	0.004434	0.010798
	0.609167	0.001708	0.00443	0.004576	0.016228	0.006899	0.013765
	0.61	0.00628	0.001522	0.008875	0.014061	0.010781	0.015408
	0.610833	0.008571	0.000899	0.001411	0.017265	0.007401	0.016594
	0.611667	0.008476	0.004277	-0.003	0.014065	0.012252	0.012531
	0.6125	0.004518	0.009186	0.002994	0.016786	0.008406	0.008461
	0.613333	0.007091	0.006423	0.007831	0.01105	0.007191	0.007813
	0.614167	0.004588	0.009182	0.008053	0.013767	-0.0015	0.011722
	0.615	0.005867	0.007918	0.002584	0.012228	0.007537	0.015644
	0.615833	0.003404	0.00837	0.00624	0.014556	0.006794	0.016367
	0.616667	0.001897	0.007722	0.00762	0.014399	0.006471	0.012905
	0.6175	0.009192	0.002664	0.003044	0.014144	0.007323	0.010498
	0.618333	0.001184	0.007149	-0.00039	0.014191	0.01504	0.013164
	0.619167	0.003616	0.006977	0.00191	0.020264	0.005961	0.011479
	0.62	0.004514	0.003214	0.00373	0.016401	0.004843	0.01106
	0.620833	0.006351	0.007958	0.009195	0.016574	0.00862	0.008308
	0.621667	0.005777	0.007585	0.005153	0.011525	0.009854	0.012508
	0.6225	0.005147	0.002229	0.006852	0.011443	0.006661	0.011757
	0.623333	0.006548	0.007573	0.005757	0.015031	0.00561	0.014561
	0.624167	0.001948	0.004826	0.010146	0.018568	0.006626	0.015961
	0.625	0.005785	0.012957	0.007106	0.013755	0.00795	0.01232
	0.625833	0.005395	0.006361	0.006934	0.015412	0.003126	0.014481
	0.626667	0.014218	0.010783	0.009846	0.012789	0.011501	0.010232
	0.6275	0.009673	0.007334	0.005445	0.011557	2.34e-05	0.010498
	0.628333	0.005682	0.007244	0.003535	0.014466	0.009301	0.010875
	0.629167	0.001023	0.002551	0.01024	0.014332	0.009103	0.015925
	0.63	0.003467	0.012148	0.007012	0.019844	0.006654	0.012304
	0.630833	0.008827	0.012399	-0.00112	0.012059	0.008554	0.013116
	0.631667	0.000327	0.00773	0.007036	0.014199	0.008573	0.005354
	0.6325	0.006875	0.008232	0.010294	0.014709	0.008838	0.011907
	0.633333	0.004041	0.004316	0.007687	0.012381	0.006848	0.008049
	0.634167	0.006871	0.010622	0.003411	0.009904	0.011162	0.010306
	0.635	0.002806	0.004104	0.005901	0.014148	0.008838	0.013867
	0.635833	0.006355	0.00713	0.009261	0.012813	0.010594	0.017083
	0.636667	0.009039	0.005144	0.007129	0.013088	0.007499	0.012444
	0.6375	0.00883	0.008464	0.009117	0.015765	0.008729	0.015408
	0.638333	0.007811	0.008742	0.009425	0.017987	0.009932	0.0173
	0.639167	0.0107	0.010061	-0.00081	0.012409	0.013845	0.005882
	0.64	0.00791	0.009488	0.010298	0.014607	0.007343	0.016009
	0.640833	0.007626	0.002174	0.007285	0.013005	0.005564	0.016456
	0.641667	0.00604	0.005105	0.008661	0.018466	0.003566	0.01667
	0.6425	0.004423	0.007597	0.005527	0.020464	0.012034	0.016437
	0.643333	0.001228	0.012851	0.0128	0.01763	0.008814	0.014209
	0.644167	0.005682	0.012513	0.007612	0.011859	0.013319	0.012758
	0.645	0.0012	0.009543	0.009639	0.013131	0.01198	0.013566
	0.645833	0.008291	0.011238	0.007768	0.015263	0.011676	0.012438
	0.646667	0.005824	0.006584	0.004112	0.016758	0.005046	0.014027
	0.6475	0.000189	0.005262	0.005574	0.014615	0.007308	0.012253
	0.648333	0.003195	0.003963	0.013775	0.017641	0.00936	0.014551
	0.649167	0.003034	0.014	-0.00244	0.010634	0.011442	0.010562
	0.65	0.008087	0.004352	0.004299	0.011239	0.009344	0.017242
	0.650833	0.005202	0.011317	0.008193	0.010226	-4.7e-05	0.015625
	0.651667	0.005407	0.010536	0.011031	0.014564	0.010454	0.009286
	0.6525	0.004238	0.006541	0.008856	0.01372	0.008394	0.012662
	0.653333	0.007831	0.007691	0.009651	0.011121	0.007841	0.015021
	0.654167	0.002865	0.007138	0.007449	0.014368	0.010302	0.016415
	0.655	0.009177	0.01021	0.008552	0.016805	0.007024	0.012221
	0.655833	0.006883	0.005478	0.005141	0.016966	0.007674	0.013883
	0.656667	0.005993	0.006985	0.001629	0.017532	0.012926	0.010993
	0.6575	0.003632	0.014695	0.014317	0.018258	0.005875	0.012812
	0.658333	0.010113	0.012352	0.009596	0.016735	0.003613	0.014982
	0.659167	0.013316	0.014295	0.008217	0.018042	0.007857	0.015814
	0.66	0.003864	0.008291	0.003722	0.013559	0.013311	0.017946
	0.660833	0.006505	0.012965	0.005215	0.018953	0.009188	0.012598
	0.661667	0.009047	0.010336	0.007394	0.022705	0.00862	0.013192
	0.6625	0.004451	0.011815	0.010392	0.0194	0.012692	0.01146
	0.663333	0.010094	0.018846	0.009312	0.017398	0.008157	0.010274
	0.664167	0.009373	0.01163	0.00833	0.014623	0.015048	0.012761
	0.665	0.00231	0.003532	0.001544	0.016845	0.004294	0.011997
	0.665833	0.007083	0.011505	0.004822	0.023938	0.012427	0.017402
	0.666667	0.00828	0.001989	0.008712	0.020688	0.009652	0.016255
	0.6675	0.016162	0.008531	0.006361	0.010603	0.012871	0.01481
	0.668333	0.007292	0.011944	0.003524	0.022839	0.014106	0.014116
	0.669167	0.004057	0.011772	0.00891	0.013524	0.008931	0.004824
	0.67	0.012411	0.008507	0.010528	0.011706	0.011454	0.01629
	0.670833	0.010739	0.01012	0.006825	0.015675	0.020019	0.014087
	0.671667	0.008594	0.009445	0.012383	0.019235	0.014549	0.012668
	0.6725	0.010129	0.013424	0.01183	0.021017	0.012969	0.018355
	0.673333	0.01162	0.009378	0.006544	0.014701	0.008538	0.020046
	0.674167	0.009574	0.01185	0.010594	0.018627	0.008873	0.008538
	0.675	0.008756	0.008405	0.003621	0.016456	0.011209	0.01076
	0.675833	0.001487	0.001644	0.005714	0.01361	0.01196	0.016284
	0.676667	0.008012	0.002743	0.011502	0.019263	0.00971	0.019928
	0.6775	0.009342	0.017383	0.013927	0.017017	0.014226	0.015251
	0.678333	0.007567	0.014197	0.007944	0.019526	0.005384	0.017348
	0.679167	0.012876	0.004501	0.004935	0.021135	0.011224	0.014717
	0.68	0.006942	0.008872	0.006813	0.012562	0.007393	0.015158
	0.680833	0.013143	0.014989	0.007492	0.019663	0.009749	0.015193
	0.681667	0.007906	0.012286	0.012216	0.019011	0.009609	0.011485
	0.6825	0.00545	0.004748	0.006299	0.024429	0.010115	0.009778
	0.683333	0.010011	0.008829	0.015872	0.015934	0.010025	0.011764
	0.684167	0.013934	0.01455	0.014757	0.016951	0.019988	0.017476
	0.685	0.004903	0.014569	0.006412	0.016071	0.010041	0.016968
	0.685833	0.018538	0.002915	0.002113	0.013221	0.009079	0.013512
	0.686667	0.009838	0.017038	0.007683	0.021646	0.011092	0.015075
	0.6875	0.008287	0.007479	0.011982	0.019608	0.012108	0.012649
	0.688333	0.008948	0.010602	0.013783	0.017245	0.006681	0.012179
	0.689167	0.014922	0.008558	0.006338	0.015129	0.005567	0.010546
	0.69	0.00569	0.010759	0.004997	0.017535	0.011419	0.023006
	0.690833	0.017944	0.009096	0.010146	0.023063	0.009227	0.014477
	0.691667	0.011294	0.00742	0.011148	0.024044	0.016582	0.012288
	0.6925	0.007437	0.010987	0.009702	0.023659	0.013311	0.015673
	0.693333	0.005155	0.01101	0.004689	0.021956	0.012673	0.015302
	0.694167	0.009696	0.014467	0.004607	0.017088	0.012396	0.012847
	0.695	0.009019	0.014134	0.021984	0.019353	0.014919	0.019327
	0.695833	0.010082	0.011623	0.009503	0.017638	0.012163	0.016868
	0.696667	0.012136	0.014715	0.011658	0.020798	0.016636	0.015002
	0.6975	0.014599	0.013224	0.006872	0.021006	0.007222	0.020596
	0.698333	0.006088	0.002637	0.0122	0.014262	0.012466	0.01659
	0.699167	0.007252	0.01526	0.012235	0.01476	0.009496	0.017249
	0.7	0.010039	0.014397	0.011148	0.018646	0.017057	0.014583
	0.700833	0.014615	0.013165	0.010392	0.018964	0.012369	0.016747
	0.701667	0.009968	0.008091	0.005434	0.020621	0.009546	0.017169
	0.7025	0.010015	0.021067	0.00375	0.019514	0.012474	0.014845
	0.703333	0.013124	0.012054	0.009055	0.013206	0.01138	0.017367
	0.704167	0.011203	0.011317	0.010173	0.019903	0.010278	0.014861
	0.705	0.005985	0.01668	0.012177	0.024064	0.011664	0.014471
	0.705833	0.013513	0.01958	0.007421	0.018379	0.014826	0.016373
	0.706667	0.00628	0.014554	0.013264	0.024358	0.019416	0.010827
	0.7075	0.009818	0.015531	0.010816	0.023263	0.013973	0.017249
	0.708333	0.008429	0.017406	0.006088	0.022847	0.008227	0.016415
	0.709167	0.005407	0.012604	0.018979	0.023879	0.017138	0.023716
	0.71	0.007233	0.014797	0.015806	0.023867	0.011914	0.020561
	0.710833	0.014076	0.01887	0.010516	0.02561	0.017625	0.01893
	0.711667	0.011538	0.017928	0.012785	0.023369	0.009426	0.017319
	0.7125	0.017622	0.013404	0.006233	0.018905	0.014288	0.012208
	0.713333	0.007461	0.008515	0.014578	0.016138	0.016239	0.017047
	0.714167	0.009488	0.014503	0.010431	0.018843	0.016916	0.012751
	0.715	0.006733	0.01568	0.006517	0.024845	0.018653	0.012825
	0.715833	0.013163	0.01291	0.014387	0.02055	0.010037	0.016766
	0.716667	0.014174	0.010763	0.011612	0.016923	0.006938	0.013483
	0.7175	0.017771	0.017705	0.009612	0.025285	0.013171	0.014704
	0.718333	0.010145	0.016123	0.009172	0.022607	0.010983	0.017003
	0.719167	0.008618	0.01692	0.016418	0.021956	0.012081	0.01684
	0.72	0.015257	0.010669	0.009261	0.018364	0.012856	0.022018
	0.720833	0.014611	0.012062	0.009035	0.018564	0.008908	0.014813
	0.721667	0.01519	0.016108	0.00688	0.023176	0.008779	0.019522
	0.7225	0.010208	0.017246	0.010661	0.022199	0.015402	0.015743
	0.723333	0.020274	0.015021	0.012376	0.02258	0.011719	0.010977
	0.724167	0.008846	0.011352	0.012836	0.026011	0.014985	0.01698
	0.725	0.007548	0.017316	0.008337	0.01759	0.012669	0.017348
	0.725833	0.011007	0.011674	0.009335	0.017115	0.013942	0.021088
	0.726667	0.013588	0.013247	0.010099	0.02192	0.016776	0.015053
	0.7275	0.012093	0.012823	0.020674	0.025312	0.018007	0.021631
	0.728333	0.014772	0.017261	0.016535	0.026874	0.01571	0.017242
	0.729167	0.016685	0.014275	0.013373	0.026038	0.013412	0.020292
	0.73	0.012687	0.011795	0.020331	0.023663	0.01643	0.019371
	0.730833	0.010444	0.016712	0.008653	0.024841	0.012295	0.015011
	0.731667	0.003341	0.018246	0.014539	0.022391	0.017536	0.016574
	0.7325	0.013257	0.016237	0.015322	0.020452	0.018116	0.018991
	0.733333	0.010357	0.016833	0.012563	0.029418	0.010695	0.019618
	0.734167	0.012522	0.013969	0.012114	0.023361	0.016512	0.019534
	0.735	0.012707	0.016131	0.016297	0.025285	0.015951	0.020992
	0.735833	0.012624	0.018434	0.017614	0.02892	0.018937	0.023431
	0.736667	0.015158	0.009221	0.014851	0.024036	0.021121	0.013883
	0.7375	0.010711	0.006682	0.01733	0.021834	0.014911	0.015874
	0.738333	0.022843	0.014671	0.014987	0.02121	0.01395	0.01838
	0.739167	0.013143	0.018415	0.017221	0.022607	0.017668	0.017863
	0.74	0.020683	0.021342	0.008392	0.023306	0.01175	0.015897
	0.740833	0.021128	0.012274	0.011857	0.031514	0.013833	0.019915
	0.741667	0.011369	0.01761	0.014968	0.027243	0.01386	0.018841
	0.7425	0.014796	0.017045	0.011074	0.023871	0.021234	0.021094
	0.743333	0.015418	0.01411	0.011627	0.025355	0.01722	0.015114
	0.744167	0.017385	0.013271	0.009978	0.025257	0.01571	0.017639
	0.745	0.018302	0.019702	0.015034	0.025936	0.01833	0.019186
	0.745833	0.013041	0.018223	0.016114	0.021857	0.022904	0.015798
	0.746667	0.018719	0.023484	0.012013	0.030203	0.020086	0.01972
	0.7475	0.019018	0.013965	0.017412	0.016943	0.020475	0.022047
	0.748333	0.016079	0.010375	0.014379	0.022588	0.015394	0.019333
	0.749167	0.016988	0.018211	0.020432	0.027298	0.018131	0.020848
	0.75	0.016665	0.020852	0.008579	0.026419	0.018999	0.020615
	0.750833	0.014824	0.018293	0.0139	0.026411	0.016959	0.019368
	0.751667	0.021356	0.019772	0.014122	0.016735	0.016434	0.023971
	0.7525	0.014115	0.014448	0.01448	0.021677	0.016255	0.022785
	0.753333	0.015095	0.017873	0.015182	0.026643	0.017995	0.019739
	0.754167	0.012057	0.022296	0.024276	0.021806	0.015094	0.021989
	0.755	0.013832	0.016947	0.017868	0.02086	0.014997	0.017032
	0.755833	0.014643	0.020024	0.011779	0.027051	0.017777	0.021257
	0.756667	0.016323	0.02155	0.014578	0.023388	0.021398	0.021791
	0.7575	0.016976	0.023877	0.01441	0.028182	0.021184	0.02142
	0.758333	0.017259	0.018929	0.022011	0.021331	0.014853	0.027014
	0.759167	0.015024	0.01493	0.009838	0.024554	0.015168	0.023444
	0.76	0.011073	0.021628	0.017774	0.026231	0.016788	0.022712
	0.760833	0.016496	0.023798	0.014878	0.02216	0.016535	0.019598
	0.761667	0.01927	0.017414	0.019325	0.022925	0.015511	0.01784
	0.7625	0.02012	0.016912	0.012602	0.020134	0.022344	0.02019
	0.763333	0.020868	0.021577	0.012785	0.024389	0.021417	0.017914
	0.764167	0.027459	0.019631	0.011697	0.023459	0.018116	0.021612
	0.765	0.019306	0.019019	0.017684	0.026215	0.024933	0.02393
	0.765833	0.008024	0.016629	0.019552	0.030474	0.023582	0.019742
	0.766667	0.01332	0.020863	0.01082	0.027856	0.02146	0.027532
	0.7675	0.016602	0.020918	0.021064	0.03016	0.023115	0.019359
	0.768333	0.015878	0.020746	0.015513	0.022411	0.018824	0.020366
	0.769167	0.019408	0.025709	0.017809	0.036892	0.016391	0.020535
	0.77	0.021549	0.020043	0.013424	0.027455	0.020409	0.020052
	0.770833	0.021986	0.021876	0.015638	0.024441	0.023531	0.024489
	0.771667	0.016539	0.020518	0.017505	0.021909	0.017353	0.023789
	0.7725	0.020073	0.014632	0.014983	0.023235	0.014413	0.021817
	0.773333	0.020191	0.018827	0.019926	0.025108	0.023095	0.021663
	0.774167	0.01918	0.019894	0.018749	0.02921	0.015203	0.023041
	0.775	0.024111	0.020028	0.018285	0.019832	0.01986	0.023623
	0.775833	0.023135	0.025705	0.021953	0.036115	0.014662	0.020759
	0.776667	0.023241	0.021644	0.019177	0.020868	0.018633	0.020372
	0.7775	0.023914	0.017964	0.023114	0.032343	0.023107	0.021411
	0.778333	0.02051	0.021118	0.018865	0.025567	0.022445	0.027942
	0.779167	0.018157	0.019859	0.016145	0.027738	0.025314	0.027123
	0.78	0.016012	0.017053	0.020542	0.029618	0.015877	0.028721
	0.780833	0.018656	0.023406	0.015124	0.027349	0.015928	0.018042
	0.781667	0.022745	0.019435	0.018636	0.027718	0.021008	0.019576
	0.7825	0.025271	0.022319	0.01505	0.036041	0.026556	0.016916
	0.783333	0.020474	0.018497	0.016406	0.033395	0.023212	0.024601
	0.784167	0.019617	0.0229	0.014137	0.02846	0.017485	0.027865
	0.785	0.020227	0.019007	0.018643	0.030203	0.019272	0.025298
	0.785833	0.022627	0.022186	0.018335	0.032017	0.020444	0.022152
	0.786667	0.020109	0.018517	0.017377	0.030262	0.018816	0.022315
	0.7875	0.02587	0.026651	0.022545	0.024884	0.023041	0.021689
	0.788333	0.02437	0.023096	0.024997	0.027707	0.016632	0.01949
	0.789167	0.023304	0.022684	0.023765	0.032025	0.020234	0.023386
	0.79	0.017287	0.016763	0.021699	0.028503	0.019735	0.027305
	0.790833	0.027188	0.017434	0.019633	0.030694	0.020592	0.027737
	0.791667	0.017267	0.025509	0.015061	0.031428	0.026459	0.025151
	0.7925	0.019758	0.017689	0.021415	0.029732	0.022332	0.027903
	0.793333	0.025397	0.026961	0.022202	0.028704	0.023302	0.025231
	0.794167	0.013812	0.023312	0.015295	0.030329	0.020467	0.022721
	0.795	0.022796	0.028845	0.017365	0.024719	0.023212	0.029367
	0.795833	0.031194	0.023367	0.015895	0.024813	0.016231	0.026653
	0.796667	0.0223	0.022731	0.024155	0.029838	0.022348	0.029265
	0.7975	0.026177	0.026733	0.021364	0.033583	0.020035	0.023265
	0.798333	0.021974	0.023116	0.022697	0.037819	0.023757	0.02641
	0.799167	0.019078	0.026486	0.020959	0.026482	0.027814	0.025643
	0.8	0.025689	0.024866	0.024946	0.029473	0.023582	0.022095
	0.800833	0.023501	0.031081	0.018901	0.025029	0.019397	0.02298
	0.801667	0.016276	0.022256	0.020592	0.028633	0.022823	0.027938
	0.8025	0.025401	0.028464	0.022132	0.032688	0.020206	0.024419
	0.803333	0.022324	0.026608	0.019435	0.030733	0.027713	0.032727
	0.804167	0.020522	0.023979	0.015923	0.026831	0.023411	0.023821
	0.805	0.019487	0.023465	0.026038	0.032983	0.025423	0.022488
	0.805833	0.030493	0.027259	0.022257	0.027412	0.023352	0.025861
	0.806667	0.025445	0.022429	0.020097	0.033933	0.02306	0.028821
	0.8075	0.023268	0.025615	0.020253	0.034702	0.026338	0.022645
	0.808333	0.020632	0.025721	0.016336	0.037187	0.022753	0.025263
	0.809167	0.025378	0.024889	0.020238	0.034392	0.029426	0.032493
	0.81	0.029372	0.027475	0.023001	0.027251	0.021059	0.028031
	0.810833	0.028597	0.029217	0.021941	0.036343	0.024084	0.026906
	0.811667	0.022619	0.023904	0.025285	0.031832	0.02598	0.025697
	0.8125	0.026358	0.025082	0.02219	0.036237	0.027849	0.021334
	0.813333	0.027211	0.025925	0.023855	0.031722	0.022013	0.028638
	0.814167	0.025358	0.02999	0.01968	0.035032	0.027682	0.030703
	0.815	0.032071	0.032713	0.022136	0.031613	0.028573	0.033075
	0.815833	0.031757	0.021181	0.015159	0.033995	0.028628	0.029479
	0.816667	0.031363	0.029225	0.026115	0.031275	0.030917	0.02696
	0.8175	0.035601	0.021346	0.020565	0.038302	0.020082	0.03188
	0.818333	0.027656	0.025411	0.021021	0.035251	0.024579	0.019346
	0.819167	0.020034	0.030708	0.026973	0.034879	0.022461	0.026583
	0.82	0.019971	0.025199	0.025784	0.029642	0.025338	0.029703
	0.820833	0.02295	0.0262	0.023761	0.031298	0.027409	0.030537
	0.821667	0.023796	0.032792	0.02695	0.032347	0.019307	0.035879
	0.8225	0.027491	0.030324	0.020725	0.03447	0.030711	0.029019
	0.823333	0.031135	0.031579	0.018172	0.035122	0.020541	0.027293
	0.824167	0.019963	0.023936	0.024962	0.034988	0.024072	0.028491
	0.825	0.030033	0.03426	0.027815	0.033956	0.029262	0.025256
	0.825833	0.02683	0.030124	0.018039	0.039519	0.025447	0.027778
	0.826667	0.031198	0.027624	0.020861	0.030969	0.025264	0.028555
	0.8275	0.026802	0.03096	0.022397	0.033501	0.019833	0.025109
	0.828333	0.026259	0.027765	0.023753	0.028735	0.028776	0.030086
	0.829167	0.025677	0.028075	0.026977	0.034667	0.035044	0.031234
	0.83	0.024441	0.026467	0.02205	0.031695	0.026981	0.028514
	0.830833	0.028534	0.027922	0.025441	0.036233	0.032174	0.025097
	0.831667	0.025244	0.033102	0.025878	0.036135	0.028589	0.024147
	0.8325	0.028746	0.03209	0.022319	0.0367	0.032124	0.029153
	0.833333	0.024575	0.033694	0.026361	0.031322	0.022281	0.028942
	0.834167	0.029529	0.025344	0.02656	0.038737	0.027257	0.032641
	0.835	0.021281	0.028236	0.020456	0.039358	0.029313	0.030208
	0.835833	0.031721	0.034613	0.02875	0.029175	0.027935	0.030038
	0.836667	0.027916	0.028228	0.016882	0.035067	0.031793	0.033539
	0.8375	0.034161	0.031164	0.023418	0.036201	0.029087	0.028172
	0.838333	0.029214	0.024124	0.025461	0.036064	0.026225	0.026014
	0.839167	0.030623	0.026773	0.028244	0.039605	0.030243	0.030358
	0.84	0.028852	0.027452	0.024779	0.040767	0.028635	0.034114
	0.840833	0.02716	0.029398	0.025745	0.033587	0.031189	0.03265
	0.841667	0.026452	0.036269	0.027885	0.033838	0.034238	0.029457
	0.8425	0.029702	0.039612	0.013919	0.031754	0.029683	0.023767
	0.843333	0.038375	0.025607	0.031046	0.032264	0.025898	0.029108
	0.844167	0.031607	0.030375	0.022261	0.040924	0.030617	0.027309
	0.845	0.025767	0.031175	0.021095	0.029249	0.026272	0.034207
	0.845833	0.031017	0.028958	0.023516	0.033834	0.025217	0.028968
	0.846667	0.033728	0.029547	0.029358	0.041132	0.029114	0.031614
	0.8475	0.022163	0.031332	0.024763	0.033316	0.025307	0.027232
	0.848333	0.031457	0.030614	0.025702	0.028821	0.031797	0.026139
	0.849167	0.034181	0.035884	0.023126	0.039032	0.02232	0.026017
	0.85	0.025956	0.036979	0.028828	0.042329	0.02517	0.027654
	0.850833	0.032902	0.030296	0.026076	0.038942	0.027257	0.025659
	0.851667	0.033555	0.03116	0.026486	0.036943	0.031649	0.030259
	0.8525	0.031123	0.032345	0.028279	0.031707	0.030045	0.028149
	0.853333	0.024382	0.02848	0.023005	0.034949	0.021639	0.030134
	0.854167	0.025582	0.027644	0.032808	0.038282	0.028195	0.030297
	0.855	0.0374	0.03493	0.028669	0.039024	0.028694	0.025602
	0.855833	0.02487	0.035221	0.031666	0.042514	0.025972	0.027155
	0.856667	0.030722	0.024395	0.02776	0.037446	0.028725	0.028805
	0.8575	0.035637	0.028558	0.024182	0.035228	0.030609	0.028009
	0.858333	0.02062	0.038058	0.030387	0.033328	0.024547	0.028795
	0.859167	0.024909	0.031477	0.026451	0.033222	0.029714	0.033031
	0.86	0.033523	0.025835	0.035182	0.039024	0.028301	0.02922
	0.860833	0.021293	0.035476	0.025691	0.038627	0.035336	0.033245
	0.861667	0.031678	0.030375	0.033973	0.033984	0.028561	0.029997
	0.8625	0.027979	0.036245	0.025355	0.03871	0.032287	0.028546
	0.863333	0.033394	0.031132	0.030208	0.03564	0.030018	0.027433
	0.864167	0.028022	0.036265	0.02603	0.032217	0.024617	0.034475
	0.865	0.024272	0.029555	0.026798	0.034733	0.027561	0.032794
	0.865833	0.027998	0.034558	0.024588	0.044147	0.028273	0.032302
	0.866667	0.027172	0.030084	0.020191	0.041846	0.028005	0.029259
	0.8675	0.027601	0.030512	0.030828	0.03626	0.023029	0.030598
	0.868333	0.025358	0.03373	0.026279	0.034674	0.028449	0.032698
	0.869167	0.031705	0.024395	0.028131	0.038105	0.035157	0.033082
	0.87	0.022273	0.030767	0.025589	0.035923	0.02357	0.033136
	0.870833	0.02875	0.03743	0.026583	0.039734	0.022749	0.027264
	0.871667	0.027333	0.033969	0.023866	0.036194	0.02512	0.037336
	0.8725	0.026346	0.029276	0.022416	0.036775	0.029877	0.034101
	0.873333	0.023497	0.026086	0.029206	0.039071	0.030582	0.027232
	0.874167	0.034578	0.034777	0.024096	0.034965	0.026961	0.028127
	0.875	0.031213	0.034597	0.030465	0.038419	0.034059	0.031934
	0.875833	0.031398	0.031874	0.029943	0.033485	0.019249	0.031122
	0.876667	0.033075	0.023873	0.023863	0.036166	0.027016	0.036003
	0.8775	0.025244	0.030924	0.0316	0.041733	0.030707	0.037279
	0.878333	0.028723	0.034966	0.026568	0.034478	0.030329	0.033996
	0.879167	0.028427	0.028358	0.023161	0.034058	0.02366	0.03195
	0.88	0.024311	0.031579	0.020885	0.036484	0.026101	0.030927
	0.880833	0.02609	0.034609	0.026365	0.031181	0.029916	0.030259
	0.881667	0.028746	0.028719	0.026922	0.032798	0.026568	0.02837
	0.8825	0.035019	0.031077	0.025928	0.036743	0.024508	0.030259
	0.883333	0.028353	0.034071	0.017295	0.034568	0.030395	0.03896
	0.884167	0.023418	0.03258	0.02037	0.035299	0.023878	0.026302
	0.885	0.026759	0.029755	0.024412	0.029783	0.027207	0.035214
	0.885833	0.023217	0.029088	0.031748	0.034886	0.028192	0.02736
	0.886667	0.026546	0.030971	0.029413	0.036358	0.025011	0.030675
	0.8875	0.029628	0.026596	0.021637	0.032319	0.024614	0.027708
	0.888333	0.027188	0.032792	0.022015	0.034651	0.024859	0.029898
	0.889167	0.029687	0.031434	0.030048	0.037391	0.028406	0.031771
	0.89	0.02084	0.031548	0.023547	0.035876	0.030563	0.030659
	0.890833	0.024268	0.030567	0.023297	0.037108	0.037722	0.029297
	0.891667	0.026928	0.030355	0.025963	0.035255	0.025447	0.029342
	0.8925	0.034523	0.032886	0.027055	0.029285	0.022795	0.031755
	0.893333	0.021895	0.034338	0.024907	0.038149	0.027187	0.027957
	0.894167	0.025881	0.032356	0.023516	0.029238	0.027027	0.028584
	0.895	0.03154	0.033275	0.026326	0.036111	0.025762	0.03117
	0.895833	0.027715	0.03648	0.021797	0.032001	0.024909	0.031797
	0.896667	0.025995	0.032066	0.027417	0.03197	0.023142	0.026446
	0.8975	0.02343	0.026435	0.022736	0.030737	0.020506	0.031659
	0.898333	0.026637	0.033655	0.024283	0.033312	0.026194	0.026765
	0.899167	0.020711	0.031921	0.028832	0.032205	0.02313	0.032519
	0.9	0.024752	0.037206	0.025324	0.028197	0.029628	0.024873
	0.900833	0.028565	0.029009	0.026455	0.035789	0.023691	0.028309
	0.901667	0.025622	0.035645	0.022264	0.030812	0.027783	0.027529
	0.9025	0.026688	0.032878	0.019988	0.033442	0.023154	0.023904
	0.903333	0.023544	0.031426	0.02005	0.031369	0.022137	0.023955
	0.904167	0.025984	0.032188	0.017829	0.036201	0.030341	0.030253
	0.905	0.025429	0.030124	0.024186	0.03805	0.022718	0.027545
	0.905833	0.026125	0.025286	0.023336	0.028319	0.025922	0.027152
	0.906667	0.021273	0.029649	0.018803	0.031958	0.026443	0.02369
	0.9075	0.021757	0.031132	0.021789	0.037116	0.021036	0.028213
	0.908333	0.025626	0.023806	0.02396	0.034133	0.021662	0.032353
	0.909167	0.024296	0.034326	0.023933	0.026713	0.023422	0.030304
	0.91	0.024465	0.032976	0.018039	0.031471	0.024882	0.023022
	0.910833	0.021077	0.026137	0.018717	0.036241	0.021639	0.026653
	0.911667	0.014277	0.028452	0.026073	0.03608	0.017905	0.02066
	0.9125	0.027778	0.028079	0.023831	0.027306	0.026155	0.026426
	0.913333	0.020884	0.028342	0.025176	0.027844	0.023804	0.026903
	0.914167	0.024122	0.026255	0.017283	0.03071	0.022266	0.027986
	0.915	0.020356	0.031603	0.021313	0.032103	0.020308	0.030189
	0.915833	0.023579	0.024034	0.018807	0.027557	0.023687	0.031825
	0.916667	0.02635	0.02868	0.018776	0.030007	0.024267	0.023169
	0.9175	0.020978	0.022433	0.019251	0.033673	0.021067	0.023016
	0.918333	0.021285	0.026149	0.025215	0.027232	0.01863	0.023182
	0.919167	0.022025	0.030889	0.019801	0.039	0.015196	0.024908
	0.92	0.018849	0.027016	0.018246	0.031349	0.018918	0.025464
	0.920833	0.028498	0.021315	0.017782	0.03217	0.020308	0.025445
	0.921667	0.01955	0.023634	0.014874	0.025712	0.016146	0.022092
	0.9225	0.017885	0.025804	0.017201	0.031675	0.023496	0.026727
	0.923333	0.022426	0.024309	0.02097	0.029261	0.015748	0.02409
	0.924167	0.017102	0.026372	0.01266	0.026242	0.016262	0.02455
	0.925	0.024146	0.020098	0.017723	0.019047	0.021219	0.023505
	0.925833	0.017468	0.024877	0.019976	0.024872	0.018182	0.027197
	0.926667	0.023261	0.021483	0.014804	0.027035	0.024812	0.017917
	0.9275	0.021549	0.023736	0.019236	0.031161	0.016239	0.029086
	0.928333	0.018247	0.030312	0.016176	0.022886	0.026035	0.024496
	0.929167	0.013261	0.025635	0.01464	0.025979	0.025965	0.023079
	0.93	0.015729	0.023018	0.015915	0.028566	0.018275	0.01878
	0.930833	0.014733	0.022539	0.01662	0.030042	0.015301	0.021737
	0.931667	0.016913	0.026251	0.016956	0.027267	0.017843	0.018831
	0.9325	0.019408	0.016312	0.017751	0.025591	0.015733	0.02111
	0.933333	0.014702	0.022919	0.020035	0.026101	0.014748	0.023661
	0.934167	0.013076	0.024218	0.012703	0.025705	0.015967	0.023824
	0.935	0.00983	0.023437	0.014508	0.030576	0.01722	0.014589
	0.935833	0.013376	0.020793	0.005137	0.017614	0.018057	0.020545
	0.936667	0.009818	0.02113	0.013791	0.024484	0.014771	0.017498
	0.9375	0.020132	0.018073	0.014948	0.024209	0.020171	0.017671
	0.938333	0.016445	0.017018	0.014173	0.028484	0.013763	0.016469
	0.939167	0.018188	0.024465	0.017006	0.020601	0.017866	0.01667
	0.94	0.009311	0.024097	0.010867	0.019667	0.014954	0.021229
	0.940833	0.009976	0.025219	0.017088	0.023691	0.019548	0.023796
	0.941667	0.013777	0.017293	0.008532	0.021806	0.012291	0.018809
	0.9425	0.011262	0.018203	0.008556	0.017469	0.012938	0.022418
	0.943333	0.009728	0.02279	0.014336	0.023585	0.01729	0.019029
	0.944167	0.013871	0.019247	0.007203	0.024217	0.015044	0.013275
	0.945	0.014143	0.019325	0.010809	0.02289	0.016192	0.019154
	0.945833	0.011518	0.017646	0.010637	0.019541	0.016138	0.021772
	0.946667	0.016579	0.018607	0.007332	0.026007	0.015803	0.019151
	0.9475	0.010432	0.02013	0.010224	0.026077	0.016251	0.012115
	0.948333	0.013104	0.013859	0.010236	0.019259	0.014491	0.016216
	0.949167	0.011164	0.02319	0.004065	0.018768	0.005423	0.013439
	0.95	0.009236	0.020498	0.012387	0.018968	0.011914	0.013272
	0.950833	0.015819	0.022927	0.011549	0.021543	0.015616	0.017783
	0.951667	0.013635	0.012258	0.006147	0.016813	0.008281	0.013998
	0.9525	0.004919	0.02093	0.008279	0.020853	0.014012	0.016792
	0.953333	0.015363	0.013541	0.007004	0.01785	0.009768	0.017
	0.954167	0.012439	0.014671	0.006942	0.022254	0.014577	0.015993
	0.955	0.011192	0.02135	0.006794	0.01432	0.006471	0.01573
	0.955833	0.013289	0.014773	0.008447	0.012401	0.011423	0.012457
	0.956667	0.008681	0.018266	0.010146	0.014387	0.013	0.019483
	0.9575	0.005749	0.01145	0.006829	0.01801	0.008534	0.015468
	0.958333	0.010735	0.010202	0.008185	0.009103	0.010267	0.011517
	0.959167	0.011443	0.020341	0.011312	0.017975	0.009784	0.016296
	0.96	0.006595	0.012364	0.012227	0.017893	0.010796	0.016606
	0.960833	0.007548	0.009908	-0.00044	0.015051	0.005649	0.012758
	0.961667	0.011329	0.019843	0.001664	0.020185	0.009231	0.00989
	0.9625	0.008897	0.011999	0.006314	0.012032	0.006233	0.012409
	0.963333	0.011825	0.019984	0.01015	0.017539	0.011073	0.013004
	0.964167	0.007008	0.01103	0.009234	0.015306	0.01196	0.01777
	0.965	0.003117	0.014522	0.009316	0.016856	0.008748	0.012876
	0.965833	0.004671	0.017316	0.005246	0.010144	0.007643	0.019119
	0.966667	0.004903	0.014632	0.008669	0.014835	0.007689	0.017316
	0.9675	0.004647	0.012792	0.007609	0.016016	0.005159	0.012831
	0.968333	0.006879	0.017854	0.01031	0.01867	0.011953	0.013554
	0.969167	0.006883	0.017744	0.006548	0.013264	0.00714	0.009293
	0.97	0.003455	0.011662	-0.00446	0.011851	0.007039	0.012505
	0.970833	0.009704	0.008001	-0.00175	0.016491	0.004014	0.01372
	0.971667	0.004281	0.016622	0.000183	0.015157	0.008923	0.011764
	0.9725	0.004943	0.014326	0.005243	0.014693	0.008737	0.016632
	0.973333	0.004203	0.009837	0.004136	0.012687	0.007366	0.013605
	0.974167	0.000925	0.015091	0.000172	0.011467	0.011641	0.011546
	0.975	-0.00455	0.012443	-0.00051	0.01573	0.008608	0.010152
	0.975833	0.000921	0.009174	0.004845	0.008817	0.005867	0.010012
	0.976667	0.006151	0.01074	-0.00162	0.004173	0.00042	0.013659
	0.9775	0.002164	0.013369	-0.00076	0.013308	0.003438	0.011316
	0.978333	0.003144	0.012611	-0.00193	0.013425	0.008269	0.012329
	0.979167	-0.00092	0.008017	0.000698	0.014956	0.008569	0.008957
	0.98	0.001861	0.017822	0.00426	0.00771	0.001332	0.007797
	0.980833	0.001606	0.009857	0.003648	0.014803	-0.00336	0.004478
	0.981667	0.008421	0.004226	-0.00127	0.010929	0.002632	0.00562
	0.9825	-0.00368	0.012494	-0.00518	0.006893	0.006093	0.014439
	0.983333	-0.0039	0.004246	-0.00119	0.005928	0.002289	0.010651
	0.984167	0.001676	0.009625	0.001727	0.010175	0.002102	0.009216
	0.985	0.00074	0.008625	0.002397	0.00508	0.003344	0.01246
	0.985833	0.000649	0.006153	0.004272	0.007396	0.00218	0.005054
	0.986667	0.000834	0.011995	0.003212	0.00484	-0.00273	0.010817
	0.9875	0.000323	0.009496	-0.00367	0.005327	0.006599	0.007135
	0.988333	0.005706	0.008068	-0.00466	0.006501	0.003196	0.009782
	0.989167	-0.00466	0.000655	0.00313	0.009892	-0.00078	0.009056
	0.99	-0.00804	0.008432	-0.00124	0.015455	-0.00583	0.009245
	0.990833	-0.00017	0.004897	-0.00437	0.008303	0.001219	0.001729
	0.991667	-0.004	0.009045	0.001485	0.008016	0.003769	0.009468
	0.9925	0.003593	0.006149	-0.0058	0.005229	0.000533	0.004277
	0.993333	4.72e-05	0.002825	-0.00314	0.008346	0.003239	0.001736
	0.994167	0.002507	0.005564	0.000246	0.010061	0.001347	0.008816
	0.995	-0.00528	0.001209	0.001064	0.011514	-0.00106	0.004683
	0.995833	-0.00064	0.003477	-0.00707	0.005527	-0.00436	0.009497
	0.996667	-0.0109	0.008829	0.005094	0.003341	-0.00545	0.006873
	0.9975	-0.00606	0.00939	0.001516	0.013398	-0.00132	0.008266
	0.998333	0.000952	0.002205	-0.00172	0.012483	0.001499	0.00593
	0.999167	-0.0036	0.00379	-0.0034	0.006528	-0.00454	0.006969
	1	-0.00759	0.003877	-0.00866	0.003458	-0.00136	0.000726
	1.00083	-0.00657	0.001546	-0.01022	-0.00153	0.002959	0.007765
	1.00167	-0.00726	-0.00254	-0.0037	0.004656	-0.00221	0.008714
	1.0025	-0.00693	0.001856	-0.00232	0.004079	-0.00147	0.002017
	1.00333	-0.00824	0.001974	-0.00683	0.006002	-0.00747	0.002803
	1.00417	-0.00039	0.008633	-0.00583	-0.00187	-0.00522	0.006802
	1.005	-0.00342	0.002417	-0.00706	0.002858	-0.00511	0.004514
	1.00583	-0.00303	0.003441	-0.00688	3.93e-06	-0.00337	0.003548
	1.00667	-0.00758	0.002468	-0.00701	0.009535	-0.00549	0.007096
	1.0075	-0.00698	-0.00059	-0.00376	-0.00075	-0.00639	0.005968
	1.00833	-0.00719	0.001158	-0.00374	0.006952	0.002753	0.010734
	1.00917	-0.00389	0.001613	-0.00678	0.004754	-0.00223	0.006486
	1.01	-0.00325	0.001679	-0.00538	0.00822	-0.00738	0.004913
	1.01083	-0.00355	0.002535	-0.00702	-0.00476	-0.00722	-0.00257
	1.01167	-0.0092	0.006592	-0.00897	0.000958	-0.00548	0.002586
	1.0125	-0.01104	-0.00222	-0.00392	0.00201	-0.00627	0.004044
	1.01333	-0.01043	-0.00229	-0.00561	0.001653	-0.00283	0.004478
	1.01417	-0.00892	-0.00308	-0.01202	-0.00101	-0.00255	0.007464
	1.015	-0.00597	0.007687	-0.01141	-0.00051	-0.00556	0.003858
	1.01583	-0.00771	-0.00098	-0.00902	-0.00011	-0.00604	0.000956
	1.01667	-0.01052	0.006525	-0.00681	0.003376	-0.00506	-0.00199
	1.0175	-0.01024	0.001063	-0.01355	-0.00245	-0.00522	-0.00083
	1.01833	-0.0056	-0.00325	-0.00925	0.002936	-0.00307	0.001365
	1.01917	-0.00504	0.000141	-0.00674	0.003172	-0.00742	0.004399
	1.02	-0.01297	-0.0089	-0.00921	0.005602	-0.01092	0.001899
	1.02083	-0.00792	-0.00314	-0.00806	0.003737	-0.00761	-0.00124
	1.02167	-0.00665	-0.00124	-0.01338	0.003741	-0.008	-0.00416
	1.0225	-0.01381	-0.00065	-0.0068	0.000506	-0.01136	0.002241
	1.02333	-0.01092	-0.00313	-0.00794	0.000522	-0.00635	-0.00347
	1.02417	-0.01366	0.003229	-0.01468	-0.00826	-0.00892	0.003893
	1.025	-0.00895	-0.00379	-0.00881	0.001166	-0.01283	-0.00296
	1.02583	-0.00735	0.000267	-0.01087	0.000224	-0.00723	0.001595
	1.02667	-0.01388	-0.00191	-0.0158	-0.00267	-0.00354	-0.00032
	1.0275	-0.0145	-0.00402	-0.00937	-0.00544	-0.00375	0.007653
	1.02833	-0.01462	0.003296	-0.01682	-0.00036	-0.01417	0.001557
	1.02917	-0.01211	0.001059	-0.01063	-0.00158	-0.00915	-0.00564
	1.03	-0.00943	0.000753	-0.01058	-0.00504	-0.01112	-0.00352
	1.03083	-0.0104	-0.00919	-0.011	0.000946	-0.00877	-0.0032
	1.03167	-0.01714	-0.00481	-0.01098	-0.00279	-0.01287	-0.00458
	1.0325	-0.01657	-0.00733	-0.01605	-0.0045	-0.0109	-0.00158
	1.03333	-0.01885	-0.01034	-0.01535	-0.00369	-0.00844	-0.00369
	1.03417	-0.01536	-0.00016	-0.01245	-0.00119	-0.01142	-0.00084
	1.035	-0.01107	-0.00406	-0.00536	-0.00919	-0.01323	-0.00488
	1.03583	-0.01484	-0.0048	-0.01391	-0.00409	-0.00941	-0.00368
	1.03667	-0.01753	-0.00842	-0.01608	-0.01493	-0.01285	-0.00812
	1.0375	-0.01816	-0.00733	-0.01781	-0.00823	-0.01322	-0.00363
	1.03833	-0.01741	-0.00323	-0.01632	-0.00778	-0.01175	-0.00403
	1.03917	-0.0162	-0.00834	-0.01858	-0.01277	-0.00682	0.001749
	1.04	-0.01901	-0.00622	-0.01239	-0.00513	-0.01439	-0.00495
	1.04083	-0.01386	-0.00304	-0.01707	-0.00276	-0.01192	-0.00431
	1.04167	-0.01904	-0.00401	-0.01816	-0.00479	-0.0135	-0.00901
	1.0425	-0.01838	-0.00484	-0.01776	-0.00877	-0.01066	-0.01126
	1.04333	-0.0153	-0.0097	-0.01456	-0.01148	-0.01263	-0.00658
	1.04417	-0.01868	-0.00747	-0.0164	-0.00601	-0.01881	-0.00423
	1.045	-0.01789	-0.00644	-0.01423	-0.01077	-0.01152	-0.00379
	1.04583	-0.02021	-0.00948	-0.01519	-0.00764	-0.01862	-0.00408
	1.04667	-0.01575	-0.00972	-0.01672	0.001229	-0.0192	-0.00365
	1.0475	-0.02571	-0.00716	-0.02732	-0.00326	-0.01254	-0.00836
	1.04833	-0.02466	-0.01086	-0.01619	-0.01572	-0.01682	-0.00662
	1.04917	-0.02259	-0.00811	-0.02028	-0.01299	-0.01418	-0.00779
	1.05	-0.01915	-0.01299	-0.02331	-0.00944	-0.01548	-0.00482
	1.05083	-0.02715	-0.01085	-0.01884	-0.01279	-0.01338	-0.00565
	1.05167	-0.02857	-0.01572	-0.02146	-0.01032	-0.01323	-0.00604
	1.0525	-0.02043	-0.00792	-0.02231	-0.01009	-0.02002	-0.00954
	1.05333	-0.01757	-0.01291	-0.01761	-0.01584	-0.02347	-0.00435
	1.05417	-0.01932	-0.01009	-0.0189	-0.01723	-0.0164	-0.00536
	1.055	-0.0242	-0.01102	-0.02407	-0.00715	-0.01924	-0.0095
	1.05583	-0.02235	-0.01744	-0.02099	-0.01407	-0.01237	-0.00303
	1.05667	-0.0245	-0.01285	-0.01669	-0.0154	-0.02124	-0.01021
	1.0575	-0.02356	-0.02027	-0.02202	-0.01534	-0.02246	-0.00659
	1.05833	-0.02454	-0.01615	-0.02692	-0.00446	-0.02095	-0.00636
	1.05917	-0.02359	-0.01329	-0.0271	-0.01206	-0.01853	-0.00791
	1.06	-0.02526	-0.01768	-0.02052	-0.02068	-0.02822	-0.01341
	1.06083	-0.03078	-0.01513	-0.03023	-0.02129	-0.01854	-0.01298
	1.06167	-0.02644	-0.01377	-0.02388	-0.01244	-0.01801	-0.0103
	1.0625	-0.02936	-0.01888	-0.02651	-0.01663	-0.01996	-0.00707
	1.06333	-0.02577	-0.01319	-0.02635	-0.01601	-0.0156	-0.0084
	1.06417	-0.02668	-0.01291	-0.02171	-0.02441	-0.0189	-0.01009
	1.065	-0.03185	-0.00972	-0.02205	-0.01186	-0.02127	-0.01545
	1.06583	-0.02689	-0.02306	-0.02769	-0.01646	-0.02532	-0.00772
	1.06667	-0.02743	-0.00965	-0.02539	-0.02247	-0.02741	-0.01707
	1.0675	-0.02911	-0.02308	-0.02596	-0.021	-0.02422	-0.01925
	1.06833	-0.03381	-0.0161	-0.02152	-0.01608	-0.01796	-0.01424
	1.06917	-0.02545	-0.01617	-0.02972	-0.01688	-0.02998	-0.01656
	1.07	-0.02903	-0.02	-0.02744	-0.02059	-0.02829	-0.01481
	1.07083	-0.03967	-0.02255	-0.03029	-0.01922	-0.03186	-0.01541
	1.07167	-0.03656	-0.02015	-0.02755	-0.02229	-0.02671	-0.01498
	1.0725	-0.03022	-0.01544	-0.03004	-0.02544	-0.03027	-0.01793
	1.07333	-0.03544	-0.01767	-0.02522	-0.01956	-0.02899	-0.01263
	1.07417	-0.03379	-0.02066	-0.02881	-0.02464	-0.02518	-0.01502
	1.075	-0.03126	-0.01964	-0.02787	-0.01909	-0.02466	-0.0145
	1.07583	-0.03642	-0.01848	-0.02788	-0.02244	-0.03128	-0.01541
	1.07667	-0.03398	-0.02428	-0.02844	-0.02286	-0.0269	-0.01921
	1.0775	-0.03711	-0.01869	-0.02926	-0.01991	-0.02559	-0.01692
	1.07833	-0.03528	-0.02126	-0.02558	-0.02877	-0.03136	-0.01662
	1.07917	-0.03813	-0.02289	-0.03027	-0.02538	-0.02287	-0.01643
	1.08	-0.03774	-0.02399	-0.03309	-0.02878	-0.02946	-0.01826
	1.08083	-0.03821	-0.02101	-0.03647	-0.0238	-0.03103	-0.01471
	1.08167	-0.03644	-0.02413	-0.03762	-0.02652	-0.03079	-0.01733
	1.0825	-0.03912	-0.02926	-0.0346	-0.02551	-0.03541	-0.01811
	1.08333	-0.03492	-0.02572	-0.02807	-0.02646	-0.03515	-0.01979
	1.08417	-0.04254	-0.0263	-0.03683	-0.02302	-0.04003	-0.02414
	1.085	-0.03943	-0.0274	-0.03534	-0.02472	-0.03487	-0.02222
	1.08583	-0.04203	-0.02615	-0.03713	-0.0279	-0.03287	-0.02317
	1.08667	-0.04445	-0.02273	-0.0277	-0.02846	-0.03885	-0.02213
	1.0875	-0.04479	-0.02102	-0.04207	-0.02821	-0.03885	-0.0228
	1.08833	-0.05471	-0.03302	-0.03607	-0.03873	-0.03724	-0.0209
	1.08917	-0.04408	-0.03131	-0.03304	-0.03122	-0.04081	-0.02323
	1.09	-0.04829	-0.03245	-0.03813	-0.03204	-0.03937	-0.01971
	1.09083	-0.04691	-0.02919	-0.0364	-0.03304	-0.03507	-0.02861
	1.09167	-0.0439	-0.03189	-0.03866	-0.03566	-0.03988	-0.02405
	1.0925	-0.04619	-0.03095	-0.03562	-0.02901	-0.03899	-0.03016
	1.09333	-0.04583	-0.03736	-0.0429	-0.03042	-0.03595	-0.02501
	1.09417	-0.05055	-0.03259	-0.03634	-0.03001	-0.04127	-0.02215
	1.095	-0.05277	-0.03311	-0.03494	-0.0295	-0.03798	-0.02378
	1.09583	-0.04979	-0.0372	-0.04401	-0.02619	-0.03617	-0.02526
	1.09667	-0.04991	-0.03413	-0.04316	-0.03486	-0.04212	-0.02396
	1.0975	-0.04967	-0.0293	-0.04718	-0.03758	-0.04353	-0.02822
	1.09833	-0.05047	-0.02998	-0.03801	-0.02967	-0.04582	-0.03284
	1.09917	-0.04937	-0.03982	-0.04514	-0.03783	-0.04633	-0.03033
	1.1	-0.05554	-0.03697	-0.04247	-0.04007	-0.04495	-0.02818
	1.10083	-0.05537	-0.03621	-0.04379	-0.0382	-0.0416	-0.02704
	1.10167	-0.06515	-0.03596	-0.04341	-0.03912	-0.04986	-0.02276
	1.1025	-0.05281	-0.02784	-0.04473	-0.05008	-0.04539	-0.03187
	1.10333	-0.05985	-0.04123	-0.04966	-0.04138	-0.04667	-0.02763
	1.10417	-0.06494	-0.04149	-0.05441	-0.04549	-0.04062	-0.02991
	1.105	-0.05759	-0.03969	-0.04848	-0.04293	-0.04887	-0.03667
	1.10583	-0.05889	-0.03743	-0.04903	-0.04311	-0.04563	-0.03224
	1.10667	-0.06063	-0.04457	-0.0444	-0.048	-0.04809	-0.03251
	1.1075	-0.05672	-0.0375	-0.0503	-0.04272	-0.04717	-0.0354
	1.10833	-0.06142	-0.03767	-0.05149	-0.04808	-0.0558	-0.03519
	1.10917	-0.06165	-0.03927	-0.05358	-0.04822	-0.05554	-0.04047
	1.11	-0.06935	-0.04918	-0.05549	-0.04627	-0.04966	-0.0358
	1.11083	-0.0623	-0.04523	-0.05383	-0.04591	-0.05666	-0.03296
	1.11167	-0.0582	-0.04949	-0.05031	-0.04382	-0.05236	-0.03747
	1.1125	-0.06335	-0.05243	-0.04956	-0.04758	-0.05198	-0.03498
	1.11333	-0.06708	-0.04423	-0.0569	-0.05237	-0.05645	-0.03318
	1.11417	-0.07076	-0.04686	-0.0591	-0.04667	-0.05786	-0.03687
	1.115	-0.05989	-0.05273	-0.06016	-0.0472	-0.06169	-0.0388
	1.11583	-0.06526	-0.04565	-0.05866	-0.05304	-0.06375	-0.0397
	1.11667	-0.06882	-0.04952	-0.06484	-0.05478	-0.05998	-0.0433
	1.1175	-0.06687	-0.05292	-0.0661	-0.04805	-0.05675	-0.04366
	1.11833	-0.06805	-0.05003	-0.06458	-0.04995	-0.06678	-0.04316
	1.11917	-0.06997	-0.0559	-0.06004	-0.04921	-0.06128	-0.03737
	1.12	-0.06997	-0.06155	-0.06109	-0.05323	-0.06046	-0.04382
	1.12083	-0.07078	-0.05692	-0.06312	-0.05681	-0.06378	-0.04338
	1.12167	-0.07152	-0.05355	-0.06422	-0.05672	-0.06651	-0.04191
	1.1225	-0.07351	-0.05461	-0.06095	-0.0533	-0.06199	-0.04425
	1.12333	-0.07634	-0.05204	-0.06535	-0.05667	-0.06438	-0.04881
	1.12417	-0.07316	-0.0618	-0.06309	-0.058	-0.06494	-0.0503
	1.125	-0.0743	-0.05231	-0.06387	-0.05857	-0.06602	-0.04065
	1.12583	-0.0823	-0.06053	-0.06778	-0.06031	-0.06502	-0.0445
	1.12667	-0.07304	-0.06226	-0.06156	-0.06109	-0.06881	-0.045
	1.1275	-0.07559	-0.05542	-0.06743	-0.06516	-0.06907	-0.05151
	1.12833	-0.07629	-0.05657	-0.06837	-0.05809	-0.07379	-0.04933
	1.12917	-0.08097	-0.06227	-0.06862	-0.05584	-0.07397	-0.04975
	1.13	-0.08158	-0.06327	-0.06415	-0.06249	-0.07541	-0.05137
	1.13083	-0.08003	-0.0611	-0.07043	-0.05714	-0.07026	-0.05035
	1.13167	-0.07887	-0.06518	-0.06994	-0.06397	-0.07335	-0.04878
	1.1325	-0.08024	-0.05836	-0.07186	-0.06744	-0.07685	-0.05098
	1.13333	-0.08617	-0.0664	-0.06976	-0.0677	-0.06948	-0.0492
	1.13417	-0.0794	-0.07209	-0.06617	-0.06321	-0.07951	-0.05344
	1.135	-0.07546	-0.06637	-0.06902	-0.06833	-0.07458	-0.05186
	1.13583	-0.08216	-0.06636	-0.07653	-0.06642	-0.07127	-0.05619
	1.13667	-0.08276	-0.075	-0.07384	-0.06751	-0.07679	-0.05287
	1.1375	-0.0831	-0.07011	-0.07239	-0.06236	-0.08234	-0.05779
	1.13833	-0.08689	-0.07291	-0.0733	-0.07032	-0.07933	-0.05283
	1.13917	-0.08667	-0.07873	-0.07706	-0.06973	-0.08004	-0.05441
	1.14	-0.08501	-0.06827	-0.08267	-0.06554	-0.07965	-0.05143
	1.14083	-0.08455	-0.07372	-0.07784	-0.07506	-0.08107	-0.05579
	1.14167	-0.08365	-0.07341	-0.0831	-0.06988	-0.08477	-0.05978
	1.1425	-0.08809	-0.07019	-0.07696	-0.06981	-0.07927	-0.05806
	1.14333	-0.08999	-0.07647	-0.07671	-0.07366	-0.08082	-0.05829
	1.14417	-0.09057	-0.0788	-0.08238	-0.07403	-0.07767	-0.05684
	1.145	-0.08876	-0.06578	-0.07489	-0.0694	-0.08334	-0.0569
	1.14583	-0.08937	-0.07802	-0.07913	-0.07301	-0.08175	-0.06132
	1.14667	-0.0896	-0.07242	-0.08002	-0.06947	-0.0812	-0.06238
	1.1475	-0.08742	-0.07665	-0.08584	-0.07145	-0.08504	-0.06184
	1.14833	-0.08544	-0.07691	-0.08849	-0.07296	-0.08404	-0.0624
	1.14917	-0.08916	-0.07537	-0.08405	-0.07663	-0.08109	-0.0562
	1.15	-0.09052	-0.07637	-0.08368	-0.07245	-0.08643	-0.05982
	1.15083	-0.09314	-0.07962	-0.08878	-0.07339	-0.08739	-0.0589
	1.15167	-0.08479	-0.08172	-0.08356	-0.0803	-0.08285	-0.0638
	1.1525	-0.08824	-0.07546	-0.08297	-0.07947	-0.08507	-0.06246
	1.15333	-0.08926	-0.08425	-0.08375	-0.07485	-0.08387	-0.0594
	1.15417	-0.08948	-0.07602	-0.08668	-0.08079	-0.0888	-0.06219
	1.155	-0.08473	-0.08316	-0.08976	-0.07046	-0.09067	-0.06802
	1.15583	-0.08695	-0.0821	-0.09489	-0.07826	-0.08368	-0.06238
	1.15667	-0.08572	-0.07907	-0.0861	-0.07998	-0.08685	-0.06587
	1.1575	-0.09271	-0.08699	-0.09373	-0.07537	-0.09045	-0.06253
	1.15833	-0.08928	-0.08283	-0.07887	-0.08091	-0.09141	-0.06528
	1.15917	-0.08506	-0.07892	-0.0897	-0.08476	-0.08798	-0.06355
	1.16	-0.08879	-0.08498	-0.08717	-0.08549	-0.08979	-0.06346
	1.16083	-0.09032	-0.0846	-0.08564	-0.07593	-0.08858	-0.06473
	1.16167	-0.09034	-0.08534	-0.08857	-0.0809	-0.08795	-0.06627
	1.1625	-0.08918	-0.08388	-0.08772	-0.08142	-0.08861	-0.06732
	1.16333	-0.08959	-0.08018	-0.08602	-0.08387	-0.08938	-0.06789
	1.16417	-0.09135	-0.0842	-0.08979	-0.07955	-0.08621	-0.06118
	1.165	-0.08957	-0.08885	-0.08666	-0.08213	-0.09029	-0.06734
	1.16583	-0.09664	-0.08345	-0.09556	-0.08318	-0.09045	-0.06402
	1.16667	-0.08718	-0.08957	-0.09683	-0.08187	-0.08878	-0.0706
	1.1675	-0.09155	-0.08772	-0.09286	-0.08175	-0.094	-0.07378
	1.16833	-0.08552	-0.08704	-0.09433	-0.08014	-0.09129	-0.06156
	1.16917	-0.08975	-0.08458	-0.08476	-0.08641	-0.08804	-0.06578
	1.17	-0.08705	-0.08738	-0.09111	-0.08346	-0.09398	-0.06687
	1.17083	-0.09102	-0.08134	-0.0847	-0.08796	-0.0921	-0.06801
	1.17167	-0.09099	-0.08438	-0.09019	-0.08287	-0.08973	-0.06692
	1.1725	-0.08775	-0.08614	-0.08546	-0.0879	-0.09109	-0.0706
	1.17333	-0.08716	-0.0834	-0.08973	-0.07987	-0.09509	-0.0622
	1.17417	-0.09116	-0.08567	-0.0919	-0.08088	-0.0899	-0.06939
	1.175	-0.09427	-0.08214	-0.09827	-0.08153	-0.09393	-0.06665
	1.17583	-0.09237	-0.09096	-0.08885	-0.0896	-0.09083	-0.06373
	1.17667	-0.09399	-0.09028	-0.09686	-0.07568	-0.09053	-0.06612
	1.1775	-0.09558	-0.08786	-0.092	-0.08318	-0.08506	-0.06536
	1.17833	-0.08999	-0.08952	-0.0899	-0.08488	-0.09459	-0.07036
	1.17917	-0.09442	-0.08729	-0.09275	-0.0835	-0.08913	-0.06694
	1.18	-0.10031	-0.08894	-0.08959	-0.08337	-0.0929	-0.0647
	1.18083	-0.09659	-0.08809	-0.09068	-0.07904	-0.0886	-0.06415
	1.18167	-0.0921	-0.08613	-0.09434	-0.08758	-0.09016	-0.06439
	1.1825	-0.09283	-0.09492	-0.08781	-0.08482	-0.0952	-0.06184
	1.18333	-0.08749	-0.09251	-0.09352	-0.09136	-0.09143	-0.06864
	1.18417	-0.09133	-0.08103	-0.09168	-0.08767	-0.08832	-0.0669
	1.185	-0.09	-0.0876	-0.09663	-0.08668	-0.09272	-0.06629
	1.18583	-0.08803	-0.09248	-0.09561	-0.0873	-0.0931	-0.06519
	1.18667	-0.09107	-0.08729	-0.08548	-0.07709	-0.09578	-0.06869
	1.1875	-0.09028	-0.08675	-0.0954	-0.08184	-0.0875	-0.07116
	1.18833	-0.08894	-0.08951	-0.09333	-0.07777	-0.0928	-0.06484
	1.18917	-0.08899	-0.08539	-0.09161	-0.08521	-0.08662	-0.06023
	1.19	-0.08743	-0.08785	-0.09685	-0.0873	-0.09029	-0.0674
	1.19083	-0.09196	-0.08473	-0.09931	-0.08532	-0.09103	-0.06894
	1.19167	-0.09089	-0.08472	-0.09151	-0.08565	-0.09395	-0.0695
	1.1925	-0.08548	-0.08617	-0.0908	-0.08312	-0.09161	-0.07219
	1.19333	-0.08481	-0.09108	-0.09259	-0.08438	-0.09062	-0.06769
	1.19417	-0.09323	-0.08832	-0.09584	-0.08531	-0.08965	-0.06482
	1.195	-0.0816	-0.09005	-0.09197	-0.08339	-0.09046	-0.06817
	1.19583	-0.0922	-0.08727	-0.08838	-0.07979	-0.09289	-0.06834
	1.19667	-0.08641	-0.08712	-0.09515	-0.08718	-0.08951	-0.07033
	1.1975	-0.08568	-0.0848	-0.09037	-0.08235	-0.0929	-0.0719
	1.19833	-0.09259	-0.08632	-0.08901	-0.08637	-0.08988	-0.07155
	1.19917	-0.10202	-0.08534	-0.0985	-0.08743	-0.09167	-0.06403
	1.2	-0.09228	-0.09015	-0.09499	-0.08463	-0.08974	-0.06948
	1.20083	-0.08988	-0.08726	-0.08987	-0.08581	-0.09309	-0.06963
	1.20167	-0.087	-0.08665	-0.09146	-0.08151	-0.09154	-0.07054
	1.2025	-0.09009	-0.08499	-0.0915	-0.08137	-0.09387	-0.06834
	1.20333	-0.09579	-0.08588	-0.09126	-0.08037	-0.08679	-0.07312
	1.20417	-0.09056	-0.08601	-0.09234	-0.08842	-0.08549	-0.07152
	1.205	-0.08642	-0.08695	-0.0989	-0.08712	-0.09032	-0.06606
	1.20583	-0.09744	-0.08564	-0.09451	-0.08406	-0.0933	-0.07071
	1.20667	-0.0881	-0.08816	-0.09204	-0.08468	-0.09376	-0.0668
	1.2075	-0.09533	-0.08332	-0.09791	-0.08408	-0.09468	-0.06406
	1.20833	-0.08978	-0.08549	-0.09355	-0.087	-0.09221	-0.06771
	1.20917	-0.0954	-0.08465	-0.09004	-0.08828	-0.09473	-0.07283
	1.21	-0.08944	-0.08468	-0.09049	-0.08448	-0.08896	-0.06593
	1.21083	-0.09424	-0.08317	-0.09575	-0.0847	-0.0915	-0.06846
	1.21167	-0.0939	-0.08011	-0.09666	-0.09194	-0.09053	-0.07268
	1.2125	-0.09577	-0.08691	-0.09253	-0.08014	-0.08707	-0.06631
	1.21333	-0.09211	-0.08779	-0.08965	-0.08592	-0.10033	-0.06563
	1.21417	-0.09273	-0.08377	-0.09628	-0.08692	-0.09392	-0.06749
	1.215	-0.09492	-0.08481	-0.0955	-0.08557	-0.09289	-0.06318
	1.21583	-0.09052	-0.08645	-0.08691	-0.08412	-0.09026	-0.0724
	1.21667	-0.09187	-0.08263	-0.08969	-0.08522	-0.08542	-0.06752
	1.2175	-0.09312	-0.08614	-0.09845	-0.08663	-0.09595	-0.07148
	1.21833	-0.09444	-0.08572	-0.08839	-0.08776	-0.09622	-0.06477
	1.21917	-0.09556	-0.08979	-0.09464	-0.08328	-0.0935	-0.06734
	1.22	-0.094	-0.08465	-0.09552	-0.08085	-0.09297	-0.06468
	1.22083	-0.09598	-0.08799	-0.09158	-0.08759	-0.09451	-0.06387
	1.22167	-0.08701	-0.08394	-0.10007	-0.08691	-0.09382	-0.06377
	1.2225	-0.09425	-0.08819	-0.0897	-0.08857	-0.09455	-0.07311
	1.22333	-0.09277	-0.08469	-0.09319	-0.08805	-0.09096	-0.07401
	1.22417	-0.09111	-0.08525	-0.09534	-0.09225	-0.09253	-0.06903
	1.225	-0.09425	-0.08774	-0.09602	-0.08738	-0.09524	-0.07054
	1.22583	-0.09054	-0.09106	-0.09872	-0.08253	-0.08611	-0.06973
	1.22667	-0.09268	-0.09214	-0.09653	-0.08749	-0.08838	-0.0718
	1.2275	-0.08934	-0.08438	-0.09557	-0.08855	-0.09163	-0.07275
	1.22833	-0.09242	-0.08677	-0.09123	-0.08424	-0.0967	-0.06977
	1.22917	-0.09357	-0.08706	-0.09828	-0.09375	-0.09145	-0.07204
	1.23	-0.09684	-0.08317	-0.09376	-0.08256	-0.09464	-0.07237
	1.23083	-0.09356	-0.08367	-0.09202	-0.08461	-0.09536	-0.06705
	1.23167	-0.09738	-0.08275	-0.09577	-0.09192	-0.09833	-0.06753
	1.2325	-0.09283	-0.08464	-0.10189	-0.08299	-0.09889	-0.0676
	1.23333	-0.10193	-0.08728	-0.09519	-0.0903	-0.09211	-0.07009
	1.23417	-0.09471	-0.0876	-0.09399	-0.08342	-0.09283	-0.06622
	1.235	-0.08969	-0.08658	-0.09596	-0.09137	-0.0936	-0.07143
	1.23583	-0.10082	-0.08578	-0.09807	-0.09568	-0.09525	-0.07306
	1.23667	-0.09698	-0.09432	-0.09691	-0.08489	-0.09003	-0.07133
	1.2375	-0.09501	-0.08296	-0.09867	-0.08479	-0.09293	-0.07536
	1.23833	-0.09286	-0.08761	-0.09267	-0.08401	-0.08623	-0.06872
	1.23917	-0.10708	-0.09258	-0.09446	-0.08888	-0.0963	-0.0675
	1.24	-0.09367	-0.08606	-0.09506	-0.08277	-0.09581	-0.07482
	1.24083	-0.10174	-0.09233	-0.09599	-0.09059	-0.09444	-0.07041
	1.24167	-0.09469	-0.08453	-0.09215	-0.09245	-0.09614	-0.06575
	1.2425	-0.10057	-0.08819	-0.09725	-0.08448	-0.09741	-0.07011
	1.24333	-0.09595	-0.08887	-0.09683	-0.08408	-0.09718	-0.07244
	1.24417	-0.09518	-0.0911	-0.09565	-0.08767	-0.09676	-0.07037
	1.245	-0.09663	-0.09177	-0.09748	-0.0932	-0.10213	-0.06675
	1.24583	-0.09792	-0.09233	-0.09101	-0.09103	-0.09787	-0.07433
	1.24667	-0.09985	-0.08704	-0.09449	-0.08775	-0.09369	-0.07685
	1.2475	-0.09966	-0.09209	-0.0983	-0.08955	-0.09693	-0.0723
	1.24833	-0.10135	-0.08698	-0.1016	-0.09594	-0.10361	-0.07277
	1.24917	-0.10047	-0.09204	-0.09925	-0.08876	-0.09593	-0.07274
	1.25	-0.09636	-0.09082	-0.09829	-0.08993	-0.10033	-0.07016
	1.25083	-0.0943	-0.08396	-0.09776	-0.09129	-0.09499	-0.07302
	1.25167	-0.09939	-0.09368	-0.09863	-0.09503	-0.10086	-0.07225
	1.2525	-0.10482	-0.09598	-0.10247	-0.09246	-0.10549	-0.07161
	1.25333	-0.10612	-0.09792	-0.0994	-0.09028	-0.09654	-0.06854
	1.25417	-0.09531	-0.09014	-0.0995	-0.09737	-0.0991	-0.0754
	1.255	-0.10345	-0.09861	-0.09744	-0.08658	-0.10046	-0.08001
	1.25583	-0.10464	-0.09178	-0.10095	-0.09218	-0.09811	-0.06902
	1.25667	-0.10158	-0.09271	-0.10021	-0.08776	-0.10459	-0.0754
	1.2575	-0.10428	-0.08606	-0.09925	-0.09088	-0.09835	-0.07789
	1.25833	-0.09559	-0.09382	-0.09745	-0.09219	-0.10252	-0.07224
	1.25917	-0.10545	-0.09722	-0.10655	-0.08804	-0.09449	-0.07284
	1.26	-0.09361	-0.09176	-0.10141	-0.09373	-0.10154	-0.07214
	1.26083	-0.10364	-0.09161	-0.10088	-0.09786	-0.09696	-0.07509
	1.26167	-0.10238	-0.09859	-0.09933	-0.09602	-0.09692	-0.07407
	1.2625	-0.09906	-0.09566	-0.10634	-0.09546	-0.10041	-0.07283
	1.26333	-0.1019	-0.09486	-0.10776	-0.09562	-0.09891	-0.07526
	1.26417	-0.11028	-0.09967	-0.10461	-0.09068	-0.10299	-0.07173
	1.265	-0.10613	-0.09578	-0.10101	-0.08473	-0.09638	-0.07835
	1.26583	-0.10493	-0.0945	-0.11392	-0.10037	-0.10273	-0.07584
	1.26667	-0.10563	-0.09309	-0.09789	-0.09167	-0.10025	-0.0768
	1.2675	-0.10658	-0.09222	-0.10019	-0.09505	-0.09942	-0.07874
	1.26833	-0.10454	-0.09307	-0.09838	-0.09398	-0.09923	-0.07476
	1.26917	-0.10521	-0.10391	-0.1015	-0.09412	-0.09766	-0.07452
	1.27	-0.10754	-0.09837	-0.10425	-0.09712	-0.10509	-0.07509
	1.27083	-0.11229	-0.09685	-0.0983	-0.09249	-0.10652	-0.07744
	1.27167	-0.10232	-0.09654	-0.10407	-0.09403	-0.09726	-0.08234
	1.2725	-0.10691	-0.09654	-0.10086	-0.09535	-0.09845	-0.0759
	1.27333	-0.10705	-0.09828	-0.10783	-0.10203	-0.10231	-0.07536
	1.27417	-0.10422	-0.09657	-0.10511	-0.09775	-0.09876	-0.07633
	1.275	-0.11219	-0.0943	-0.10165	-0.09154	-0.10003	-0.08111
	1.27583	-0.10984	-0.09051	-0.10638	-0.09435	-0.10578	-0.07569
	1.27667	-0.10202	-0.09639	-0.10533	-0.09401	-0.1023	-0.07878
	1.2775	-0.11062	-0.10467	-0.10445	-0.09243	-0.11077	-0.07824
	1.27833	-0.10234	-0.09986	-0.10809	-0.09989	-0.10369	-0.07907
	1.27917	-0.10507	-0.09634	-0.10736	-0.10128	-0.10493	-0.07776
	1.28	-0.11092	-0.09818	-0.10662	-0.10215	-0.10846	-0.08168
	1.28083	-0.1075	-0.09805	-0.10941	-0.09731	-0.11081	-0.08116
	1.28167	-0.10624	-0.09734	-0.10286	-0.09887	-0.10725	-0.07942
	1.2825	-0.10824	-0.09966	-0.10083	-0.09758	-0.10772	-0.07863
	1.28333	-0.10551	-0.09571	-0.10826	-0.09982	-0.10084	-0.07746
	1.28417	-0.11194	-0.10558	-0.11149	-0.09496	-0.10598	-0.08178
	1.285	-0.10643	-0.10308	-0.10574	-0.09691	-0.10448	-0.08568
	1.28583	-0.11311	-0.10068	-0.10715	-0.09997	-0.10774	-0.08434
	1.28667	-0.11305	-0.10271	-0.11347	-0.10166	-0.10796	-0.07969
	1.2875	-0.11071	-0.09369	-0.1039	-0.09667	-0.10339	-0.07754
	1.28833	-0.11464	-0.1002	-0.11149	-0.0999	-0.10432	-0.08536
	1.28917	-0.10929	-0.10302	-0.11018	-0.10185	-0.10752	-0.08452
	1.29	-0.11125	-0.11087	-0.1085	-0.09583	-0.11215	-0.07678
	1.29083	-0.1068	-0.09914	-0.11429	-0.09536	-0.10576	-0.09137
	1.29167	-0.11704	-0.10085	-0.10098	-0.09786	-0.10809	-0.08671
	1.2925	-0.11054	-0.1044	-0.11253	-0.10004	-0.10817	-0.0818
	1.29333	-0.11038	-0.10417	-0.11129	-0.10154	-0.11163	-0.07659
	1.29417	-0.11232	-0.09964	-0.10981	-0.10272	-0.11077	-0.08154
	1.295	-0.11228	-0.09397	-0.10694	-0.09869	-0.10668	-0.08415
	1.29583	-0.11131	-0.10491	-0.10602	-0.10511	-0.11134	-0.08189
	1.29667	-0.11025	-0.10356	-0.11965	-0.10727	-0.1142	-0.08106
	1.2975	-0.11381	-0.10471	-0.10984	-0.1031	-0.10965	-0.08231
	1.29833	-0.11102	-0.09957	-0.10946	-0.10808	-0.11141	-0.07816
	1.29917	-0.10887	-0.10084	-0.10983	-0.10193	-0.11625	-0.08679
	1.3	-0.11168	-0.10067	-0.11332	-0.10614	-0.1067	-0.08288
	1.30083	-0.11435	-0.10435	-0.11391	-0.11173	-0.11537	-0.07984
	1.30167	-0.1145	-0.10105	-0.11376	-0.10462	-0.10961	-0.08629
	1.3025	-0.1144	-0.10143	-0.1165	-0.10528	-0.1098	-0.0911
	1.30333	-0.11708	-0.10165	-0.11083	-0.10558	-0.11109	-0.08058
	1.30417	-0.11305	-0.10586	-0.11814	-0.10771	-0.10793	-0.08432
	1.305	-0.11155	-0.10428	-0.10846	-0.10185	-0.11425	-0.08402
	1.30583	-0.11738	-0.10351	-0.11173	-0.10182	-0.11245	-0.08341
	1.30667	-0.11369	-0.10918	-0.11132	-0.10298	-0.11551	-0.08119
	1.3075	-0.11628	-0.10843	-0.11491	-0.1055	-0.11521	-0.08563
	1.30833	-0.11991	-0.10419	-0.11278	-0.10727	-0.10855	-0.08461
	1.30917	-0.11222	-0.10817	-0.11519	-0.10466	-0.11265	-0.08516
	1.31	-0.1216	-0.10633	-0.10908	-0.10868	-0.11183	-0.08584
	1.31083	-0.1207	-0.10956	-0.11224	-0.10339	-0.10876	-0.08897
	1.31167	-0.11363	-0.10899	-0.11593	-0.10108	-0.1098	-0.08839
	1.3125	-0.11566	-0.10247	-0.11491	-0.09958	-0.11288	-0.08213
	1.31333	-0.12426	-0.10616	-0.11586	-0.10438	-0.11402	-0.08658
	1.31417	-0.11893	-0.10774	-0.11586	-0.11402	-0.11377	-0.08959
	1.315	-0.11631	-0.1075	-0.11888	-0.10941	-0.11546	-0.08988
	1.31583	-0.11838	-0.10779	-0.11717	-0.10924	-0.11238	-0.08699
	1.31667	-0.11799	-0.10914	-0.11733	-0.10395	-0.11572	-0.09144
	1.3175	-0.12401	-0.11163	-0.11387	-0.10332	-0.11284	-0.09042
	1.31833	-0.12409	-0.10771	-0.11436	-0.11082	-0.11291	-0.08262
	1.31917	-0.11593	-0.11186	-0.12315	-0.11036	-0.11523	-0.08416
	1.32	-0.11801	-0.11399	-0.11907	-0.1118	-0.11731	-0.08896
	1.32083	-0.12005	-0.11453	-0.11858	-0.10719	-0.11523	-0.08762
	1.32167	-0.11295	-0.1114	-0.11605	-0.11436	-0.11524	-0.0907
	1.3225	-0.1181	-0.1126	-0.11709	-0.11184	-0.11711	-0.09005
	1.32333	-0.11991	-0.10875	-0.12269	-0.1066	-0.12046	-0.08675
	1.32417	-0.1197	-0.11508	-0.11593	-0.10579	-0.11662	-0.08546
	1.325	-0.11824	-0.11172	-0.12106	-0.10462	-0.11822	-0.08535
	1.32583	-0.12716	-0.1124	-0.12169	-0.11591	-0.11366	-0.08477
	1.32667	-0.11664	-0.11464	-0.12206	-0.11166	-0.11341	-0.08459
	1.3275	-0.12597	-0.11449	-0.12011	-0.11324	-0.11521	-0.08672
	1.32833	-0.12134	-0.11245	-0.12407	-0.10895	-0.11857	-0.09201
	1.32917	-0.1257	-0.11645	-0.11735	-0.11023	-0.12191	-0.09103
	1.33	-0.12322	-0.11343	-0.122	-0.11531	-0.11707	-0.08885
	1.33083	-0.12446	-0.11017	-0.12255	-0.11575	-0.11897	-0.08863
	1.33167	-0.12836	-0.11859	-0.11764	-0.11588	-0.12077	-0.09134
	1.3325	-0.12709	-0.11698	-0.11728	-0.11195	-0.12406	-0.09009
	1.33333	-0.12266	-0.10954	-0.11987	-0.10785	-0.11775	-0.08843
	1.33417	-0.12563	-0.11145	-0.12074	-0.11461	-0.11926	-0.09468
	1.335	-0.12189	-0.11007	-0.12002	-0.11364	-0.11821	-0.09334
	1.33583	-0.12455	-0.11515	-0.12086	-0.11255	-0.11946	-0.08927
	1.33667	-0.12941	-0.11726	-0.11971	-0.11522	-0.12196	-0.09248
	1.3375	-0.12885	-0.1145	-0.11986	-0.11361	-0.11576	-0.09062
	1.33833	-0.12911	-0.11676	-0.12388	-0.11493	-0.11824	-0.0897
	1.33917	-0.12888	-0.11605	-0.12752	-0.11659	-0.12452	-0.09283
	1.34	-0.12414	-0.1138	-0.1225	-0.11552	-0.11953	-0.09526
	1.34083	-0.11885	-0.11741	-0.12017	-0.11321	-0.11902	-0.09978
	1.34167	-0.1301	-0.11508	-0.12005	-0.1162	-0.12213	-0.09544
	1.3425	-0.12505	-0.11712	-0.12337	-0.11106	-0.125	-0.09356
	1.34333	-0.12328	-0.11887	-0.13005	-0.1249	-0.12716	-0.09197
	1.34417	-0.12837	-0.11832	-0.12602	-0.1099	-0.12313	-0.09508
	1.345	-0.12609	-0.11002	-0.12012	-0.12085	-0.12351	-0.08827
	1.34583	-0.12908	-0.1197	-0.12161	-0.11706	-0.12468	-0.09312
	1.34667	-0.12167	-0.11657	-0.12431	-0.12612	-0.12052	-0.09509
	1.3475	-0.12588	-0.11973	-0.12051	-0.11693	-0.13192	-0.09298
	1.34833	-0.13364	-0.11988	-0.1217	-0.11845	-0.12335	-0.09202
	1.34917	-0.12621	-0.11773	-0.12563	-0.11428	-0.12668	-0.09187
	1.35	-0.13329	-0.11709	-0.12697	-0.11754	-0.12043	-0.08973
	1.35083	-0.13792	-0.11764	-0.12326	-0.11906	-0.12345	-0.09751
	1.35167	-0.13268	-0.12043	-0.12956	-0.1183	-0.12624	-0.09743
	1.3525	-0.11914	-0.1174	-0.13463	-0.11715	-0.12929	-0.09549
	1.35333	-0.13148	-0.1204	-0.12466	-0.12465	-0.12912	-0.09741
	1.35417	-0.1305	-0.12084	-0.12465	-0.11911	-0.12516	-0.09326
	1.355	-0.13432	-0.12499	-0.12761	-0.11611	-0.12506	-0.09759
	1.35583	-0.13182	-0.12171	-0.13035	-0.12253	-0.12276	-0.10039
	1.35667	-0.12928	-0.1173	-0.12783	-0.12523	-0.12881	-0.09426
	1.3575	-0.13801	-0.12182	-0.1231	-0.12079	-0.12841	-0.09799
	1.35833	-0.12736	-0.12053	-0.12916	-0.12231	-0.12811	-0.09465
	1.35917	-0.12821	-0.11983	-0.11792	-0.11449	-0.12444	-0.0972
	1.36	-0.13297	-0.12193	-0.12896	-0.11622	-0.11939	-0.09524
	1.36083	-0.13031	-0.11979	-0.13537	-0.12611	-0.12657	-0.09722
	1.36167	-0.13353	-0.11828	-0.13347	-0.11834	-0.12785	-0.09721
	1.3625	-0.1415	-0.12549	-0.12625	-0.12048	-0.12559	-0.10026
	1.36333	-0.12988	-0.12557	-0.12403	-0.12584	-0.13258	-0.09341
	1.36417	-0.1334	-0.12426	-0.12793	-0.12343	-0.12468	-0.09722
	1.365	-0.13089	-0.12196	-0.12666	-0.12385	-0.12695	-0.10049
	1.36583	-0.13579	-0.124	-0.12746	-0.12593	-0.12996	-0.09574
	1.36667	-0.13204	-0.12027	-0.12812	-0.12048	-0.12598	-0.09711
	1.3675	-0.13863	-0.11847	-0.13693	-0.11765	-0.12698	-0.1008
	1.36833	-0.13605	-0.12389	-0.1368	-0.11795	-0.13097	-0.09434
	1.36917	-0.13901	-0.1263	-0.12955	-0.11952	-0.12549	-0.09216
	1.37	-0.13238	-0.12124	-0.1341	-0.12199	-0.13409	-0.09917
	1.37083	-0.12838	-0.12434	-0.12977	-0.12731	-0.1277	-0.09908
	1.37167	-0.13328	-0.12523	-0.13381	-0.1202	-0.13506	-0.09673
	1.3725	-0.13191	-0.12327	-0.13807	-0.11995	-0.1321	-0.10202
	1.37333	-0.13562	-0.11836	-0.12431	-0.12407	-0.13024	-0.10166
	1.37417	-0.13282	-0.12108	-0.13819	-0.12448	-0.12901	-0.09918
	1.375	-0.13841	-0.1206	-0.12809	-0.12422	-0.12988	-0.09676
	1.37583	-0.13544	-0.12271	-0.13013	-0.12408	-0.13208	-0.09642
	1.37667	-0.13649	-0.12664	-0.13402	-0.12649	-0.13218	-0.09872
	1.3775	-0.13361	-0.12558	-0.13425	-0.1291	-0.13298	-0.10486
	1.37833	-0.13154	-0.12754	-0.13445	-0.12042	-0.1333	-0.10218
	1.37917	-0.13464	-0.12654	-0.13362	-0.12244	-0.13139	-0.10209
	1.38	-0.13594	-0.12561	-0.13442	-0.12265	-0.13363	-0.10138
	1.38083	-0.14236	-0.1215	-0.13158	-0.13153	-0.13164	-0.09993
	1.38167	-0.13285	-0.12712	-0.13377	-0.12988	-0.12827	-0.10075
	1.3825	-0.13508	-0.12528	-0.13127	-0.12749	-0.1375	-0.0968
	1.38333	-0.13512	-0.12877	-0.13364	-0.12851	-0.1327	-0.10161
	1.38417	-0.14216	-0.13246	-0.13273	-0.12816	-0.13168	-0.10427
	1.385	-0.13354	-0.1268	-0.13417	-0.12662	-0.13185	-0.10253
	1.38583	-0.13347	-0.12264	-0.1329	-0.123	-0.13407	-0.09758
	1.38667	-0.13653	-0.12638	-0.13371	-0.12488	-0.13566	-0.10025
	1.3875	-0.14103	-0.13212	-0.13803	-0.12875	-0.14288	-0.10696
	1.38833	-0.1409	-0.12446	-0.12951	-0.13174	-0.13363	-0.10523
	1.38917	-0.13546	-0.12967	-0.13383	-0.12545	-0.13401	-0.10477
	1.39	-0.13859	-0.12669	-0.13822	-0.13194	-0.13712	-0.10563
	1.39083	-0.13368	-0.13204	-0.13566	-0.12559	-0.13386	-0.10721
	1.39167	-0.14056	-0.12474	-0.14051	-0.12973	-0.14065	-0.10627
	1.3925	-0.13693	-0.12743	-0.13907	-0.12196	-0.1349	-0.10286
	1.39333	-0.13929	-0.13772	-0.1306	-0.1306	-0.1356	-0.10703
	1.39417	-0.1372	-0.12968	-0.13286	-0.13463	-0.13425	-0.09958
	1.395	-0.13919	-0.12677	-0.13735	-0.13201	-0.13646	-0.10114
	1.39583	-0.13966	-0.13067	-0.13975	-0.13175	-0.13845	-0.10557
	1.39667	-0.13692	-0.13313	-0.13979	-0.13871	-0.13855	-0.10745
	1.3975	-0.14252	-0.12955	-0.13308	-0.12952	-0.13685	-0.11012
	1.39833	-0.14302	-0.12678	-0.13906	-0.12801	-0.13721	-0.10571
	1.39917	-0.14729	-0.13236	-0.14189	-0.13363	-0.13662	-0.10262
	1.4	-0.13878	-0.12467	-0.13589	-0.13303	-0.13516	-0.10095
	1.40083	-0.14517	-0.12671	-0.13769	-0.12904	-0.13893	-0.10538
	1.40167	-0.13672	-0.13127	-0.14061	-0.12924	-0.13513	-0.11086
	1.4025	-0.14233	-0.13512	-0.14614	-0.13104	-0.13614	-0.11097
	1.40333	-0.14305	-0.13424	-0.1362	-0.12577	-0.13468	-0.10739
	1.40417	-0.14157	-0.13587	-0.13759	-0.13079	-0.13287	-0.10517
	1.405	-0.14525	-0.13234	-0.14306	-0.13109	-0.14288	-0.10461
	1.40583	-0.14726	-0.13406	-0.14076	-0.12954	-0.13879	-0.10438
	1.40667	-0.13906	-0.13634	-0.13822	-0.13584	-0.13526	-0.10408
	1.4075	-0.13923	-0.13496	-0.13893	-0.13553	-0.1415	-0.10636
	1.40833	-0.1456	-0.12951	-0.13327	-0.12333	-0.141	-0.10895
	1.40917	-0.14035	-0.13106	-0.14769	-0.1337	-0.14028	-0.11086
	1.41	-0.14497	-0.12937	-0.13875	-0.14	-0.13952	-0.11026
	1.41083	-0.14798	-0.13495	-0.14325	-0.13045	-0.14203	-0.10971
	1.41167	-0.14477	-0.13878	-0.14508	-0.12594	-0.13933	-0.10364
	1.4125	-0.14206	-0.13465	-0.14371	-0.13161	-0.1393	-0.10437
	1.41333	-0.14187	-0.12591	-0.14161	-0.1311	-0.14382	-0.1099
	1.41417	-0.14205	-0.13597	-0.14277	-0.13193	-0.13915	-0.10931
	1.415	-0.14221	-0.13696	-0.14258	-0.13516	-0.14535	-0.11134
	1.41583	-0.14076	-0.13266	-0.14197	-0.13795	-0.14017	-0.11129
	1.41667	-0.14372	-0.14337	-0.1381	-0.13479	-0.1422	-0.11017
	1.4175	-0.1454	-0.14462	-0.15001	-0.13209	-0.14704	-0.10624
	1.41833	-0.14516	-0.13319	-0.13859	-0.13406	-0.14269	-0.1093
	1.41917	-0.14833	-0.13405	-0.14038	-0.13876	-0.14515	-0.109
	1.42	-0.14807	-0.13891	-0.14243	-0.13756	-0.14473	-0.11327
	1.42083	-0.14401	-0.14123	-0.13447	-0.13908	-0.14168	-0.10527
	1.42167	-0.1458	-0.14068	-0.14301	-0.13896	-0.14248	-0.11065
	1.4225	-0.14662	-0.13689	-0.14305	-0.13853	-0.14491	-0.10994
	1.42333	-0.14694	-0.13817	-0.14797	-0.13998	-0.14032	-0.11304
	1.42417	-0.14274	-0.14201	-0.1462	-0.13217	-0.14258	-0.11127
	1.425	-0.15218	-0.14289	-0.14452	-0.13747	-0.14547	-0.10825
	1.42583	-0.1465	-0.13555	-0.14361	-0.139	-0.14809	-0.11085
	1.42667	-0.14501	-0.13588	-0.14326	-0.13433	-0.14393	-0.1124
	1.4275	-0.14396	-0.13808	-0.14732	-0.13337	-0.14406	-0.11519
	1.42833	-0.14791	-0.14427	-0.1442	-0.14035	-0.15142	-0.10836
	1.42917	-0.14906	-0.14262	-0.14483	-0.13931	-0.14776	-0.11105
	1.43	-0.14967	-0.14195	-0.14682	-0.13957	-0.14453	-0.10746
	1.43083	-0.14996	-0.13955	-0.14846	-0.1359	-0.14843	-0.11105
	1.43167	-0.1522	-0.14281	-0.14623	-0.13519	-0.14449	-0.11353
	1.4325	-0.14867	-0.14336	-0.14313	-0.14463	-0.15157	-0.1113
	1.43333	-0.15026	-0.14111	-0.14497	-0.14161	-0.14181	-0.11102
	1.43417	-0.15112	-0.14021	-0.14462	-0.13635	-0.14185	-0.11233
	1.435	-0.14968	-0.14126	-0.15285	-0.13835	-0.14193	-0.10813
	1.43583	-0.1496	-0.14666	-0.15277	-0.13911	-0.14697	-0.11125
	1.43667	-0.15118	-0.13903	-0.14814	-0.14211	-0.15101	-0.11503
	1.4375	-0.14962	-0.1351	-0.14722	-0.14351	-0.14719	-0.11514
	1.43833	-0.15285	-0.14666	-0.14267	-0.14017	-0.1512	-0.11688
	1.43917	-0.15207	-0.14039	-0.14556	-0.14589	-0.14909	-0.11786
	1.44	-0.1536	-0.13733	-0.14547	-0.14071	-0.1439	-0.11308
	1.44083	-0.15171	-0.13859	-0.14991	-0.14493	-0.14563	-0.11155
	1.44167	-0.15367	-0.14006	-0.15303	-0.14422	-0.14711	-0.11546
	1.4425	-0.1528	-0.14755	-0.14607	-0.14211	-0.1413	-0.11082
	1.44333	-0.15498	-0.14119	-0.14517	-0.14253	-0.14987	-0.11282
	1.44417	-0.15683	-0.14999	-0.1562	-0.14278	-0.14552	-0.11429
	1.445	-0.156	-0.14052	-0.14774	-0.14373	-0.15037	-0.11386
	1.44583	-0.15151	-0.13968	-0.14949	-0.14373	-0.15155	-0.11525
	1.44667	-0.1534	-0.1397	-0.1472	-0.14587	-0.14961	-0.12089
	1.4475	-0.14865	-0.14628	-0.15437	-0.15079	-0.15408	-0.11541
	1.44833	-0.1555	-0.14401	-0.15325	-0.14038	-0.14864	-0.11472
	1.44917	-0.15372	-0.14525	-0.15522	-0.14777	-0.14652	-0.11398
	1.45	-0.15556	-0.1474	-0.15237	-0.14194	-0.14906	-0.11192
	1.45083	-0.15743	-0.13955	-0.1507	-0.14341	-0.15132	-0.11593
	1.45167	-0.15824	-0.1396	-0.15094	-0.1423	-0.15854	-0.11722
	1.4525	-0.15465	-0.14506	-0.15562	-0.14589	-0.15346	-0.11516
	1.45333	-0.14717	-0.14128	-0.15133	-0.14667	-0.15604	-0.11579
	1.45417	-0.1557	-0.15145	-0.15349	-0.14355	-0.15397	-0.11781
	1.455	-0.15241	-0.15238	-0.1503	-0.14276	-0.14615	-0.11445
	1.45583	-0.1566	-0.14651	-0.15237	-0.14155	-0.14873	-0.11405
	1.45667	-0.15816	-0.14867	-0.15725	-0.1525	-0.15125	-0.11786
	1.4575	-0.15278	-0.15069	-0.15506	-0.14417	-0.15221	-0.11476
	1.45833	-0.15328	-0.14748	-0.15486	-0.14898	-0.15709	-0.11981
	1.45917	-0.15308	-0.15231	-0.15949	-0.14484	-0.15174	-0.11581
	1.46	-0.15074	-0.14245	-0.15649	-0.14833	-0.15367	-0.11873
	1.46083	-0.16077	-0.14811	-0.15276	-0.14306	-0.15242	-0.11969
	1.46167	-0.15812	-0.14176	-0.1532	-0.14524	-0.15428	-0.12382
	1.4625	-0.16662	-0.14281	-0.15091	-0.14834	-0.15098	-0.11769
	1.46333	-0.15498	-0.15029	-0.1603	-0.14512	-0.15461	-0.12109
	1.46417	-0.16006	-0.14865	-0.15448	-0.15126	-0.15702	-0.11817
	1.465	-0.15709	-0.14841	-0.16032	-0.15226	-0.15184	-0.11554
	1.46583	-0.15657	-0.15512	-0.15815	-0.14789	-0.15602	-0.12044
	1.46667	-0.16086	-0.14975	-0.15166	-0.14623	-0.1587	-0.11927
	1.4675	-0.16087	-0.14992	-0.16241	-0.15053	-0.1501	-0.11531
	1.46833	-0.16262	-0.14736	-0.15853	-0.15217	-0.15778	-0.11622
	1.46917	-0.15763	-0.15496	-0.15579	-0.15075	-0.15708	-0.11742
	1.47	-0.15447	-0.14249	-0.15196	-0.15399	-0.15764	-0.12049
	1.47083	-0.15639	-0.15309	-0.15013	-0.15137	-0.15337	-0.11608
	1.47167	-0.1576	-0.15301	-0.15106	-0.15237	-0.15685	-0.12013
	1.4725	-0.16554	-0.14637	-0.15818	-0.14976	-0.16009	-0.12517
	1.47333	-0.16206	-0.15651	-0.15852	-0.15016	-0.15642	-0.11888
	1.47417	-0.16049	-0.15439	-0.16322	-0.14846	-0.15912	-0.12237
	1.475	-0.16304	-0.14832	-0.15771	-0.14704	-0.15952	-0.11559
	1.47583	-0.16155	-0.15193	-0.15965	-0.15281	-0.15993	-0.12375
	1.47667	-0.15553	-0.15227	-0.15343	-0.15283	-0.15321	-0.12397
	1.4775	-0.16127	-0.15096	-0.15937	-0.15361	-0.15791	-0.11856
	1.47833	-0.15669	-0.15506	-0.1556	-0.15471	-0.15627	-0.1202
	1.47917	-0.15746	-0.15688	-0.15812	-0.14996	-0.15314	-0.12256
	1.48	-0.15758	-0.15226	-0.15883	-0.14737	-0.16044	-0.12272
	1.48083	-0.16618	-0.15318	-0.15586	-0.15346	-0.15339	-0.12093
	1.48167	-0.16228	-0.15391	-0.15403	-0.15255	-0.16538	-0.12483
	1.4825	-0.1635	-0.15436	-0.15644	-0.15421	-0.16046	-0.12233
	1.48333	-0.1665	-0.15125	-0.15863	-0.15187	-0.16625	-0.12489
	1.48417	-0.15764	-0.15726	-0.15509	-0.1531	-0.15993	-0.12488
	1.485	-0.16581	-0.15003	-0.16349	-0.15549	-0.158	-0.12694
	1.48583	-0.16267	-0.14855	-0.15435	-0.15407	-0.16295	-0.11968
	1.48667	-0.16753	-0.15752	-0.15649	-0.15275	-0.16272	-0.12601
	1.4875	-0.16273	-0.1497	-0.15333	-0.15609	-0.16254	-0.12468
	1.48833	-0.16194	-0.14757	-0.16103	-0.15535	-0.16051	-0.12626
	1.48917	-0.15523	-0.15792	-0.16236	-0.15224	-0.16301	-0.12569
	1.49	-0.16519	-0.15814	-0.16033	-0.15413	-0.15853	-0.12144
	1.49083	-0.16868	-0.15813	-0.16236	-0.15773	-0.16623	-0.1224
	1.49167	-0.16123	-0.16262	-0.16113	-0.15028	-0.16484	-0.12781
	1.4925	-0.16509	-0.1624	-0.16336	-0.14953	-0.15797	-0.12317
	1.49333	-0.16386	-0.16047	-0.15825	-0.15622	-0.16251	-0.12313
	1.49417	-0.16114	-0.15674	-0.16072	-0.15398	-0.164	-0.12057
	1.495	-0.16014	-0.15462	-0.16651	-0.15804	-0.1631	-0.12864
	1.49583	-0.16537	-0.15927	-0.16106	-0.1529	-0.16608	-0.12493
	1.49667	-0.16403	-0.15696	-0.16501	-0.15641	-0.16545	-0.12735
	1.4975	-0.16866	-0.1544	-0.15921	-0.15276	-0.16555	-0.13006
	1.49833	-0.16727	-0.15889	-0.15991	-0.15676	-0.16134	-0.12932
	1.49917	-0.1713	-0.15756	-0.15953	-0.15975	-0.15923	-0.12446
	1.5	-0.16728	-0.16079	-0.16865	-0.15779	-0.16487	-0.12064
	1.50083	-0.16664	-0.15573	-0.16673	-0.15376	-0.15995	-0.12757
	1.50167	-0.16868	-0.16174	-0.16732	-0.15749	-0.16399	-0.13241
	1.5025	-0.16246	-0.15561	-0.16227	-0.15652	-0.16716	-0.12974
	1.50333	-0.16362	-0.15335	-0.16371	-0.1518	-0.15955	-0.13463
	1.50417	-0.16794	-0.159	-0.17087	-0.15785	-0.16382	-0.12158
	1.505	-0.16812	-0.15763	-0.16495	-0.15459	-0.17107	-0.12838
	1.50583	-0.16584	-0.15778	-0.16738	-0.16213	-0.16665	-0.12121
	1.50667	-0.17346	-0.16246	-0.16463	-0.15866	-0.16059	-0.12829
	1.5075	-0.16752	-0.15796	-0.16716	-0.15387	-0.16636	-0.12585
	1.50833	-0.16805	-0.15757	-0.16501	-0.15723	-0.16418	-0.13137
	1.50917	-0.16633	-0.15621	-0.17308	-0.15268	-0.16234	-0.12584
	1.51	-0.16817	-0.15709	-0.17106	-0.15824	-0.1612	-0.13081
	1.51083	-0.16626	-0.15765	-0.16662	-0.15918	-0.1622	-0.12655
	1.51167	-0.16982	-0.16155	-0.16218	-0.15622	-0.16357	-0.12778
	1.5125	-0.16367	-0.15489	-0.16535	-0.15644	-0.16804	-0.12709
	1.51333	-0.16864	-0.16248	-0.17026	-0.1573	-0.16439	-0.12631
	1.51417	-0.16775	-0.15883	-0.16478	-0.15947	-0.1675	-0.13237
	1.515	-0.1718	-0.15782	-0.16552	-0.15933	-0.16343	-0.12825
	1.51583	-0.16472	-0.15445	-0.16488	-0.16009	-0.16227	-0.12811
	1.51667	-0.16943	-0.15734	-0.16565	-0.161	-0.16471	-0.13132
	1.5175	-0.17643	-0.16136	-0.16623	-0.15268	-0.1711	-0.13051
	1.51833	-0.16134	-0.15502	-0.16983	-0.16143	-0.16803	-0.12828
	1.51917	-0.17631	-0.16261	-0.16231	-0.16805	-0.16877	-0.13381
	1.52	-0.16677	-0.16062	-0.17113	-0.16429	-0.16131	-0.13456
	1.52083	-0.16421	-0.16253	-0.16954	-0.1626	-0.16663	-0.13383
	1.52167	-0.1698	-0.1597	-0.1681	-0.16571	-0.16542	-0.13087
	1.5225	-0.17346	-0.16148	-0.16931	-0.16331	-0.16884	-0.12921
	1.52333	-0.17143	-0.16378	-0.16388	-0.15648	-0.16498	-0.12604
	1.52417	-0.16714	-0.16342	-0.17216	-0.16452	-0.16569	-0.12782
	1.525	-0.17321	-0.16278	-0.16374	-0.15861	-0.17085	-0.13475
	1.52583	-0.1696	-0.16272	-0.16683	-0.16147	-0.17029	-0.1339
	1.52667	-0.17487	-0.1662	-0.16574	-0.16544	-0.16906	-0.13074
	1.5275	-0.17754	-0.16021	-0.16441	-0.16334	-0.16359	-0.13125
	1.52833	-0.17937	-0.16684	-0.16998	-0.1661	-0.16615	-0.1321
	1.52917	-0.18374	-0.16265	-0.16852	-0.15889	-0.16427	-0.12938
	1.53	-0.1683	-0.16196	-0.16598	-0.15999	-0.16425	-0.13199
	1.53083	-0.17299	-0.16847	-0.17362	-0.1624	-0.16553	-0.12865
	1.53167	-0.16942	-0.16306	-0.17071	-0.15935	-0.17174	-0.12937
	1.5325	-0.17184	-0.16283	-0.16526	-0.16203	-0.17384	-0.12956
	1.53333	-0.17718	-0.16784	-0.16848	-0.16602	-0.17191	-0.14066
	1.53417	-0.17417	-0.16215	-0.1689	-0.16957	-0.16442	-0.13173
	1.535	-0.17282	-0.16912	-0.17085	-0.16798	-0.17045	-0.1305
	1.53583	-0.17378	-0.16669	-0.16351	-0.16478	-0.17245	-0.13059
	1.53667	-0.17653	-0.16503	-0.17506	-0.16399	-0.17175	-0.12637
	1.5375	-0.1744	-0.16475	-0.17189	-0.16367	-0.17144	-0.1294
	1.53833	-0.17627	-0.16298	-0.17558	-0.16161	-0.17623	-0.13226
	1.53917	-0.17234	-0.16569	-0.17525	-0.16258	-0.17398	-0.13593
	1.54	-0.17354	-0.16634	-0.17147	-0.16967	-0.17066	-0.13693
	1.54083	-0.17461	-0.16305	-0.1715	-0.15787	-0.17253	-0.137
	1.54167	-0.17415	-0.16645	-0.17182	-0.16567	-0.17015	-0.13085
	1.5425	-0.17723	-0.16489	-0.17202	-0.16688	-0.16514	-0.1252
	1.54333	-0.18144	-0.16704	-0.17709	-0.16967	-0.17218	-0.12904
	1.54417	-0.17214	-0.17002	-0.16944	-0.16283	-0.17065	-0.13556
	1.545	-0.17632	-0.16391	-0.17366	-0.16511	-0.17434	-0.13351
	1.54583	-0.17656	-0.16958	-0.17424	-0.16848	-0.16765	-0.13586
	1.54667	-0.1763	-0.16805	-0.17985	-0.17102	-0.17299	-0.14157
	1.5475	-0.17417	-0.1628	-0.17117	-0.16762	-0.17009	-0.12799
	1.54833	-0.17842	-0.16642	-0.17631	-0.1635	-0.17215	-0.12892
	1.54917	-0.17461	-0.17129	-0.17177	-0.1662	-0.17573	-0.12925
	1.55	-0.18036	-0.16301	-0.16575	-0.16408	-0.16762	-0.13766
	1.55083	-0.17427	-0.16359	-0.17851	-0.16399	-0.17617	-0.13462
	1.55167	-0.17866	-0.17089	-0.17324	-0.16461	-0.18006	-0.13827
	1.5525	-0.17614	-0.16707	-0.17041	-0.17067	-0.17066	-0.13736
	1.55333	-0.17645	-0.16748	-0.17379	-0.1624	-0.17276	-0.13158
	1.55417	-0.17785	-0.16641	-0.17589	-0.16576	-0.18044	-0.13687
	1.555	-0.1751	-0.1694	-0.17644	-0.16948	-0.16663	-0.13478
	1.55583	-0.17514	-0.16808	-0.17803	-0.16728	-0.178	-0.13337
	1.55667	-0.17593	-0.1622	-0.1715	-0.15944	-0.17071	-0.13542
	1.5575	-0.17588	-0.17196	-0.17733	-0.17114	-0.17472	-0.14117
	1.55833	-0.17594	-0.16303	-0.17136	-0.17399	-0.1696	-0.13524
	1.55917	-0.17685	-0.17205	-0.17184	-0.16937	-0.17447	-0.13482
	1.56	-0.1832	-0.17175	-0.17424	-0.16714	-0.17765	-0.13728
	1.56083	-0.18298	-0.16844	-0.17751	-0.16507	-0.17001	-0.13439
	1.56167	-0.1795	-0.17049	-0.17206	-0.16578	-0.17232	-0.13505
	1.5625	-0.17606	-0.16454	-0.1761	-0.16746	-0.17809	-0.13492
	1.56333	-0.17313	-0.16497	-0.17366	-0.17212	-0.17413	-0.14048
	1.56417	-0.17707	-0.16976	-0.17812	-0.16809	-0.17231	-0.13408
	1.565	-0.17734	-0.17131	-0.17417	-0.16913	-0.17313	-0.1355
	1.56583	-0.17701	-0.17547	-0.17686	-0.17042	-0.1726	-0.13536
	1.56667	-0.18	-0.17623	-0.17939	-0.16444	-0.17091	-0.13539
	1.5675	-0.18803	-0.17277	-0.17785	-0.17177	-0.17443	-0.13867
	1.56833	-0.17442	-0.16592	-0.17887	-0.17274	-0.17519	-0.13411
	1.56917	-0.18275	-0.16853	-0.17632	-0.16753	-0.17251	-0.13813
	1.57	-0.18214	-0.17694	-0.17738	-0.16749	-0.1803	-0.14021
	1.57083	-0.18608	-0.16914	-0.177	-0.17046	-0.17594	-0.13501
	1.57167	-0.17868	-0.1679	-0.18537	-0.17372	-0.17889	-0.13386
	1.5725	-0.18579	-0.17607	-0.17186	-0.17158	-0.18777	-0.13682
	1.57333	-0.17966	-0.1727	-0.17473	-0.16903	-0.17473	-0.13185
	1.57417	-0.18024	-0.16964	-0.1745	-0.16684	-0.1744	-0.1378
	1.575	-0.18588	-0.17864	-0.17659	-0.17383	-0.17838	-0.13491
	1.57583	-0.18075	-0.17248	-0.18367	-0.16947	-0.17919	-0.139
	1.57667	-0.18123	-0.17023	-0.17414	-0.17393	-0.17892	-0.14191
	1.5775	-0.18088	-0.1672	-0.18063	-0.16944	-0.17638	-0.13816
	1.57833	-0.18102	-0.17065	-0.17745	-0.16992	-0.17753	-0.13747
	1.57917	-0.17994	-0.17213	-0.18078	-0.16609	-0.17756	-0.13608
	1.58	-0.19058	-0.17191	-0.18144	-0.17305	-0.17615	-0.13548
	1.58083	-0.17841	-0.17706	-0.18306	-0.17019	-0.18505	-0.14291
	1.58167	-0.17664	-0.1732	-0.17329	-0.17181	-0.17855	-0.14073
	1.5825	-0.17598	-0.17594	-0.17495	-0.1759	-0.17503	-0.14186
	1.58333	-0.18118	-0.17949	-0.18396	-0.17308	-0.18063	-0.13843
	1.58417	-0.18152	-0.17766	-0.18262	-0.16943	-0.17958	-0.13698
	1.585	-0.18625	-0.17534	-0.17999	-0.17795	-0.17902	-0.13933
	1.58583	-0.18619	-0.17054	-0.18255	-0.16702	-0.17006	-0.13402
	1.58667	-0.18719	-0.17351	-0.17526	-0.17162	-0.17857	-0.1375
	1.5875	-0.1795	-0.17719	-0.17518	-0.16968	-0.17664	-0.14164
	1.58833	-0.17968	-0.18009	-0.17519	-0.17354	-0.1771	-0.1414
	1.58917	-0.18283	-0.17987	-0.17736	-0.17638	-0.17874	-0.13808
	1.59	-0.18334	-0.17469	-0.17649	-0.16777	-0.18325	-0.14257
	1.59083	-0.19102	-0.17509	-0.18413	-0.17234	-0.17882	-0.14342
	1.59167	-0.18571	-0.17796	-0.18451	-0.17572	-0.18639	-0.14045
	1.5925	-0.18029	-0.17371	-0.18459	-0.17392	-0.18382	-0.14293
	1.59333	-0.18468	-0.17137	-0.18179	-0.17513	-0.18083	-0.14184
	1.59417	-0.18628	-0.17868	-0.17701	-0.17725	-0.17844	-0.14034
	1.595	-0.18084	-0.17719	-0.18014	-0.17237	-0.18321	-0.14066
	1.59583	-0.19098	-0.17236	-0.18094	-0.17758	-0.18113	-0.14289
	1.59667	-0.18015	-0.17439	-0.1855	-0.17691	-0.18186	-0.14028
	1.5975	-0.18463	-0.17862	-0.18404	-0.17422	-0.18347	-0.14035
	1.59833	-0.18628	-0.17878	-0.17995	-0.1723	-0.18681	-0.13755
	1.59917	-0.18922	-0.1726	-0.18021	-0.17481	-0.17721	-0.14294
	1.6	-0.18138	-0.17783	-0.18438	-0.17605	-0.17703	-0.1383
	1.60083	-0.18941	-0.17422	-0.1869	-0.174	-0.18506	-0.14209
	1.60167	-0.19011	-0.17716	-0.18239	-0.1726	-0.18431	-0.14262
	1.6025	-0.18933	-0.18004	-0.18433	-0.17444	-0.18226	-0.14327
	1.60333	-0.18357	-0.1777	-0.18494	-0.18097	-0.18285	-0.14262
	1.60417	-0.18382	-0.17612	-0.18322	-0.17957	-0.18582	-0.14169
	1.605	-0.18511	-0.17295	-0.18093	-0.17404	-0.18296	-0.13973
	1.60583	-0.18811	-0.1767	-0.18656	-0.17793	-0.18361	-0.14255
	1.60667	-0.18535	-0.1774	-0.17741	-0.17891	-0.18225	-0.14333
	1.6075	-0.19016	-0.17284	-0.18718	-0.17564	-0.18419	-0.1423
	1.60833	-0.18692	-0.17304	-0.18473	-0.17502	-0.18565	-0.13805
	1.60917	-0.18254	-0.17414	-0.18083	-0.17904	-0.18303	-0.13917
	1.61	-0.18202	-0.17645	-0.18006	-0.18496	-0.17896	-0.14539
	1.61083	-0.18517	-0.18385	-0.19093	-0.17786	-0.18446	-0.14566
	1.61167	-0.18727	-0.17643	-0.18491	-0.17221	-0.1799	-0.14045
	1.6125	-0.19039	-0.1754	-0.18773	-0.17821	-0.1843	-0.14611
	1.61333	-0.18194	-0.17858	-0.18429	-0.17736	-0.18728	-0.14455
	1.61417	-0.19004	-0.17384	-0.18132	-0.18317	-0.18003	-0.14405
	1.615	-0.18728	-0.18023	-0.18876	-0.17988	-0.1803	-0.14413
	1.61583	-0.18845	-0.18187	-0.18252	-0.17523	-0.1819	-0.1399
	1.61667	-0.19406	-0.1815	-0.18929	-0.17835	-0.18135	-0.14175
	1.6175	-0.18604	-0.17524	-0.18536	-0.17585	-0.18318	-0.1454
	1.61833	-0.18934	-0.17655	-0.18365	-0.17693	-0.18878	-0.14237
	1.61917	-0.18833	-0.18259	-0.18362	-0.17868	-0.18329	-0.14462
	1.62	-0.18582	-0.18361	-0.18549	-0.17698	-0.18674	-0.14421
	1.62083	-0.18821	-0.18079	-0.18627	-0.18016	-0.18454	-0.14349
	1.62167	-0.19682	-0.18037	-0.18776	-0.17812	-0.18799	-0.14825
	1.6225	-0.1897	-0.18293	-0.18349	-0.17234	-0.18558	-0.14595
	1.62333	-0.19132	-0.17662	-0.18941	-0.17422	-0.1818	-0.13745
	1.62417	-0.18769	-0.18103	-0.18953	-0.17939	-0.18382	-0.14087
	1.625	-0.18979	-0.18003	-0.18292	-0.18282	-0.18147	-0.15021
	1.62583	-0.19503	-0.18152	-0.18236	-0.18123	-0.18665	-0.14518
	1.62667	-0.1913	-0.18225	-0.18588	-0.17332	-0.18765	-0.14318
	1.6275	-0.18826	-0.18308	-0.18694	-0.17999	-0.18325	-0.14871
	1.62833	-0.18661	-0.17823	-0.18827	-0.17944	-0.17901	-0.14445
	1.62917	-0.19035	-0.18285	-0.18886	-0.17904	-0.19064	-0.14629
	1.63	-0.192	-0.18013	-0.18446	-0.17982	-0.18882	-0.14199
	1.63083	-0.19026	-0.18423	-0.18808	-0.17991	-0.18432	-0.14366
	1.63167	-0.1896	-0.18046	-0.18857	-0.1818	-0.18388	-0.14843
	1.6325	-0.19453	-0.17949	-0.18989	-0.18165	-0.18399	-0.14956
	1.63333	-0.1915	-0.18748	-0.19048	-0.17811	-0.18957	-0.14676
	1.63417	-0.19048	-0.18362	-0.1882	-0.18383	-0.18237	-0.14904
	1.635	-0.1889	-0.1816	-0.18768	-0.18144	-0.18985	-0.15077
	1.63583	-0.19055	-0.18449	-0.19433	-0.17811	-0.19113	-0.13929
	1.63667	-0.19214	-0.18118	-0.18584	-0.18398	-0.18784	-0.14109
	1.6375	-0.19013	-0.18463	-0.18569	-0.17975	-0.18588	-0.14822
	1.63833	-0.18961	-0.18305	-0.18929	-0.17817	-0.18509	-0.1461
	1.63917	-0.1977	-0.17986	-0.1815	-0.18295	-0.19038	-0.15075
	1.64	-0.18791	-0.1852	-0.1863	-0.18047	-0.1869	-0.14361
	1.64083	-0.18909	-0.18754	-0.18559	-0.17904	-0.18113	-0.15004
	1.64167	-0.19441	-0.1848	-0.19557	-0.18411	-0.18443	-0.14548
	1.6425	-0.19515	-0.18288	-0.18776	-0.18219	-0.18447	-0.14708
	1.64333	-0.1909	-0.18263	-0.19205	-0.18252	-0.18609	-0.14767
	1.64417	-0.19427	-0.18127	-0.18971	-0.18601	-0.18786	-0.14891
	1.645	-0.19461	-0.18234	-0.19023	-0.18431	-0.18843	-0.14957
	1.64583	-0.19592	-0.18612	-0.19354	-0.18223	-0.19319	-0.14476
	1.64667	-0.1914	-0.18353	-0.18906	-0.18027	-0.19104	-0.14612
	1.6475	-0.19521	-0.18631	-0.18949	-0.18282	-0.18974	-0.15001
	1.64833	-0.19173	-0.18597	-0.19162	-0.18217	-0.18767	-0.14798
	1.64917	-0.19327	-0.18395	-0.18815	-0.18325	-0.18988	-0.15201
	1.65	-0.19129	-0.17674	-0.19023	-0.18379	-0.18962	-0.14532
	1.65083	-0.19205	-0.18489	-0.18749	-0.18845	-0.18885	-0.14751
	1.65167	-0.18955	-0.18814	-0.19378	-0.18577	-0.18886	-0.14404
	1.6525	-0.19131	-0.18363	-0.19594	-0.17614	-0.19043	-0.15133
	1.65333	-0.19096	-0.18444	-0.19494	-0.18263	-0.19196	-0.14577
	1.65417	-0.19366	-0.1871	-0.19003	-0.18152	-0.19257	-0.14636
	1.655	-0.19517	-0.18322	-0.19298	-0.18237	-0.19094	-0.14912
	1.65583	-0.19722	-0.18719	-0.19705	-0.18423	-0.1862	-0.15232
	1.65667	-0.19883	-0.18589	-0.18916	-0.1865	-0.19748	-0.14769
	1.6575	-0.18875	-0.18601	-0.19124	-0.18362	-0.19123	-0.14628
	1.65833	-0.19275	-0.18789	-0.18979	-0.17897	-0.18966	-0.15168
	1.65917	-0.19081	-0.18336	-0.18175	-0.18271	-0.19077	-0.14704
	1.66	-0.19237	-0.17834	-0.19021	-0.18492	-0.18583	-0.14812
	1.66083	-0.19321	-0.18032	-0.18791	-0.18709	-0.19454	-0.14845
	1.66167	-0.19402	-0.18159	-0.18942	-0.18842	-0.1858	-0.14957
	1.6625	-0.19443	-0.18247	-0.18574	-0.18871	-0.19034	-0.14713
	1.66333	-0.19298	-0.18547	-0.19338	-0.18218	-0.18896	-0.14794
	1.66417	-0.18882	-0.18697	-0.19101	-0.18335	-0.19516	-0.15563
	1.665	-0.19525	-0.18611	-0.19195	-0.1796	-0.1949	-0.14774
	1.66583	-0.19369	-0.18144	-0.18938	-0.18766	-0.18361	-0.1452
[truncated: 34,033 more rows]
