# Supplementary material for: Leveraging platinum-protein interactions to overcome chemoresistance
Source: Nat Commun. 2025 Oct 20;16:9263. doi: 10.1038/s41467-025-64295-0 (PMC12537935; doi:10.1038/s41467-025-64295-0)
Supplement: Supplementary file 4 — Source data [file 41467_2025_64295_MOESM4_ESM.zip › Excel files/Source Data Figure S37.xlsx]

## Sheet: Figure S37
Figure S37	HPLC chromatograms (250 nm) showing the transformation of DoxPt4 (50 μM) in the presence of GSH (1.00 mM) in pH 7.0 PIPES buffer containing 100 mM KCl at 37 °C. Solvent gradient is given in the text.

## Sheet: Figure S37 raw data
Figure S37	time (min)	0 h	2 h	4 h	8 h	12 h	Dox
	0.000833	-0.00528	-0.00147	0.001837	-0.01739	0.009987	0.006854
	0.001667	0.002725	-0.0118	0.003396	-0.00534	0.003525	0.000147
	0.0025	0.002928	-0.00981	0.01347	-0.00617	0.001292	0.003785
	0.003333	-0.00883	-0.00912	0.024772	-0.00704	0.002478	0.000751
	0.004167	-0.0048	-0.01615	-0.00741	-0.00872	0.009443	0.002944
	0.005	-0.00401	0.008745	0.013381	-0.01476	0.005461	0.00249
	0.005833	0.012355	-0.0025	0.007337	-0.02311	0.00617	0.003283
	0.006667	0.000549	0.000393	0.017765	-0.01798	0.004148	0.004894
	0.0075	-0.00822	0.015885	0.015218	-0.01222	0.007124	0.005776
	0.008333	0.003007	0.011586	0.010238	-0.02015	-0.00147	0.006847
	0.009167	0.002957	-0.00251	0.003903	-0.021	0.003366	-0.00032
	0.01	-0.00681	-0.01455	0.011898	-0.01136	0.013737	0.00156
	0.010833	-0.00378	-0.01408	-0.00993	-0.01886	-0.00081	0.002385
	0.011667	0.001345	-0.01951	0.004004	-0.01357	-0.00328	0.003037
	0.0125	-0.00544	-0.0048	0.008325	-0.01722	0.008887	0.000473
	0.013333	-0.00687	0.003839	0.017131	-0.00647	0.009788	0.005108
	0.014167	-0.00226	-0.00515	0.00128	-0.01506	0.005507	0.00141
	0.015	-0.00439	-0.0251	0.025849	-0.01459	0.003791	-0.00206
	0.015833	-0.00716	-0.01399	0.023366	-0.01138	0.000596	0.001432
	0.016667	-0.01757	0.0022	0.000456	-0.02185	-0.00177	0.003782
	0.0175	-0.00633	0.017491	0.02092	-0.01839	0.008025	0.001464
	0.018333	-0.00405	-0.00512	0.021604	-0.00536	0.000974	0.001611
	0.019167	-0.0069	0.00558	0.00128	-0.01385	-0.00013	0.007633
	0.02	-0.0056	0.007342	0.001597	-0.00426	0.00839	0.011728
	0.020833	-0.00252	-0.01035	0.022669	-0.01363	0.005156	0.008171
	0.021667	0.005422	0.01291	0.035771	-0.00571	0.007541	0.003478
	0.0225	-0.01024	0.001628	0.022162	-0.00962	0.005984	0.002276
	0.023333	0.007294	0.001415	0.018627	-0.0144	0.009589	0.005847
	0.024167	-0.00038	-0.00671	0.011011	-0.01096	0.021637	0.006543
	0.025	0.006846	0.005748	0.028269	-0.00869	0.005043	0.006412
	0.025833	0.00848	-0.00012	0.024367	-0.007	0.010504	0.00677
	0.026667	0.006477	0.010373	0.004954	-0.0191	0.006912	0.003852
	0.0275	0.005733	-0.0101	0.027344	-0.01151	0.004732	0.009219
	0.028333	0.008169	-0.00408	0.003738	-0.01309	0.006329	0.005051
	0.029167	-0.00532	-0.00091	0.011239	-0.00461	0.007402	0.003746
	0.03	-0.00444	0.016166	0.005068	-0.01233	0.00108	0.003018
	0.030833	-0.00225	-0.00501	0.017309	-0.00842	0.013539	0.005329
	0.031667	0.006543	0.001179	0.021338	-0.0077	0.001557	0.004702
	0.0325	0.004215	-0.00832	0.027598	-0.01798	0.012068	0.003142
	0.033333	0.003882	0.006231	0.020629	-0.0156	0.009768	0.007125
	0.034167	0.001966	0.002504	0.012152	-0.00772	-0.00298	0.004664
	0.035	0.002704	0.004322	0.012697	-0.01125	0.007575	0.001176
	0.035833	0.003138	-0.00474	0.026597	-0.0064	0.002578	0.006243
	0.036667	0.00026	-0.0089	0.012329	0.004937	0.00603	0.005466
	0.0375	0.003304	-0.00079	-0.00384	-0.02513	0.011842	0.005767
	0.038333	0.005863	-0.00388	0.021022	-0.00817	0.011034	-0.00079
	0.039167	7.23e-05	0.009037	0.031032	-0.00855	0.000146	0.0049
	0.04	0.006781	0.00375	0.015015	-0.01508	0.004997	0.004558
	0.040833	0.002537	-0.00586	0.01518	-0.00737	0.008423	0.001429
	0.041667	0.001489	-0.01206	0.002572	-0.00615	0.012246	0.003791
	0.0425	0.01469	-0.0033	-0.00127	0.000112	0.009808	0.00554
	0.043333	1.45e-05	-0.00634	-0.01049	-0.01491	0.013492	0.006553
	0.044167	0.003499	0.007533	-0.0105	-0.00786	0.001425	0.007979
	0.045	0.007468	0.000281	-0.00794	-0.00384	0.00774	0.010763
	0.045833	0.006174	-0.00152	-0.00279	-0.01692	0.009032	0.001886
	0.046667	0.008032	-0.01966	-0.0195	-0.01586	0.014261	-0.00055
	0.0475	0.003304	-0.0133	-0.02603	-0.01163	-0.00101	0.006668
	0.048333	-0.00199	-0.01342	-0.02402	0.002877	-0.00044	-0.00026
	0.049167	0.005964	-0.02738	-0.01115	-0.01832	-0.0056	0.005178
	0.05	-0.00774	-0.05301	-0.04406	-0.0228	0.009695	0.002768
	0.050833	-0.00659	-0.05456	-0.05607	-0.00738	0.006832	-0.00636
	0.051667	-0.00249	-0.08196	-0.08309	-0.02698	-0.00814	-0.00402
	0.0525	-0.01639	-0.09764	-0.09066	-0.03671	-0.00172	-0.00743
	0.053333	-0.01447	-0.08798	-0.11597	-0.03359	-0.01763	-0.01266
	0.054167	-0.0235	-0.13211	-0.0913	-0.03944	-0.02512	-0.01208
	0.055	-0.04308	-0.0899	-0.13547	-0.04818	-0.02878	-0.01509
	0.055833	-0.03641	-0.12036	-0.10688	-0.05718	-0.02793	-0.01678
	0.056667	-0.02827	-0.11086	-0.09356	-0.05052	-0.03014	-0.0083
	0.0575	-0.04021	-0.07513	-0.0787	-0.05946	-0.04254	-0.01469
	0.058333	-0.03091	-0.06645	-0.05968	-0.06773	-0.02981	-0.00717
	0.059167	-0.02964	-0.03118	-0.03278	-0.0398	-0.02508	-0.00577
	0.06	-0.03127	-0.04054	-0.02015	-0.04583	-0.02899	-0.00378
	0.060833	-0.01699	-0.01635	0.011189	-0.03408	-0.01608	-0.00141
	0.061667	-0.01084	0.009868	0.049342	-0.02229	-0.00379	-0.00076
	0.0625	-0.00149	0.017345	0.046111	0.003222	0.00715	0.009654
	0.063333	0.02009	0.043132	0.081514	-0.00166	0.015924	0.015254
	0.064167	0.021637	0.036396	0.097911	0.010098	0.010557	0.015964
	0.065	0.019411	0.069537	0.088192	0.024442	0.028171	0.018502
	0.065833	0.012709	0.077889	0.093222	0.019834	0.037316	0.023009
	0.066667	0.024912	0.062139	0.118146	0.029684	0.032028	0.018304
	0.0675	0.030826	0.097738	0.103422	0.02639	0.032889	0.015836
	0.068333	0.028917	0.085995	0.114763	0.020964	0.049973	0.023546
	0.069167	0.032821	0.080225	0.085695	0.019081	0.025606	0.021328
	0.07	0.043217	0.046725	0.085227	0.020083	0.033857	0.017754
	0.070833	0.04214	0.068425	0.07011	0.025188	0.029702	0.022805
	0.071667	0.04399	0.061813	0.074329	0.029611	0.034977	0.018499
	0.0725	0.027804	0.060567	0.079195	0.030501	0.047256	0.01559
	0.073333	0.026004	0.061566	0.079385	0.020972	0.035639	0.016872
	0.074167	0.033154	0.039147	0.04663	0.010562	0.034267	0.015986
	0.075	0.037339	0.038204	0.062254	0.032296	0.039006	0.014161
	0.075833	0.021384	0.042414	0.047036	0.020043	0.034506	0.018112
	0.076667	0.026763	0.038271	0.056311	0.014217	0.026779	0.014247
	0.0775	0.028455	0.064867	0.061607	0.020868	0.027588	0.016328
	0.078333	0.029741	0.047039	0.033021	0.018015	0.022333	0.011776
	0.079167	0.033421	0.039865	0.032514	0.016709	0.01613	0.013908
	0.08	0.026698	0.039282	0.048391	0.006179	0.017462	0.018403
	0.080833	0.019628	0.029267	0.045528	-0.00597	0.021961	0.013947
	0.081667	0.024833	0.025832	0.049709	0.00597	0.024665	0.018377
	0.0825	0.024739	0.060466	0.045439	0.010218	0.018118	0.011015
	0.083333	0.024862	0.048251	0.051179	0.008342	0.02271	0.015862
	0.084167	0.022273	0.036071	0.040865	0.000417	0.034254	0.011434
	0.085	0.028896	0.025956	0.045806	0.008968	0.023466	0.01201
	0.085833	0.01897	0.043806	0.057553	0.012846	0.023313	0.01465
	0.086667	0.031093	0.032736	0.050482	0.012486	0.029894	0.014717
	0.0875	0.018897	0.024586	0.038039	0.015258	0.019145	0.015379
	0.088333	0.024406	0.01776	0.026508	0.007637	0.018204	0.012022
	0.089167	0.020163	0.029818	0.03629	0.012622	0.015832	0.012537
	0.09	0.003911	0.024272	0.032451	0.004688	0.02933	0.006758
	0.090833	0.013714	0.04275	0.028612	0.008182	0.030947	0.010076
	0.091667	0.017726	0.043143	0.038533	0.006876	0.027362	0.012665
	0.0925	0.024449	0.021308	0.053447	0.012317	0.018648	0.009753
	0.093333	0.014929	0.022251	0.027357	0.006371	0.021789	0.01379
	0.094167	0.022577	0.012933	0.044134	0.003823	0.02446	0.011073
	0.095	0.034758	0.026001	0.045959	0.005802	0.021332	0.017105
	0.095833	0.023423	0.039304	0.054841	0.007822	0.023492	0.018064
	0.096667	0.028765	0.033848	0.041194	0.002308	0.027356	0.01247
	0.0975	0.020705	0.043402	0.057869	0.008783	0.018787	0.012825
	0.098333	0.019823	0.046377	0.028244	0.008647	0.028032	0.015238
	0.099167	0.023119	0.051821	0.082819	0.018296	0.018621	0.020538
	0.1	0.03272	0.039877	0.056792	-0.00124	0.024625	0.012534
	0.100833	0.038055	0.04677	0.068501	0.015042	0.024128	0.018457
	0.101667	0.044793	0.039809	0.072847	0.012478	0.026501	0.019157
	0.1025	0.035677	0.029492	0.072771	0.013792	0.032564	0.016114
	0.103333	0.021984	0.041156	0.056362	0.01973	0.034924	0.020177
	0.104167	0.040274	0.047488	0.072315	0.031759	0.031299	0.016987
	0.105	0.032633	0.052708	0.075267	0.030269	0.033181	0.016437
	0.105833	0.029929	0.046309	0.059479	0.017679	0.029238	0.015715
	0.106667	0.039761	0.058759	0.08102	0.027079	0.041849	0.027961
	0.1075	0.031151	0.062745	0.073518	0.030725	0.034864	0.017629
	0.108333	0.031202	0.058254	0.07974	0.027287	0.037939	0.021114
	0.109167	0.043101	0.056222	0.071263	0.01848	0.048674	0.017709
	0.11	0.031021	0.049464	0.084694	0.036263	0.038104	0.019538
	0.110833	0.034339	0.051058	0.092855	0.019273	0.04666	0.017255
	0.111667	0.0424	0.063183	0.066967	0.025909	0.038992	0.019819
	0.1125	0.041583	0.039113	0.076217	0.01489	0.046646	0.019956
	0.113333	0.03919	0.044008	0.066106	0.036327	0.036315	0.021657
	0.114167	0.038727	0.046219	0.064256	0.025645	0.046149	0.017773
	0.115	0.048075	0.06984	0.078143	0.03325	0.042525	0.021213
	0.115833	0.033479	0.048948	0.072492	0.027424	0.044533	0.018655
	0.116667	0.036783	0.068571	0.07381	0.022166	0.043094	0.019736
	0.1175	0.029987	0.068886	0.093792	0.031759	0.045732	0.02158
	0.118333	0.032893	0.053752	0.06546	0.030156	0.049185	0.021836
	0.119167	0.042682	0.057996	0.094654	0.031743	0.045036	0.019602
	0.12	0.031585	0.041695	0.0805	0.036976	0.044029	0.020279
	0.120833	0.039595	0.05034	0.087596	0.039733	0.039841	0.017811
	0.121667	0.024478	0.041235	0.088787	0.024947	0.038217	0.017214
	0.1225	0.033999	0.06371	0.064357	0.021718	0.035706	0.022715
	0.123333	0.041279	0.057828	0.092082	0.038395	0.048953	0.023396
	0.124167	0.042132	0.049206	0.081248	0.040246	0.044904	0.024934
	0.125	0.042552	0.032725	0.096301	0.031863	0.041371	0.018553
	0.125833	0.036703	0.054168	0.07865	0.034933	0.035043	0.020433
	0.126667	0.039313	0.05135	0.084783	0.02405	0.037985	0.02362
	0.1275	0.042009	0.035431	0.078638	0.029459	0.040934	0.02089
	0.128333	0.042588	0.048263	0.079563	0.030958	0.041723	0.018515
	0.129167	0.032915	0.052226	0.078967	0.03821	0.047031	0.022268
	0.13	0.038424	0.045557	0.067753	0.030685	0.044055	0.018937
	0.130833	0.041156	0.05007	0.088065	0.032344	0.043963	0.022063
	0.131667	0.034433	0.045793	0.080437	0.030677	0.051285	0.020458
	0.1325	0.037007	0.023508	0.091816	0.040887	0.042067	0.019132
	0.133333	0.033638	0.051563	0.067753	0.030541	0.034201	0.018748
	0.134167	0.027103	0.032085	0.084226	0.039637	0.033651	0.022635
	0.135	0.032568	0.036857	0.102903	0.038435	0.041418	0.019292
	0.135833	0.042877	0.040606	0.083377	0.037794	0.047647	0.023639
	0.136667	0.04185	0.052944	0.080323	0.041272	0.03605	0.02074
	0.1375	0.043159	0.056896	0.073341	0.026742	0.047303	0.02432
	0.138333	0.019461	0.04522	0.079284	0.030477	0.046395	0.019956
	0.139167	0.037506	0.039753	0.087964	0.03329	0.046746	0.023498
	0.14	0.011408	0.046399	0.074355	0.032833	0.033618	0.016229
	0.140833	0.030421	0.034308	0.079537	0.043692	0.037422	0.01871
	0.141667	0.029011	0.047533	0.073544	0.024931	0.041484	0.021404
	0.1425	0.034636	0.04293	0.073696	0.029676	0.044035	0.02416
	0.143333	0.035959	0.034892	0.087153	0.032881	0.037389	0.01979
	0.144167	0.041814	0.046354	0.067892	0.038803	0.041829	0.027357
	0.145	0.05033	0.027606	0.06309	0.030878	0.026488	0.021178
	0.145833	0.031245	0.031019	0.059669	0.037561	0.029794	0.013844
	0.146667	0.038626	0.044513	0.076699	0.022816	0.039509	0.013733
	0.1475	0.026756	0.039708	0.087748	0.034259	0.036938	0.0159
	0.148333	0.032228	0.033208	0.062824	0.023753	0.0289	0.016143
	0.149167	0.036674	0.039068	0.069109	0.034019	0.035089	0.024681
	0.15	0.040737	0.041201	0.075191	0.022359	0.044586	0.018892
	0.150833	0.027493	0.044356	0.077307	0.035125	0.037409	0.019125
	0.151667	0.03418	0.027628	0.092563	0.029523	0.04489	0.016805
	0.1525	0.027095	0.037205	0.079309	0.020387	0.032346	0.018432
	0.153333	0.030479	0.027	0.052662	0.017398	0.033154	0.018751
	0.154167	0.02656	0.039674	0.06736	0.021157	0.029092	0.021427
	0.155	0.022939	0.0335	0.052269	0.022639	0.042259	0.020135
	0.155833	0.041937	0.038069	0.052877	0.021646	0.043167	0.022626
	0.156667	0.032011	0.019456	0.076167	0.023905	0.034029	0.020119
	0.1575	0.031896	0.028672	0.063027	0.028914	0.026189	0.018349
	0.158333	0.024941	0.049756	0.040472	0.042313	0.028727	0.015066
	0.159167	0.022114	0.040977	0.079715	0.024651	0.038986	0.018448
	0.16	0.035445	0.048667	0.068855	0.023617	0.042776	0.019112
	0.160833	0.023329	0.061117	0.073721	0.014225	0.040192	0.01356
	0.161667	0.031245	0.042402	0.075596	0.023761	0.030848	0.0205
	0.1625	0.026712	0.034488	0.072011	0.008375	0.029125	0.020327
	0.163333	0.033768	0.034207	0.059643	0.038683	0.036375	0.023083
	0.164167	0.025165	0.042908	0.081793	0.025757	0.028171	0.018902
	0.165	0.039024	0.031984	0.050495	0.02207	0.038085	0.0155
	0.165833	0.02004	0.03213	0.05806	0.027023	0.032717	0.017684
	0.166667	0.02596	0.036172	0.084466	0.023481	0.027415	0.017719
	0.1675	0.029083	0.045535	0.057958	0.034308	0.028668	0.014436
	0.168333	0.026539	0.030727	0.06015	0.024386	0.031895	0.015641
	0.169167	0.035156	0.033893	0.077472	0.033987	0.027044	0.019033
	0.17	0.019671	0.032265	0.055652	0.030781	0.037104	0.015727
	0.170833	0.028888	0.05291	0.0555	0.030413	0.033837	0.020605
	0.171667	0.032503	0.053472	0.066372	0.035638	0.025739	0.020116
	0.1725	0.030059	0.047746	0.067702	0.024122	0.031053	0.01745
	0.173333	0.02129	0.024036	0.068995	0.03365	0.040901	0.02189
	0.174167	0.024319	0.043884	0.067652	0.033186	0.034115	0.01739
	0.175	0.036595	0.043031	0.080918	0.013487	0.029774	0.018249
	0.175833	0.024471	0.03844	0.075951	0.006523	0.029463	0.016236
	0.176667	0.03765	0.039596	0.073354	0.024619	0.041371	0.016872
	0.1775	0.021052	0.023385	0.050685	0.021678	0.028913	0.016015
	0.178333	0.030876	0.035038	0.063052	0.027856	0.034493	0.015379
	0.179167	0.012398	0.021252	0.088331	0.016044	0.040517	0.009491
	0.18	0.025888	0.015874	0.068425	0.034171	0.034996	0.020717
	0.180833	0.023423	0.03542	0.074025	0.011548	0.039702	0.015593
	0.181667	0.023069	0.043031	0.067233	0.023369	0.03448	0.017604
	0.1825	0.026676	0.038484	0.077079	0.019289	0.030059	0.019595
	0.183333	0.028317	0.046736	0.049532	0.026197	0.029065	0.017383
	0.184167	0.030956	0.030098	0.065992	0.031142	0.03393	0.018927
	0.185	0.029315	0.028964	0.071744	0.024555	0.029755	0.014979
	0.185833	0.024919	0.026921	0.063229	0.007349	0.041935	0.014177
	0.186667	0.044894	0.040741	0.069476	0.024098	0.033605	0.014311
	0.1875	0.02565	0.019781	0.064281	0.044173	0.033764	0.018214
	0.188333	0.031635	0.025709	0.063622	0.030317	0.026706	0.016002
	0.189167	0.020791	0.018468	0.076129	0.016781	0.031073	0.018253
	0.19	0.023727	0.021308	0.058668	0.025308	0.040033	0.018147
	0.190833	0.022671	0.034465	0.064687	0.026398	0.034267	0.014867
	0.191667	0.020213	0.028403	0.053447	0.027063	0.033088	0.013467
	0.1925	0.02458	0.026517	0.075749	0.021501	0.037495	0.018198
	0.193333	0.026973	0.01959	0.042195	0.017158	0.028661	0.017271
	0.194167	0.023835	0.016166	0.077016	0.021469	0.032969	0.01792
	0.195	0.019085	0.018962	0.044679	0.031286	0.032028	0.012428
	0.195833	0.014704	0.02572	0.055753	0.012357	0.038449	0.015232
	0.196667	0.028859	0.016245	0.063407	0.02409	0.03391	0.014803
	0.1975	0.025447	0.020264	0.065447	0.02417	0.028926	0.016175
	0.198333	0.023481	0.024047	0.044919	0.013568	0.040192	0.018246
	0.199167	0.011581	0.004771	0.069274	0.026662	0.033572	0.014561
	0.2	0.01182	0.008016	0.061544	0.015715	0.029065	0.017485
	0.200833	0.024392	0.016918	0.06935	0.02308	0.026859	0.015465
	0.201667	0.026973	0.019051	0.075394	0.020924	0.03155	0.0092
	0.2025	0.01808	0.016189	0.055969	0.019089	0.038727	0.01371
	0.203333	0.018941	0.02105	0.060214	0.023016	0.025553	0.012809
	0.204167	0.022642	0.013674	0.049506	0.006259	0.023989	0.010514
	0.205	0.025563	0.012518	0.052421	0.009256	0.029867	0.021577
	0.205833	0.016598	0.01245	0.051496	0.005562	0.030908	0.013058
	0.206667	0.023763	0.025372	0.047783	0.005193	0.017223	0.011322
	0.2075	0.016859	0.016177	0.067702	0.003398	0.02159	0.012962
	0.208333	0.005458	0.013371	0.037089	0.016957	0.016614	0.010025
	0.209167	0.013309	-0.00396	0.045781	0.018208	0.024997	0.011322
	0.21	0.009535	0.01922	0.039737	0.022559	0.017627	0.011457
	0.210833	0.016736	-0.00277	0.036696	0.025252	0.030755	0.014605
	0.211667	0.021652	0.006219	0.039813	0.004985	0.029165	0.016472
	0.2125	0.02035	0.001201	0.051483	0.008142	0.027024	0.011441
	0.213333	0.010338	0.011249	0.041663	0.015619	0.023168	0.014103
	0.214167	0.009738	-0.01377	0.058364	0.010618	0.014811	0.011195
	0.215	0.020148	0.00284	0.050317	0.02304	0.023346	0.015695
	0.215833	0.011661	0.020556	0.055145	0.013135	0.025156	0.009785
	0.216667	0.01062	0.003121	0.035669	0.005642	0.025626	0.013592
	0.2175	0.011357	-0.00952	0.06361	0.01021	0.019456	0.008164
	0.218333	0.013143	0.023991	0.045477	0.005361	0.022008	0.011779
	0.219167	0.012854	-0.00079	0.042385	0.006772	0.011829	0.011543
	0.22	0.014336	0.009161	0.052649	-0.00025	0.019423	0.006409
	0.220833	0.002501	-0.00749	0.034554	0.012967	0.016448	0.009104
	0.221667	0.016049	0.007353	0.034314	0.002396	0.0177	0.014746
	0.2225	0.016186	0.007331	0.031741	0.009184	0.018979	0.011648
	0.223333	0.014625	0.009745	0.032261	-0.00063	0.007919	0.014644
	0.224167	0.018305	-0.00213	0.03795	-0.00263	0.011882	0.013969
	0.225	0.013063	-0.00031	0.038394	0.003518	0.014851	0.01605
	0.225833	0.00355	-0.0119	0.039623	0.007966	0.017117	0.011616
	0.226667	0.009846	-0.0055	0.0509	0.002396	0.014619	0.009478
	0.2275	0.006839	0.020848	0.029803	0.009697	0.016481	0.009078
	0.228333	-0.00484	0.006983	0.014585	0.009312	0.019456	0.007231
	0.229167	0.005971	0.003694	0.046098	0.011155	0.019079	0.010907
	0.23	0.021984	0.000326	0.033237	0.000705	0.015891	0.013621
	0.230833	0.012854	0.009408	0.038571	0.007028	0.01833	0.009587
	0.231667	0.009854	0.003514	0.043652	-0.00554	0.019125	0.011108
	0.2325	0.010114	0.011777	0.035809	0.00581	0.020643	0.009273
	0.233333	0.009543	0.005613	0.041321	0.016204	0.011557	0.003002
	0.234167	0.003036	0.010968	0.036569	0.010979	0.008317	0.01106
	0.235	0.008155	0.005198	0.02832	0.008751	0.021312	0.006937
	0.235833	-0.00275	0.002178	0.03681	0.013071	0.020132	0.013851
	0.236667	0.011054	-0.00111	0.024063	-0.00461	0.018257	0.011067
	0.2375	0.017018	0.014942	0.02903	0.006002	0.004056	0.00779
	0.238333	0.009456	-0.01289	0.034415	-0.00067	0.006243	0.010319
	0.239167	0.011777	-0.00115	0.029372	0.001499	0.015818	0.0102
	0.24	0.002198	0.00595	0.04478	0.006748	0.018204	0.00607
	0.240833	0.00989	-1.1e-05	0.035517	0.006507	0.022651	0.007515
	0.241667	0.008588	0.012012	0.020211	-0.00166	0.019423	0.006694
	0.2425	-0.01039	-5.6e-05	0.061443	0.000433	0.006766	0.005722
	0.243333	0.015449	-0.00466	0.02533	-0.00794	0.012458	0.009452
	0.244167	0.015218	0.004199	0.004625	0.004864	0.012724	0.008155
	0.245	0.002841	0.006152	0.04108	0.003045	0.019218	0.004526
	0.245833	0.019049	0.012731	0.022669	0.007349	0.011464	0.008787
	0.246667	0.014748	-0.00716	0.021072	-0.00671	0.008754	0.009225
	0.2475	-0.00294	0.011226	0.029385	-0.00585	0.013863	0.003714
	0.248333	0.001742	0.012484	0.043475	0.00016	0.012485	0.008813
	0.249167	0.000911	-0.00424	0.040814	0.007757	0.012273	0.002676
	0.25	0.015167	-0.01572	0.017106	-0.01317	0.022478	0.009014
	0.250833	0.014343	0.000842	0.041536	0.000785	0.013453	0.009778
	0.251667	-0.00376	-0.00042	0.024684	8.01e-06	0.027508	0.008372
	0.2525	0.005386	0.008734	0.026407	0.003775	0.011696	-0.00074
	0.253333	0.004092	0.003491	0.03444	0.001234	0.015891	0.003366
	0.254167	0.00201	0.001594	0.038901	0.012999	0.010477	0.009782
	0.255	0.006528	-0.02376	0.028738	0.009977	0.012816	0.005115
	0.255833	0.007049	-0.01837	0.01551	-0.01155	0.011657	0.012176
	0.256667	0.004764	0.00119	0.028117	-0.00397	0.014473	0.007614
	0.2575	0.012789	-0.0133	0.007071	-0.00678	0.00937	0.008241
	0.258333	0.010642	-0.01316	0.03093	0.001731	0.018449	0.003034
	0.259167	0.001619	-0.00063	0.021592	0.002036	0.008098	0.002771
	0.26	0.008653	0.013876	0.003979	-0.00189	0.01717	0.008023
	0.260833	0.004222	-0.00348	0.047504	-0.00162	0.018641	0.005997
	0.261667	0.005798	0.008858	0.033819	-0.00929	0.016315	0.007112
	0.2625	0.007714	0.00531	0.004473	6.41e-05	0.003969	0.011492
	0.263333	0.00942	-0.00399	0.025228	-0.00255	0.024102	0.008615
	0.264167	0.010873	-0.00917	0.033363	0.009897	0.020702	0.008372
	0.265	-0.00335	-0.01875	0.039002	-0.00069	0.001087	0.006863
	0.265833	0.001424	-0.00713	0.033832	-0.00137	0.022902	0.011639
	0.266667	0.000622	-0.01815	0.021402	-0.0026	0.018462	0.005022
	0.2675	0.00201	-0.00098	0.028523	0.009432	0.013744	0.01302
	0.268333	0.005458	-0.00149	0.040269	-0.00284	0.015248	0.00741
	0.269167	0.000636	0.003054	0.026952	0.009609	0.010073	0.011505
	0.27	0.01007	0.019366	0.035707	-0.01992	0.002266	0.005792
	0.270833	0.017733	-0.01135	0.019983	0.016869	0.003492	0.004258
	0.271667	0.002725	-0.01373	0.023176	0.009657	0.011146	0.007586
	0.2725	0.014141	0.013371	0.040396	-0.00476	0.011703	0.00694
	0.273333	0.006897	0.009127	0.044818	-0.01282	0.021372	0.009475
	0.274167	0.008176	-0.01946	0.028878	-0.00719	0.007833	0.00827
	0.275	0.000116	0.02142	0.030196	-0.00506	0.014917	0.013323
	0.275833	0.002284	0.01126	0.029866	0.001282	0.001359	0.011639
	0.276667	0.009608	-0.00917	0.029321	0.004736	0.01326	0.006767
	0.2775	0.001243	-0.00976	0.03553	-0.00762	0.012352	0.00592
	0.278333	0.006622	-0.0056	0.021921	-0.00583	0.009039	0.008043
	0.279167	0.007186	-0.00167	0.02884	-0.00298	0.017733	0.007646
	0.28	0.010736	-0.00953	0.031577	-0.00386	0.021299	0.009964
	0.280833	0.003954	-0.00437	0.042955	-0.01152	0.011504	0.010549
	0.281667	0.006087	-0.0021	-0.00675	-0.01018	0.015679	0.008679
	0.2825	-0.00165	0.001942	0.037367	-0.0057	0.011908	0.009516
	0.283333	0.008979	-0.02617	0.040231	-0.0051	0.016991	0.009209
	0.284167	0.000737	0.002706	0.02718	0.004784	0.014705	0.004897
	0.285	0.008762	0.020219	0.037976	0.003021	0.008396	0.011728
	0.285833	0.017126	-0.00089	0.045515	0.002356	0.012379	0.01053
	0.286667	0.001272	-0.01494	0.02495	0.003005	-0.00252	0.006029
	0.2875	0.013786	0.007802	0.041638	0.020484	0.016388	0.010616
	0.288333	0.005675	-0.00116	0.019564	-0.00152	0.025295	0.009551
	0.289167	0.008805	-0.00885	0.040941	0.005602	0.007906	0.00725
	0.29	0.010323	-0.01376	0.01347	-0.00482	0.016276	0.007646
	0.290833	0.005444	0.006276	0.036037	0.000441	0.004639	0.009532
	0.291667	-0.00034	-0.00386	0.02903	-0.0052	0.026329	0.007359
	0.2925	0.011661	-0.0048	0.052193	2.4e-05	0.012869	0.007077
	0.293333	0.023286	-0.00056	0.042626	-0.00365	0.015434	0.011866
	0.294167	0.010793	0.005175	0.015256	-0.00315	0.011398	0.006256
	0.295	0.007258	0.00787	0.051749	0.000729	0.015321	0.005473
	0.295833	0.010403	-0.01921	0.044755	0.007565	0.015434	0.008455
	0.296667	0.012427	-0.01596	0.053992	0.002364	0.011663	0.007052
	0.2975	0.002523	-0.00354	0.020388	-0.00156	0.013419	0.005776
	0.298333	0.015102	0.017772	0.023188	0.012333	0.004486	0.014375
	0.299167	0.007157	0.001325	0.017372	-0.00135	0.013187	0.012406
	0.3	0.019693	0.018636	0.025634	-0.01016	-0.00101	0.007598
	0.300833	0.007396	0.019242	0.022441	0.004263	0.003393	0.006617
	0.301667	0.015904	0.007993	0.029245	0.005658	0.015547	0.011968
	0.3025	0.004974	-0.00239	0.040231	-0.0077	0.007727	0.009475
	0.303333	0.002718	0.007005	0.035581	-0.00255	0.010789	0.007304
	0.304167	0.019107	0.007252	0.042664	-0.00648	0.021716	0.006502
	0.305	0.002248	0.009284	0.027142	0.004688	0.012525	0.009833
	0.305833	0.015579	0.007948	0.031944	0.00452	0.014957	0.011498
	0.306667	0.012384	-0.01109	0.008034	-0.00061	0.014181	0.007368
	0.3075	-0.0008	-0.00167	0.031171	-0.00672	0.016554	0.010351
	0.308333	0.003094	-0.00507	0.037697	0.001258	0.013983	0.010523
	0.309167	0.011133	-0.00547	0.036658	-0.00147	0.009728	0.007419
	0.31	0.014451	0.003289	0.055677	0.006676	0.01611	0.003823
	0.310833	0.0066	0.007252	0.032489	0.001354	0.016229	0.014644
	0.311667	0.015449	0.006511	0.035454	0.006716	0.021292	0.009174
	0.3125	-0.00065	-0.0086	0.040991	0.014305	0.01947	0.007605
	0.313333	0.011104	0.018243	0.022289	-0.00596	0.015507	0.006048
	0.314167	0.014097	0.004042	0.037583	-0.00152	0.016481	0.007649
	0.315	0.011408	-0.0031	0.009744	-0.00345	0.012419	0.007621
	0.315833	-0.0011	0.003997	0.040396	-0.00497	0.012763	0.006153
	0.316667	0.012413	0.014078	0.032248	-0.01181	0.005063	0.010792
	0.3175	0.025368	0.004884	0.03776	0.00686	0.016037	0.008199
	0.318333	0.022845	-0.00604	0.040599	-0.00804	0.007329	0.01184
	0.319167	0.003586	0.011833	0.036772	0.000673	0.005215	0.010491
	0.32	0.011755	0.005434	0.017917	-0.0092	0.018555	0.007921
	0.320833	0.015543	7.86e-05	0.028954	0.00674	0.009987	0.003289
	0.321667	-0.00152	-0.00579	0.048049	-0.00066	0.010981	0.006217
	0.3225	0.01568	0.02407	0.024101	0.011997	0.009032	0.010862
	0.323333	0.011834	0.008038	0.021516	0.001186	0.014168	0.00944
	0.324167	0.012398	0.005142	0.035606	-0.00721	0.012167	0.009782
	0.325	0.005082	-0.00236	0.010162	0.011981	0.025235	0.012924
	0.325833	0.006586	0.019826	0.028409	0.00815	0.021782	0.00593
	0.326667	0.008538	0.018019	0.024088	-0.0029	0.028177	0.009347
	0.3275	0.0054	0.00934	0.047276	-0.00724	0.020066	0.00607
	0.328333	0.015304	0.004782	0.022555	0.001467	0.011365	0.010574
	0.329167	0.00694	0.01501	0.027066	0.009705	0.018767	0.009695
	0.33	0.010316	-0.00125	0.039217	0.009096	0.007502	0.010936
	0.330833	0.011032	0.006916	0.039167	0.012822	0.013221	0.010277
	0.331667	0.016374	0.010362	0.022175	0.008383	0.023148	0.01051
	0.3325	0.006846	0.009453	0.037405	-0.00677	0.011246	0.002711
	0.333333	7.23e-06	0.014022	0.041777	-0.00317	0.022936	0.011412
	0.334167	0.013454	0.01593	0.042765	-0.00156	0.020325	0.006
	0.335	0.009094	0.013528	0.0231	0.018745	0.014374	0.010491
	0.335833	0.007865	-0.00115	0.052091	0.000978	0.022366	0.011441
	0.336667	0.013389	0.015145	0.038609	-0.00606	0.023545	0.014807
	0.3375	0.012471	0.008779	0.056463	0	0.016686	0.011904
	0.338333	0.009181	-0.00217	0.016663	-0.00712	0.025195	0.012774
	0.339167	0.01748	-0.0019	0.029055	0.00238	0.020948	0.008263
	0.34	0.011936	0.004053	0.038444	0.003767	0.022949	0.01262
	0.340833	0.016056	0.020915	0.05474	0.00803	0.011067	0.015746
	0.341667	0.006051	0.00934	0.062228	0.002925	0.022127	0.008768
	0.3425	0.010157	0.015111	0.027243	0.007349	0.022193	0.010878
	0.343333	0.010721	0.008442	0.053916	-0.00447	0.017475	0.014532
	0.344167	0.008523	-0.00497	0.035885	0.004432	0.021975	0.008477
	0.345	0.017871	0.011473	0.051192	0.001322	0.017886	0.004987
	0.345833	0.009825	0.008195	0.048011	0.008054	0.013174	0.015091
	0.346667	0.015174	0.0249	0.045959	-0.01298	0.020305	0.014503
	0.3475	0.02625	0.030087	0.040307	0.006475	0.022326	0.011287
	0.348333	0.031816	0.017064	0.025925	-0.0018	0.031345	0.018559
	0.349167	0.009615	0.01492	0.030588	0.006467	0.017223	0.011463
	0.35	-3.6e-05	0.010733	0.030804	0.018392	0.018158	0.011827
	0.350833	0.007461	0.019871	0.062647	0.006379	0.021816	0.009302
	0.351667	0.014755	0.014168	0.043716	0.002861	0.02723	0.010533
	0.3525	0.020683	0.011137	0.04511	0.015715	0.026289	0.010549
	0.353333	0.023394	0.00998	0.051065	-0.00166	0.023061	0.009245
	0.354167	0.001757	0.011664	0.040827	-0.0016	0.010172	0.009798
	0.355	0.003694	0.003177	0.034529	0.002284	0.017077	0.011092
	0.355833	0.018919	0.00915	0.049506	0.01033	0.012326	0.010859
	0.356667	0.026936	0.024013	0.034859	0.007445	0.013101	0.011287
	0.3575	0.018102	0.019186	0.044539	0.01602	0.014115	0.012722
	0.358333	0.021673	0.011518	0.036417	0.009977	0.031577	0.013439
	0.359167	0.019917	0.015672	0.048353	-0.00596	0.025838	0.006882
	0.36	0.018934	0.024193	0.041638	0.005482	0.01324	0.014033
	0.360833	0.001258	0.028448	0.053371	0.006788	0.022863	0.013141
	0.361667	0.018066	0.016705	0.042981	0.002997	0.019695	0.010184
	0.3625	0.011502	0.017199	0.055551	0.016765	0.016242	0.019439
	0.363333	0.013649	0.023329	0.051648	0.013303	0.008529	0.01068
	0.364167	0.027587	0.004771	0.05792	0.000192	0.03377	0.007611
	0.365	0.018608	0.001179	0.045933	0.017102	0.023247	0.010734
	0.365833	0.016649	0.036374	0.040054	0.00137	0.019841	0.013646
	0.366667	0.009282	0.025484	0.039319	0.006996	0.024188	0.01513
	0.3675	0.022505	0.024934	0.032844	0.014802	0.024533	0.012515
	0.368333	0.021435	0.026337	0.048189	-0.00765	0.036348	0.012722
	0.369167	0.019093	0.024406	0.060987	0.014617	0.018774	0.012524
	0.37	0.020907	0.017087	0.062266	0.000874	0.019635	0.016964
	0.370833	0.023177	0.001841	0.046922	0.012197	0.028853	0.021916
	0.371667	0.003217	0.004839	0.049202	0.003077	0.022419	0.013924
	0.3725	0.027377	0.021443	0.05849	0.024659	0.026143	0.015599
	0.373333	0.020531	0.016873	0.058579	-0.00051	0.022571	0.018774
	0.374167	0.021211	0.014516	0.033629	0.020524	0.018509	0.011642
	0.375	0.012471	0.020095	0.039686	0.014145	0.018986	0.011898
	0.375833	0.007714	0.009935	0.06916	0.007132	0.028542	0.008318
	0.376667	0.010352	0.046377	0.058718	0.006331	0.030272	0.010859
	0.3775	0.014104	0.026304	0.058275	0.007862	0.021054	0.008177
	0.378333	0.022714	0.016829	0.048987	0.020387	0.028754	0.007697
	0.379167	0.023322	0.02069	0.049418	0.011869	0.021193	0.012646
	0.38	0.0203	0.024182	0.053016	0.014145	0.02892	0.017498
	0.380833	0.013707	0.010093	0.045502	0.0117	0.027568	0.012454
	0.381667	0.02476	0.029896	0.047555	-0.00333	0.017356	0.015689
	0.3825	0.015182	0.039686	0.056843	0.015835	0.019052	0.009571
	0.383333	0.036291	0.014752	0.066144	0.009368	0.021769	0.013093
	0.384167	0.022107	-0.01043	0.062482	0.007453	0.028177	0.015168
	0.385	0.017683	0.024777	0.051306	0.008246	0.028171	0.015513
	0.385833	0.023221	0.019186	0.032666	0.013383	0.029682	0.015593
	0.386667	0.013324	0.020612	0.054803	0.005241	0.0233	0.014551
	0.3875	0.016613	0.016054	0.058883	0.007221	0.027588	0.015996
	0.388333	0.012659	-0.00021	0.032755	0.010514	0.020656	0.015996
	0.389167	0.016989	-0.00025	0.050938	0.01356	0.030484	0.008445
	0.39	0.023336	0.034847	0.055449	0.007116	0.020205	0.014433
	0.390833	0.019606	0.005535	0.052003	0.017366	0.037289	0.012754
	0.391667	0.01242	0.010744	0.049861	0.014882	0.01326	0.016168
	0.3925	0.011791	0.020073	0.042639	0.008887	0.016408	0.012141
	0.393333	0.019085	0.006938	0.059757	0.016469	0.02049	0.011722
	0.394167	0.018803	0.028448	0.058845	0.014529	0.036169	0.014612
	0.395	0.019403	0.021162	0.061455	0.01622	0.024122	0.010939
	0.395833	0.025794	0.009655	0.059618	0.000136	0.020046	0.010641
	0.396667	0.011336	0.015751	0.064535	0.008863	0.02336	0.014669
	0.3975	0.012261	0.00375	0.058465	-0.00689	0.023081	0.010961
	0.398333	0.015362	0.022273	0.065155	0.015595	0.016242	0.015411
	0.399167	0.023257	0.002111	0.064306	0.014698	0.031073	0.015094
	0.4	0.008805	0.015526	0.036835	-0.0014	0.019125	0.006198
	0.400833	0.019331	-0.00345	0.0453	0.021774	0.029244	0.015235
	0.401667	0.01837	0.014359	0.061988	0.021734	0.022922	0.014835
	0.4025	0.021232	0.00494	0.07438	0.020011	0.026415	0.006646
	0.403333	0.017358	0.003985	0.043222	0.005417	0.020928	0.011278
	0.404167	0.016606	0.021207	0.06366	0.013503	0.019317	0.008938
	0.405	0.023907	5.61e-05	0.042651	0.012894	0.025633	0.014573
	0.405833	0.025686	0.021319	0.054689	0.008375	0.012379	0.013665
	0.406667	0.019208	0.000965	0.066993	0.009569	0.034625	0.015644
	0.4075	0.013504	0.007892	0.035327	0.01497	0.027594	0.008903
	0.408333	0.013208	0.024384	0.038964	0.005313	0.028098	0.007921
	0.409167	0.01842	0.005658	0.061836	0.013183	0.014188	0.014084
	0.41	0.012456	-0.01056	0.053802	0.009977	0.016839	0.017597
	0.410833	0.011755	0.012282	0.047441	0.01473	0.023691	0.011137
	0.411667	0.025057	0.016335	0.070427	0.009857	0.020603	0.018326
	0.4125	0.019432	0.029301	0.062647	0.011348	0.01444	0.008979
	0.413333	0.011524	0.026405	0.059821	0.000825	0.018555	0.012128
	0.414167	0.006918	-0.0063	0.061063	0.017743	0.015036	0.009858
	0.415	0.010757	0.010867	0.046453	0.006547	0.029105	0.00858
	0.415833	0.0179	-0.012	0.054816	0.000361	0.02281	0.009296
	0.416667	0.009825	-0.0013	0.050558	0.010306	0.017786	0.008573
	0.4175	0.016598	0.015201	0.041067	0.011388	0.02833	0.009286
	0.418333	0.020943	0.005097	0.034935	0.009048	0.031391	0.016015
	0.419167	0.022151	-0.0001	0.065434	0.009753	0.016633	0.01076
	0.42	0.006116	0.008229	0.067462	0.016653	0.023505	0.014401
	0.420833	0.021435	0.019366	0.037836	0.009993	0.024135	0.01051
	0.421667	0.023582	0.012506	0.061696	0.007485	0.017627	0.006291
	0.4225	0.015977	0.014067	0.036709	-0.00378	0.015162	0.010523
	0.423333	0.017697	0.004277	0.050482	0.009328	0.023002	0.012227
	0.424167	0.008328	0.016155	0.048429	0.020059	0.02776	0.011652
	0.425	0.025989	-0.00048	0.039902	0.012373	0.015222	0.016293
	0.425833	0.011191	0.015335	0.034022	0.01618	0.019576	0.014819
	0.426667	0.009861	0.002896	0.064078	0.006051	0.01894	0.010741
	0.4275	-0.0015	0.006242	0.062507	-0.00059	0.015474	0.013758
	0.428333	0.022707	0.009935	0.036075	0.006692	0.020629	0.010408
	0.429167	0.02069	-0.00401	0.059998	0.000104	0.030298	0.00608
	0.43	0.012557	0.009475	0.059048	0.008334	0.007999	0.012882
	0.430833	-0.00039	0.013539	0.038482	0.014161	0.01002	0.014998
	0.431667	0.01276	0.004187	0.051635	0.006876	0.034771	0.015427
	0.4325	0.014654	0.016727	0.053092	0.005153	0.025421	0.011786
	0.433333	0.015521	0.008049	0.048467	0.008423	0.016468	0.012339
	0.434167	0.013461	0.013674	0.065029	0.006075	0.021557	0.006962
	0.435	0.013049	0.007791	0.060657	-0.00046	0.010345	0.008465
	0.435833	0.007106	-0.0227	0.06845	0.015731	0.015924	0.007803
	0.436667	0.010837	-0.00822	0.045249	-0.00187	0.01825	0.006639
	0.4375	0.008176	0.000853	0.057831	0.009104	0.029211	0.01504
	0.438333	0.015716	0.008296	0.05142	0.014409	0.02161	0.011495
	0.439167	0.012528	-0.00693	0.059048	0.002292	0.020894	0.003698
	0.44	0.030211	-0.00869	0.044007	0.005922	0.020676	0.006473
	0.440833	0.013208	-0.00491	0.048505	-0.00195	0.017853	0.007311
	0.441667	0.021182	0.016447	0.062292	0.012718	0.016567	0.010763
	0.4425	0.003615	0.008341	0.048353	0.012069	0.007846	0.013285
	0.443333	0.017177	0.000516	0.058427	0.008583	0.018893	0.013017
	0.444167	0.012861	0.007948	0.049076	0.007237	0.019708	0.014944
	0.445	0.017068	-0.00467	0.024785	-0.00077	0.028602	0.006729
	0.445833	0.019584	0.002762	0.04274	0.005289	0.010994	0.01457
	0.446667	0.009767	0.003738	0.036341	0.005786	0.012405	0.007109
	0.4475	0.007735	0.00577	0.044501	0.004696	0.025136	0.013001
	0.448333	0.025548	0.010789	0.067157	0.003807	0.021007	0.009839
	0.449167	0.007237	0.005209	0.033946	0.008679	0.016057	0.012691
	0.45	0.006716	0.005041	0.059821	0.007245	0.011955	0.013637
	0.450833	0.000665	0.019781	0.040282	0.019025	0.017468	0.007713
	0.451667	0.023127	0.008768	0.045528	-0.00466	0.024818	0.005463
	0.4525	0.022404	0.008779	0.068716	-0.00749	0.016713	0.009714
	0.453333	0.010786	0.01144	0.039458	-0.00026	0.016541	0.016418
	0.454167	0.010403	0.008599	0.050507	0.006363	0.02385	0.013336
	0.455	0.017083	-0.00776	0.033287	0.016461	0.02112	0.010926
	0.455833	0.012507	0.008656	0.049785	-0.00536	0.026408	0.01154
	0.456667	0.018124	0.007185	0.025431	-0.00063	0.02218	0.00623
	0.4575	0.015536	-0.00129	0.052243	0.007637	0.00057	0.00913
	0.458333	-0.00823	-0.00417	0.047631	-0.00548	0.014175	0.00483
	0.459167	0.012593	-0.008	0.060657	0.005185	0.032107	0.011533
	0.46	0.011184	0.009554	0.037697	-0.0002	0.02493	0.008206
	0.460833	0.004909	-0.00097	0.04886	0.008799	0.020967	0.015699
	0.461667	0.00386	0.009138	0.046934	0.006812	0.027323	0.007976
	0.4625	0.003217	-0.00483	0.050102	0.009889	0.026693	0.007221
	0.463333	0.004374	-0.00376	0.045376	0.011051	0.02112	0.005102
	0.464167	0.013475	0.012518	0.044387	0.019586	0.013665	0.011447
	0.465	0.010468	0.013999	0.038926	0.010162	0.018091	0.00671
	0.465833	0.010338	0.007353	0.027002	0.009304	0.021915	0.014567
	0.466667	0.008198	0.008162	0.037127	-0.00026	0.014367	0.009436
	0.4675	0.013143	-0.00556	0.034212	0.014649	0.023399	0.010456
	0.468333	0.011943	-0.00112	0.050812	0.004576	0.016309	0.009737
	0.469167	0.002046	0.019366	0.055386	0.004063	0.019172	0.011501
	0.47	0.013606	0.009958	0.043678	0.006916	0.012558	0.016188
	0.470833	0.020922	0.001628	0.053511	-0.00058	0.012253	0.01012
	0.471667	0.016606	0.011339	0.03643	0.006579	0.022796	0.010594
	0.4725	0.000578	0.006152	0.034947	0.013584	0.022591	0.012195
	0.473333	0.011726	-0.00135	0.043906	0.002476	0.012174	0.010104
	0.474167	0.015312	0.004165	0.039027	0.009016	0.021365	0.010721
	0.475	0.01542	0.012551	0.038926	0.003911	0.021378	0.009114
	0.475833	0.013692	0.018838	0.037456	0.005073	0.02277	0.008695
	0.476667	0.016844	0.002526	0.064763	0.013848	0.020126	0.011716
	0.4775	0.019064	0.010351	0.046617	-0.00403	0.019019	0.006006
	0.478333	0.027638	0.002548	0.034238	0.013503	0.013764	0.009635
	0.479167	0.006644	-0.00097	0.039217	-0.00928	0.028615	0.008743
	0.48	0.015651	0.009172	0.045844	0.004905	0.018509	0.010104
	0.480833	0.011964	0.003447	0.039978	0.012422	0.014433	0.015782
	0.481667	0.004916	0.013528	0.035543	0.006411	0.028184	0.009929
	0.4825	0.014459	-0.00742	0.063698	0.014898	0.011961	0.00718
	0.483333	0.021963	-0.01416	0.027661	0.013135	0.024924	0.012185
	0.484167	0.018305	0.006646	0.04388	0.014265	0.018317	0.011511
	0.485	0.003694	0.029335	0.054055	0.007637	0.024731	0.007352
	0.485833	0.008147	-0.00605	0.056298	0.010723	0.019211	0.01216
	0.486667	0.007352	0.000337	0.044451	0.002548	0.020669	0.012949
	0.4875	0.006203	-0.00312	0.05621	0.008158	0.011643	0.010018
	0.488333	0.00201	0.020286	0.055639	-0.00236	0.008635	0.012473
	0.489167	0.011957	0.004322	0.040269	0.008543	0.02548	0.013707
	0.49	0.012803	0.011429	0.042144	0.007285	0.027548	0.006048
	0.490833	0.016866	0.015953	0.048987	0.005546	0.015103	0.013538
	0.491667	0.0227	0.016873	0.04402	0.00827	0.013154	0.012585
	0.4925	0.012731	0.003267	0.053409	0.019458	0.02214	0.011185
	0.493333	0.005653	-0.00912	0.02424	0.002588	0.013519	0.01045
	0.494167	0.008328	0.008611	0.0527	0.008839	0.014645	0.009986
	0.495	0.018319	0.01574	0.042867	0.006395	0.015904	0.005553
	0.495833	0.007453	-0.00299	0.057641	0.011227	0.021922	0.00983
	0.496667	0.017856	0.012675	0.039268	0.011268	0.028144	0.01224
	0.4975	0.013598	0.003828	0.037836	-1.6e-05	0.023413	0.011358
	0.498333	0.014827	-0.005	0.04573	0.002388	0.011286	0.012537
	0.499167	0.018666	0.010317	0.062494	0.013127	0.016156	0.013423
	0.5	0.022729	0.00439	0.030588	0.011131	0.021299	0.011668
	0.500833	0.013916	0.016716	0.064306	0.003558	0.018993	0.007301
	0.501667	0.011415	0.023228	0.049025	-0.00117	0.020676	0.008685
	0.5025	0.021334	-0.00158	0.054727	0.01586	0.028403	0.004974
	0.503333	0.018109	-0.00476	0.054271	-0.00265	0.01725	0.014714
	0.504167	0.009181	0.002616	0.062786	0.01255	0.016189	0.015746
	0.505	0.023011	-0.00433	0.031235	0.003951	0.025215	0.012694
	0.505833	0.01581	0.006354	0.031133	-0.00535	0.013062	0.01169
	0.506667	0.01576	0.004165	0.052218	-0.0062	0.018615	0.003615
	0.5075	0.00882	0.009666	0.053498	0.014585	0.015613	0.011306
	0.508333	0.021688	-0.0068	0.043272	0.000481	0.026739	0.013566
	0.509167	0.010743	-0.00054	0.036126	-0.00024	0.013062	0.017616
	0.51	0.012355	0.013865	0.066537	0.004953	0.014606	0.011537
	0.510833	0.012485	0.009756	0.041625	0.0205	0.012856	0.011262
	0.511667	0.011328	0.002537	0.041904	0.016084	0.013108	0.007474
	0.5125	0.017958	0.005568	0.031311	0.001507	0.013287	0.012441
	0.513333	0.022642	0.001033	0.040117	-0.00302	0.015626	0.01161
	0.514167	0.015688	-0.00165	0.024379	0.010146	0.019331	0.012016
	0.515	0.016215	-0.00108	0.029347	0.006251	0.009589	0.007266
	0.515833	0.011654	0.026584	0.046161	-0.00288	0.023181	0.011354
	0.516667	0.001258	0.000617	0.052269	-0.0003	0.025301	0.010178
	0.5175	0.011878	-0.00903	0.050026	0.016901	0.023088	0.010133
	0.518333	0.000629	0.013494	0.058959	0.000513	0.026461	0.013355
	0.519167	0.006586	0.008667	0.039788	0.008487	0.022631	0.009983
	0.52	0.01495	0.021027	0.039522	0.004969	0.014897	0.010939
	0.520833	0.017488	0.009722	0.04568	0.004568	0.020967	0.007333
	0.521667	0.013497	-0.00575	0.034466	0.005265	0.024215	0.007902
	0.5225	0.007894	0.01089	0.055893	0.005233	0.014427	0.01301
	0.523333	0.002082	0.007432	0.051242	0.028041	0.021743	0.013972
	0.524167	0.009839	-0.00217	0.061012	0.006884	0.023075	0.010961
	0.525	0.013157	0.000337	0.03847	0.013231	0.013115	0.010462
	0.525833	0.002516	0.013876	0.049773	0.006219	0.015639	0.010926
	0.526667	0.003745	0.012798	0.044286	0.014978	0.024983	0.005153
	0.5275	0.007757	0.024406	0.072657	-0.00256	0.02607	0.008305
	0.528333	0.0149	0.008981	0.04459	0.014866	0.01171	0.012825
	0.529167	0.003231	0.011855	0.045046	-0.00219	0.011902	0.014615
	0.53	0.009535	-0.00784	0.056488	0.02312	0.019821	0.009692
	0.530833	0.004894	0.017075	0.049392	0.018488	0.004665	0.010165
	0.531667	0.016671	0.011316	0.046947	-0.00248	0.021484	0.009989
	0.5325	0.012912	0.01217	0.033972	0.003967	0.01664	0.008388
	0.533333	0.021493	0.001179	0.027281	0.006395	0.025699	0.008289
	0.534167	0.009507	0.011754	0.052319	0.003398	0.023406	0.01075
	0.535	0.006441	-0.00013	0.045528	0.017799	0.002717	0.010578
	0.535833	0.013902	0.008925	0.043513	0.015002	0.020537	0.013966
	0.536667	0.011711	0.004637	0.049494	0.012357	0.017064	0.010136
	0.5375	0.003846	0.011664	0.033021	0.011724	0.019828	0.012329
	0.538333	0.020857	0.017165	0.046339	0.004664	0.034599	0.00639
	0.539167	0.021724	0.013371	0.06589	0.014393	0.010775	0.01371
	0.54	0.021558	0.001998	0.072125	-0.00208	0.028893	0.011616
	0.540833	0.010584	0.008588	0.042423	0.006948	0.032359	0.010715
	0.541667	0.010121	0.00137	0.063572	0.003702	0.0067	0.013387
	0.5425	0.012803	-0.00542	0.045908	0.005514	0.017382	0.011821
	0.543333	0.019172	0.011069	0.038673	0.015651	0.009655	0.017553
	0.544167	0.015579	0.018468	0.04867	0.0117	0.019894	0.013544
	0.545	0.018167	0.005344	0.057591	-0.00276	0.02047	0.01238
	0.545833	0.008314	0.01776	0.041257	0.01029	0.021073	0.010785
	0.546667	0.019259	0.000741	0.051559	0.008383	0.020974	0.013713
	0.5475	0.004323	0.005434	0.045768	0.016709	0.020325	0.005997
	0.548333	0.015659	0.023216	0.048886	0.011788	0.030894	0.007518
	0.549167	0.008017	-0.00186	0.053206	0.016685	0.021001	0.009516
	0.55	0.0042	0.016986	0.040751	0.009921	0.016633	0.006857
	0.550833	0.006528	0.003233	0.052611	0.013616	0.015613	0.003487
	0.551667	0.020134	-0.00467	0.03923	0.011099	0.023698	0.01061
	0.5525	0.017827	0.011283	0.060708	0.008903	0.025195	0.014334
	0.553333	0.009637	0.024204	0.049443	-0.00203	0.011557	0.014561
	0.554167	0.009499	0.012787	0.03795	0.019963	0.023128	0.009187
	0.555	0.007063	0.009206	0.048379	0.006531	0.02332	0.012601
	0.555833	0.022187	0.017367	0.054904	0.009697	0.026342	0.013467
	0.556667	0.014755	0.001852	0.05498	0.031142	0.02672	0.006422
	0.5575	0.003759	0.007825	0.058009	0.011853	0.029311	0.007467
	0.558333	0.022592	0.007511	0.058655	0.011596	0.026587	0.00928
	0.559167	0.01127	0.004086	0.037684	0.009521	0.027024	0.015695
	0.56	0.019881	-0.00454	0.042081	0.003021	0.02495	0.009203
	0.560833	0.014929	0.002762	0.058744	-0.00841	0.021729	0.011795
	0.561667	0.010186	0.014909	0.043361	0.004584	0.025242	0.013637
	0.5625	0.020734	-0.00542	0.055018	0.007653	0.017236	0.010405
	0.563333	0.002762	0.009363	0.057705	0.005762	0.023353	0.008874
	0.564167	0.018334	0.017659	0.061709	0.016156	0.017382	0.00709
	0.565	0.022179	0.001201	0.063622	0.017871	0.01385	0.008513
	0.565833	0.015991	0.008038	0.056602	0.012373	0.02057	0.009746
	0.566667	0.013533	0.015639	0.018335	0.002749	0.020497	0.016808
	0.5675	0.013439	-0.00638	0.047314	0.002236	0.010742	0.014749
	0.568333	0.011148	-0.00623	0.063546	0.011516	0.029145	0.008899
	0.569167	0.014459	0.000988	0.032489	0.009985	0.023618	0.011581
	0.57	0.024023	0.006197	0.051242	0.011612	0.025069	0.012655
	0.570833	0.022577	0.022004	0.049494	0.013463	0.013883	0.011348
	0.571667	0.028642	-0.00164	0.060923	0.003742	0.028542	0.014458
	0.5725	0.024464	0.015942	0.068805	0.008559	0.019662	0.013119
	0.573333	0.018825	0.001235	0.05664	0.011284	0.022624	0.016952
	0.574167	0.013584	0.016671	0.040928	0.012598	0.0289	0.013784
	0.575	0.010613	0.012518	0.046998	0.023361	0.02442	0.007573
	0.575833	0.022447	-0.00063	0.044476	0.01852	0.022949	0.012601
	0.576667	0.011458	0.010519	0.047834	0.016445	0.021895	0.008103
	0.5775	0.01203	0.012237	0.046402	0.00783	0.019576	0.010331
	0.578333	0.006029	0.021353	0.047314	0.009721	0.022783	0.008445
	0.579167	0.01015	0.010385	0.059441	0.004424	0.027475	0.010613
	0.58	0.00835	0.012057	0.022466	0.002316	0.014181	0.014874
	0.580833	0.01748	0.029267	0.063381	0.012686	0.015149	0.012141
	0.581667	0.018847	0.022127	0.036062	0.011676	0.027415	0.009145
	0.5825	0.010649	0.010205	0.063635	0.010033	0.018131	0.008241
	0.583333	0.014119	-0.00017	0.041359	0.008623	0.022028	0.009603
	0.584167	0.016006	0.009767	0.046035	0.004344	0.023585	0.015043
	0.585	0.011054	-0.00219	0.057971	0.014249	0.026686	0.01098
	0.585833	0.013251	-0.00136	0.060835	0.013239	0.024486	0.013365
	0.586667	0.015507	0.002526	0.032628	0.017863	0.022869	0.018496
	0.5875	0.016013	0.016177	0.029309	0.015034	0.013724	0.009676
	0.588333	0.015124	0.004479	0.050938	0.001426	0.015474	0.011418
	0.589167	0.011964	0.032344	0.063914	0.020347	0.033333	0.01309
	0.59	0.013584	0.016671	0.059783	0.008944	0.017362	0.013208
	0.590833	0.008039	-0.00138	0.050812	0.006179	0.020192	0.010795
	0.591667	0.024999	0.034914	0.036455	0.031895	0.025414	0.018981
	0.5925	0.025295	0.010317	0.019995	0.023369	0.022949	0.011575
	0.593333	0.01615	-0.00745	0.042119	0.005065	0.017879	0.011674
	0.594167	0.011393	0.010081	0.04886	0.010082	0.021531	0.007176
	0.595	0.018514	0.027954	0.057135	-0.00301	0.025301	0.012828
	0.595833	0.008025	0.011799	0.061329	0.006652	0.016176	0.010063
	0.596667	0.007916	0.003727	0.033921	0.000689	0.012405	0.011195
	0.5975	0.016374	0.012012	0.050723	0.021133	0.021577	0.015817
	0.598333	0.016837	0.000146	0.063559	0.013247	0.034095	0.016773
	0.599167	0.009029	0.009486	0.053853	0.01638	0.016879	0.010993
	0.6	0.010461	0.010418	0.045401	0.023649	0.023148	0.009347
	0.600833	0.011979	0.01712	0.059073	0.003975	0.011014	0.014247
	0.601667	0.009022	-0.00172	0.07329	0.024274	0.028595	0.008081
	0.6025	0.005458	0.010957	0.056843	0.007902	0.025295	0.015376
	0.603333	0.019056	-0.00489	0.024075	0.01739	0.013877	0.015337
	0.604167	0.026568	0.027898	0.04345	0.020027	0.020437	0.017601
	0.605	0.017639	0.02325	0.057895	-0.00489	0.018071	0.009401
	0.605833	0.002082	0.025035	0.043526	0.009921	0.0256	0.011182
	0.606667	0.01067	0.014359	0.063635	0.004504	0.012087	0.011322
	0.6075	0.016497	0.011743	0.082477	0.007445	0.020099	0.005994
	0.608333	0.020943	0.020522	0.055703	0.002564	0.023048	0.010798
	0.609167	0.025809	0.00906	0.047897	0.002284	0.017435	0.013765
	0.61	0.020697	0.002649	0.050976	0.006515	0.028025	0.015408
	0.610833	0.009694	0.019871	0.060252	0.012205	0.022929	0.016594
	0.611667	0.018247	0.022038	0.037925	0.014457	0.02277	0.012531
	0.6125	0.004309	0.011103	0.049418	0.014377	0.026879	0.008461
	0.613333	0.010692	0.01327	0.070515	0.019442	0.023015	0.007813
	0.614167	0.016656	0.009116	0.049849	0.008158	0.027495	0.011722
	0.615	0.023698	0.015537	0.048746	-0.00149	0.024652	0.015644
	0.615833	0.011126	0.007297	0.048784	0.014153	0.023744	0.016367
	0.616667	0.020604	0.038361	0.047086	0.016509	0.015918	0.012905
	0.6175	0.014994	0.007286	0.042613	0.014193	0.032882	0.010498
	0.618333	0.010107	0.000528	0.048113	0.008006	0.022518	0.013164
	0.619167	0.010013	0.011619	0.039636	0.017286	0.020093	0.011479
	0.62	0.023437	-0.00239	0.051648	0.009937	0.027588	0.01106
	0.620833	0.028173	0.006511	0.05294	0.010186	0.024446	0.008308
	0.621667	0.017358	0.015212	0.041853	0.012758	0.022803	0.012508
	0.6225	0.023184	0.015246	0.057046	0.011195	0.024241	0.011757
	0.623333	0.013938	0.005883	0.040573	0.008735	0.018973	0.014561
	0.624167	0.018449	0.013618	0.061696	0.016469	0.028522	0.015961
	0.625	0.013483	0.027426	0.039217	0.02288	0.024002	0.01232
	0.625833	0.016909	0.019265	0.056134	0.004696	0.020742	0.014481
	0.626667	0.020437	0.03268	0.057907	-0.00312	0.024625	0.010232
	0.6275	0.016324	0.001516	0.085214	0.00835	0.021617	0.010498
	0.628333	0.028686	0.013068	0.033097	0.020259	0.022306	0.010875
	0.629167	0.009976	-0.00192	0.051901	0.024787	0.020325	0.015925
	0.63	0.010266	0.010227	0.063673	-0.00234	0.03102	0.012304
	0.630833	0.021616	0.013696	0.058706	0.012157	0.017409	0.013116
	0.631667	0.022158	0.002167	0.051496	0.012045	0.02546	0.005354
	0.6325	0.021044	0.024979	0.074253	0.00823	0.021511	0.011907
	0.633333	0.022671	0.019265	0.041752	0.011845	0.03114	0.008049
	0.634167	0.024681	0.00284	0.067943	0.025035	0.022677	0.010306
	0.635	0.015449	0.011923	0.037519	0.014321	0.02774	0.013867
	0.635833	0.017994	0.012226	0.041245	0.022511	0.019165	0.017083
	0.636667	0.020365	0.025956	0.034897	0.005121	0.020285	0.012444
	0.6375	0.008972	0.007353	0.071973	0.017166	0.033731	0.015408
	0.638333	0.021579	0.005007	0.042385	0.021814	0.035719	0.0173
	0.639167	0.023242	0.022868	0.054714	0.023393	0.034897	0.005882
	0.64	0.012044	0.004322	0.059061	0.008511	0.035805	0.016009
	0.640833	0.023112	0.008218	0.031361	0.021037	0.018555	0.016456
	0.641667	0.025613	0.022835	0.04777	0.01469	0.016183	0.01667
	0.6425	0.014813	0.02169	0.043361	0.001138	0.030981	0.016437
	0.643333	0.017177	0.017199	0.055842	0.00319	0.03112	0.014209
	0.644167	0.02304	0.024788	0.04976	0.017903	0.030576	0.012758
	0.645	0.011466	0.011945	0.043272	0.01937	0.034645	0.013566
	0.645833	0.009637	0.011215	0.038749	0.020307	0.02391	0.012438
	0.646667	0.028042	0.025024	0.046693	0.017566	0.04	0.014027
	0.6475	0.015623	0.011294	0.043513	0.021565	0.037773	0.012253
	0.648333	0.023719	0.027011	0.062431	0.015835	0.026388	0.014551
	0.649167	0.014972	0.017435	0.0583	0.014185	0.021087	0.010562
	0.65	0.023076	0.025742	0.043209	0.024298	0.02489	0.017242
	0.650833	0.029886	0.032085	0.066866	0.015563	0.029589	0.015625
	0.651667	0.028014	0.029144	0.045895	0.020059	0.032677	0.009286
	0.6525	0.016671	0.015279	0.068703	0.028321	0.027793	0.012662
	0.653333	0.015196	0.016009	0.060835	0.012045	0.01935	0.015021
	0.654167	0.004395	0.010048	0.046757	0.010186	0.022187	0.016415
	0.655	0.019685	0.010048	0.036518	0.00823	0.022949	0.012221
	0.655833	0.017264	0.024743	0.045186	0.019121	0.033824	0.013883
	0.656667	0.012637	0.014022	0.053853	0.012502	0.038012	0.010993
	0.6575	0.016338	0.024754	0.039027	0.020155	0.034625	0.012812
	0.658333	0.018681	0.032074	0.045338	0.007413	0.023585	0.014982
	0.659167	0.01067	0.023912	0.045515	0.015106	0.023936	0.015814
	0.66	0.021883	0.019332	0.06143	0.015499	0.020623	0.017946
	0.660833	0.023141	0.026506	0.052801	0.015924	0.025938	0.012598
	0.661667	0.025917	0.011575	0.082895	0.016877	0.024181	0.013192
	0.6625	0.014943	0.021151	0.064573	0.017086	0.029509	0.01146
	0.663333	0.026344	0.016413	0.051724	0.01711	0.028065	0.010274
	0.664167	0.033023	0.014561	0.066853	0.004696	0.031285	0.012761
	0.665	0.018312	0.031659	0.047137	0.022463	0.023744	0.011997
	0.665833	0.018471	0.033848	0.038242	0.027656	0.02055	0.017402
	0.666667	0.019909	0.014752	0.055576	0.029932	0.024334	0.016255
	0.6675	0.021652	0.023654	0.059821	0.03325	0.034095	0.01481
	0.668333	0.017986	0.009935	0.046275	0.011348	0.031186	0.014116
	0.669167	0.013475	0.031198	0.05863	0.02558	0.039218	0.004824
	0.67	0.033269	0.02508	0.050279	0.025669	0.02497	0.01629
	0.670833	0.02129	0.033702	0.041219	0.028033	0.038065	0.014087
	0.671667	0.026517	0.028661	0.055475	0.016797	0.042087	0.012668
	0.6725	0.025115	0.012798	0.053511	0.021774	0.029205	0.018355
	0.673333	0.02578	0.009217	0.050089	0.016701	0.026441	0.020046
	0.674167	0.011364	0.030166	0.052966	0.005602	0.029072	0.008538
	0.675	0.030204	0.02435	0.055525	0.026222	0.023075	0.01076
	0.675833	0.014365	0.029335	0.049316	0.022639	0.039715	0.016284
	0.676667	0.024616	0.040595	0.059124	0.024515	0.032134	0.019928
	0.6775	0.020719	0.022386	0.036176	0.014994	0.025732	0.015251
	0.678333	0.027066	0.027426	0.068247	0.016885	0.029012	0.017348
	0.679167	0.024984	0.037193	0.044463	0.013552	0.036097	0.014717
	0.68	0.025404	0.040786	0.057933	0.034267	0.031511	0.015158
	0.680833	0.023763	0.015459	0.062051	0.023489	0.025195	0.015193
	0.681667	0.027601	0.04009	0.067816	0.017062	0.029721	0.011485
	0.6825	0.021999	0.029155	0.037165	0.027696	0.024248	0.009778
	0.683333	0.023358	0.029189	0.066841	0.027912	0.033148	0.011764
	0.684167	0.029192	0.027898	0.030778	0.022423	0.01992	0.017476
	0.685	0.021399	0.03597	0.042106	0.023633	0.038548	0.016968
	0.685833	0.022975	0.03176	0.066993	0.008655	0.034738	0.013512
	0.686667	0.015471	0.011417	0.045059	0.015307	0.023857	0.015075
	0.6875	0.03392	0.041212	0.06807	0.03341	0.035831	0.012649
	0.688333	0.029994	0.027797	0.063584	0.028826	0.034374	0.012179
	0.689167	0.017278	0.034926	0.055956	0.028522	0.02006	0.010546
	0.69	0.015348	0.032871	0.036848	0.012293	0.026289	0.023006
	0.690833	0.022736	0.023564	0.0546	0.031719	0.03381	0.014477
	0.691667	0.04219	0.03057	0.062393	0.022231	0.027243	0.012288
	0.6925	0.014473	0.038844	0.04791	0.025452	0.031637	0.015673
	0.693333	0.02364	0.039787	0.048949	0.028481	0.045003	0.015302
	0.694167	0.024999	0.032265	0.073392	0.017967	0.030795	0.012847
	0.695	0.021088	0.018827	0.065282	0.025556	0.031087	0.019327
	0.695833	0.027168	0.016088	0.045059	0.024619	0.040702	0.016868
	0.696667	0.021616	0.044143	0.051775	0.024939	0.035281	0.015002
	0.6975	0.036775	0.039383	0.073265	0.010971	0.026315	0.020596
	0.698333	0.023748	0.031423	0.045832	0.029163	0.029437	0.01659
	0.699167	0.02291	0.025641	0.051534	0.040478	0.032558	0.017249
	0.7	0.033074	0.037104	0.053016	0.023	0.029615	0.014583
	0.700833	0.022086	0.031984	0.065472	0.024947	0.021484	0.016747
	0.701667	0.027544	0.040449	0.043069	0.021101	0.039569	0.017169
	0.7025	0.022469	0.039147	0.05977	0.021445	0.030861	0.014845
	0.703333	0.016382	0.028437	0.042094	0.023601	0.042432	0.017367
	0.704167	0.018789	0.017974	0.052408	0.031992	0.038502	0.014861
	0.705	0.015651	0.029122	0.037824	0.031118	0.046149	0.014471
	0.705833	0.030616	0.018995	0.066042	0.030589	0.031451	0.016373
	0.706667	0.0472	0.029694	0.076179	0.024418	0.03226	0.010827
	0.7075	0.035171	0.024013	0.074912	0.022303	0.029947	0.017249
	0.708333	0.028389	0.014785	0.052624	0.028041	0.032803	0.016415
	0.709167	0.01996	0.025922	0.053536	0.027231	0.03387	0.023716
	0.71	0.025505	0.034308	0.042639	0.012814	0.030908	0.020561
	0.710833	0.02505	0.030289	0.075394	0.021221	0.036302	0.01893
	0.711667	0.036906	0.039888	0.065878	0.027183	0.035898	0.017319
	0.7125	0.021478	0.038338	0.048695	0.035285	0.037972	0.012208
	0.713333	0.036175	0.03918	0.063293	0.029692	0.041272	0.017047
	0.714167	0.022837	0.025203	0.068703	0.028449	0.03216	0.012751
	0.715	0.033464	0.016054	0.044527	0.040478	0.026017	0.012825
	0.715833	0.026372	0.041134	0.072517	0.031086	0.020948	0.016766
	0.716667	0.029402	0.042605	0.057907	0.02534	0.03377	0.013483
	0.7175	0.023163	0.046545	0.049937	0.041208	0.042054	0.014704
	0.718333	0.034477	0.027853	0.061531	0.020836	0.04324	0.017003
	0.719167	0.02111	0.041246	0.069806	0.018079	0.031458	0.01684
	0.72	0.039472	0.043278	0.049899	0.020804	0.04544	0.022018
	0.720833	0.042436	0.028167	0.048049	0.024074	0.035268	0.014813
	0.721667	0.038807	0.026169	0.074836	0.025757	0.027661	0.019522
	0.7225	0.024984	0.04732	0.044375	0.032024	0.033247	0.015743
	0.723333	0.026156	0.040258	0.058212	0.026646	0.048078	0.010977
	0.724167	0.032474	0.042021	0.064268	0.016477	0.035878	0.01698
	0.725	0.025556	0.03817	0.064344	0.028874	0.033108	0.017348
	0.725833	0.026091	0.036396	0.037748	0.036808	0.042041	0.021088
	0.726667	0.024977	0.045961	0.062887	0.030148	0.035083	0.015053
	0.7275	0.034686	0.028953	0.05147	0.028249	0.045036	0.021631
	0.728333	0.023813	0.046725	0.061329	0.03434	0.0411	0.017242
	0.729167	0.028888	0.052102	0.04772	0.018288	0.025792	0.020292
	0.73	0.025115	0.0476	0.057591	0.037946	0.042034	0.019371
	0.730833	0.028361	0.053068	0.051965	0.034051	0.039317	0.015011
	0.731667	0.033826	0.043334	0.044843	0.035966	0.048608	0.016574
	0.7325	0.023502	0.029099	0.079575	0.024947	0.043426	0.018991
	0.733333	0.038221	0.037721	0.074025	0.0301	0.042452	0.019618
	0.734167	0.036841	0.046197	0.046807	0.033755	0.043923	0.019534
	0.735	0.035156	0.042683	0.052915	0.030261	0.035871	0.020992
	0.735833	0.027797	0.040662	0.053853	0.040727	0.030802	0.023431
	0.736667	0.039371	0.039865	0.0555	0.044798	0.03444	0.013883
	0.7375	0.026293	0.022408	0.078663	0.01977	0.038601	0.015874
	0.738333	0.03593	0.025843	0.082781	0.037537	0.049125	0.01838
	0.739167	0.028375	0.052888	0.049684	0.030261	0.043631	0.017863
	0.74	0.028939	0.05172	0.066435	0.027255	0.039503	0.015897
	0.740833	0.026763	0.024216	0.056957	0.031158	0.037945	0.019915
	0.741667	0.031303	0.055178	0.073126	0.027816	0.04556	0.018841
	0.7425	0.030898	0.044187	0.062583	0.044501	0.040603	0.021094
	0.743333	0.035575	0.051024	0.045363	0.041993	0.037389	0.015114
	0.744167	0.026915	0.053831	0.057679	0.03115	0.038714	0.017639
	0.745	0.037036	0.052832	0.061417	0.04249	0.039887	0.019186
	0.745833	0.034983	0.027505	0.05664	0.035678	0.036362	0.015798
	0.746667	0.038467	0.060432	0.054055	0.040182	0.036004	0.01972
	0.7475	0.018608	0.068414	0.054131	0.025653	0.032518	0.022047
	0.748333	0.032322	0.061499	0.070059	0.024474	0.040112	0.019333
	0.749167	0.027804	0.056132	0.062773	0.03708	0.048071	0.020848
	0.75	0.035749	0.041358	0.055627	0.02421	0.04055	0.020615
	0.750833	0.042805	0.034825	0.066815	0.039757	0.04053	0.019368
	0.751667	0.036436	0.046062	0.063711	0.043708	0.039456	0.023971
	0.7525	0.028585	0.042189	0.059783	0.038643	0.031511	0.022785
	0.753333	0.02925	0.058872	0.057236	0.026318	0.039635	0.019739
	0.754167	0.045827	0.061633	0.050457	0.039669	0.041444	0.021989
	0.755	0.031751	0.062823	0.074253	0.019217	0.032253	0.017032
	0.755833	0.027522	0.064126	0.062672	0.024667	0.045785	0.021257
	0.756667	0.041742	0.046904	0.070933	0.027512	0.041285	0.021791
	0.7575	0.029893	0.038327	0.06608	0.04624	0.047687	0.02142
	0.758333	0.042219	0.04796	0.069464	0.042418	0.055182	0.027014
	0.759167	0.024023	0.067426	0.076192	0.035814	0.045189	0.023444
	0.76	0.037535	0.021106	0.062608	0.02776	0.040629	0.022712
	0.760833	0.033197	0.037889	0.072365	0.043652	0.038058	0.019598
	0.761667	0.03773	0.055751	0.043006	0.039589	0.049867	0.01784
	0.7625	0.043065	0.058703	0.053979	0.035389	0.049198	0.02019
	0.763333	0.032026	0.0616	0.0703	0.019466	0.045666	0.017914
	0.764167	0.037325	0.053438	0.074228	0.045591	0.040093	0.021612
	0.765	0.039045	0.039989	0.08344	0.047883	0.035407	0.02393
	0.765833	0.043629	0.069425	0.065295	0.026197	0.040377	0.019742
	0.766667	0.038286	0.065608	0.068374	0.04491	0.039151	0.027532
	0.7675	0.034802	0.047331	0.061291	0.037345	0.042564	0.019359
	0.768333	0.038966	0.054729	0.061126	0.03333	0.050318	0.020366
	0.769167	0.027746	0.0562	0.057831	0.029355	0.039258	0.020535
	0.77	0.036573	0.054224	0.07419	0.033017	0.044539	0.020052
	0.770833	0.040723	0.057536	0.08804	0.040078	0.045845	0.024489
	0.771667	0.034997	0.04412	0.064015	0.049165	0.041398	0.023789
	0.7725	0.035199	0.051328	0.071415	0.057973	0.04267	0.021817
	0.773333	0.042299	0.063733	0.070427	0.034885	0.042127	0.021663
	0.774167	0.041511	0.043783	0.08088	0.040102	0.038562	0.023041
	0.775	0.048819	0.054965	0.074545	0.042923	0.043737	0.023623
	0.775833	0.044829	0.046231	0.100204	0.043155	0.050768	0.020759
	0.776667	0.04112	0.060668	0.075267	0.034756	0.041802	0.020372
	0.7775	0.035785	0.059972	0.081235	0.033025	0.061511	0.021411
	0.778333	0.042031	0.061903	0.07182	0.047338	0.050603	0.027942
	0.779167	0.046347	0.058759	0.079854	0.052675	0.048886	0.027123
	0.78	0.033623	0.05959	0.072568	0.041336	0.048197	0.028721
	0.780833	0.042826	0.075487	0.059187	0.032016	0.054957	0.018042
	0.781667	0.042783	0.06764	0.058972	0.045551	0.050232	0.019576
	0.7825	0.036081	0.055021	0.073417	0.037201	0.039668	0.016916
	0.783333	0.050656	0.059343	0.101154	0.032721	0.045646	0.024601
	0.784167	0.041091	0.062633	0.060404	0.035982	0.042213	0.027865
	0.785	0.034484	0.05748	0.074127	0.047819	0.042167	0.025298
	0.785833	0.046933	0.068425	0.070541	0.04374	0.058065	0.022152
	0.786667	0.045761	0.054695	0.056957	0.039108	0.05542	0.022315
	0.7875	0.050294	0.065978	0.087393	0.051161	0.04988	0.021689
	0.788333	0.043181	0.065585	0.087292	0.049318	0.049397	0.01949
	0.789167	0.04587	0.068179	0.058224	0.054615	0.056249	0.023386
	0.79	0.050605	0.053786	0.094033	0.034756	0.041093	0.027305
	0.790833	0.042479	0.06609	0.065016	0.048108	0.05874	0.027737
	0.791667	0.046651	0.066517	0.086836	0.040639	0.046004	0.025151
	0.7925	0.044605	0.065855	0.066106	0.049494	0.05324	0.027903
	0.793333	0.039089	0.062779	0.079233	0.04733	0.051796	0.025231
	0.794167	0.041605	0.056144	0.07362	0.041159	0.043664	0.022721
	0.795	0.050294	0.056649	0.07955	0.048989	0.047037	0.029367
	0.795833	0.048494	0.080168	0.077738	0.038835	0.048012	0.026653
	0.796667	0.055658	0.059736	0.077751	0.040054	0.048727	0.029265
	0.7975	0.039132	0.07295	0.067525	0.048556	0.054884	0.023265
	0.798333	0.047525	0.081212	0.106996	0.039477	0.063373	0.02641
	0.799167	0.040303	0.065091	0.073227	0.044678	0.042849	0.025643
	0.8	0.044475	0.055908	0.078371	0.047731	0.045096	0.022095
	0.800833	0.05388	0.072063	0.072974	0.043147	0.052644	0.02298
	0.801667	0.053858	0.083559	0.053625	0.046561	0.06218	0.027938
	0.8025	0.039609	0.062981	0.089712	0.047675	0.062292	0.024419
	0.803333	0.058319	0.08815	0.087545	0.046352	0.040623	0.032727
	0.804167	0.05409	0.064317	0.081818	0.058774	0.05108	0.023821
	0.805	0.047764	0.062925	0.107427	0.040334	0.049834	0.022488
	0.805833	0.0454	0.069705	0.080488	0.038908	0.054473	0.025861
	0.806667	0.04386	0.07643	0.094071	0.039917	0.049264	0.028821
	0.8075	0.047822	0.068122	0.082464	0.051137	0.055507	0.022645
	0.808333	0.061456	0.079596	0.082806	0.042971	0.054513	0.025263
	0.809167	0.031296	0.072849	0.086101	0.050207	0.056991	0.032493
	0.81	0.041315	0.065911	0.079373	0.044589	0.052723	0.028031
	0.810833	0.049774	0.061712	0.068589	0.053453	0.058224	0.026906
	0.811667	0.053873	0.072972	0.074722	0.054751	0.060629	0.025697
	0.8125	0.054682	0.0703	0.084783	0.051954	0.054539	0.021334
	0.813333	0.054545	0.068055	0.10469	0.043796	0.060477	0.028638
	0.814167	0.050786	0.077766	0.083364	0.048164	0.04379	0.030703
	0.815	0.059512	0.080662	0.080716	0.043331	0.062266	0.033075
	0.815833	0.056215	0.087769	0.093539	0.044581	0.050536	0.029479
	0.816667	0.048501	0.06224	0.082363	0.043748	0.048973	0.02696
	0.8175	0.051039	0.075307	0.094983	0.049943	0.047541	0.03188
	0.818333	0.048595	0.074499	0.07898	0.054318	0.05214	0.019346
	0.819167	0.04493	0.091036	0.108833	0.036375	0.055898	0.026583
	0.82	0.057711	0.074701	0.084061	0.033642	0.057727	0.029703
	0.820833	0.041793	0.07808	0.090358	0.045231	0.058171	0.030537
	0.821667	0.039566	0.07689	0.091385	0.055705	0.054354	0.035879
	0.8225	0.064254	0.058187	0.116499	0.055488	0.055891	0.029019
	0.823333	0.050323	0.085041	0.076243	0.052147	0.054387	0.027293
	0.824167	0.056497	0.07002	0.079677	0.054967	0.060888	0.028491
	0.825	0.047186	0.083581	0.077586	0.058269	0.061318	0.025256
	0.825833	0.0597	0.098097	0.076889	0.04721	0.055414	0.027778
	0.826667	0.056721	0.074398	0.09397	0.053533	0.0588	0.028555
	0.8275	0.05187	0.054179	0.103942	0.064496	0.062505	0.025109
	0.828333	0.04801	0.084086	0.078916	0.048108	0.050457	0.030086
	0.829167	0.049217	0.088757	0.075381	0.047691	0.059105	0.031234
	0.83	0.058478	0.08046	0.102878	0.053653	0.060159	0.028514
	0.830833	0.051342	0.072837	0.106818	0.049406	0.053717	0.025097
	0.831667	0.066351	0.084098	0.113826	0.063246	0.059178	0.024147
	0.8325	0.060148	0.087207	0.109049	0.05294	0.058489	0.029153
	0.833333	0.05349	0.072703	0.110126	0.052764	0.058893	0.028942
	0.834167	0.048494	0.062554	0.083313	0.053517	0.069039	0.032641
	0.835	0.048704	0.060309	0.088508	0.054959	0.064353	0.030208
	0.835833	0.051574	0.073163	0.079081	0.050528	0.050033	0.030038
	0.836667	0.062483	0.064968	0.100939	0.056811	0.067157	0.033539
	0.8375	0.058051	0.091709	0.085518	0.059648	0.06049	0.028172
	0.838333	0.045978	0.074623	0.080412	0.06089	0.066964	0.026014
	0.839167	0.059107	0.100309	0.096986	0.054254	0.056222	0.030358
	0.84	0.055492	0.090407	0.102561	0.051834	0.06713	0.034114
	0.840833	0.044605	0.08421	0.110658	0.053196	0.066885	0.03265
	0.841667	0.05294	0.090227	0.107427	0.055697	0.067448	0.029457
	0.8425	0.05842	0.105114	0.11361	0.05443	0.059218	0.023767
	0.843333	0.053432	0.086545	0.089509	0.064007	0.069025	0.029108
	0.844167	0.048566	0.104081	0.103397	0.045223	0.066878	0.027309
	0.845	0.059577	0.100219	0.113838	0.059287	0.060463	0.034207
	0.845833	0.061803	0.083222	0.081387	0.056963	0.070019	0.028968
	0.846667	0.053959	0.076598	0.083985	0.071676	0.075546	0.031614
	0.8475	0.051039	0.080404	0.095098	0.058149	0.054241	0.027232
	0.848333	0.063596	0.08943	0.092424	0.052459	0.058084	0.026139
	0.849167	0.0615	0.092697	0.096276	0.056955	0.057289	0.026017
	0.85	0.059244	0.097334	0.101142	0.057075	0.067925	0.027654
	0.850833	0.056042	0.113264	0.107718	0.056234	0.063744	0.025659
	0.851667	0.060849	0.081302	0.095123	0.066868	0.067461	0.030259
	0.8525	0.051914	0.075375	0.103828	0.05871	0.064307	0.028149
	0.853333	0.060892	0.100466	0.105374	0.059768	0.070019	0.030134
	0.854167	0.054733	0.104912	0.080728	0.060144	0.069801	0.030297
	0.855	0.056164	0.08366	0.088116	0.059295	0.060179	0.025602
	0.855833	0.051841	0.103991	0.101839	0.041312	0.06996	0.027155
	0.856667	0.057343	0.105821	0.090764	0.055168	0.067733	0.028805
	0.8575	0.054473	0.078114	0.095617	0.06222	0.055758	0.028009
	0.858333	0.064948	0.092641	0.103638	0.055905	0.068005	0.028795
	0.859167	0.060567	0.092057	0.079398	0.055657	0.06263	0.033031
	0.86	0.055745	0.103329	0.119756	0.048909	0.075023	0.02922
	0.860833	0.067948	0.104552	0.113813	0.05964	0.065911	0.033245
	0.861667	0.05229	0.083716	0.117602	0.057852	0.062193	0.029997
	0.8625	0.05328	0.1038	0.100077	0.067621	0.063552	0.028546
	0.863333	0.062129	0.075498	0.101864	0.053645	0.058946	0.027433
	0.864167	0.062909	0.078585	0.115739	0.044758	0.064638	0.034475
	0.865	0.057263	0.093034	0.111963	0.052764	0.066467	0.032794
	0.865833	0.055695	0.085501	0.084352	0.047955	0.063127	0.032302
	0.866667	0.058586	0.079573	0.087748	0.057828	0.070795	0.029259
	0.8675	0.063762	0.088128	0.092563	0.048188	0.05884	0.030598
	0.868333	0.057885	0.093921	0.083731	0.055961	0.064108	0.032698
	0.869167	0.059606	0.077272	0.087698	0.052235	0.062511	0.033082
	0.87	0.059266	0.107213	0.109657	0.053733	0.051988	0.033136
	0.870833	0.051104	0.088712	0.11195	0.067485	0.058641	0.027264
	0.871667	0.052073	0.098625	0.106033	0.05056	0.063631	0.037336
	0.8725	0.054082	0.118709	0.099976	0.065554	0.077176	0.034101
	0.873333	0.060892	0.080494	0.070667	0.060273	0.069284	0.027232
	0.874167	0.051097	0.107247	0.09957	0.054615	0.065202	0.028127
	0.875	0.062794	0.097356	0.085011	0.062356	0.067051	0.031934
	0.875833	0.053041	0.085523	0.08211	0.051201	0.066527	0.031122
	0.876667	0.044019	0.090429	0.086633	0.052748	0.080874	0.036003
	0.8775	0.044612	0.100937	0.089332	0.062468	0.070444	0.037279
	0.878333	0.052253	0.091698	0.091917	0.051409	0.063253	0.033996
	0.879167	0.051342	0.093258	0.08643	0.052331	0.052385	0.03195
	0.88	0.055752	0.08833	0.098253	0.063142	0.055997	0.030927
	0.880833	0.056258	0.094875	0.089902	0.061811	0.073412	0.030259
	0.881667	0.058333	0.079293	0.103042	0.056097	0.063366	0.02837
	0.8825	0.066242	0.064968	0.090941	0.050311	0.064698	0.030259
	0.883333	0.058022	0.0843	0.109188	0.056017	0.060331	0.03896
	0.884167	0.047721	0.094246	0.110899	0.061499	0.064393	0.026302
	0.885	0.059085	0.095436	0.0842	0.07041	0.058641	0.035214
	0.885833	0.048595	0.1092	0.081653	0.060826	0.064566	0.02736
	0.886667	0.056273	0.101813	0.101611	0.045383	0.071703	0.030675
	0.8875	0.047533	0.090182	0.092551	0.040703	0.060695	0.027708
	0.888333	0.056504	0.092057	0.094096	0.053413	0.069019	0.029898
	0.889167	0.049297	0.0778	0.089129	0.060874	0.061279	0.031771
	0.89	0.047243	0.081448	0.089586	0.050071	0.054088	0.030659
	0.890833	0.044735	0.093708	0.097708	0.05657	0.062988	0.029297
	0.891667	0.051769	0.092708	0.071276	0.066051	0.065381	0.029342
	0.8925	0.053605	0.0832	0.09046	0.0529	0.070132	0.031755
	0.893333	0.04668	0.079405	0.088623	0.053926	0.062027	0.027957
	0.894167	0.046557	0.086264	0.07329	0.060938	0.056653	0.028584
	0.895	0.057545	0.100477	0.086734	0.05282	0.058833	0.03117
	0.895833	0.053482	0.085591	0.087786	0.049822	0.058356	0.031797
	0.896667	0.042718	0.086175	0.096631	0.048292	0.058031	0.026446
	0.8975	0.047533	0.082245	0.083301	0.065137	0.056196	0.031659
	0.898333	0.048248	0.092652	0.07362	0.047346	0.057846	0.026765
	0.899167	0.046875	0.094168	0.082274	0.054406	0.061113	0.032519
	0.9	0.051675	0.113769	0.096289	0.047795	0.049118	0.024873
	0.900833	0.066524	0.072355	0.091486	0.058718	0.060192	0.028309
	0.901667	0.058427	0.086702	0.112672	0.042858	0.067084	0.027529
	0.9025	0.055174	0.080853	0.076065	0.059904	0.049933	0.023904
	0.903333	0.053034	0.089408	0.080298	0.059455	0.066381	0.023955
	0.904167	0.043694	0.0822	0.08249	0.043427	0.059874	0.030253
	0.905	0.062591	0.104507	0.105209	0.049462	0.051391	0.027545
	0.905833	0.055738	0.083525	0.081108	0.051922	0.057793	0.027152
	0.906667	0.059765	0.081033	0.079106	0.031887	0.05438	0.02369
	0.9075	0.044684	0.100612	0.05251	0.062324	0.055301	0.028213
	0.908333	0.049629	0.07881	0.072568	0.042402	0.052737	0.032353
	0.909167	0.043542	0.074892	0.066689	0.043211	0.045328	0.030304
	0.91	0.043614	0.075599	0.08994	0.047747	0.055361	0.023022
	0.910833	0.046282	0.080022	0.095199	0.049181	0.052041	0.026653
	0.911667	0.050265	0.078249	0.076357	0.046561	0.052478	0.02066
	0.9125	0.049665	0.100836	0.089484	0.039725	0.04603	0.026426
	0.913333	0.044063	0.065248	0.087812	0.046785	0.056805	0.026903
	0.914167	0.039566	0.085052	0.060188	0.04398	0.049933	0.027986
	0.915	0.051147	0.07982	0.08159	0.042025	0.051126	0.030189
	0.915833	0.044395	0.083851	0.077801	0.029868	0.053578	0.031825
	0.916667	0.053417	0.062835	0.06774	0.041528	0.049218	0.023169
	0.9175	0.048964	0.075464	0.083643	0.028009	0.047488	0.023016
	0.918333	0.056873	0.078754	0.077142	0.042354	0.053823	0.023182
	0.919167	0.045631	0.068033	0.06959	0.04124	0.060921	0.024908
	0.92	0.049152	0.074836	0.066245	0.02901	0.051047	0.025464
	0.920833	0.038944	0.071322	0.084048	0.034251	0.04609	0.025445
	0.921667	0.041055	0.065507	0.035999	0.046665	0.047508	0.022092
	0.9225	0.041135	0.087207	0.058832	0.047635	0.061106	0.026727
	0.923333	0.049419	0.074005	0.069679	0.043812	0.056832	0.02409
	0.924167	0.036385	0.07185	0.067994	0.043644	0.053704	0.02455
	0.925	0.0436	0.075296	0.056906	0.044069	0.052578	0.023505
	0.925833	0.041373	0.065552	0.052801	0.034588	0.049231	0.027197
	0.926667	0.051632	0.076329	0.070617	0.042482	0.041769	0.017917
	0.9275	0.028693	0.06947	0.056539	0.02276	0.049059	0.029086
	0.928333	0.043607	0.058153	0.05849	0.018536	0.04947	0.024496
	0.929167	0.034657	0.078855	0.053777	0.03559	0.04878	0.023079
	0.93	0.037896	0.080191	0.040371	0.036912	0.039768	0.01878
	0.930833	0.040376	0.072568	0.044907	0.037417	0.046792	0.021737
	0.931667	0.037607	0.039304	0.050888	0.042698	0.044486	0.018831
	0.9325	0.023568	0.074611	0.054765	0.042057	0.041491	0.02111
	0.933333	0.029908	0.075397	0.058985	0.043788	0.045884	0.023661
	0.934167	0.030811	0.083256	0.060568	0.045832	0.039496	0.023824
	0.935	0.032973	0.064788	0.056248	0.016557	0.053684	0.014589
	0.935833	0.038265	0.053225	0.04734	0.034035	0.043485	0.020545
	0.936667	0.034867	0.064406	0.066359	0.033178	0.059045	0.017498
	0.9375	0.047554	0.06032	0.045452	0.03329	0.039847	0.017671
	0.938333	0.033804	0.064575	0.045173	0.013928	0.037588	0.016469
	0.939167	0.030457	0.061095	0.057337	0.030236	0.040742	0.01667
	0.94	0.028592	0.057401	0.04549	0.014842	0.035898	0.021229
	0.940833	0.032785	0.077519	0.048645	0.022615	0.044586	0.023796
	0.941667	0.027168	0.056301	0.061151	0.029315	0.037024	0.018809
	0.9425	0.027573	0.054583	0.024582	0.030269	0.039788	0.022418
	0.943333	0.036465	0.053281	0.034136	0.04289	0.041756	0.019029
	0.944167	0.032648	0.059905	0.056501	0.016348	0.04326	0.013275
	0.945	0.031563	0.053505	0.055411	0.037842	0.038436	0.019154
	0.945833	0.030826	0.075756	0.04573	0.038835	0.039224	0.021772
	0.946667	0.032893	0.050508	0.04331	0.019185	0.033764	0.019151
	0.9475	0.029091	0.031838	0.033477	0.024042	0.03821	0.012115
	0.948333	0.029676	0.049194	0.051787	0.015643	0.031961	0.016216
	0.949167	0.032568	0.049621	0.046922	0.021766	0.044367	0.013439
	0.95	0.034346	0.049565	0.035593	0.034997	0.038595	0.013272
	0.950833	0.025491	0.051372	0.049	0.034604	0.034486	0.017783
	0.951667	0.030898	0.06096	0.036354	0.01174	0.026792	0.013998
	0.9525	0.021283	0.051866	0.0379	0.029507	0.030218	0.016792
	0.953333	0.026134	0.052933	0.046275	0.00484	0.047713	0.017
	0.954167	0.028252	0.054505	0.01983	0.01525	0.028595	0.015993
	0.955	0.030117	0.04659	0.034567	0.021982	0.027223	0.01573
	0.955833	0.023886	0.043491	0.024874	0.029764	0.027144	0.012457
	0.956667	0.023112	0.038743	0.041017	0.004191	0.025672	0.019483
	0.9575	0.018615	0.054561	0.032413	0.01521	0.030994	0.015468
	0.958333	0.019215	0.043447	0.031019	0.016653	0.03605	0.011517
	0.959167	0.01062	0.031917	0.0111	0.027416	0.024354	0.016296
	0.96	0.03264	0.038114	0.021528	0.028377	0.033611	0.016606
	0.960833	0.028093	0.041392	0.029385	0.002765	0.032021	0.012758
	0.961667	0.022208	0.03231	0.03278	0.020716	0.030358	0.00989
	0.9625	0.035539	0.031165	0.016004	0.014882	0.024977	0.012409
	0.963333	0.011198	0.018962	0.023036	0.009985	0.024069	0.013004
	0.964167	0.013454	0.028796	0.024658	0.009937	0.017482	0.01777
	0.965	0.021731	0.051395	0.008186	0.017502	0.022127	0.012876
	0.965833	0.030594	0.019624	0.011797	0.022343	0.037687	0.019119
	0.966667	0.011234	0.043233	0.025976	0.008623	0.024897	0.017316
	0.9675	0.024464	0.052922	0.032337	0.032136	0.0211	0.012831
	0.968333	0.030211	0.039079	0.011265	0.014337	0.019642	0.013554
	0.969167	0.018594	0.019601	0.011125	0.022166	0.018853	0.009293
	0.97	0.014885	0.034488	0.025444	0.002356	0.031352	0.012505
	0.970833	0.017358	0.011799	0.013013	0.004568	0.027482	0.01372
	0.971667	0.02124	0.036273	0.013609	0.014161	0.028913	0.011764
	0.9725	0.027363	0.033309	0.033566	0.012926	0.027217	0.016632
	0.973333	0.016982	0.035667	0.000798	0.011003	0.021107	0.013605
	0.974167	0.018297	0.009565	0.015573	0.004961	0.017561	0.011546
	0.975	0.008567	0.027213	0.008148	0.022207	0.01379	0.010152
	0.975833	0.009586	0.022453	0.035822	0.002669	0.024241	0.010012
	0.976667	0.02977	0.025125	0.020768	0.015884	0.022372	0.013659
	0.9775	0.01049	0.013708	0.007337	-0.0019	0.023519	0.011316
	0.978333	0.009102	0.032085	0.01907	0.016789	0.01717	0.012329
	0.979167	0.012485	0.010867	-0.01011	0.009008	0.020855	0.008957
	0.98	0.011798	0.006579	0.014179	0.008399	0.022233	0.007797
	0.980833	0.014965	0.035869	0.000329	0.006523	0.021995	0.004478
	0.981667	0.017632	0.006523	0.006348	0.001683	0.005434	0.00562
	0.9825	0.01195	0.019759	0.005385	0.000545	0.021266	0.014439
	0.983333	0.01229	0.021734	0.01039	-0.00421	0.027091	0.010651
	0.984167	0.006145	0.013337	0.002876	0.000112	0.020026	0.009216
	0.985	0.003976	0.026629	-0.00419	-0.00147	0.021908	0.01246
	0.985833	0.001721	0.01794	0.010124	-0.00467	0.018416	0.005054
	0.986667	0.006282	0.008409	-0.00044	0.000625	0.007111	0.010817
	0.9875	0.022107	-0.0012	-0.00198	0.011163	0.023015	0.007135
	0.988333	0.017025	0.013607	-0.01398	-0.00186	0.0077	0.009782
	0.989167	0.022671	0.024384	-0.00246	0.001402	0.005759	0.009056
	0.99	0.003456	0.021128	0.016561	0.0048	0.011696	0.009245
	0.990833	0.011589	0.012125	-0.00647	-0.00313	0.009119	0.001729
	0.991667	0.01443	-0.00372	-0.00832	-0.00494	0.008091	0.009468
	0.9925	0.001966	0.034117	-0.01088	-7.2e-05	0.010808	0.004277
	0.993333	-0.00415	0.007308	-0.00094	0.00593	0.004652	0.001736
	0.994167	0.004222	0.02206	-0.01649	0.01513	0.001319	0.008816
	0.995	0.009485	0.008869	-0.00445	0.004905	0.013287	0.004683
	0.995833	0	0.010845	-0.00706	-0.00381	0.012001	0.009497
	0.996667	0.001641	0.001751	-0.00428	0.003903	0.004864	0.006873
	0.9975	-0.0051	0.02334	-0.00996	-0.00224	0.020769	0.008266
	0.998333	0.00994	0.013741	-0.01594	-0.01148	0.005726	0.00593
	0.999167	0.015854	0.000415	0.015446	-0.00087	0.009761	0.006969
	1	0.016092	-0.00318	-0.0149	-0.0105	0.010285	0.000726
	1.00083	0.004576	0.005928	-0.0008	-0.00599	0.008197	0.007765
	1.00167	0.003535	-0.00564	-0.01863	0.001266	0.007455	0.008714
	1.0025	-0.00541	-0.00685	-0.00883	-0.00914	0.017502	0.002017
	1.00333	0.005393	0.022026	-0.02183	-0.0156	0.011199	0.002803
	1.00417	-0.00307	0.004401	-0.01211	-0.00266	0.007475	0.006802
	1.005	0.005653	-0.0045	-0.00755	-0.01544	0.000981	0.004514
	1.00583	0.011451	0.000718	-0.0056	-0.00263	0.010199	0.003548
	1.00667	-0.00035	-0.00237	-0.02653	-0.01654	0.007429	0.007096
	1.0075	-0.00405	0.007331	-0.01873	0.002092	0.013565	0.005968
	1.00833	-0.01284	0.000101	-0.03523	-0.01058	0.008416	0.010734
	1.00917	0.009347	0.009183	-0.00835	-0.00489	0.002982	0.006486
	1.01	-0.00797	-0.00433	-0.02141	-0.01159	0.011286	0.004913
	1.01083	-0.00507	0.00375	-0.02017	-0.01425	0.005719	-0.00257
	1.01167	-0.00977	-0.01059	-0.02108	-0.00788	0.008297	0.002586
	1.0125	-0.00091	0.00604	-0.02579	-0.01071	0.001928	0.004044
	1.01333	0.002769	-0.00394	-0.03083	-0.01019	0.001339	0.004478
	1.01417	0.00415	-0.00576	-0.02791	-0.0097	0.005984	0.007464
	1.015	0.005017	-0.00446	-0.0247	-0.02128	0.008781	0.003858
	1.01583	0.001337	0.015627	-0.01394	-0.016	-0.00213	0.000956
	1.01667	0.000448	-0.00918	-0.03365	-0.01967	0.000663	-0.00199
	1.0175	0.000347	-0.00835	-0.04469	-0.01582	0.013472	-0.00083
	1.01833	-0.001	-0.00122	-0.05145	-0.01998	0.012902	0.001365
	1.01917	-0.00881	-0.00866	-0.02351	-0.03206	0.002207	0.004399
	1.02	-0.00844	-0.00695	-0.02089	-0.01404	0.001783	0.001899
	1.02083	-0.01705	-0.02021	-0.02902	-0.01931	-0.00239	-0.00124
	1.02167	-0.00246	-0.00207	-0.05677	-0.02538	-0.00199	-0.00416
	1.0225	-0.00871	-0.02043	-0.04007	-0.01027	-0.01446	0.002241
	1.02333	-0.01493	-0.03431	-0.03511	-0.01349	0.003373	-0.00347
	1.02417	0.000824	-0.03269	-0.03016	-0.00195	0.003386	0.003893
	1.025	-0.01199	0.004468	-0.04654	-0.01255	-6.6e-05	-0.00296
	1.02583	-0.00202	0.008723	-0.04309	-0.02044	-0.00985	0.001595
	1.02667	-0.00792	-0.00275	-0.03761	-0.02788	0.003585	-0.00032
	1.0275	0.002075	-0.01868	-0.03426	-0.02601	-0.00309	0.007653
	1.02833	-0.01946	-0.0151	-0.04271	-0.02508	-0.01207	0.001557
	1.02917	-0.00306	-0.02387	-0.0436	-0.0292	-0.02048	-0.00564
	1.03	-0.01669	-0.025	-0.03705	-0.02729	0.000802	-0.00352
	1.03083	-0.00609	-0.03119	-0.06035	-0.01668	-0.01653	-0.0032
	1.03167	-0.01386	-0.02318	-0.04325	-0.02283	-0.01479	-0.00458
	1.0325	-0.01443	-0.02546	-0.0538	-0.02141	0.002843	-0.00158
	1.03333	-0.01421	-0.0293	-0.04782	-0.02334	-0.0032	-0.00369
	1.03417	-0.0106	-0.01757	-0.04274	-0.01935	-0.01106	-0.00084
	1.035	-0.01887	-0.02981	-0.05455	-0.01555	-0.01095	-0.00488
	1.03583	-0.02003	-0.04826	-0.05014	-0.01749	-0.00302	-0.00368
	1.03667	-0.01175	-0.03241	-0.05056	-0.02859	-0.00168	-0.00812
	1.0375	-0.00916	-0.03557	-0.05047	-0.01592	-0.01877	-0.00363
	1.03833	-0.02179	-0.04396	-0.04873	-0.02712	-0.0093	-0.00403
	1.03917	-0.00867	-0.03518	-0.06134	-0.03625	-0.00152	0.001749
	1.04	-0.01651	-0.02967	-0.05411	-0.03405	0.001796	-0.00495
	1.04083	-0.01598	-0.04236	-0.06565	-0.04113	-0.00921	-0.00431
	1.04167	-0.01332	-0.02497	-0.0664	-0.02683	-0.01897	-0.00901
	1.0425	-0.0122	-0.00852	-0.06466	-0.0305	-0.01345	-0.01126
	1.04333	-0.01488	-0.04763	-0.05438	-0.02871	-0.02052	-0.00658
	1.04417	-0.0147	-0.03145	-0.04996	-0.0311	-0.01472	-0.00423
	1.045	-0.01795	-0.03588	-0.02288	-0.02095	-0.01711	-0.00379
	1.04583	-0.0217	-0.054	-0.04184	-0.03089	-0.02728	-0.00408
	1.04667	-0.0267	-0.03778	-0.07742	-0.03836	-0.01211	-0.00365
	1.0475	-0.01199	-0.04186	-0.06891	-0.03347	-0.02254	-0.00836
	1.04833	-0.02114	-0.03468	-0.06777	-0.04162	-0.01331	-0.00662
	1.04917	-0.02611	-0.0311	-0.05534	-0.02433	-0.00929	-0.00779
	1.05	-0.00078	-0.03787	-0.06727	-0.03416	-0.01981	-0.00482
	1.05083	-0.02213	-0.03634	-0.0751	-0.04833	-0.01641	-0.00565
	1.05167	-0.0196	-0.03644	-0.06834	-0.04333	-0.01327	-0.00604
	1.0525	-0.02891	-0.06876	-0.06835	-0.02858	-0.02501	-0.00954
	1.05333	-0.01455	-0.05182	-0.07836	-0.03886	-0.01825	-0.00435
	1.05417	-0.01862	-0.05092	-0.06085	-0.03408	-0.02746	-0.00536
	1.055	-0.01442	-0.04667	-0.05783	-0.03727	-0.01913	-0.0095
	1.05583	-0.02383	-0.04634	-0.08004	-0.03739	-0.02024	-0.00303
	1.05667	-0.02656	-0.04283	-0.09114	-0.03677	-0.02437	-0.01021
	1.0575	-0.03999	-0.04998	-0.06222	-0.049	-0.02592	-0.00659
	1.05833	-0.0318	-0.03793	-0.08478	-0.05585	-0.02535	-0.00636
	1.05917	-0.03056	-0.06162	-0.06832	-0.04206	-0.02486	-0.00791
	1.06	-0.02703	-0.06193	-0.07416	-0.04719	-0.02418	-0.01341
	1.06083	-0.03986	-0.05498	-0.07386	-0.03785	-0.02058	-0.01298
	1.06167	-0.02739	-0.04433	-0.07977	-0.04302	-0.0258	-0.0103
	1.0625	-0.0275	-0.04442	-0.07519	-0.05089	-0.02691	-0.00707
	1.06333	-0.02408	-0.06176	-0.08434	-0.04825	-0.02037	-0.0084
	1.06417	-0.02941	-0.04167	-0.06652	-0.03718	-0.02117	-0.01009
	1.065	-0.03027	-0.07646	-0.08324	-0.04742	-0.0284	-0.01545
	1.06583	-0.03507	-0.07422	-0.07631	-0.05359	-0.02488	-0.00772
	1.06667	-0.02666	-0.0595	-0.09182	-0.04117	-0.03398	-0.01707
	1.0675	-0.03454	-0.06729	-0.06485	-0.05268	-0.0351	-0.01925
	1.06833	-0.03126	-0.06493	-0.10025	-0.04545	-0.02839	-0.01424
	1.06917	-0.04359	-0.05516	-0.09299	-0.04473	-0.02956	-0.01656
	1.07	-0.04225	-0.05629	-0.09265	-0.04789	-0.0318	-0.01481
	1.07083	-0.03253	-0.0783	-0.0907	-0.05169	-0.02787	-0.01541
	1.07167	-0.02848	-0.07148	-0.09256	-0.04485	-0.02687	-0.01498
	1.0725	-0.03806	-0.08717	-0.07044	-0.06014	-0.03231	-0.01793
	1.07333	-0.04476	-0.07782	-0.09598	-0.05341	-0.017	-0.01263
	1.07417	-0.03761	-0.08406	-0.09472	-0.05679	-0.03868	-0.01502
	1.075	-0.03967	-0.06878	-0.11077	-0.06018	-0.04544	-0.0145
	1.07583	-0.0397	-0.06509	-0.09326	-0.05869	-0.0301	-0.01541
	1.07667	-0.05019	-0.07775	-0.09728	-0.06271	-0.04429	-0.01921
	1.0775	-0.03357	-0.08887	-0.09619	-0.04803	-0.03559	-0.01692
	1.07833	-0.03678	-0.0721	-0.11374	-0.06823	-0.03685	-0.01662
	1.07917	-0.03499	-0.09044	-0.11446	-0.06874	-0.04149	-0.01643
	1.08	-0.0406	-0.0874	-0.10235	-0.0601	-0.03888	-0.01826
	1.08083	-0.04327	-0.08561	-0.10572	-0.06939	-0.03657	-0.01471
	1.08167	-0.04177	-0.09477	-0.09715	-0.07534	-0.04088	-0.01733
	1.0825	-0.05594	-0.09939	-0.12411	-0.06683	-0.0513	-0.01811
	1.08333	-0.03993	-0.09846	-0.10868	-0.06293	-0.04494	-0.01979
	1.08417	-0.05246	-0.08017	-0.10312	-0.06075	-0.0409	-0.02414
	1.085	-0.0446	-0.09615	-0.12076	-0.08199	-0.04475	-0.02222
	1.08583	-0.04681	-0.09254	-0.10063	-0.06115	-0.04867	-0.02317
	1.08667	-0.05567	-0.0855	-0.13466	-0.06974	-0.04814	-0.02213
	1.0875	-0.06062	-0.08747	-0.12495	-0.05997	-0.04761	-0.0228
	1.08833	-0.05768	-0.09507	-0.11371	-0.07689	-0.05233	-0.0209
	1.08917	-0.05128	-0.08876	-0.12439	-0.07495	-0.06298	-0.02323
	1.09	-0.0567	-0.11206	-0.15083	-0.06756	-0.05327	-0.01971
	1.09083	-0.0648	-0.10512	-0.12607	-0.08656	-0.05711	-0.02861
	1.09167	-0.05573	-0.09232	-0.12947	-0.0783	-0.04789	-0.02405
	1.0925	-0.06519	-0.10941	-0.13698	-0.07399	-0.04311	-0.03016
	1.09333	-0.05745	-0.11253	-0.12175	-0.08018	-0.05246	-0.02501
	1.09417	-0.06153	-0.12214	-0.15029	-0.07798	-0.06712	-0.02215
	1.095	-0.0616	-0.11825	-0.13042	-0.0817	-0.0611	-0.02378
	1.09583	-0.06073	-0.10963	-0.1323	-0.08666	-0.05733	-0.02526
	1.09667	-0.06337	-0.13105	-0.13092	-0.07652	-0.05849	-0.02396
	1.0975	-0.07292	-0.13965	-0.14791	-0.097	-0.06111	-0.02822
	1.09833	-0.04741	-0.12891	-0.13847	-0.08639	-0.05337	-0.03284
	1.09917	-0.05875	-0.12351	-0.15401	-0.09661	-0.06493	-0.03033
	1.1	-0.07907	-0.12043	-0.14354	-0.09721	-0.07147	-0.02818
	1.10083	-0.07339	-0.1311	-0.1507	-0.08872	-0.06675	-0.02704
	1.10167	-0.07085	-0.11515	-0.14663	-0.09638	-0.05301	-0.02276
	1.1025	-0.06259	-0.12886	-0.15565	-0.09297	-0.06093	-0.03187
	1.10333	-0.05937	-0.14423	-0.17139	-0.10304	-0.06779	-0.02763
	1.10417	-0.07792	-0.15539	-0.16551	-0.09083	-0.06143	-0.02991
	1.105	-0.06175	-0.15772	-0.14875	-0.09839	-0.07861	-0.03667
	1.10583	-0.08032	-0.14079	-0.16525	-0.10552	-0.07477	-0.03224
	1.10667	-0.07633	-0.12368	-0.16621	-0.10461	-0.0779	-0.03251
	1.1075	-0.08096	-0.14486	-0.18015	-0.10076	-0.07664	-0.0354
	1.10833	-0.06987	-0.1722	-0.17182	-0.10358	-0.08177	-0.03519
	1.10917	-0.07298	-0.15326	-0.17955	-0.09686	-0.0723	-0.04047
	1.11	-0.08525	-0.15334	-0.1709	-0.10215	-0.06321	-0.0358
	1.11083	-0.07609	-0.16257	-0.1695	-0.09945	-0.06957	-0.03296
	1.11167	-0.07565	-0.15636	-0.18097	-0.09891	-0.0778	-0.03747
	1.1125	-0.08272	-0.16503	-0.17233	-0.0997	-0.07887	-0.03498
	1.11333	-0.07456	-0.1628	-0.19349	-0.10397	-0.08354	-0.03318
	1.11417	-0.0875	-0.17236	-0.16672	-0.11654	-0.07529	-0.03687
	1.115	-0.08474	-0.18235	-0.18266	-0.1141	-0.08285	-0.0388
	1.11583	-0.08075	-0.17654	-0.17215	-0.13093	-0.09156	-0.0397
	1.11667	-0.09851	-0.17983	-0.1848	-0.11082	-0.08801	-0.0433
	1.1175	-0.10354	-0.18715	-0.18677	-0.12878	-0.08396	-0.04366
	1.11833	-0.09565	-0.18669	-0.18865	-0.12367	-0.07768	-0.04316
	1.11917	-0.08977	-0.18807	-0.19839	-0.1191	-0.08838	-0.03737
	1.12	-0.09731	-0.19424	-0.18911	-0.12587	-0.09153	-0.04382
	1.12083	-0.0993	-0.18727	-0.20393	-0.12055	-0.07942	-0.04338
	1.12167	-0.10042	-0.20016	-0.20453	-0.13705	-0.08156	-0.04191
	1.1225	-0.10258	-0.18011	-0.20862	-0.12043	-0.09302	-0.04425
	1.12333	-0.0948	-0.20245	-0.20425	-0.12423	-0.10338	-0.04881
	1.12417	-0.10595	-0.20049	-0.21578	-0.13284	-0.0905	-0.0503
	1.125	-0.11901	-0.19756	-0.2083	-0.14126	-0.09716	-0.04065
	1.12583	-0.11258	-0.18838	-0.22386	-0.12643	-0.11025	-0.0445
	1.12667	-0.1113	-0.20265	-0.2176	-0.12765	-0.10215	-0.045
	1.1275	-0.10668	-0.20846	-0.22476	-0.13857	-0.11024	-0.05151
	1.12833	-0.10801	-0.18968	-0.24715	-0.13571	-0.09222	-0.04933
	1.12917	-0.11469	-0.21164	-0.22889	-0.14165	-0.10346	-0.04975
	1.13	-0.11126	-0.23758	-0.2312	-0.15445	-0.09789	-0.05137
	1.13083	-0.12973	-0.21734	-0.22835	-0.13474	-0.11091	-0.05035
	1.13167	-0.11581	-0.20479	-0.22314	-0.13503	-0.10388	-0.04878
	1.1325	-0.11805	-0.2068	-0.24666	-0.14387	-0.11136	-0.05098
	1.13333	-0.12536	-0.22544	-0.23518	-0.15421	-0.11114	-0.0492
	1.13417	-0.13346	-0.22103	-0.23894	-0.14837	-0.10753	-0.05344
	1.135	-0.12901	-0.23157	-0.23957	-0.15658	-0.1073	-0.05186
	1.13583	-0.12732	-0.2172	-0.23742	-0.15484	-0.10655	-0.05619
	1.13667	-0.12413	-0.2326	-0.26772	-0.15746	-0.11189	-0.05287
	1.1375	-0.12677	-0.22904	-0.23995	-0.15662	-0.11283	-0.05779
	1.13833	-0.13186	-0.22881	-0.24514	-0.15965	-0.12629	-0.05283
	1.13917	-0.14119	-0.22585	-0.2538	-0.15827	-0.1246	-0.05441
	1.14	-0.12719	-0.23533	-0.24733	-0.15861	-0.11566	-0.05143
	1.14083	-0.14007	-0.24159	-0.26056	-0.16422	-0.11863	-0.05579
	1.14167	-0.144	-0.22964	-0.27249	-0.16752	-0.11842	-0.05978
	1.1425	-0.149	-0.23293	-0.26376	-0.16145	-0.11366	-0.05806
	1.14333	-0.14899	-0.25111	-0.27004	-0.15012	-0.12804	-0.05829
	1.14417	-0.13604	-0.24176	-0.24449	-0.16889	-0.12855	-0.05684
	1.145	-0.13827	-0.2179	-0.27271	-0.16406	-0.11608	-0.0569
	1.14583	-0.14349	-0.25415	-0.28309	-0.17014	-0.12208	-0.06132
	1.14667	-0.13698	-0.258	-0.27132	-0.17627	-0.11834	-0.06238
	1.1475	-0.14257	-0.24889	-0.27526	-0.17038	-0.12285	-0.06184
	1.14833	-0.14996	-0.25626	-0.27325	-0.17627	-0.11838	-0.0624
	1.14917	-0.15583	-0.25923	-0.28257	-0.16836	-0.12181	-0.0562
	1.15	-0.15106	-0.24646	-0.26117	-0.16857	-0.13282	-0.05982
	1.15083	-0.15304	-0.24101	-0.29746	-0.16821	-0.12182	-0.0589
	1.15167	-0.15785	-0.27262	-0.28672	-0.16745	-0.11983	-0.0638
	1.1525	-0.14868	-0.25738	-0.27151	-0.16582	-0.11691	-0.06246
	1.15333	-0.14654	-0.22706	-0.29035	-0.16075	-0.12548	-0.0594
	1.15417	-0.14488	-0.26267	-0.26618	-0.18028	-0.13245	-0.06219
	1.155	-0.17044	-0.24486	-0.28594	-0.17688	-0.13199	-0.06802
	1.15583	-0.16309	-0.25443	-0.27023	-0.17188	-0.12767	-0.06238
	1.15667	-0.16457	-0.24887	-0.28096	-0.171	-0.1322	-0.06587
	1.1575	-0.16708	-0.23992	-0.298	-0.18207	-0.12363	-0.06253
	1.15833	-0.16074	-0.25992	-0.27257	-0.1678	-0.13312	-0.06528
	1.15917	-0.16973	-0.27271	-0.27907	-0.17833	-0.13302	-0.06355
	1.16	-0.16431	-0.24103	-0.29159	-0.18407	-0.12787	-0.06346
	1.16083	-0.17816	-0.25384	-0.26196	-0.1712	-0.13534	-0.06473
	1.16167	-0.16284	-0.2367	-0.27394	-0.18466	-0.13142	-0.06627
	1.1625	-0.15349	-0.25904	-0.27408	-0.1935	-0.1336	-0.06732
	1.16333	-0.1663	-0.22698	-0.29469	-0.18557	-0.13936	-0.06789
	1.16417	-0.17593	-0.24806	-0.28923	-0.18185	-0.13527	-0.06118
	1.165	-0.16762	-0.24577	-0.29401	-0.18735	-0.13239	-0.06734
	1.16583	-0.17293	-0.24762	-0.27417	-0.19717	-0.13052	-0.06402
	1.16667	-0.16264	-0.23658	-0.30274	-0.18442	-0.13639	-0.0706
	1.1675	-0.17362	-0.26607	-0.28116	-0.17943	-0.13397	-0.07378
	1.16833	-0.17492	-0.24522	-0.29129	-0.1916	-0.13745	-0.06156
	1.16917	-0.17034	-0.26088	-0.27931	-0.19725	-0.13963	-0.06578
	1.17	-0.17233	-0.24392	-0.31023	-0.17186	-0.13415	-0.06687
	1.17083	-0.17466	-0.26407	-0.31482	-0.19051	-0.13688	-0.06801
	1.17167	-0.17241	-0.25773	-0.28876	-0.18158	-0.13462	-0.06692
	1.1725	-0.16855	-0.25058	-0.29273	-0.18531	-0.12889	-0.0706
	1.17333	-0.16567	-0.26004	-0.29357	-0.17571	-0.13521	-0.0622
	1.17417	-0.17056	-0.24476	-0.27722	-0.17712	-0.14539	-0.06939
	1.175	-0.17151	-0.24951	-0.31037	-0.17954	-0.14476	-0.06665
	1.17583	-0.16943	-0.25155	-0.31852	-0.19079	-0.14202	-0.06373
	1.17667	-0.17209	-0.24084	-0.2998	-0.19326	-0.13812	-0.06612
	1.1775	-0.17428	-0.26409	-0.31112	-0.17958	-0.1423	-0.06536
	1.17833	-0.16185	-0.24748	-0.2978	-0.18551	-0.13899	-0.07036
	1.17917	-0.17304	-0.2369	-0.29319	-0.1931	-0.13681	-0.06694
	1.18	-0.17702	-0.25095	-0.29928	-0.19664	-0.14124	-0.0647
	1.18083	-0.18012	-0.24898	-0.28657	-0.18862	-0.13675	-0.06415
	1.18167	-0.16787	-0.25951	-0.30123	-0.18027	-0.1387	-0.06439
	1.1825	-0.16686	-0.25183	-0.29957	-0.19121	-0.14156	-0.06184
	1.18333	-0.16498	-0.24662	-0.30844	-0.18186	-0.13312	-0.06864
	1.18417	-0.17077	-0.25582	-0.28413	-0.19842	-0.14515	-0.0669
	1.185	-0.16656	-0.26087	-0.30102	-0.18017	-0.13223	-0.06629
	1.18583	-0.16444	-0.23996	-0.30701	-0.18891	-0.13866	-0.06519
	1.18667	-0.16317	-0.24809	-0.28714	-0.20039	-0.13542	-0.06869
	1.1875	-0.18117	-0.25474	-0.29858	-0.17993	-0.1361	-0.07116
	1.18833	-0.18433	-0.26249	-0.30528	-0.18948	-0.13834	-0.06484
	1.18917	-0.16656	-0.25046	-0.30405	-0.19028	-0.14062	-0.06023
	1.19	-0.16888	-0.25164	-0.29292	-0.19441	-0.14526	-0.0674
	1.19083	-0.16567	-0.24727	-0.2982	-0.18833	-0.15009	-0.06894
	1.19167	-0.16245	-0.25536	-0.2982	-0.17784	-0.14327	-0.0695
	1.1925	-0.16079	-0.24657	-0.28863	-0.18491	-0.14141	-0.07219
	1.19333	-0.16625	-0.24805	-0.30212	-0.19505	-0.14048	-0.06769
	1.19417	-0.16452	-0.25315	-0.2834	-0.1962	-0.14568	-0.06482
	1.195	-0.1723	-0.231	-0.28486	-0.18244	-0.13709	-0.06817
	1.19583	-0.16283	-0.24565	-0.27984	-0.1789	-0.15089	-0.06834
	1.19667	-0.16397	-0.2628	-0.31031	-0.18392	-0.14322	-0.07033
	1.1975	-0.16502	-0.24452	-0.29934	-0.18881	-0.14223	-0.0719
	1.19833	-0.15868	-0.22662	-0.26764	-0.18395	-0.13732	-0.07155
	1.19917	-0.15075	-0.24786	-0.30277	-0.19597	-0.14593	-0.06403
	1.2	-0.16168	-0.24897	-0.30465	-0.19035	-0.14971	-0.06948
	1.20083	-0.18224	-0.24056	-0.29298	-0.18634	-0.14563	-0.06963
	1.20167	-0.16932	-0.26993	-0.30403	-0.18035	-0.1405	-0.07054
	1.2025	-0.14773	-0.2467	-0.32153	-0.17605	-0.14885	-0.06834
	1.20333	-0.16153	-0.24062	-0.28489	-0.1801	-0.1437	-0.07312
	1.20417	-0.16345	-0.25925	-0.29464	-0.18688	-0.13753	-0.07152
	1.205	-0.17403	-0.25686	-0.30643	-0.18978	-0.14094	-0.06606
	1.20583	-0.16541	-0.25206	-0.31261	-0.18988	-0.14196	-0.07071
	1.20667	-0.17418	-0.26532	-0.30321	-0.18617	-0.14987	-0.0668
	1.2075	-0.16248	-0.27121	-0.29898	-0.18235	-0.14295	-0.06406
	1.20833	-0.16877	-0.24223	-0.3062	-0.19178	-0.13474	-0.06771
	1.20917	-0.16337	-0.25514	-0.32147	-0.19763	-0.13649	-0.07283
	1.21	-0.15893	-0.2518	-0.30539	-0.20033	-0.13431	-0.06593
	1.21083	-0.16791	-0.24385	-0.30099	-0.1945	-0.14834	-0.06846
	1.21167	-0.16532	-0.24269	-0.29865	-0.20264	-0.14722	-0.07268
	1.2125	-0.16919	-0.25557	-0.30289	-0.18759	-0.14655	-0.06631
	1.21333	-0.16335	-0.25467	-0.30327	-0.19277	-0.14425	-0.06563
	1.21417	-0.15705	-0.24594	-0.30617	-0.18641	-0.15085	-0.06749
	1.215	-0.16122	-0.23749	-0.29444	-0.18434	-0.14288	-0.06318
	1.21583	-0.1669	-0.24681	-0.31349	-0.17966	-0.1425	-0.0724
	1.21667	-0.16311	-0.25479	-0.29042	-0.19283	-0.13609	-0.06752
	1.2175	-0.16017	-0.25911	-0.3182	-0.18753	-0.13732	-0.07148
	1.21833	-0.16569	-0.25471	-0.31378	-0.19723	-0.14225	-0.06477
	1.21917	-0.16284	-0.24639	-0.3003	-0.17086	-0.14103	-0.06734
	1.22	-0.17188	-0.26553	-0.30674	-0.18777	-0.14122	-0.06468
	1.22083	-0.16283	-0.2667	-0.31264	-0.18423	-0.1523	-0.06387
	1.22167	-0.16084	-0.25728	-0.33063	-0.19397	-0.1418	-0.06377
	1.2225	-0.17606	-0.25107	-0.31228	-0.18884	-0.15222	-0.07311
	1.22333	-0.16269	-0.24351	-0.3142	-0.19487	-0.1476	-0.07401
	1.22417	-0.1661	-0.26555	-0.31327	-0.19525	-0.13976	-0.06903
	1.225	-0.17365	-0.24275	-0.32462	-0.18183	-0.14633	-0.07054
	1.22583	-0.17307	-0.24963	-0.31819	-0.18934	-0.14598	-0.06973
	1.22667	-0.16139	-0.25776	-0.31412	-0.19414	-0.14835	-0.0718
	1.2275	-0.16985	-0.25633	-0.30138	-0.19624	-0.13847	-0.07275
	1.22833	-0.16717	-0.258	-0.32258	-0.1913	-0.14694	-0.06977
	1.22917	-0.16087	-0.26089	-0.31333	-0.1874	-0.14323	-0.07204
	1.23	-0.16998	-0.26958	-0.29439	-0.193	-0.14116	-0.07237
	1.23083	-0.1748	-0.27155	-0.30876	-0.18292	-0.1443	-0.06705
	1.23167	-0.1741	-0.26642	-0.3247	-0.19951	-0.16058	-0.06753
	1.2325	-0.17207	-0.25223	-0.30726	-0.19511	-0.14498	-0.0676
	1.23333	-0.17535	-0.2627	-0.30991	-0.19878	-0.14216	-0.07009
	1.23417	-0.17384	-0.26674	-0.31198	-0.18874	-0.13337	-0.06622
	1.235	-0.1681	-0.27457	-0.29008	-0.19499	-0.1443	-0.07143
	1.23583	-0.1664	-0.24927	-0.30699	-0.19243	-0.15028	-0.07306
	1.23667	-0.16921	-0.25717	-0.31032	-0.19569	-0.15198	-0.07133
	1.2375	-0.16917	-0.27324	-0.3338	-0.20385	-0.15923	-0.07536
	1.23833	-0.16715	-0.24602	-0.31591	-0.19431	-0.14974	-0.06872
	1.23917	-0.17264	-0.25635	-0.29309	-0.19507	-0.14064	-0.0675
	1.24	-0.16765	-0.26242	-0.3221	-0.21162	-0.14193	-0.07482
	1.24083	-0.16027	-0.25636	-0.30676	-0.19197	-0.13906	-0.07041
	1.24167	-0.16834	-0.25217	-0.3211	-0.18564	-0.14404	-0.06575
	1.2425	-0.16202	-0.26081	-0.31127	-0.19042	-0.15056	-0.07011
	1.24333	-0.16912	-0.26399	-0.29923	-0.19745	-0.14533	-0.07244
	1.24417	-0.17817	-0.27021	-0.31684	-0.19229	-0.15335	-0.07037
	1.245	-0.17609	-0.26039	-0.31388	-0.20007	-0.14713	-0.06675
	1.24583	-0.1783	-0.24116	-0.33186	-0.20008	-0.14901	-0.07433
	1.24667	-0.16805	-0.2584	-0.3046	-0.19887	-0.1473	-0.07685
	1.2475	-0.18118	-0.26253	-0.31402	-0.22332	-0.14568	-0.0723
	1.24833	-0.16128	-0.27719	-0.30435	-0.19806	-0.14929	-0.07277
	1.24917	-0.15821	-0.27861	-0.32156	-0.19935	-0.15706	-0.07274
	1.25	-0.1705	-0.26904	-0.32187	-0.20462	-0.14785	-0.07016
	1.25083	-0.18618	-0.27267	-0.3069	-0.18383	-0.15383	-0.07302
	1.25167	-0.16035	-0.26611	-0.31523	-0.19703	-0.14808	-0.07225
	1.2525	-0.16768	-0.27356	-0.33615	-0.19623	-0.15433	-0.07161
	1.25333	-0.17501	-0.23924	-0.34103	-0.21144	-0.15729	-0.06854
	1.25417	-0.18487	-0.2766	-0.33338	-0.19793	-0.14973	-0.0754
	1.255	-0.17821	-0.27048	-0.30369	-0.19747	-0.15822	-0.08001
	1.25583	-0.18054	-0.27956	-0.33524	-0.1945	-0.14458	-0.06902
	1.25667	-0.1763	-0.27947	-0.33337	-0.19602	-0.14976	-0.0754
	1.2575	-0.18636	-0.30091	-0.33621	-0.19548	-0.15029	-0.07789
	1.25833	-0.1835	-0.27399	-0.31104	-0.20435	-0.16034	-0.07224
	1.25917	-0.17079	-0.28424	-0.32229	-0.21056	-0.15878	-0.07284
	1.26	-0.17896	-0.27132	-0.3488	-0.2128	-0.15513	-0.07214
	1.26083	-0.18072	-0.28799	-0.33062	-0.21505	-0.16505	-0.07509
	1.26167	-0.17727	-0.27964	-0.33311	-0.20174	-0.1487	-0.07407
	1.2625	-0.17478	-0.29294	-0.32357	-0.20368	-0.15814	-0.07283
	1.26333	-0.16608	-0.26398	-0.3589	-0.20343	-0.16315	-0.07526
	1.26417	-0.1812	-0.27256	-0.33158	-0.20539	-0.16034	-0.07173
	1.265	-0.18053	-0.28683	-0.33458	-0.20314	-0.14696	-0.07835
	1.26583	-0.17357	-0.29191	-0.33571	-0.20285	-0.15955	-0.07584
	1.26667	-0.18427	-0.2748	-0.33683	-0.21367	-0.15718	-0.0768
	1.2675	-0.17347	-0.28168	-0.34053	-0.21127	-0.14302	-0.07874
	1.26833	-0.18396	-0.30163	-0.32555	-0.20783	-0.16899	-0.07476
	1.26917	-0.18898	-0.27823	-0.32378	-0.20297	-0.15861	-0.07452
	1.27	-0.1909	-0.27146	-0.33494	-0.21771	-0.15602	-0.07509
	1.27083	-0.18381	-0.28122	-0.34328	-0.20961	-0.15371	-0.07744
	1.27167	-0.1923	-0.29966	-0.34634	-0.20755	-0.16415	-0.08234
	1.2725	-0.18171	-0.28943	-0.33857	-0.22263	-0.16303	-0.0759
	1.27333	-0.18965	-0.29416	-0.34779	-0.20848	-0.16215	-0.07536
	1.27417	-0.19169	-0.29215	-0.33814	-0.22246	-0.16406	-0.07633
	1.275	-0.1891	-0.28275	-0.32209	-0.2091	-0.16812	-0.08111
	1.27583	-0.19521	-0.27732	-0.33096	-0.22048	-0.16001	-0.07569
	1.27667	-0.17759	-0.28329	-0.33916	-0.2081	-0.15519	-0.07878
	1.2775	-0.17859	-0.29404	-0.33859	-0.19912	-0.16315	-0.07824
	1.27833	-0.17877	-0.27843	-0.32883	-0.21466	-0.16736	-0.07907
	1.27917	-0.19685	-0.26928	-0.35113	-0.211	-0.16742	-0.07776
	1.28	-0.18644	-0.30746	-0.36371	-0.20177	-0.17226	-0.08168
	1.28083	-0.17974	-0.28446	-0.35068	-0.19923	-0.16466	-0.08116
	1.28167	-0.19729	-0.28977	-0.35694	-0.2112	-0.16474	-0.07942
	1.2825	-0.18883	-0.29806	-0.34535	-0.22193	-0.16629	-0.07863
	1.28333	-0.19009	-0.29401	-0.34742	-0.22534	-0.16386	-0.07746
	1.28417	-0.18806	-0.28298	-0.35261	-0.21646	-0.1652	-0.08178
	1.285	-0.17678	-0.29017	-0.35914	-0.22246	-0.16086	-0.08568
	1.28583	-0.18252	-0.28571	-0.34508	-0.21993	-0.16849	-0.08434
	1.28667	-0.18305	-0.29692	-0.37597	-0.22342	-0.16509	-0.07969
	1.2875	-0.17725	-0.30657	-0.34287	-0.221	-0.16705	-0.07754
	1.28833	-0.17924	-0.30838	-0.34402	-0.21735	-0.17142	-0.08536
	1.28917	-0.19351	-0.30895	-0.34676	-0.23425	-0.17203	-0.08452
	1.29	-0.19596	-0.30852	-0.35422	-0.217	-0.16657	-0.07678
	1.29083	-0.19396	-0.30672	-0.35815	-0.22982	-0.16122	-0.09137
	1.29167	-0.20303	-0.3035	-0.35903	-0.2234	-0.17533	-0.08671
	1.2925	-0.19084	-0.30367	-0.35488	-0.21263	-0.17597	-0.0818
	1.29333	-0.18942	-0.28956	-0.35553	-0.2156	-0.16892	-0.07659
	1.29417	-0.18931	-0.30859	-0.36333	-0.22304	-0.17006	-0.08154
	1.295	-0.19487	-0.2823	-0.37149	-0.22918	-0.1677	-0.08415
	1.29583	-0.20202	-0.32423	-0.36755	-0.22121	-0.16732	-0.08189
	1.29667	-0.19584	-0.28796	-0.36814	-0.23402	-0.16593	-0.08106
	1.2975	-0.18707	-0.30901	-0.37289	-0.21521	-0.16761	-0.08231
	1.29833	-0.18986	-0.30316	-0.35803	-0.22757	-0.18183	-0.07816
	1.29917	-0.2111	-0.31399	-0.36212	-0.2213	-0.16952	-0.08679
	1.3	-0.20002	-0.31568	-0.35941	-0.22867	-0.17413	-0.08288
	1.30083	-0.20324	-0.30652	-0.36716	-0.2238	-0.16925	-0.07984
	1.30167	-0.19798	-0.31176	-0.36943	-0.24696	-0.18168	-0.08629
	1.3025	-0.19876	-0.33232	-0.36816	-0.23575	-0.18652	-0.0911
	1.30333	-0.19097	-0.3156	-0.35349	-0.2372	-0.17576	-0.08058
	1.30417	-0.20455	-0.32488	-0.36797	-0.23026	-0.18238	-0.08432
	1.305	-0.20613	-0.30041	-0.39098	-0.2234	-0.15944	-0.08402
	1.30583	-0.19329	-0.32558	-0.35386	-0.22166	-0.17802	-0.08341
	1.30667	-0.20768	-0.30739	-0.35232	-0.22428	-0.17207	-0.08119
	1.3075	-0.20463	-0.31313	-0.37127	-0.23354	-0.17322	-0.08563
	1.30833	-0.19504	-0.32376	-0.36724	-0.23024	-0.1831	-0.08461
	1.30917	-0.19553	-0.3118	-0.37082	-0.23749	-0.17676	-0.08516
	1.31	-0.20779	-0.30022	-0.41116	-0.22605	-0.18223	-0.08584
	1.31083	-0.21311	-0.29138	-0.37389	-0.24331	-0.17881	-0.08897
	1.31167	-0.20609	-0.3235	-0.36983	-0.23244	-0.18493	-0.08839
	1.3125	-0.20134	-0.32242	-0.36447	-0.23723	-0.17512	-0.08213
	1.31333	-0.2044	-0.31962	-0.38323	-0.22865	-0.17598	-0.08658
	1.31417	-0.19615	-0.31403	-0.36913	-0.23111	-0.17168	-0.08959
	1.315	-0.19812	-0.31932	-0.37054	-0.2392	-0.17345	-0.08988
	1.31583	-0.20416	-0.31434	-0.36499	-0.23048	-0.17875	-0.08699
	1.31667	-0.21	-0.31711	-0.38215	-0.22029	-0.18089	-0.09144
	1.3175	-0.20399	-0.33495	-0.38182	-0.22184	-0.18238	-0.09042
	1.31833	-0.20796	-0.3332	-0.39048	-0.23636	-0.18769	-0.08262
	1.31917	-0.20601	-0.32702	-0.37912	-0.23263	-0.19145	-0.08416
	1.32	-0.21513	-0.32222	-0.38526	-0.24301	-0.17553	-0.08896
	1.32083	-0.19677	-0.32961	-0.37783	-0.24035	-0.19216	-0.08762
	1.32167	-0.20597	-0.32599	-0.38151	-0.24638	-0.18315	-0.0907
	1.3225	-0.19938	-0.31797	-0.40017	-0.24333	-0.17627	-0.09005
	1.32333	-0.2254	-0.33445	-0.38242	-0.22624	-0.18082	-0.08675
	1.32417	-0.21989	-0.33075	-0.38859	-0.23853	-0.1829	-0.08546
	1.325	-0.21569	-0.3234	-0.38925	-0.24873	-0.18613	-0.08535
	1.32583	-0.21976	-0.32131	-0.39409	-0.23486	-0.18511	-0.08477
	1.32667	-0.2059	-0.32363	-0.37348	-0.23731	-0.19021	-0.08459
	1.3275	-0.22002	-0.34112	-0.39141	-0.23498	-0.1846	-0.08672
	1.32833	-0.20659	-0.33893	-0.37949	-0.2386	-0.1862	-0.09201
	1.32917	-0.21613	-0.32132	-0.36989	-0.2356	-0.19425	-0.09103
	1.33	-0.21331	-0.32463	-0.40224	-0.23952	-0.19965	-0.08885
	1.33083	-0.2088	-0.32623	-0.40027	-0.24334	-0.19064	-0.08863
	1.33167	-0.22031	-0.31844	-0.41304	-0.24021	-0.18532	-0.09134
	1.3325	-0.22889	-0.32996	-0.39595	-0.24798	-0.18734	-0.09009
	1.33333	-0.2106	-0.33092	-0.4143	-0.25238	-0.18594	-0.08843
	1.33417	-0.2105	-0.34712	-0.38258	-0.24125	-0.18711	-0.09468
	1.335	-0.21849	-0.34463	-0.37908	-0.23948	-0.18556	-0.09334
	1.33583	-0.21219	-0.33729	-0.40088	-0.2422	-0.19488	-0.08927
	1.33667	-0.22043	-0.33631	-0.41636	-0.24478	-0.19439	-0.09248
	1.3375	-0.21171	-0.34448	-0.41804	-0.25754	-0.19199	-0.09062
	1.33833	-0.22285	-0.31127	-0.39869	-0.24687	-0.18008	-0.0897
	1.33917	-0.21655	-0.32767	-0.41027	-0.26074	-0.19116	-0.09283
	1.34	-0.19895	-0.32687	-0.42247	-0.24161	-0.19299	-0.09526
	1.34083	-0.21073	-0.34556	-0.38346	-0.2612	-0.19651	-0.09978
	1.34167	-0.22268	-0.33225	-0.39501	-0.24797	-0.18902	-0.09544
	1.3425	-0.21301	-0.35305	-0.39481	-0.2595	-0.19838	-0.09356
	1.34333	-0.21853	-0.33439	-0.41517	-0.25645	-0.19028	-0.09197
	1.34417	-0.22283	-0.3521	-0.39677	-0.24985	-0.1939	-0.09508
	1.345	-0.21767	-0.34107	-0.40287	-0.25385	-0.20227	-0.08827
	1.34583	-0.22296	-0.34231	-0.40791	-0.24666	-0.19542	-0.09312
	1.34667	-0.21787	-0.34185	-0.4286	-0.25423	-0.1966	-0.09509
	1.3475	-0.2172	-0.34893	-0.40298	-0.25871	-0.2001	-0.09298
	1.34833	-0.22367	-0.34369	-0.40634	-0.25836	-0.19536	-0.09202
	1.34917	-0.22185	-0.34444	-0.41521	-0.25283	-0.18878	-0.09187
	1.35	-0.21724	-0.34812	-0.42498	-0.25186	-0.19187	-0.08973
	1.35083	-0.21622	-0.35113	-0.40868	-0.25653	-0.20333	-0.09751
	1.35167	-0.2274	-0.33438	-0.41852	-0.25198	-0.21403	-0.09743
	1.3525	-0.21931	-0.36053	-0.43158	-0.25053	-0.19572	-0.09549
	1.35333	-0.21922	-0.36172	-0.43984	-0.25428	-0.19552	-0.09741
	1.35417	-0.22156	-0.34643	-0.40803	-0.24771	-0.2035	-0.09326
	1.355	-0.2292	-0.33441	-0.40801	-0.24398	-0.20201	-0.09759
	1.35583	-0.23388	-0.35917	-0.41664	-0.26004	-0.19653	-0.10039
	1.35667	-0.23281	-0.34094	-0.43491	-0.27158	-0.19255	-0.09426
	1.3575	-0.2273	-0.33925	-0.40834	-0.25422	-0.19224	-0.09799
	1.35833	-0.21405	-0.34956	-0.40272	-0.26674	-0.19054	-0.09465
	1.35917	-0.22107	-0.36457	-0.43281	-0.27412	-0.22041	-0.0972
	1.36	-0.2258	-0.35919	-0.40754	-0.26456	-0.20075	-0.09524
	1.36083	-0.23182	-0.36566	-0.416	-0.27183	-0.20358	-0.09722
	1.36167	-0.23762	-0.35174	-0.42816	-0.24717	-0.2093	-0.09721
	1.3625	-0.23124	-0.3453	-0.41878	-0.25965	-0.20567	-0.10026
	1.36333	-0.22289	-0.3648	-0.42214	-0.26088	-0.2115	-0.09341
	1.36417	-0.22258	-0.3593	-0.41848	-0.262	-0.19896	-0.09722
	1.365	-0.23491	-0.36621	-0.41918	-0.25381	-0.19594	-0.10049
	1.36583	-0.22657	-0.35982	-0.39457	-0.24973	-0.20416	-0.09574
	1.36667	-0.23828	-0.37163	-0.39807	-0.26398	-0.20394	-0.09711
	1.3675	-0.23655	-0.36461	-0.42474	-0.2744	-0.20605	-0.1008
	1.36833	-0.22813	-0.37243	-0.42492	-0.26109	-0.22006	-0.09434
	1.36917	-0.23177	-0.35249	-0.43912	-0.26859	-0.21598	-0.09216
	1.37	-0.23218	-0.35589	-0.42969	-0.27149	-0.20692	-0.09917
	1.37083	-0.23226	-0.34718	-0.4272	-0.25814	-0.21487	-0.09908
	1.37167	-0.21989	-0.36472	-0.43669	-0.27461	-0.20867	-0.09673
	1.3725	-0.23542	-0.34583	-0.43431	-0.25868	-0.20821	-0.10202
	1.37333	-0.21946	-0.36328	-0.43884	-0.26917	-0.21497	-0.10166
	1.37417	-0.23676	-0.37977	-0.4321	-0.26192	-0.20045	-0.09918
	1.375	-0.23342	-0.3716	-0.43983	-0.27863	-0.20768	-0.09676
	1.37583	-0.22966	-0.38532	-0.42177	-0.26838	-0.208	-0.09642
	1.37667	-0.22743	-0.36718	-0.4478	-0.26647	-0.2127	-0.09872
	1.3775	-0.23927	-0.37648	-0.4419	-0.26449	-0.20371	-0.10486
	1.37833	-0.23311	-0.36442	-0.41712	-0.26539	-0.20755	-0.10218
	1.37917	-0.24551	-0.36751	-0.42507	-0.28011	-0.20405	-0.10209
	1.38	-0.2422	-0.3761	-0.44206	-0.28158	-0.20963	-0.10138
	1.38083	-0.23992	-0.38279	-0.43472	-0.27896	-0.21093	-0.09993
	1.38167	-0.24522	-0.38138	-0.44036	-0.26427	-0.21275	-0.10075
	1.3825	-0.24288	-0.37743	-0.44399	-0.27558	-0.20406	-0.0968
	1.38333	-0.23959	-0.37166	-0.44399	-0.27635	-0.21089	-0.10161
	1.38417	-0.24081	-0.38551	-0.42869	-0.27832	-0.21615	-0.10427
	1.385	-0.23873	-0.36863	-0.44633	-0.27447	-0.21014	-0.10253
	1.38583	-0.238	-0.3718	-0.44515	-0.27045	-0.21392	-0.09758
	1.38667	-0.23474	-0.3868	-0.45132	-0.2856	-0.2137	-0.10025
	1.3875	-0.24909	-0.36986	-0.453	-0.27674	-0.22086	-0.10696
	1.38833	-0.25175	-0.37336	-0.44125	-0.29291	-0.21947	-0.10523
	1.38917	-0.2321	-0.37439	-0.43474	-0.27963	-0.22173	-0.10477
	1.39	-0.23806	-0.37373	-0.43917	-0.26454	-0.21296	-0.10563
	1.39083	-0.25182	-0.37627	-0.43523	-0.27976	-0.21039	-0.10721
	1.39167	-0.25387	-0.38068	-0.43415	-0.2785	-0.21696	-0.10627
	1.3925	-0.24638	-0.38788	-0.44415	-0.28229	-0.22398	-0.10286
	1.39333	-0.24786	-0.37987	-0.45055	-0.26843	-0.22973	-0.10703
	1.39417	-0.24591	-0.38497	-0.45577	-0.27634	-0.22264	-0.09958
	1.395	-0.24149	-0.39265	-0.46488	-0.2785	-0.21731	-0.10114
	1.39583	-0.24108	-0.37675	-0.43925	-0.28522	-0.22274	-0.10557
	1.39667	-0.24203	-0.38159	-0.45006	-0.28309	-0.20907	-0.10745
	1.3975	-0.24813	-0.39873	-0.44935	-0.27085	-0.21782	-0.11012
	1.39833	-0.24922	-0.39044	-0.45142	-0.28197	-0.21928	-0.10571
	1.39917	-0.2512	-0.38039	-0.44899	-0.26708	-0.22427	-0.10262
	1.4	-0.24451	-0.39003	-0.44608	-0.29171	-0.22463	-0.10095
	1.40083	-0.24588	-0.41566	-0.44737	-0.28082	-0.21975	-0.10538
	1.40167	-0.25266	-0.40601	-0.45211	-0.28252	-0.2224	-0.11086
	1.4025	-0.24667	-0.38914	-0.44648	-0.27659	-0.22156	-0.11097
	1.40333	-0.25279	-0.37953	-0.44221	-0.28006	-0.22797	-0.10739
	1.40417	-0.24783	-0.38875	-0.43574	-0.29232	-0.22065	-0.10517
	1.405	-0.24917	-0.39092	-0.44973	-0.28156	-0.22606	-0.10461
	1.40583	-0.25142	-0.40415	-0.46752	-0.27727	-0.22816	-0.10438
	1.40667	-0.24198	-0.37915	-0.4597	-0.28725	-0.21478	-0.10408
	1.4075	-0.25157	-0.40493	-0.46154	-0.29349	-0.21606	-0.10636
	1.40833	-0.24402	-0.37751	-0.43897	-0.29282	-0.22771	-0.10895
	1.40917	-0.25669	-0.39511	-0.44704	-0.28159	-0.22351	-0.11086
	1.41	-0.24505	-0.39065	-0.47241	-0.29524	-0.22354	-0.11026
	1.41083	-0.24863	-0.39736	-0.44832	-0.29011	-0.22991	-0.10971
	1.41167	-0.24883	-0.38635	-0.48121	-0.29159	-0.22469	-0.10364
	1.4125	-0.25531	-0.41343	-0.46759	-0.29135	-0.2217	-0.10437
	1.41333	-0.25483	-0.41344	-0.47142	-0.3075	-0.229	-0.1099
	1.41417	-0.25982	-0.38239	-0.45682	-0.29067	-0.24079	-0.10931
	1.415	-0.24401	-0.39975	-0.47183	-0.2924	-0.22353	-0.11134
	1.41583	-0.26129	-0.38442	-0.46908	-0.28937	-0.22553	-0.11129
	1.41667	-0.25278	-0.40185	-0.47682	-0.29095	-0.22377	-0.11017
	1.4175	-0.26085	-0.3942	-0.46033	-0.28356	-0.23674	-0.10624
	1.41833	-0.2598	-0.40699	-0.45054	-0.29564	-0.2258	-0.1093
	1.41917	-0.24914	-0.42169	-0.46183	-0.29221	-0.23413	-0.109
	1.42	-0.24644	-0.39892	-0.47947	-0.30087	-0.22718	-0.11327
	1.42083	-0.26079	-0.39815	-0.44852	-0.28193	-0.23732	-0.10527
	1.42167	-0.25071	-0.40546	-0.46971	-0.30418	-0.24008	-0.11065
	1.4225	-0.26727	-0.41058	-0.48628	-0.29618	-0.23147	-0.10994
	1.42333	-0.25603	-0.39494	-0.46076	-0.29693	-0.22729	-0.11304
	1.42417	-0.2672	-0.41095	-0.49139	-0.27234	-0.23065	-0.11127
	1.425	-0.25898	-0.40088	-0.47028	-0.28706	-0.23308	-0.10825
	1.42583	-0.26269	-0.4144	-0.47859	-0.2915	-0.23579	-0.11085
	1.42667	-0.26989	-0.40147	-0.45041	-0.3069	-0.2374	-0.1124
	1.4275	-0.2577	-0.40275	-0.48374	-0.29857	-0.23707	-0.11519
	1.42833	-0.26465	-0.4099	-0.4848	-0.29977	-0.23327	-0.10836
	1.42917	-0.27132	-0.40467	-0.44921	-0.30277	-0.23724	-0.11105
	1.43	-0.26967	-0.4198	-0.48396	-0.28136	-0.23368	-0.10746
	1.43083	-0.27453	-0.40293	-0.47044	-0.30177	-0.24034	-0.11105
	1.43167	-0.26902	-0.41147	-0.47354	-0.31046	-0.23953	-0.11353
	1.4325	-0.2775	-0.41622	-0.47635	-0.30712	-0.23363	-0.1113
	1.43333	-0.25616	-0.39583	-0.47644	-0.30031	-0.22943	-0.11102
	1.43417	-0.26369	-0.43516	-0.48168	-0.29306	-0.23465	-0.11233
	1.435	-0.26622	-0.41181	-0.48484	-0.3083	-0.2457	-0.10813
	1.43583	-0.27939	-0.43296	-0.47883	-0.31432	-0.23489	-0.11125
	1.43667	-0.26864	-0.42773	-0.49737	-0.29518	-0.24251	-0.11503
	1.4375	-0.25776	-0.43004	-0.4932	-0.29623	-0.23878	-0.11514
	1.43833	-0.25677	-0.41406	-0.48132	-0.30947	-0.23466	-0.11688
	1.43917	-0.27361	-0.41071	-0.48755	-0.3061	-0.23343	-0.11786
	1.44	-0.27813	-0.43596	-0.49519	-0.31083	-0.23754	-0.11308
	1.44083	-0.28396	-0.40478	-0.47754	-0.31208	-0.24494	-0.11155
	1.44167	-0.25853	-0.40884	-0.50238	-0.30266	-0.23649	-0.11546
	1.4425	-0.27064	-0.4317	-0.4591	-0.30075	-0.24942	-0.11082
	1.44333	-0.27917	-0.40909	-0.50284	-0.31483	-0.23596	-0.11282
	1.44417	-0.2654	-0.4044	-0.49206	-0.30388	-0.23556	-0.11429
	1.445	-0.2681	-0.42365	-0.49519	-0.31379	-0.2366	-0.11386
	1.44583	-0.277	-0.42572	-0.48564	-0.3154	-0.24154	-0.11525
	1.44667	-0.27607	-0.41327	-0.48832	-0.2993	-0.24462	-0.12089
	1.4475	-0.26333	-0.44797	-0.47893	-0.30304	-0.24459	-0.11541
	1.44833	-0.28476	-0.43431	-0.48949	-0.31658	-0.24675	-0.11472
	1.44917	-0.27473	-0.41666	-0.4888	-0.30511	-0.24463	-0.11398
	1.45	-0.27212	-0.41074	-0.50966	-0.31107	-0.23305	-0.11192
	1.45083	-0.27553	-0.43052	-0.48224	-0.29914	-0.2383	-0.11593
	1.45167	-0.27367	-0.41317	-0.50909	-0.30481	-0.25013	-0.11722
	1.4525	-0.28019	-0.42965	-0.49713	-0.31471	-0.24647	-0.11516
	1.45333	-0.28027	-0.42975	-0.49956	-0.31177	-0.2371	-0.11579
	1.45417	-0.29174	-0.41778	-0.4927	-0.301	-0.23929	-0.11781
	1.455	-0.26894	-0.42534	-0.51341	-0.30918	-0.2458	-0.11445
	1.45583	-0.28081	-0.4331	-0.50329	-0.3099	-0.2382	-0.11405
	1.45667	-0.27483	-0.43589	-0.49201	-0.31044	-0.24599	-0.11786
	1.4575	-0.27204	-0.41896	-0.50079	-0.31794	-0.24262	-0.11476
	1.45833	-0.26719	-0.42479	-0.49343	-0.31948	-0.23468	-0.11981
	1.45917	-0.278	-0.44006	-0.5002	-0.30765	-0.24241	-0.11581
	1.46	-0.2788	-0.4201	-0.49196	-0.31713	-0.2454	-0.11873
	1.46083	-0.28653	-0.43646	-0.5237	-0.3244	-0.2397	-0.11969
	1.46167	-0.27498	-0.45244	-0.50027	-0.31471	-0.25433	-0.12382
	1.4625	-0.27529	-0.43756	-0.50999	-0.32201	-0.2507	-0.11769
	1.46333	-0.29072	-0.41994	-0.48995	-0.31894	-0.24038	-0.12109
	1.46417	-0.28077	-0.43792	-0.51264	-0.31601	-0.24443	-0.11817
	1.465	-0.27943	-0.43875	-0.50657	-0.31439	-0.25174	-0.11554
	1.46583	-0.27399	-0.44323	-0.49131	-0.30793	-0.25959	-0.12044
	1.46667	-0.27468	-0.44221	-0.52488	-0.31465	-0.26201	-0.11927
	1.4675	-0.28985	-0.42481	-0.51141	-0.32274	-0.25527	-0.11531
	1.46833	-0.28519	-0.41996	-0.52126	-0.31592	-0.23291	-0.11622
	1.46917	-0.28019	-0.44412	-0.50004	-0.30655	-0.24702	-0.11742
	1.47	-0.27903	-0.43498	-0.51282	-0.33168	-0.24964	-0.12049
	1.47083	-0.27518	-0.45509	-0.51155	-0.33073	-0.25637	-0.11608
	1.47167	-0.27484	-0.43362	-0.50288	-0.31322	-0.25634	-0.12013
	1.4725	-0.28275	-0.44212	-0.50651	-0.31742	-0.25359	-0.12517
	1.47333	-0.2762	-0.43987	-0.49761	-0.32401	-0.25135	-0.11888
	1.47417	-0.2894	-0.43582	-0.54076	-0.31124	-0.24601	-0.12237
	1.475	-0.27453	-0.43982	-0.49908	-0.31358	-0.25274	-0.11559
	1.47583	-0.28239	-0.43432	-0.48997	-0.31362	-0.2583	-0.12375
	1.47667	-0.28382	-0.45018	-0.48728	-0.31911	-0.25928	-0.12397
	1.4775	-0.28511	-0.43471	-0.50657	-0.33048	-0.25096	-0.11856
	1.47833	-0.27922	-0.46023	-0.49097	-0.33261	-0.25126	-0.1202
	1.47917	-0.28293	-0.43971	-0.51479	-0.33518	-0.2556	-0.12256
	1.48	-0.29418	-0.44754	-0.51439	-0.3252	-0.25468	-0.12272
	1.48083	-0.29708	-0.46008	-0.49536	-0.31455	-0.26132	-0.12093
	1.48167	-0.2841	-0.44161	-0.52197	-0.32678	-0.26073	-0.12483
	1.4825	-0.29402	-0.45016	-0.51075	-0.3139	-0.24347	-0.12233
	1.48333	-0.28595	-0.45459	-0.53556	-0.32935	-0.26132	-0.12489
	1.48417	-0.2882	-0.42849	-0.52916	-0.32763	-0.25551	-0.12488
	1.485	-0.28921	-0.43701	-0.53307	-0.34705	-0.26625	-0.12694
	1.48583	-0.28355	-0.465	-0.50646	-0.31991	-0.24812	-0.11968
	1.48667	-0.28944	-0.45853	-0.53736	-0.33263	-0.25769	-0.12601
	1.4875	-0.28661	-0.45885	-0.5254	-0.33174	-0.26114	-0.12468
	1.48833	-0.28648	-0.43689	-0.51815	-0.31906	-0.26071	-0.12626
	1.48917	-0.28701	-0.456	-0.52592	-0.32466	-0.26723	-0.12569
	1.49	-0.28712	-0.46658	-0.51209	-0.33886	-0.26361	-0.12144
	1.49083	-0.28452	-0.44909	-0.53541	-0.32277	-0.25278	-0.1224
	1.49167	-0.29047	-0.44561	-0.5308	-0.33057	-0.26034	-0.12781
	1.4925	-0.2972	-0.45848	-0.52142	-0.32064	-0.25915	-0.12317
	1.49333	-0.28355	-0.45975	-0.53746	-0.32976	-0.25725	-0.12313
	1.49417	-0.29731	-0.46039	-0.51691	-0.32702	-0.27156	-0.12057
	1.495	-0.29456	-0.44946	-0.53982	-0.32835	-0.25854	-0.12864
	1.49583	-0.29188	-0.46303	-0.52318	-0.32863	-0.26855	-0.12493
	1.49667	-0.29718	-0.45091	-0.52544	-0.34038	-0.25192	-0.12735
	1.4975	-0.29229	-0.44816	-0.52297	-0.32332	-0.25857	-0.13006
	1.49833	-0.2948	-0.46164	-0.5321	-0.33181	-0.2683	-0.12932
	1.49917	-0.294	-0.46033	-0.53029	-0.34404	-0.26238	-0.12446
	1.5	-0.29599	-0.45285	-0.53462	-0.34247	-0.26107	-0.12064
	1.50083	-0.29352	-0.46415	-0.54391	-0.33503	-0.26421	-0.12757
	1.50167	-0.30427	-0.45189	-0.53729	-0.32959	-0.26188	-0.13241
	1.5025	-0.30278	-0.44907	-0.53361	-0.33022	-0.26619	-0.12974
	1.50333	-0.29895	-0.44631	-0.53963	-0.33603	-0.2645	-0.13463
	1.50417	-0.29016	-0.47536	-0.53687	-0.33222	-0.26827	-0.12158
	1.505	-0.29809	-0.47618	-0.5201	-0.32818	-0.26391	-0.12838
	1.50583	-0.29097	-0.46957	-0.53801	-0.33864	-0.26055	-0.12121
	1.50667	-0.30098	-0.47002	-0.54491	-0.35355	-0.26515	-0.12829
	1.5075	-0.29401	-0.46286	-0.52188	-0.34071	-0.27096	-0.12585
	1.50833	-0.29985	-0.46578	-0.55119	-0.33771	-0.25858	-0.13137
	1.50917	-0.29088	-0.47835	-0.53353	-0.3351	-0.27037	-0.12584
	1.51	-0.2974	-0.4489	-0.54031	-0.33707	-0.26987	-0.13081
	1.51083	-0.29806	-0.47174	-0.54708	-0.33737	-0.26401	-0.12655
	1.51167	-0.30203	-0.47055	-0.54213	-0.32815	-0.26397	-0.12778
	1.5125	-0.29942	-0.47861	-0.54617	-0.34289	-0.26578	-0.12709
	1.51333	-0.29261	-0.46129	-0.53575	-0.35095	-0.25642	-0.12631
	1.51417	-0.30138	-0.46329	-0.54054	-0.33694	-0.27442	-0.13237
	1.515	-0.29232	-0.46672	-0.5493	-0.34003	-0.26102	-0.12825
	1.51583	-0.30595	-0.48785	-0.54006	-0.34324	-0.2719	-0.12811
	1.51667	-0.3019	-0.4739	-0.53911	-0.34569	-0.27023	-0.13132
	1.5175	-0.31228	-0.46407	-0.54604	-0.32843	-0.27027	-0.13051
	1.51833	-0.29802	-0.46481	-0.55704	-0.34574	-0.26641	-0.12828
	1.51917	-0.30376	-0.4597	-0.53092	-0.34465	-0.26549	-0.13381
	1.52	-0.29864	-0.46418	-0.53764	-0.34921	-0.25721	-0.13456
	1.52083	-0.3242	-0.48308	-0.55126	-0.33779	-0.2692	-0.13383
	1.52167	-0.30362	-0.46295	-0.53085	-0.34013	-0.27125	-0.13087
	1.5225	-0.29543	-0.48203	-0.54129	-0.3432	-0.27072	-0.12921
	1.52333	-0.29237	-0.47197	-0.56009	-0.34723	-0.27487	-0.12604
	1.52417	-0.29592	-0.47457	-0.53398	-0.34379	-0.26883	-0.12782
	1.525	-0.30482	-0.46591	-0.53585	-0.3431	-0.27762	-0.13475
	1.52583	-0.30619	-0.4797	-0.54305	-0.35471	-0.27606	-0.1339
	1.52667	-0.29914	-0.47861	-0.54819	-0.35131	-0.27814	-0.13074
	1.5275	-0.30742	-0.4675	-0.54832	-0.34723	-0.27446	-0.13125
	1.52833	-0.30307	-0.46617	-0.54349	-0.33842	-0.27496	-0.1321
	1.52917	-0.3101	-0.47338	-0.5515	-0.34167	-0.27234	-0.12938
	1.53	-0.30005	-0.48588	-0.56539	-0.33892	-0.272	-0.13199
	1.53083	-0.30629	-0.48533	-0.53345	-0.33423	-0.27305	-0.12865
	1.53167	-0.30881	-0.46969	-0.54462	-0.34369	-0.27042	-0.12937
	1.5325	-0.30455	-0.4551	-0.55856	-0.34194	-0.27648	-0.12956
	1.53333	-0.30889	-0.49107	-0.55177	-0.33915	-0.27756	-0.14066
	1.53417	-0.3141	-0.47457	-0.56218	-0.33887	-0.27429	-0.13173
	1.535	-0.31631	-0.48263	-0.54778	-0.35221	-0.27024	-0.1305
	1.53583	-0.30888	-0.49626	-0.55535	-0.35197	-0.28652	-0.13059
	1.53667	-0.30879	-0.49236	-0.56346	-0.35227	-0.2755	-0.12637
	1.5375	-0.30466	-0.4842	-0.56548	-0.34686	-0.27555	-0.1294
	1.53833	-0.29861	-0.47388	-0.5455	-0.35446	-0.27401	-0.13226
	1.53917	-0.30399	-0.48363	-0.56079	-0.35413	-0.28556	-0.13593
	1.54	-0.30221	-0.47078	-0.54868	-0.34479	-0.27747	-0.13693
	1.54083	-0.3084	-0.4907	-0.5652	-0.35189	-0.2836	-0.137
	1.54167	-0.31872	-0.47717	-0.57368	-0.36535	-0.2757	-0.13085
	1.5425	-0.31593	-0.49896	-0.56108	-0.34715	-0.27684	-0.1252
	1.54333	-0.3099	-0.4928	-0.56839	-0.36208	-0.26998	-0.12904
	1.54417	-0.31098	-0.46685	-0.54783	-0.35375	-0.28068	-0.13556
	1.545	-0.3163	-0.48672	-0.572	-0.35668	-0.28189	-0.13351
	1.54583	-0.31314	-0.47586	-0.58068	-0.34066	-0.28138	-0.13586
	1.54667	-0.30446	-0.47845	-0.57317	-0.35825	-0.27854	-0.14157
	1.5475	-0.30974	-0.47552	-0.55731	-0.35344	-0.27766	-0.12799
	1.54833	-0.31303	-0.4884	-0.57939	-0.35596	-0.28628	-0.12892
	1.54917	-0.31992	-0.48689	-0.55983	-0.35999	-0.28338	-0.12925
	1.55	-0.31896	-0.48171	-0.55889	-0.36017	-0.27897	-0.13766
	1.55083	-0.31647	-0.48338	-0.56797	-0.36083	-0.27829	-0.13462
	1.55167	-0.31122	-0.50573	-0.54913	-0.3666	-0.2786	-0.13827
	1.5525	-0.32227	-0.49385	-0.55837	-0.36231	-0.28972	-0.13736
	1.55333	-0.31921	-0.48806	-0.56746	-0.35205	-0.27758	-0.13158
	1.55417	-0.32119	-0.49456	-0.57758	-0.34578	-0.28372	-0.13687
	1.555	-0.31396	-0.51883	-0.57322	-0.35866	-0.27919	-0.13478
	1.55583	-0.31257	-0.48917	-0.57178	-0.35377	-0.28938	-0.13337
	1.55667	-0.31437	-0.49364	-0.57038	-0.36177	-0.28197	-0.13542
	1.5575	-0.31831	-0.47561	-0.57047	-0.35645	-0.28343	-0.14117
	1.55833	-0.31253	-0.50052	-0.58661	-0.35891	-0.27975	-0.13524
	1.55917	-0.32627	-0.46464	-0.57093	-0.35085	-0.28453	-0.13482
	1.56	-0.32215	-0.48893	-0.56398	-0.3498	-0.28659	-0.13728
	1.56083	-0.31387	-0.50402	-0.58985	-0.35369	-0.28732	-0.13439
	1.56167	-0.30987	-0.48779	-0.57294	-0.35591	-0.27405	-0.13505
	1.5625	-0.31448	-0.49637	-0.5692	-0.36199	-0.27125	-0.13492
	1.56333	-0.32011	-0.4939	-0.5781	-0.36727	-0.28488	-0.14048
	1.56417	-0.31328	-0.50216	-0.58485	-0.36073	-0.28676	-0.13408
	1.565	-0.32595	-0.49978	-0.57964	-0.35691	-0.29194	-0.1355
	1.56583	-0.31841	-0.49493	-0.57631	-0.35511	-0.27818	-0.13536
	1.56667	-0.3188	-0.48506	-0.58613	-0.35413	-0.28708	-0.13539
	1.5675	-0.31893	-0.48072	-0.56767	-0.36599	-0.27904	-0.13867
	1.56833	-0.33143	-0.49819	-0.57265	-0.36228	-0.28873	-0.13411
	1.56917	-0.3196	-0.50124	-0.55092	-0.35857	-0.28315	-0.13813
	1.57	-0.32034	-0.48907	-0.58884	-0.36713	-0.28281	-0.14021
	1.57083	-0.31921	-0.50884	-0.56236	-0.36381	-0.30201	-0.13501
	1.57167	-0.32467	-0.49711	-0.57385	-0.37094	-0.29159	-0.13386
	1.5725	-0.32058	-0.50118	-0.58939	-0.37126	-0.29444	-0.13682
	1.57333	-0.31788	-0.50976	-0.57939	-0.36164	-0.29	-0.13185
	1.57417	-0.32437	-0.48905	-0.57612	-0.36776	-0.28629	-0.1378
	1.575	-0.3276	-0.49398	-0.56307	-0.35521	-0.28631	-0.13491
	1.57583	-0.3174	-0.50022	-0.57648	-0.36481	-0.28121	-0.139
	1.57667	-0.31127	-0.50251	-0.59258	-0.37387	-0.29077	-0.14191
	1.5775	-0.32362	-0.49467	-0.58675	-0.36301	-0.29194	-0.13816
	1.57833	-0.32801	-0.48317	-0.57622	-0.36434	-0.28786	-0.13747
	1.57917	-0.33376	-0.51365	-0.58621	-0.36514	-0.28774	-0.13608
	1.58	-0.32259	-0.50809	-0.58039	-0.36602	-0.28301	-0.13548
	1.58083	-0.33102	-0.50746	-0.59633	-0.37681	-0.29016	-0.14291
	1.58167	-0.32129	-0.49814	-0.59137	-0.37555	-0.28862	-0.14073
	1.5825	-0.32995	-0.50612	-0.58056	-0.37672	-0.28631	-0.14186
	1.58333	-0.32555	-0.49457	-0.58892	-0.36535	-0.28586	-0.13843
	1.58417	-0.32426	-0.50813	-0.58492	-0.36501	-0.29431	-0.13698
	1.585	-0.32894	-0.48779	-0.59164	-0.37231	-0.29044	-0.13933
	1.58583	-0.33597	-0.51678	-0.60247	-0.3714	-0.2882	-0.13402
	1.58667	-0.3294	-0.50336	-0.59668	-0.37115	-0.29039	-0.1375
	1.5875	-0.33318	-0.49957	-0.59322	-0.36279	-0.29674	-0.14164
	1.58833	-0.32535	-0.50445	-0.58711	-0.37199	-0.28959	-0.1414
	1.58917	-0.32244	-0.51848	-0.58542	-0.36442	-0.29114	-0.13808
	1.59	-0.3362	-0.51753	-0.61239	-0.37243	-0.29366	-0.14257
	1.59083	-0.32016	-0.50861	-0.60504	-0.35705	-0.2861	-0.14342
	1.59167	-0.32661	-0.51994	-0.59286	-0.36512	-0.29362	-0.14045
	1.5925	-0.33195	-0.50427	-0.59899	-0.36805	-0.29506	-0.14293
	1.59333	-0.33373	-0.51112	-0.59023	-0.38108	-0.29552	-0.14184
	1.59417	-0.33111	-0.51477	-0.5946	-0.3721	-0.29637	-0.14034
	1.595	-0.32481	-0.49834	-0.57633	-0.37104	-0.28359	-0.14066
	1.59583	-0.33173	-0.50664	-0.59846	-0.37656	-0.29583	-0.14289
	1.59667	-0.33005	-0.51489	-0.58726	-0.37368	-0.2848	-0.14028
	1.5975	-0.32774	-0.51715	-0.58832	-0.36932	-0.30982	-0.14035
	1.59833	-0.32833	-0.49858	-0.58535	-0.37342	-0.3009	-0.13755
	1.59917	-0.32228	-0.50324	-0.59163	-0.37865	-0.28993	-0.14294
	1.6	-0.33053	-0.50424	-0.59718	-0.36833	-0.3022	-0.1383
	1.60083	-0.32805	-0.51594	-0.59846	-0.35103	-0.29181	-0.14209
	1.60167	-0.3348	-0.52111	-0.58516	-0.37254	-0.29892	-0.14262
	1.6025	-0.33315	-0.51357	-0.59864	-0.36773	-0.30046	-0.14327
	1.60333	-0.34135	-0.51741	-0.588	-0.37425	-0.29841	-0.14262
	1.60417	-0.34207	-0.50539	-0.59068	-0.36779	-0.29198	-0.14169
	1.605	-0.3339	-0.5209	-0.59703	-0.37099	-0.29576	-0.13973
	1.60583	-0.3291	-0.51	-0.61092	-0.38323	-0.29564	-0.14255
	1.60667	-0.32311	-0.50625	-0.58554	-0.37462	-0.2995	-0.14333
	1.6075	-0.33013	-0.51946	-0.58777	-0.36461	-0.29789	-0.1423
	1.60833	-0.32381	-0.52051	-0.60557	-0.37309	-0.29403	-0.13805
	1.60917	-0.3325	-0.51161	-0.59389	-0.38359	-0.30342	-0.13917
	1.61	-0.33897	-0.52068	-0.60938	-0.38027	-0.29602	-0.14539
	1.61083	-0.33464	-0.51819	-0.61167	-0.37579	-0.29842	-0.14566
	1.61167	-0.32094	-0.5261	-0.58891	-0.37931	-0.29992	-0.14045
	1.6125	-0.341	-0.52187	-0.60127	-0.37872	-0.29819	-0.14611
	1.61333	-0.33753	-0.51598	-0.61141	-0.3778	-0.29767	-0.14455
	1.61417	-0.32883	-0.51083	-0.59045	-0.38716	-0.2941	-0.14405
	1.615	-0.33261	-0.51088	-0.60631	-0.381	-0.29926	-0.14413
	1.61583	-0.34918	-0.52842	-0.59002	-0.37636	-0.30053	-0.1399
	1.61667	-0.33433	-0.51571	-0.60171	-0.37654	-0.29725	-0.14175
	1.6175	-0.34295	-0.53215	-0.59256	-0.37514	-0.28672	-0.1454
	1.61833	-0.33342	-0.51579	-0.5931	-0.39578	-0.29998	-0.14237
	1.61917	-0.33636	-0.52323	-0.61957	-0.37467	-0.29717	-0.14462
	1.62	-0.33616	-0.52868	-0.61639	-0.38769	-0.3038	-0.14421
	1.62083	-0.33977	-0.52591	-0.61481	-0.38307	-0.30436	-0.14349
	1.62167	-0.34511	-0.51091	-0.61383	-0.38468	-0.29808	-0.14825
	1.6225	-0.33855	-0.52268	-0.61544	-0.38799	-0.29607	-0.14595
	1.62333	-0.33696	-0.51863	-0.61849	-0.38308	-0.30531	-0.13745
	1.62417	-0.33254	-0.52432	-0.60873	-0.38411	-0.29634	-0.14087
	1.625	-0.33749	-0.53047	-0.60699	-0.38439	-0.31363	-0.15021
	1.62583	-0.34662	-0.51255	-0.59912	-0.3801	-0.29462	-0.14518
	1.62667	-0.33749	-0.51726	-0.62385	-0.38282	-0.30134	-0.14318
	1.6275	-0.3341	-0.5449	-0.62346	-0.3857	-0.30726	-0.14871
	1.62833	-0.34571	-0.52731	-0.5998	-0.38091	-0.31241	-0.14445
	1.62917	-0.34076	-0.52103	-0.5979	-0.36838	-0.29969	-0.14629
	1.63	-0.33265	-0.52189	-0.60404	-0.38268	-0.30755	-0.14199
	1.63083	-0.3462	-0.52881	-0.61079	-0.38103	-0.2981	-0.14366
	1.63167	-0.33527	-0.50797	-0.61715	-0.38141	-0.30646	-0.14843
	1.6325	-0.34006	-0.52404	-0.61678	-0.37662	-0.30762	-0.14956
	1.63333	-0.34913	-0.54971	-0.61634	-0.38426	-0.29279	-0.14676
	1.63417	-0.33416	-0.52518	-0.62265	-0.38076	-0.30358	-0.14904
	1.635	-0.33638	-0.5138	-0.61582	-0.38298	-0.30908	-0.15077
	1.63583	-0.34659	-0.53157	-0.61194	-0.37883	-0.30374	-0.13929
	1.63667	-0.34324	-0.532	-0.61735	-0.37935	-0.31481	-0.14109
	1.6375	-0.33605	-0.53439	-0.60881	-0.38434	-0.31069	-0.14822
	1.63833	-0.34201	-0.53821	-0.61422	-0.38293	-0.30379	-0.1461
	1.63917	-0.34936	-0.52511	-0.60798	-0.39126	-0.30786	-0.15075
	1.64	-0.33596	-0.53216	-0.62213	-0.39276	-0.30569	-0.14361
	1.64083	-0.33669	-0.5234	-0.61542	-0.38522	-0.30194	-0.15004
	1.64167	-0.3417	-0.52735	-0.62435	-0.39095	-0.30258	-0.14548
	1.6425	-0.33897	-0.53601	-0.61311	-0.37568	-0.30541	-0.14708
	1.64333	-0.33236	-0.53006	-0.62094	-0.38878	-0.30959	-0.14767
	1.64417	-0.34047	-0.54468	-0.61483	-0.3974	-0.29922	-0.14891
	1.645	-0.3484	-0.52677	-0.61607	-0.39638	-0.30285	-0.14957
	1.64583	-0.34307	-0.52714	-0.62002	-0.3927	-0.30802	-0.14476
	1.64667	-0.32549	-0.53851	-0.61144	-0.39326	-0.3067	-0.14612
	1.6475	-0.34717	-0.52778	-0.60644	-0.39131	-0.30696	-0.15001
	1.64833	-0.33563	-0.52597	-0.61865	-0.39518	-0.307	-0.14798
	1.64917	-0.34612	-0.54908	-0.62212	-0.39001	-0.30941	-0.15201
	1.65	-0.34288	-0.54905	-0.62204	-0.39402	-0.30617	-0.14532
	1.65083	-0.33845	-0.53932	-0.63036	-0.38177	-0.31759	-0.14751
	1.65167	-0.33725	-0.53291	-0.61672	-0.39159	-0.30601	-0.14404
	1.6525	-0.34205	-0.53256	-0.61557	-0.38896	-0.30431	-0.15133
	1.65333	-0.35648	-0.5511	-0.62477	-0.38649	-0.30943	-0.14577
	1.65417	-0.34588	-0.53969	-0.63324	-0.39274	-0.31197	-0.14636
	1.655	-0.34343	-0.55142	-0.61939	-0.39266	-0.30703	-0.14912
	1.65583	-0.34876	-0.53308	-0.63141	-0.39733	-0.31608	-0.15232
	1.65667	-0.34539	-0.53331	-0.61303	-0.38352	-0.30439	-0.14769
	1.6575	-0.34461	-0.54671	-0.60988	-0.38414	-0.31221	-0.14628
	1.65833	-0.34142	-0.55821	-0.62496	-0.39335	-0.30755	-0.15168
	1.65917	-0.34325	-0.5531	-0.60314	-0.39125	-0.31407	-0.14704
	1.66	-0.3461	-0.52088	-0.62277	-0.37802	-0.31513	-0.14812
	1.66083	-0.34294	-0.54432	-0.63831	-0.38371	-0.31655	-0.14845
	1.66167	-0.3467	-0.53619	-0.63043	-0.39226	-0.30789	-0.14957
	1.6625	-0.34892	-0.55137	-0.63478	-0.39276	-0.307	-0.14713
	1.66333	-0.3619	-0.52981	-0.61852	-0.38979	-0.30837	-0.14794
	1.66417	-0.34651	-0.54946	-0.62439	-0.40158	-0.30843	-0.15563
	1.665	-0.35948	-0.55356	-0.6233	-0.38353	-0.31906	-0.14774
	1.66583	-0.34772	-0.53173	-0.6464	-0.38536	-0.31888	-0.1452
[truncated: 34,034 more rows]
