# Supplementary material for: Leveraging platinum-protein interactions to overcome chemoresistance
Source: Nat Commun. 2025 Oct 20;16:9263. doi: 10.1038/s41467-025-64295-0 (PMC12537935; doi:10.1038/s41467-025-64295-0)
Supplement: Supplementary file 4 — Source data [file 41467_2025_64295_MOESM4_ESM.zip › Excel files/Source Data Figure S42t.xlsx]

## Sheet: Figure S42t
Figure S42t
	Time after drug removal (h)	Pt level in Ox-treated MES-SA cells	Pt level in Ox-treated MES-SA/Dx5 cells	Pt level in DoxPt-treated MES-SA cells	Pt level in DoxPt-treated MES-SA/Dx5 cells
		(nmol Pt/mg protein)	(nmol Pt/mg protein)	(nmol Pt/mg protein)	(nmol Pt/mg protein)
	0	0.311±0.008	0.217±0.020	0.663±0.041	1.42±0.02
	4	0.235±0.009	0.174±0.017	0.514±0.026	1.17±0.04
	8	0.190±0.018	0.129±0.009	0.445±0.014	0.977±0.027
	24	0.155±0.003	0.133±0.016	0.374±0.002	0.778±0.010
