# Supplementary material for: Leveraging platinum-protein interactions to overcome chemoresistance
Source: Nat Commun. 2025 Oct 20;16:9263. doi: 10.1038/s41467-025-64295-0 (PMC12537935; doi:10.1038/s41467-025-64295-0)
Supplement: Supplementary file 4 — Source data [file 41467_2025_64295_MOESM4_ESM.zip › Excel files/Source Data Figure S43a.xlsx]

## Sheet: Figure S43a
Figure S43a	Pt level in MES-SA and MES-SA/Dx5 cells immediately after the removal of the Pt drug

## Sheet: Figure S43a raw data
Figure S43a		Verapamil (-)			Verapamil (+)
	MES/SA Ox	0.297	0.304	0.344	0.405	0.393	0.415
	MES/SA-Dx5 Ox	0.143	0.14	0.135	0.153	0.178	0.174
	MES/SA DoxPt	0.228	0.228	0.23	0.271	0.259	0.272
	MES/SA-Dx5 DoxPt	0.369	0.397	0.379	0.395	0.41	0.419
