# Supplementary material for: Leveraging platinum-protein interactions to overcome chemoresistance
Source: Nat Commun. 2025 Oct 20;16:9263. doi: 10.1038/s41467-025-64295-0 (PMC12537935; doi:10.1038/s41467-025-64295-0)
Supplement: Supplementary file 4 — Source data [file 41467_2025_64295_MOESM4_ESM.zip › Excel files/Source Data Figure S43b.xlsx]

## Sheet: Figure S43b
Figure S43b	Pt level in MES-SA and MES-SA/Dx5 cells at 24 h after the removal of the Pt drug

## Sheet: Figure S43b-rawdata
Figure S43b
		Verapamil (-)			Verapamil (+)
	MES/SA Ox	0.136	0.136	0.136	0.179	0.185	0.185
	MES/SA-Dx5 Ox	0.077	0.069	0.071	0.095	0.097	0.102
	MES/SA DoxPt	0.137	0.137	0.141	0.198	0.19	0.179
	MES/SA-Dx5 DoxPt	0.218	0.225	0.205	0.276	0.276	0.275
