# Supplementary material for: Leveraging platinum-protein interactions to overcome chemoresistance
Source: Nat Commun. 2025 Oct 20;16:9263. doi: 10.1038/s41467-025-64295-0 (PMC12537935; doi:10.1038/s41467-025-64295-0)
Supplement: Supplementary file 4 — Source data [file 41467_2025_64295_MOESM4_ESM.zip › Excel files/Source Data Figure S43c.xlsx]

## Sheet: Figure S43c
Figure S43c	Effect of verapamil on intracellular Pt level

## Sheet: Figure S43c-rawdata
Figure S43c
		Verapamil (-)			Verapamil (+)
	MES/SA Ox	0.433	0.431	0.432	0.443	0.457	0.457
	MES/SA-Dx5 Ox	0.554	0.494	0.51	0.563	0.576	0.607
	MES/SA DoxPt	0.597	0.597	0.616	0.743	0.71	0.67
	MES/SA-Dx5 DoxPt	0.571	0.588	0.538	0.677	0.677	0.673
