# Supplementary material for: Leveraging platinum-protein interactions to overcome chemoresistance
Source: Nat Commun. 2025 Oct 20;16:9263. doi: 10.1038/s41467-025-64295-0 (PMC12537935; doi:10.1038/s41467-025-64295-0)
Supplement: Supplementary file 4 — Source data [file 41467_2025_64295_MOESM4_ESM.zip › Excel files/Source Data Figure S44t.xlsx]

## Sheet: Figure S44t
Table S44t	Pt subcellular distribution
		Pt content in	cytoplasmic platinum percentage (%)	Pt content in	nuclear platinum percentage (%)	Pt content in	Insoluble fraction platinum percentage (%)
		cytoplasmic fraction (ng)		nuclear fraction		insoluble fraction (ng)
				(ng)
	Ox-treated	67.1±5.2	78.6±0.6	8.3±1.8	9.7±1.3	10.0±0.3	11.8±0.9
	MES-SA cells
	Ox-treated	33.3±3.3	67.1±2.4	9.9±2.3	19.8±3.9	6.5±0.7	13.1±2.1
	MES-SA/Dx5 cells
	DoxPt-treated	51.3±7.5	61.1±2.0	19.2±0.6	23.2±2.2	13.2±2.8	15.7±1.9
	MES-SA cells
	DoxPt-treated	59.0±5.7	64.9±4.0	59.0±1.9	16.7±2.7	17.9±2.4	19.4±2.6
	MES-SA/Dx5 cells
