# Supplementary material for: Leveraging platinum-protein interactions to overcome chemoresistance
Source: Nat Commun. 2025 Oct 20;16:9263. doi: 10.1038/s41467-025-64295-0 (PMC12537935; doi:10.1038/s41467-025-64295-0)
Supplement: Supplementary file 4 — Source data [file 41467_2025_64295_MOESM4_ESM.zip › Excel files/Source Data Figure S45.xlsx]

## Sheet: Figure S45
Figure S45	Whole-cell Pt accumulation and Pt distribution in protein and nucleic acid fraction

## Sheet: Figure S45-rawdata
Figure S45
		Ox Whole Cell	Ox Protein	Ox Nucleic Acid	DoxPt Whole Cell	DoxPt Protein	DoxPt Nucleic Acid
	Sample 1	17.66	5.88	0.99	12.6	12.42	0.06
	Sample 2	14.04	6.55	1.05	13.31	15.28	0.07
	Sample 3	15.07	5.92	1.09	13.43	15.79	0.07
