# Supplementary material for: Leveraging platinum-protein interactions to overcome chemoresistance
Source: Nat Commun. 2025 Oct 20;16:9263. doi: 10.1038/s41467-025-64295-0 (PMC12537935; doi:10.1038/s41467-025-64295-0)
Supplement: Supplementary file 4 — Source data [file 41467_2025_64295_MOESM4_ESM.zip › Excel files/Source Data Figure S45t.xlsx]

## Sheet: Figure S45t
Figure S45t	Pt subcellular distribution
	Pt agent	Pt content in whole cell	Pt content in nucleic acid fraction (μg/106 cells)	Pt content in protein fraction
		(μg/106 cells)	(μg/106 cells)	(μg/106 cells)
	Ox	15.6±1.9	1.04±0.05	6.12±0.37
	DoxPt	13.1±0.5	0.065±0.003	14.5±1.8
