# Supplementary material for: Leveraging platinum-protein interactions to overcome chemoresistance
Source: Nat Commun. 2025 Oct 20;16:9263. doi: 10.1038/s41467-025-64295-0 (PMC12537935; doi:10.1038/s41467-025-64295-0)
Supplement: Supplementary file 4 — Source data [file 41467_2025_64295_MOESM4_ESM.zip › Excel files/Source Data Figure S46.xlsx]

## Sheet: Figure S46
Figure S46	High-dose treatment for 18 h

## Sheet: Figure S46-rawdata
Figure S46		Ox (25.0 μM)				vehicle				DoxPt (5.00 μM)				DoxPt (0 μM)
	MES-SA	0.994365	0.78377	0.74172	0.733296	1.00444	0.917771	0.881911	0.976455	0.86733	0.873875	0.881209	0.940014	0.967568	1.0786	1.07022	1.10304
	MES-SA/Dx5	0.702317	0.718987	0.709795	0.796776	0.967107	0.883856	1.19189	1.1026	0.89783	0.89556	0.763841	0.75535	1.13592	0.95874	0.863804	0.896078
