# Supplementary material for: Leveraging platinum-protein interactions to overcome chemoresistance
Source: Nat Commun. 2025 Oct 20;16:9263. doi: 10.1038/s41467-025-64295-0 (PMC12537935; doi:10.1038/s41467-025-64295-0)
Supplement: Supplementary file 4 — Source data [file 41467_2025_64295_MOESM4_ESM.zip › Excel files/Source Data Figure S47a.xlsx]

## Sheet: Figure S47a
Figure S47a	Oxaliplatin

## Sheet: Figure S47a-rawdata
Figure S47a	[agent] (μM)	MES-SA Ox(+)			MES-SA Ox(+) verapamil(+)			MES-SA/Dx5 Ox(+)			MES-SA/Dx5 Ox(+) verapamil(+)
	67.5	0.00105671*	0.00158507*	0*	0.00235726*	0.00275013*	0.0015715*	0.00954907*	0.00895225*	0.0071618*	0.02284989*	0.01927959*	0.01999365*
	22.5	0.0375132	0.0380416	0.0269461	0.0294657	0.0243583	0.0208224	0.0232759	0.022679	0.0232759	0.0378451	0.0342748	0.036417
	7.5	0.0671011	0.0544206	0.0591758	0.0530382	0.0459665	0.0510739	0.0375995	0.0352122	0.0393899	0.0764043	0.0664075	0.0628372
	2.5	0.148468	0.0824234	0.0945755	0.0986118	0.0754322	0.0805396	0.0817639	0.0644562	0.0674403	0.137813	0.115678	0.107823
	0.833333	0.136316	0.136316	0.140542	0.264013	0.149293	0.14615	0.377188	0.25305	0.232759	0.337036	0.368454	0.31133
	0.277778	0.622931	0.44963	0.548961	0.636066	0.522132	0.550419	0.850464	0.608156	0.610544	0.761901	0.917566	0.886147
	0.0925926	0.894505	0.760303	0.794646	0.820718	0.771215	0.850183	0.926857	0.765716	0.765119	0.951841	0.894716	0.905427
	0.001	1.04086	0.985382	1.05565	0.969618	1.28038	0.876899	1.09695	0.98057	1.2187	1.21247	1.09608	1.02253
