# Supplementary material for: Leveraging platinum-protein interactions to overcome chemoresistance
Source: Nat Commun. 2025 Oct 20;16:9263. doi: 10.1038/s41467-025-64295-0 (PMC12537935; doi:10.1038/s41467-025-64295-0)
Supplement: Supplementary file 4 — Source data [file 41467_2025_64295_MOESM4_ESM.zip › Excel files/Source Data Figure S47b.xlsx]

## Sheet: Figure S47b
Figure S47b	Cisplatin

## Sheet: Figure S47b-rawdata
Figure S47b	Drug (μM)	MES-SA cisDDP(+)			MES-SA cisDDP(+) verapamil(+)			MES-SA/Dx5 cisDDP(+)			MES-SA/Dx5 cisDDP(+) verapamil(+)
	22.5	0.00801731	0.00610842	0.00763553	0.00884238	0.00922683	0.0115335	0.0259715	0.0300115	0.0392459	0.0250084	0.0303132	0.0318289
	7.5	0.0240519	0.0171799	0.0164164	0.00961128	0.0103802	0.011918	0.0940746	0.101	0.147172	0.10837	0.0932132	0.0992758
	2.5	0.140876	0.0946806	0.106897	0.121102	0.129176	0.131482	0.311081	0.320893	0.397076	0.326625	0.247053	0.29707
	0.833333	0.293586	0.27068	0.32451	0.370226	0.301794	0.401367	0.591574	0.568488	0.611774	0.594897	0.511536	0.469855
	0.277778	0.623823	0.482184	0.500509	0.65126	0.547843	0.601666	0.702963	0.704694	0.694306	0.862412	0.708572	0.735854
	0.0925926	0.742174	0.608934	0.599771	0.63742	0.604742	0.723921	0.685648	0.8409	0.740477	0.800269	0.678259	0.682806
	0.0308642	1.11326	0.887249	0.906337	0.818881	0.765058	0.828877	0.698346	0.792997	0.958061	0.883631	0.868474	0.913944
	0.001	1.05561	0.925426	0.920081	1.0038	1.16412	1.18565	0.813197	0.998461	1.20392	0.949562	0.900303	1.05642
