# Supplementary material for: Leveraging platinum-protein interactions to overcome chemoresistance
Source: Nat Commun. 2025 Oct 20;16:9263. doi: 10.1038/s41467-025-64295-0 (PMC12537935; doi:10.1038/s41467-025-64295-0)
Supplement: Supplementary file 4 — Source data [file 41467_2025_64295_MOESM4_ESM.zip › Excel files/Source Data Figure S47t1.xlsx]

## Sheet: Figure S47t1
Figure S47t1
	IC50 (μM)	MES-SA	MES-SA/Dx5	Fold Resistance
	cisDDP	0.29±0.05	1.3±0.1	4.6
	Ox	0.29±0.02	0.53±0.07	1.8
