# Supplementary material for: Leveraging platinum-protein interactions to overcome chemoresistance
Source: Nat Commun. 2025 Oct 20;16:9263. doi: 10.1038/s41467-025-64295-0 (PMC12537935; doi:10.1038/s41467-025-64295-0)
Supplement: Supplementary file 4 — Source data [file 41467_2025_64295_MOESM4_ESM.zip › Excel files/Source Data Figure S47t2.xlsx]

## Sheet: Figure S47t2
Figure S47t2
	IC50 (μM) with MES-SA	(−) verapamil	(+) verapamil (10 μM)	Fold Sensitization
	cisDDP	0.29±0.05	0.45±0.06	0.65
	Ox	0.29±0.02	0.33±0.05	0.86
