# Supplementary material for: Leveraging platinum-protein interactions to overcome chemoresistance
Source: Nat Commun. 2025 Oct 20;16:9263. doi: 10.1038/s41467-025-64295-0 (PMC12537935; doi:10.1038/s41467-025-64295-0)
Supplement: Supplementary file 4 — Source data [file 41467_2025_64295_MOESM4_ESM.zip › Excel files/Source Data Figure S48.xlsx]

## Sheet: Figure S48
Figure S48	Dose-response curves showing the effect of oxaliplatin (Ox, blue), doxorubicin (Dox, red), and doxaliplatin (DoxPt, gray) on the viability of HCT116 human colon cancer cell line after a 72-hour exposure. Error bars represent standard deviations.

## Sheet: Figure S48-rawdata
Figure S48	[Drug]/μM	Ox				Dox				DoxPt
	67.5	0.0492813	0.0591376	0.050924	0.0459959
	22.5	0.128131	0.0887064	0.0772074	0.0722793
	7.5	0.119918	0.0804928	0.0607803	0.0443532
	2.5	0.167556	0.11499	0.0969199	0.0591376
	0.833333	0.259548	0.197125	0.192197	0.203696
	0.277778	0.706365	0.683368	0.630801	0.492813
	0.0925926	0.898563	1.08747	0.931417	0.785216
	0.001	0.977413	1.07598	0.988912	1.08419
	2.5					0.0377823	0.0427105	0.0410678	0.0377823	0.0262834	0.0295688	0.0279261	0.0361396
	0.833333					0.0246407	0.0213552	0.0312115	0.0312115	0.0772074	0.0755647	0.11499	0.137988
	0.277778					0.0558522	0.073922	0.0788501	0.0755647	0.287474	0.261191	0.537166	0.492813
	0.0925926					0.318686	0.202053	0.203696	0.17577	0.84271	0.662012	0.76386	0.765503
	0.0308642					0.320329	0.312115	0.384394	0.435318	0.722793	0.722793	0.698152	0.845996
	0.0102881					0.791786	0.775359	0.814784	0.698152	0.916632	0.870637	0.977413	0.965914
	0.00342936					0.934702	0.86078	0.864066	1.02177	0.952772	0.864066	1.01355	0.916632
	0.001					0.946201	1.08747	0.956057	0.921561	0.983984	1.00205	1.05133	0.924846
