# Supplementary material for: Leveraging platinum-protein interactions to overcome chemoresistance
Source: Nat Commun. 2025 Oct 20;16:9263. doi: 10.1038/s41467-025-64295-0 (PMC12537935; doi:10.1038/s41467-025-64295-0)
Supplement: Supplementary file 4 — Source data [file 41467_2025_64295_MOESM4_ESM.zip › Excel files/Source Data Figure S5.xlsx]

## Sheet: Figure S5
Figure S5	Analytical HPLC chromatograms of DoxPt in pH 7.4 HEPES buffer at rt analyzed over time. Solvent gradient is given in the text.

## Sheet: Figure S5 raw data
Figure S5	time (min)	0 h	2 h	5 h	10 h	16 h	precipitate recovered
	-0.00683	0.003114	0.002709	0.004076	0.005674	0.007922	0.011819
	-0.00517	0.003154	0.002683	0.004137	0.005702	0.007816	0.011766
	-0.0035	0.003162	0.002634	0.004174	0.005794	0.007727	0.01164
	-0.00183	0.003121	0.002616	0.004137	0.005949	0.007799	0.011547
	-0.00017	0.003087	0.002606	0.004142	0.006103	0.007888	0.01154
	0.0015	0.003087	0.002546	0.004237	0.00622	0.007892	0.011514
	0.003167	0.003095	0.002535	0.004291	0.006309	0.007985	0.011378
	0.004833	0.003051	0.002586	0.004314	0.006309	0.008087	0.011268
	0.0065	0.003069	0.002669	0.004433	0.006313	0.008176	0.011258
	0.008167	0.003126	0.002683	0.004627	0.006356	0.008269	0.011351
	0.009833	0.003154	0.002699	0.00475	0.006451	0.008417	0.011514
	0.0115	0.003169	0.002812	0.004888	0.006643	0.00873	0.011746
	0.013167	0.003234	0.002966	0.005184	0.006852	0.009212	0.012141
	0.014833	0.003316	0.003126	0.005595	0.007284	0.009906	0.012661
	0.0165	0.003355	0.00336	0.00604	0.007916	0.010918	0.013285
	0.018167	0.003353	0.00378	0.006513	0.00865	0.012098	0.013921
	0.019833	0.003404	0.00425	0.007017	0.009356	0.013203	0.014498
	0.0215	0.003492	0.00458	0.007411	0.009933	0.013871	0.015016
	0.023167	0.003554	0.004751	0.007533	0.010291	0.01413	0.015301
	0.024833	0.00359	0.004827	0.007299	0.010241	0.014045	0.015248
	0.0265	0.003599	0.004776	0.00684	0.009773	0.01341	0.014866
	0.028167	0.003646	0.004499	0.006285	0.009005	0.012327	0.014243
	0.029833	0.003682	0.004057	0.00566	0.00811	0.011087	0.013497
	0.0315	0.003693	0.003581	0.005007	0.00721	0.009987	0.012674
	0.033167	0.003687	0.003127	0.004452	0.00642	0.009085	0.011915
	0.034833	0.003708	0.002702	0.004076	0.005788	0.008315	0.011285
	0.0365	0.003726	0.002302	0.00372	0.005332	0.007617	0.010734
	0.038167	0.003669	0.002009	0.003274	0.0049	0.006902	0.010211
	0.039833	0.0036	0.001746	0.002787	0.004444	0.006208	0.0097
	0.0415	0.003555	0.001467	0.00229	0.003833	0.005391	0.009123
	0.043167	0.003485	0.00116	0.001535	0.003078	0.004206	0.008334
	0.044833	0.003371	0.000757	0.000375	0.001977	0.002484	0.007156
	0.0465	0.003291	9.96e-05	-0.00128	0.0002	-0.00012	0.005455
	0.048167	0.003293	-0.00105	-0.00355	-0.00249	-0.00381	0.003011
	0.049833	0.003283	-0.00266	-0.00631	-0.00595	-0.00854	-0.00044
	0.0515	0.003244	-0.00457	-0.00911	-0.00966	-0.01359	-0.0046
	0.053167	0.00324	-0.00646	-0.01113	-0.013	-0.01788	-0.00866
	0.054833	0.003293	-0.00794	-0.0119	-0.01522	-0.02054	-0.01161
	0.0565	0.003329	-0.00863	-0.01126	-0.0156	-0.02072	-0.01274
	0.058167	0.003319	-0.00821	-0.00911	-0.01381	-0.0181	-0.01178
	0.059833	0.003307	-0.00674	-0.00573	-0.01021	-0.01296	-0.00858
	0.0615	0.003299	-0.00441	-0.00167	-0.00539	-0.00625	-0.0035
	0.063167	0.003292	-0.00165	0.00233	-8e-05	0.000867	0.002524
	0.064833	0.003249	0.001159	0.005777	0.005039	0.007524	0.008483
	0.0665	0.003246	0.00367	0.008643	0.009329	0.013177	0.013623
	0.068167	0.003301	0.00568	0.010858	0.012668	0.017532	0.017858
	0.069833	0.003386	0.007188	0.012372	0.015172	0.02057	0.021001
	0.0715	0.003461	0.008199	0.013113	0.016822	0.022508	0.023057
	0.073167	0.003567	0.00877	0.013242	0.017448	0.023367	0.024095
	0.074833	0.003697	0.008861	0.012915	0.017291	0.023156	0.024278
	0.0765	0.003747	0.008555	0.012099	0.016514	0.021983	0.023717
	0.078167	0.003738	0.00797	0.010919	0.015262	0.020312	0.02249
	0.079833	0.003718	0.007216	0.009624	0.013637	0.018458	0.020991
	0.0815	0.003744	0.006383	0.008496	0.012002	0.016461	0.019383
	0.083167	0.003712	0.005544	0.007516	0.010633	0.01446	0.017838
	0.084833	0.003639	0.004826	0.006646	0.00947	0.012856	0.016359
	0.0865	0.003573	0.004271	0.005993	0.008474	0.011692	0.015039
	0.088167	0.003507	0.003848	0.005508	0.007592	0.010672	0.013994
	0.089833	0.003448	0.003471	0.005175	0.006976	0.009771	0.013086
	0.0915	0.003362	0.003179	0.004827	0.006501	0.009132	0.012359
	0.093167	0.003289	0.002986	0.004494	0.006066	0.008654	0.011726
	0.094833	0.003238	0.002762	0.004249	0.005656	0.008078	0.011292
	0.0965	0.003198	0.002512	0.004069	0.0054	0.007537	0.011
	0.098167	0.003163	0.002327	0.003874	0.005344	0.00719	0.010741
	0.099833	0.003114	0.002243	0.003622	0.005279	0.006986	0.010529
	0.1015	0.00309	0.002194	0.003458	0.00515	0.006817	0.01039
	0.103167	0.003075	0.002088	0.003398	0.005067	0.00669	0.010393
	0.104833	0.003044	0.002053	0.003307	0.005039	0.006644	0.010333
	0.1065	0.003032	0.002065	0.0032	0.004971	0.006576	0.010217
	0.108167	0.003047	0.002022	0.003197	0.004842	0.006453	0.010217
	0.109833	0.003048	0.001914	0.00326	0.004764	0.006254	0.01035
	0.1115	0.002991	0.001823	0.003295	0.004734	0.006115	0.0104
	0.113167	0.002955	0.001798	0.003272	0.004731	0.006064	0.010346
	0.114833	0.002921	0.001829	0.003298	0.004703	0.006051	0.01036
	0.1165	0.002884	0.001831	0.0033	0.004687	0.005996	0.010423
	0.118167	0.002846	0.001828	0.003186	0.004694	0.005962	0.010373
	0.119833	0.002821	0.001881	0.003106	0.004629	0.005954	0.010211
	0.1215	0.002821	0.001909	0.003111	0.004521	0.005844	0.010101
	0.123167	0.002782	0.001889	0.003137	0.004428	0.005645	0.010008
	0.124833	0.002776	0.001806	0.003076	0.004394	0.005539	0.009879
	0.1265	0.002777	0.001789	0.003064	0.004398	0.005687	0.009836
	0.128167	0.002746	0.001784	0.003153	0.00429	0.005967	0.009876
	0.129833	0.002742	0.001743	0.003214	0.004203	0.006089	0.009968
	0.1315	0.002739	0.001708	0.003174	0.004166	0.006098	0.009912
	0.133167	0.002764	0.00171	0.003116	0.004197	0.006174	0.009856
	0.134833	0.002795	0.001741	0.003132	0.004129	0.006339	0.009876
	0.1365	0.002845	0.001733	0.00316	0.004027	0.006254	0.009889
	0.138167	0.002884	0.00175	0.003139	0.004043	0.005971	0.009826
	0.139833	0.002852	0.001784	0.003123	0.004129	0.005941	0.00969
	0.1415	0.002824	0.001793	0.003097	0.004169	0.006098	0.009697
	0.143167	0.002806	0.001778	0.003078	0.004101	0.006111	0.009756
	0.144833	0.002792	0.001755	0.003029	0.004083	0.005929	0.009809
	0.1465	0.002758	0.00173	0.00292	0.004037	0.005827	0.009793
	0.148167	0.002754	0.001695	0.002843	0.003972	0.00578	0.009763
	0.149833	0.002782	0.001623	0.00278	0.003938	0.005607	0.009789
	0.1515	0.002809	0.001547	0.002733	0.003932	0.005383	0.009796
	0.153167	0.002803	0.001544	0.002682	0.003873	0.005306	0.009723
	0.154833	0.002804	0.001582	0.002661	0.003778	0.005243	0.00968
	0.1565	0.002804	0.001572	0.00268	0.00375	0.005213	0.009736
	0.158167	0.002779	0.001544	0.00267	0.003824	0.005222	0.009803
	0.159833	0.002742	0.001554	0.002642	0.003818	0.005353	0.009823
	0.1615	0.002704	0.001604	0.002645	0.003753	0.0054	0.009889
	0.163167	0.002706	0.001592	0.00268	0.003722	0.005315	0.009962
	0.164833	0.00268	0.001532	0.00271	0.003762	0.005235	0.009915
	0.1665	0.002647	0.001507	0.002694	0.003849	0.005251	0.00975
	0.168167	0.002619	0.001484	0.002694	0.003815	0.005345	0.009673
	0.169833	0.002632	0.001467	0.002708	0.003765	0.005319	0.00963
	0.1715	0.002637	0.001451	0.002661	0.003768	0.005247	0.009491
	0.173167	0.002604	0.001456	0.002621	0.003821	0.005298	0.009285
	0.174833	0.002577	0.001444	0.002577	0.003852	0.005349	0.009163
	0.1765	0.002598	0.001429	0.002596	0.003768	0.005285	0.009206
	0.178167	0.002622	0.001408	0.002577	0.00371	0.00504	0.009192
	0.179833	0.002605	0.001411	0.00257	0.003679	0.004858	0.009179
	0.1815	0.002571	0.001409	0.002612	0.003654	0.004837	0.009229
	0.183167	0.002561	0.001374	0.002614	0.003577	0.004811	0.009388
	0.184833	0.002579	0.001333	0.002589	0.003537	0.004786	0.009517
	0.1865	0.002582	0.001308	0.002528	0.003497	0.004756	0.009448
	0.188167	0.002592	0.00133	0.002493	0.003405	0.004862	0.009372
	0.189833	0.002608	0.001343	0.002428	0.003361	0.004968	0.009338
	0.1915	0.002601	0.001326	0.002337	0.003389	0.004934	0.009285
	0.193167	0.002576	0.001318	0.002276	0.003451	0.004917	0.009192
	0.194833	0.002544	0.001345	0.002339	0.003423	0.004989	0.009123
	0.1965	0.002508	0.001351	0.002418	0.003364	0.005031	0.009186
	0.198167	0.002465	0.001305	0.002425	0.003374	0.004909	0.009236
	0.199833	0.00241	0.001258	0.0024	0.003355	0.004811	0.009246
	0.2015	0.002416	0.00131	0.002432	0.003219	0.004828	0.009255
	0.203167	0.002465	0.001379	0.002456	0.003084	0.004706	0.009219
	0.204833	0.002483	0.001383	0.002367	0.003013	0.004502	0.009176
	0.2065	0.002474	0.001353	0.00226	0.003028	0.004435	0.009047
	0.208167	0.002484	0.001393	0.002281	0.002991	0.004545	0.008974
	0.209833	0.00254	0.001436	0.002344	0.002957	0.004651	0.008897
	0.2115	0.00257	0.001373	0.00236	0.003001	0.004723	0.008838
	0.213167	0.002531	0.00128	0.002325	0.003105	0.004849	0.008828
	0.214833	0.002471	0.001301	0.002299	0.003213	0.004968	0.008871
	0.2165	0.002436	0.001379	0.00229	0.003238	0.004934	0.00896
	0.218167	0.002393	0.001356	0.002225	0.003253	0.004803	0.008934
	0.219833	0.00232	0.001281	0.002162	0.003275	0.004655	0.008854
	0.2215	0.002296	0.001301	0.002164	0.00325	0.00449	0.008867
	0.223167	0.002338	0.001325	0.002215	0.003201	0.004418	0.008894
	0.224833	0.002387	0.00128	0.002257	0.003145	0.004367	0.008871
	0.2265	0.002399	0.001195	0.002253	0.003179	0.004333	0.008838
	0.228167	0.002419	0.001205	0.002285	0.00326	0.004359	0.008884
	0.229833	0.002438	0.001253	0.002341	0.003284	0.004282	0.009017
	0.2315	0.002411	0.001222	0.002372	0.003315	0.004223	0.00903
	0.233167	0.002336	0.001208	0.002337	0.003358	0.004139	0.008987
	0.234833	0.002311	0.001208	0.002306	0.003408	0.004045	0.00893
	0.2365	0.002324	0.001198	0.00233	0.003411	0.00399	0.008891
	0.238167	0.002327	0.001097	0.002311	0.003327	0.003919	0.008811
	0.239833	0.002302	0.001026	0.002283	0.003272	0.004012	0.008708
	0.2415	0.002294	0.001031	0.002201	0.003269	0.00421	0.008589
	0.243167	0.002329	0.001034	0.002183	0.00326	0.004299	0.008625
	0.244833	0.002332	0.000984	0.00215	0.00317	0.004274	0.008652
	0.2465	0.002315	0.000963	0.002104	0.003093	0.004295	0.008751
	0.248167	0.002281	0.001018	0.002071	0.003078	0.004376	0.008828
	0.249833	0.0023	0.001064	0.002073	0.00305	0.004354	0.008841
	0.2515	0.002302	0.001069	0.002155	0.003007	0.004155	0.008867
	0.253167	0.002294	0.001099	0.002201	0.003022	0.004113	0.008775
	0.254833	0.002245	0.001172	0.002199	0.003093	0.004257	0.008672
	0.2565	0.00222	0.001205	0.00222	0.003115	0.004312	0.008556
	0.258167	0.002235	0.00117	0.002271	0.003102	0.004219	0.008552
	0.259833	0.002215	0.00113	0.002222	0.003136	0.004139	0.008559
	0.2615	0.002196	0.001134	0.002099	0.003182	0.004117	0.008533
	0.263167	0.002187	0.001099	0.002059	0.003071	0.004033	0.008549
	0.264833	0.002232	0.001011	0.002127	0.002914	0.00394	0.008632
	0.2665	0.002247	0.000976	0.00212	0.002775	0.003864	0.008665
	0.268167	0.002224	0.000983	0.002036	0.002723	0.003864	0.008592
	0.269833	0.002236	0.001009	0.002015	0.002634	0.003842	0.008549
	0.2715	0.002276	0.000979	0.002083	0.00251	0.003762	0.008526
	0.273167	0.002294	0.000956	0.002087	0.002473	0.003728	0.008523
	0.274833	0.002275	0.000986	0.002001	0.002541	0.003821	0.008476
	0.2765	0.002261	0.001001	0.001961	0.002624	0.003914	0.00846
	0.278167	0.002257	0.001021	0.002001	0.002627	0.003851	0.008496
	0.279833	0.0022	0.000983	0.002036	0.00263	0.003838	0.00846
	0.2815	0.002115	0.000969	0.001968	0.002661	0.004054	0.00847
	0.283167	0.002039	0.000951	0.001943	0.002664	0.004227	0.008453
	0.284833	0.002034	0.000935	0.001924	0.002646	0.004105	0.00847
	0.2865	0.002052	0.00092	0.001866	0.002695	0.003969	0.008367
	0.288167	0.00207	0.000946	0.001777	0.002769	0.004079	0.008227
	0.289833	0.002109	0.000981	0.001747	0.00276	0.004126	0.008148
	0.2915	0.002157	0.000964	0.001758	0.002683	0.003935	0.008164
	0.293167	0.002176	0.000933	0.001702	0.002664	0.003728	0.008181
	0.294833	0.002131	0.000915	0.001709	0.002627	0.003665	0.008161
	0.2965	0.002089	0.000926	0.00181	0.002458	0.003601	0.008191
	0.298167	0.00207	0.000895	0.001926	0.002294	0.003436	0.008237
	0.299833	0.002086	0.000868	0.00191	0.002291	0.003313	0.008241
	0.3015	0.002049	0.000855	0.001828	0.002445	0.003398	0.008161
	0.303167	0.002024	0.000885	0.001775	0.002575	0.003428	0.008088
	0.304833	0.002022	0.000906	0.001744	0.002658	0.003478	0.008098
	0.3065	0.002013	0.000926	0.001698	0.002812	0.003572	0.008095
	0.308167	0.001989	0.000961	0.001635	0.00296	0.003643	0.008115
	0.309833	0.001962	0.000988	0.001635	0.002964	0.003576	0.008181
	0.3115	0.001988	0.001001	0.001702	0.002803	0.003335	0.008247
	0.313167	0.002037	0.000971	0.001698	0.002674	0.00328	0.008261
	0.314833	0.002043	0.000945	0.001635	0.002664	0.003271	0.008121
	0.3165	0.002019	0.00092	0.001597	0.002627	0.003182	0.007982
	0.318167	0.002012	0.000878	0.001586	0.002476	0.00303	0.007932
	0.319833	0.001979	0.000847	0.001555	0.002436	0.003089	0.007939
	0.3215	0.001941	0.000842	0.001481	0.002541	0.003335	0.007873
	0.323167	0.00192	0.000823	0.001514	0.002569	0.00347	0.007846
	0.324833	0.001976	0.000828	0.001611	0.002449	0.003419	0.007902
	0.3265	0.002046	0.000837	0.001677	0.002365	0.003343	0.007962
	0.328167	0.002073	0.000881	0.001625	0.002402	0.003377	0.007952
	0.329833	0.002086	0.000891	0.001574	0.002371	0.003322	0.007879
	0.3315	0.0021	0.000883	0.001583	0.002285	0.003076	0.00782
	0.333167	0.002083	0.000876	0.001588	0.002242	0.002958	0.00772
	0.334833	0.002028	0.00084	0.001523	0.002285	0.003047	0.007654
	0.3365	0.001958	0.000787	0.001446	0.002291	0.003208	0.007664
	0.338167	0.001913	0.000702	0.001474	0.002248	0.003271	0.007657
	0.339833	0.001904	0.000632	0.00153	0.002193	0.003301	0.007644
	0.3415	0.00188	0.000571	0.001574	0.002152	0.003411	0.00764
	0.343167	0.001847	0.000568	0.001595	0.002162	0.003423	0.007674
	0.344833	0.00185	0.000559	0.001628	0.002156	0.003305	0.007617
	0.3465	0.001919	0.000541	0.001621	0.002119	0.003161	0.007564
	0.348167	0.001947	0.000556	0.001551	0.002119	0.003165	0.007521
	0.349833	0.001925	0.000619	0.001528	0.002211	0.003229	0.007544
	0.3515	0.001929	0.000659	0.001518	0.002276	0.00322	0.007621
	0.353167	0.001961	0.000627	0.001479	0.00226	0.003131	0.007694
	0.354833	0.001923	0.000603	0.001418	0.002257	0.003148	0.007723
	0.3565	0.001817	0.000611	0.001432	0.002276	0.003241	0.007631
	0.358167	0.00175	0.000601	0.001511	0.002267	0.003182	0.007534
	0.359833	0.001741	0.000569	0.001549	0.002227	0.003055	0.007498
	0.3615	0.00171	0.000596	0.001535	0.002205	0.003055	0.007478
	0.363167	0.00166	0.000666	0.00153	0.002162	0.003161	0.007415
	0.364833	0.001648	0.000702	0.001525	0.002082	0.003115	0.007372
	0.3665	0.001678	0.000666	0.00149	0.002041	0.003004	0.007425
	0.368167	0.001677	0.000619	0.001446	0.002041	0.003009	0.007451
	0.369833	0.00165	0.000596	0.001423	0.002004	0.003148	0.007362
	0.3715	0.001654	0.000544	0.001418	0.001924	0.00314	0.007259
	0.373167	0.001687	0.000498	0.001418	0.001878	0.002979	0.007196
	0.374833	0.001677	0.000468	0.001444	0.001866	0.002916	0.007186
	0.3765	0.001651	0.000513	0.001451	0.001847	0.00292	0.007136
	0.378167	0.001675	0.00053	0.001451	0.001819	0.002856	0.00712
	0.379833	0.001702	0.000521	0.001397	0.001789	0.002687	0.00717
	0.3815	0.001683	0.000536	0.001327	0.001776	0.002624	0.007153
	0.383167	0.001624	0.000563	0.00132	0.001745	0.002632	0.00717
	0.384833	0.00162	0.000596	0.001308	0.001696	0.002607	0.007279
	0.3865	0.001651	0.000576	0.001315	0.001687	0.002501	0.007382
	0.388167	0.001651	0.000583	0.001266	0.001705	0.002497	0.007375
	0.389833	0.001626	0.000601	0.001243	0.001724	0.002556	0.007269
	0.3915	0.001626	0.000576	0.001285	0.001671	0.002598	0.007226
	0.393167	0.001674	0.000488	0.001308	0.001705	0.002531	0.00718
	0.394833	0.001707	0.000417	0.00125	0.001798	0.002467	0.007027
	0.3965	0.001677	0.000393	0.001185	0.00185	0.002547	0.006908
	0.398167	0.00165	0.000378	0.001266	0.001844	0.002598	0.006918
	0.399833	0.001668	0.00034	0.001332	0.001826	0.002552	0.006971
	0.4015	0.001684	0.000281	0.001315	0.001881	0.002522	0.006981
	0.403167	0.001632	0.000272	0.001234	0.001906	0.002602	0.006987
	0.404833	0.001572	0.000274	0.001315	0.001866	0.002594	0.007087
	0.4065	0.001597	0.000264	0.001385	0.001773	0.002476	0.007226
	0.408167	0.00166	0.000244	0.001313	0.001795	0.002437	0.007306
	0.409833	0.001701	0.000261	0.001243	0.001921	0.002547	0.007359
	0.4115	0.001722	0.00034	0.001315	0.001949	0.002518	0.007372
	0.413167	0.001747	0.000423	0.001472	0.001884	0.002463	0.007402
	0.414833	0.001768	0.000486	0.001432	0.001819	0.002425	0.007345
	0.4165	0.001731	0.000536	0.001313	0.001813	0.002416	0.007189
	0.418167	0.001671	0.000549	0.001278	0.001705	0.002382	0.007077
	0.419833	0.001617	0.000491	0.001341	0.001573	0.002277	0.007024
	0.4215	0.001557	0.000393	0.001285	0.001499	0.002133	0.007027
	0.423167	0.001533	0.00031	0.00111	0.001446	0.002019	0.006987
	0.424833	0.001538	0.000266	0.001052	0.001406	0.002065	0.006997
	0.4265	0.001539	0.000239	0.001087	0.001449	0.002061	0.007077
	0.428167	0.001517	0.000246	0.001066	0.001653	0.001989	0.00708
	0.429833	0.001496	0.000317	0.000984	0.00181	0.001925	0.007024
	0.4315	0.001499	0.000427	0.000935	0.001881	0.00209	0.006977
	0.433167	0.0015	0.000536	0.000951	0.001878	0.002247	0.006991
	0.434833	0.001461	0.000561	0.000942	0.001903	0.002327	0.006961
	0.4365	0.001401	0.000563	0.000944	0.001887	0.002446	0.006881
	0.438167	0.001349	0.000569	0.001003	0.001786	0.002526	0.006841
	0.439833	0.00133	0.000571	0.001131	0.001693	0.002556	0.006904
	0.4415	0.001315	0.000525	0.001224	0.001696	0.002514	0.00701
	0.443167	0.001289	0.000478	0.001241	0.001841	0.002509	0.007057
	0.444833	0.001303	0.000463	0.001236	0.001887	0.002459	0.00706
	0.4465	0.001364	0.000413	0.001229	0.001813	0.002357	0.00704
	0.448167	0.00144	0.000322	0.001173	0.001718	0.00223	0.006994
	0.449833	0.00143	0.000251	0.001033	0.001693	0.002158	0.006855
	0.4515	0.001385	0.000227	0.000979	0.001616	0.002061	0.006795
	0.453167	0.00136	0.000196	0.001012	0.001456	0.001896	0.006815
	0.454833	0.001379	0.000183	0.001056	0.001449	0.001786	0.006742
	0.4565	0.001388	0.000224	0.001047	0.001533	0.001824	0.006596
	0.458167	0.001398	0.000295	0.001031	0.001576	0.001942	0.006556
	0.459833	0.001457	0.000307	0.001031	0.001493	0.002023	0.006669
	0.4615	0.001508	0.000266	0.000912	0.001446	0.002137	0.006636
	0.463167	0.001494	0.000262	0.000777	0.001465	0.002298	0.00651
	0.464833	0.001437	0.000247	0.000688	0.001434	0.002442	0.006543
	0.4665	0.001392	0.000203	0.000732	0.001406	0.002344	0.006782
	0.468167	0.001336	0.000144	0.000763	0.00136	0.002167	0.006991
	0.469833	0.00127	0.000116	0.000721	0.001357	0.002086	0.006937
	0.4715	0.001228	0.000141	0.000735	0.001425	0.002086	0.006851
	0.473167	0.001234	0.000116	0.000833	0.001474	0.002078	0.006828
	0.474833	0.001223	0.000101	0.0009	0.001465	0.001959	0.006825
	0.4765	0.001206	9.3e-05	0.000882	0.001422	0.002082	0.006722
	0.478167	0.00121	0.000115	0.0009	0.001431	0.002268	0.006612
	0.479833	0.001232	0.000116	0.000982	0.001419	0.00231	0.006652
	0.4815	0.00125	0.00011	0.00097	0.001357	0.002124	0.006768
	0.483167	0.001249	0.000123	0.000872	0.001341	0.00204	0.006811
	0.484833	0.001237	0.000141	0.000856	0.001394	0.002103	0.006692
	0.4865	0.001244	0.000149	0.000847	0.001394	0.00201	0.006642
	0.488167	0.001222	0.000118	0.000812	0.0014	0.001875	0.006652
	0.489833	0.00117	0.000143	0.000711	0.001443	0.001875	0.006659
	0.4915	0.001111	0.000174	0.000716	0.001499	0.002035	0.006619
	0.493167	0.001108	0.000188	0.000767	0.001489	0.002023	0.006649
	0.494833	0.00112	0.000184	0.000802	0.001422	0.001917	0.006785
	0.4965	0.001095	0.000183	0.000784	0.001412	0.001921	0.006792
	0.498167	0.001071	0.000201	0.000821	0.001415	0.001959	0.006722
	0.499833	0.001105	0.000201	0.000947	0.001388	0.001892	0.006732
	0.5015	0.001147	0.000184	0.001026	0.001378	0.001811	0.006765
	0.503167	0.00112	0.000159	0.001031	0.001428	0.00182	0.006679
	0.504833	0.00106	0.000123	0.000991	0.001431	0.001896	0.006556
	0.5065	0.001002	0.000101	0.001026	0.001326	0.001866	0.006546
	0.508167	0.000957	6.14e-05	0.001017	0.001246	0.001765	0.006612
	0.509833	0.000899	4.65e-05	0.00093	0.001301	0.001769	0.006579
	0.5115	0.00087	6.64e-05	0.000805	0.001249	0.001849	0.00651
	0.513167	0.000917	0.000121	0.000781	0.001058	0.001904	0.00653
	0.514833	0.00099	0.000163	0.00083	0.000971	0.001845	0.006563
	0.5165	0.001039	0.000186	0.000828	0.00107	0.001832	0.006506
	0.518167	0.001071	0.000267	0.000788	0.001126	0.001913	0.006423
	0.519833	0.001081	0.000271	0.000772	0.001015	0.001947	0.00645
	0.5215	0.001102	0.000214	0.000781	0.001008	0.001862	0.00647
	0.523167	0.001074	0.000126	0.000716	0.001156	0.001701	0.006457
	0.524833	0.001014	0.000116	0.000632	0.001283	0.001667	0.006453
	0.5265	0.001004	9.13e-05	0.000581	0.001212	0.00165	0.006506
	0.528167	0.001014	3.65e-05	0.000536	0.001132	0.001595	0.00651
	0.529833	0.001041	2.82e-05	0.000501	0.001169	0.001502	0.00641
	0.5315	0.001041	7.3e-05	0.000508	0.001193	0.001587	0.006307
	0.533167	0.001069	8.8e-05	0.000585	0.001119	0.001756	0.006264
	0.534833	0.001108	5.15e-05	0.000592	0.001015	0.001807	0.006287
	0.5365	0.001125	8.3e-05	0.000578	0.001052	0.001769	0.006301
	0.538167	0.001099	0.00011	0.00059	0.00111	0.001803	0.006244
	0.539833	0.001063	9.79e-05	0.000648	0.001104	0.00187	0.006211
	0.5415	0.001048	2.66e-05	0.00069	0.001067	0.001718	0.006221
	0.543167	0.001008	-1.5e-05	0.000662	0.001073	0.00149	0.006168
	0.544833	0.000951	-2.7e-05	0.000676	0.001144	0.001451	0.006125
	0.5465	0.000908	-6.8e-05	0.000721	0.001178	0.001477	0.006161
	0.548167	0.000917	-7.5e-05	0.00076	0.00123	0.001346	0.006205
	0.549833	0.000939	-3.2e-05	0.000744	0.001277	0.001151	0.006208
	0.5515	0.000924	5.98e-05	0.000721	0.001292	0.001151	0.006205
	0.553167	0.000915	0.000133	0.000714	0.001255	0.001291	0.006291
	0.554833	0.000947	0.000154	0.000732	0.001206	0.001278	0.006317
	0.5565	0.000978	0.000168	0.000683	0.0012	0.001223	0.006317
	0.558167	0.000968	0.000164	0.000644	0.001166	0.001308	0.006314
	0.559833	0.000956	0.000139	0.000632	0.001085	0.001447	0.006377
	0.5615	0.000995	7.97e-05	0.00069	0.001011	0.001409	0.0064
	0.563167	0.001022	1.49e-05	0.000721	0.001018	0.001358	0.006394
	0.564833	0.001001	-1.7e-06	0.000637	0.001095	0.001413	0.006347
	0.5665	0.00096	6.64e-06	0.000599	0.001181	0.001498	0.006274
	0.568167	0.000989	1.66e-06	0.00059	0.001144	0.001443	0.006278
	0.569833	0.001019	-2.2e-05	0.000602	0.001156	0.001354	0.006244
	0.5715	0.001001	-1.8e-05	0.000511	0.001246	0.001456	0.006158
	0.573167	0.000978	4.98e-06	0.00045	0.001286	0.001553	0.006085
	0.574833	0.001023	1.66e-06	0.000459	0.001138	0.001409	0.006062
	0.5765	0.001078	-4.6e-05	0.000469	0.000971	0.00121	0.006065
	0.578167	0.001042	-4.8e-05	0.000438	0.000925	0.001189	0.006016
	0.579833	0.000996	-5.3e-05	0.000389	0.000863	0.001261	0.005992
	0.5815	0.000989	-0.00011	0.00038	0.000793	0.001164	0.006062
	0.583167	0.00101	-0.00018	0.000403	0.000768	0.001033	0.006125
	0.584833	0.000977	-0.00021	0.000443	0.000796	0.001045	0.006198
	0.5865	0.000915	-0.00018	0.000487	0.000731	0.001223	0.006175
	0.588167	0.000911	-0.00022	0.000541	0.000635	0.001299	0.006155
	0.589833	0.000938	-0.00028	0.000555	0.00062	0.001282	0.006132
	0.5915	0.000923	-0.00027	0.000532	0.000626	0.001371	0.006125
	0.593167	0.000909	-0.00016	0.00048	0.000537	0.001468	0.006138
	0.594833	0.000894	-7.1e-05	0.000408	0.000441	0.001591	0.006201
	0.5965	0.000893	-7e-05	0.000368	0.000493	0.001536	0.006304
	0.598167	0.000865	-5.5e-05	0.000303	0.00062	0.001528	0.006347
	0.599833	0.0008	-1.7e-06	0.000285	0.0007	0.00154	0.006264
	0.6015	0.000785	9.96e-06	0.000324	0.000703	0.001426	0.006135
	0.603167	0.000776	-8.3e-05	0.000417	0.000725	0.001274	0.006049
	0.604833	0.000769	-0.00015	0.000492	0.000783	0.001236	0.005949
	0.6065	0.000772	-0.00013	0.000515	0.000777	0.001312	0.00585
	0.608167	0.000827	-8.5e-05	0.000611	0.0007	0.001257	0.005773
	0.609833	0.000863	-7.5e-05	0.000702	0.000617	0.001062	0.00578
	0.6115	0.000851	-6.3e-05	0.000688	0.000608	0.000935	0.005807
	0.613167	0.000817	1.16e-05	0.000585	0.000632	0.000901	0.005764
	0.614833	0.000841	4.81e-05	0.000546	0.000608	0.000855	0.00571
	0.6165	0.000875	1.16e-05	0.00052	0.000561	0.000774	0.005727
	0.618167	0.000872	-3.3e-05	0.000476	0.000598	0.000817	0.00581
	0.619833	0.000878	-2.5e-05	0.000403	0.000601	0.000999	0.005883
	0.6215	0.000893	-1.7e-05	0.000408	0.000537	0.001083	0.005989
	0.623167	0.000923	-2.2e-05	0.000427	0.000496	0.001083	0.006102
	0.624833	0.00089	-3.3e-05	0.000422	0.000555	0.001028	0.006075
	0.6265	0.000835	-3.2e-05	0.000424	0.000645	0.001058	0.005976
	0.628167	0.000785	-4.6e-05	0.000436	0.000719	0.001016	0.005943
	0.629833	0.000775	-0.0001	0.000434	0.000839	0.001003	0.006012
	0.6315	0.000775	-0.00011	0.000396	0.000913	0.001049	0.006002
	0.633167	0.000748	-0.00012	0.000345	0.000916	0.001143	0.005943
	0.634833	0.000746	-9.3e-05	0.000315	0.000799	0.001159	0.006098
	0.6365	0.000764	-7.5e-05	0.000329	0.0007	0.001041	0.00635
	0.638167	0.000773	-5.6e-05	0.000287	0.000617	0.000931	0.006404
	0.639833	0.000751	-3.2e-05	0.000299	0.00054	0.000914	0.006268
	0.6415	0.000751	-4.6e-05	0.000415	0.000453	0.000948	0.006175
	0.643167	0.000763	-0.0001	0.000515	0.000426	0.000901	0.006181
	0.644833	0.000742	-0.00019	0.000476	0.000509	0.000893	0.006079
	0.6465	0.000697	-0.00025	0.000406	0.000537	0.001066	0.005863
	0.648167	0.000682	-0.00026	0.00042	0.000478	0.001227	0.005817
	0.649833	0.000684	-0.00027	0.000497	0.000376	0.001155	0.005873
	0.6515	0.000655	-0.00026	0.000466	0.000367	0.00102	0.00589
	0.653167	0.000619	-0.00019	0.000459	0.000395	0.001007	0.005813
	0.654833	0.000621	-9.8e-05	0.000515	0.000361	0.001024	0.00574
	0.6565	0.000643	-5.1e-05	0.000548	0.000358	0.000901	0.005714
	0.658167	0.000636	-4.6e-05	0.000492	0.000429	0.000906	0.005667
	0.659833	0.000598	-3.3e-06	0.000373	0.000583	0.001024	0.005694
	0.6615	0.000568	4.32e-05	0.000385	0.000672	0.001147	0.005737
	0.663167	0.000568	-3.8e-05	0.000434	0.000678	0.001168	0.00575
	0.664833	0.000546	-0.00017	0.000448	0.000722	0.001206	0.005707
	0.6665	0.000509	-0.00022	0.000417	0.000759	0.001227	0.005717
	0.668167	0.000504	-0.00022	0.000445	0.000752	0.00113	0.005807
	0.669833	0.000532	-0.00026	0.000448	0.000666	0.000973	0.005823
	0.6715	0.000562	-0.00028	0.000368	0.000617	0.000982	0.005823
	0.673167	0.000561	-0.00021	0.000287	0.000592	0.001066	0.005899
	0.674833	0.000583	-0.00011	0.000282	0.000509	0.001134	0.006016
	0.6765	0.000624	-0.00013	0.000261	0.000466	0.001088	0.006039
	0.678167	0.000624	-0.00019	0.000142	0.000503	0.000999	0.005909
	0.679833	0.000585	-0.00023	3.26e-05	0.000595	0.000952	0.005827
	0.6815	0.000537	-0.00024	-1.4e-05	0.000635	0.00088	0.00577
	0.683167	0.000529	-0.00029	-2.3e-06	0.000635	0.000724	0.005777
	0.684833	0.000516	-0.00031	-3.3e-05	0.000688	0.000542	0.005754
	0.6865	0.000492	-0.00024	-4.2e-05	0.000725	0.000664	0.005727
	0.688167	0.000485	-0.00019	2.8e-05	0.000657	0.000889	0.00577
	0.689833	0.000552	-0.0002	0.000142	0.000543	0.000965	0.00584
	0.6915	0.00063	-0.00023	0.000205	0.00049	0.000923	0.005923
	0.693167	0.000643	-0.00022	0.000196	0.000527	0.000931	0.005843
	0.694833	0.000625	-0.00022	0.000182	0.000564	0.000952	0.005813
	0.6965	0.00061	-0.00022	0.000233	0.000583	0.000774	0.00587
	0.698167	0.000604	-0.00019	0.000278	0.000645	0.000588	0.005863
	0.699833	0.000552	-0.00013	0.000282	0.0007	0.000673	0.005701
	0.7015	0.000513	-0.00012	0.000333	0.000703	0.000808	0.005555
	0.703167	0.000519	-0.00018	0.00041	0.000651	0.000838	0.005565
	0.704833	0.000561	-0.00023	0.000483	0.000648	0.000787	0.005598
	0.7065	0.000588	-0.00028	0.000452	0.000688	0.000952	0.005515
	0.708167	0.000604	-0.00031	0.00041	0.000685	0.001206	0.005462
	0.709833	0.000639	-0.00035	0.000401	0.000604	0.001214	0.005521
	0.7115	0.000637	-0.00034	0.000317	0.000598	0.000923	0.005548
	0.713167	0.000628	-0.0003	0.000187	0.000678	0.000783	0.005485
	0.714833	0.000622	-0.00028	8.86e-05	0.000691	0.0008	0.005399
	0.7165	0.00064	-0.00029	5.83e-05	0.000682	0.000664	0.005422
	0.718167	0.000648	-0.00033	0.000117	0.000645	0.000385	0.005405
	0.719833	0.000613	-0.00037	0.00014	0.000598	0.000313	0.005276
	0.7215	0.000561	-0.00042	0.000156	0.000512	0.000508	0.00518
	0.723167	0.000531	-0.00045	0.000194	0.000422	0.000491	0.005286
	0.724833	0.000531	-0.00044	0.000278	0.000376	0.000432	0.005385
	0.7265	0.000532	-0.0004	0.000312	0.000355	0.000406	0.005369
	0.728167	0.000518	-0.00034	0.000299	0.000456	0.000554	0.005326
	0.729833	0.000515	-0.0003	0.000296	0.000589	0.000571	0.005395
	0.7315	0.00057	-0.00025	0.000287	0.000709	0.000525	0.005442
	0.733167	0.000573	-0.00024	0.000189	0.000786	0.000546	0.005372
	0.734833	0.000541	-0.00024	8.4e-05	0.000802	0.000597	0.005286
	0.7365	0.000526	-0.00025	6.76e-05	0.000734	0.000563	0.005293
	0.738167	0.000537	-0.0003	4.2e-05	0.000632	0.000351	0.005412
	0.739833	0.000538	-0.00034	-2.6e-05	0.000598	0.000186	0.005508
	0.7415	0.000497	-0.00038	-6.5e-05	0.000524	0.00019	0.005548
	0.743167	0.000512	-0.00038	2.1e-05	0.000389	0.000296	0.005535
	0.744833	0.000518	-0.00039	6.3e-05	0.000324	0.000262	0.005478
	0.7465	0.000459	-0.00038	7e-05	0.000373	0.000296	0.005359
	0.748167	0.000368	-0.00032	5.83e-05	0.000401	0.000432	0.00521
	0.749833	0.000338	-0.00027	9.1e-05	0.000435	0.000592	0.005147
	0.7515	0.000331	-0.00029	0.000163	0.000459	0.000597	0.005203
	0.753167	0.000293	-0.00032	0.000217	0.000515	0.000618	0.005269
	0.754833	0.000254	-0.00034	0.000259	0.000533	0.000753	0.005309
	0.7565	0.000283	-0.00039	0.000271	0.000441	0.000817	0.005399
	0.758167	0.000357	-0.00049	0.000312	0.000339	0.000829	0.005435
	0.759833	0.000365	-0.00052	0.000306	0.000256	0.000812	0.005369
	0.7615	0.00035	-0.00047	0.000229	0.000259	0.000829	0.005296
	0.763167	0.000322	-0.00041	0.000149	0.000244	0.000783	0.005256
	0.764833	0.000337	-0.00039	0.000142	0.000287	0.000664	0.005269
	0.7665	0.000354	-0.00038	0.00017	0.000324	0.00058	0.005203
	0.768167	0.000353	-0.00035	0.000161	0.000327	0.000465	0.005177
	0.769833	0.000365	-0.00033	0.000161	0.000241	0.000394	0.005153
	0.7715	0.000377	-0.00038	0.000177	0.000188	0.000377	0.005173
	0.773167	0.000414	-0.00042	0.0001	0.000194	0.00036	0.005153
	0.774833	0.000408	-0.00045	7e-06	0.00012	0.000347	0.005084
	0.7765	0.000404	-0.00042	-2.1e-05	8.02e-05	0.000322	0.00514
	0.778167	0.000372	-0.00041	1.63e-05	-6.2e-06	0.000351	0.005299
	0.779833	0.000337	-0.00038	5.6e-05	6.48e-05	0.000364	0.005502
	0.7815	0.000296	-0.00031	6.53e-05	0.000126	0.000394	0.005545
	0.783167	0.000266	-0.00025	0.000166	0.000133	0.000432	0.005511
	0.784833	0.000254	-0.00023	0.000222	0.000108	0.000419	0.005558
	0.7865	0.000238	-0.00026	0.000156	0.000133	0.000432	0.005574
	0.788167	0.000239	-0.00027	3.03e-05	0.000231	0.000495	0.005495
	0.789833	0.000269	-0.00031	-5.4e-05	0.000185	0.000499	0.005392
	0.7915	0.000307	-0.00035	-6.3e-05	0.00016	0.000423	0.005369
	0.793167	0.000307	-0.00041	-0.00013	0.000157	0.000347	0.005382
	0.794833	0.000319	-0.00039	-0.00021	0.000204	0.000355	0.005359
	0.7965	0.000337	-0.00038	-0.00028	0.000142	0.000305	0.005366
	0.798167	0.000375	-0.0004	-0.00027	0.000111	0.000173	0.005432
	0.799833	0.00039	-0.0004	-0.00028	0.000185	0.000203	0.005505
	0.8015	0.000396	-0.00039	-0.00037	0.000265	0.000364	0.005515
	0.803167	0.000438	-0.00042	-0.00039	0.000274	0.000525	0.005495
	0.804833	0.000468	-0.00047	-0.00033	0.000225	0.000529	0.005468
	0.8065	0.000464	-0.00048	-0.00022	0.000339	0.000537	0.005415
	0.808167	0.000405	-0.00043	-0.00021	0.000419	0.000588	0.005339
	0.809833	0.000326	-0.00039	-0.0002	0.000361	0.000588	0.00525
	0.8115	0.000298	-0.0004	-0.00016	0.000228	0.000334	0.005286
	0.813167	0.000289	-0.00038	-0.00016	0.000237	0.000131	0.005326
	0.814833	0.000251	-0.00034	-0.00021	0.00029	0.000148	0.005319
	0.8165	0.000203	-0.00034	-0.00023	0.000231	0.000229	0.005263
	0.818167	0.0002	-0.00044	-0.00021	0.000154	0.000203	0.005206
	0.819833	0.000244	-0.00055	-0.00026	0.000188	0.000178	0.005157
	0.8215	0.000241	-0.00054	-0.00026	0.000228	0.000317	0.005011
	0.823167	0.000226	-0.00049	-0.0002	0.000151	0.000377	0.004911
	0.824833	0.000251	-0.00049	-8.6e-05	4.01e-05	0.000334	0.004865
	0.8265	0.000281	-0.00052	-4.2e-05	-1.9e-05	0.000271	0.004858
	0.828167	0.00028	-0.00049	-4e-05	1.85e-05	0.00033	0.004835
	0.829833	0.00026	-0.00043	1.87e-05	6.17e-05	0.00033	0.004911
	0.8315	0.00026	-0.00041	6.76e-05	5.24e-05	0.000296	0.005057
	0.833167	0.000209	-0.00045	0.000121	8.33e-05	0.000258	0.00515
	0.834833	0.000132	-0.00044	9.56e-05	0.000151	0.000364	0.00522
	0.8365	7.78e-05	-0.00038	6.53e-05	0.000204	0.000457	0.005193
	0.838167	8.08e-05	-0.00034	9.33e-05	0.000157	0.000372	0.005147
	0.839833	0.000108	-0.00034	0.000128	9.87e-05	0.000216	0.004994
	0.8415	0.000133	-0.00032	9.79e-05	0.000133	0.00019	0.004818
	0.843167	0.000185	-0.0003	-2.3e-06	0.000157	0.000254	0.004779
	0.844833	0.00025	-0.00035	-3.7e-05	0.000191	0.000135	0.004808
	0.8465	0.000292	-0.0004	-9.3e-06	0.000176	8.46e-06	0.004862
	0.848167	0.000274	-0.00042	-4.4e-05	0.000194	0.000114	0.004855
	0.849833	0.000239	-0.00042	-9.3e-05	0.000151	0.000288	0.004911
	0.8515	0.000221	-0.00045	-0.00012	0.00012	0.000262	0.005011
	0.853167	0.00019	-0.00048	-0.0001	0.000105	0.000118	0.005014
	0.854833	0.000162	-0.00045	-0.00014	0.000105	0.000173	0.004997
	0.8565	0.00015	-0.00043	-0.00017	0.000114	0.000317	0.004978
	0.858167	0.000168	-0.00046	-0.00016	0.000123	0.0003	0.005027
	0.859833	0.000188	-0.0005	-0.00013	0.000197	0.000224	0.005067
	0.8615	0.000181	-0.00055	-0.00014	0.000197	0.000245	0.005087
	0.863167	0.000179	-0.00057	-0.0002	0.0002	0.000334	0.00512
	0.864833	0.000138	-0.00059	-0.00022	0.000194	0.000161	0.005087
	0.8665	0.000126	-0.0006	-0.00023	0.000241	-3e-05	0.005044
	0.868167	0.000108	-0.00056	-0.00028	0.000284	-9.7e-05	0.005007
	0.869833	0.000103	-0.00051	-0.00031	0.00025	-7.2e-05	0.004948
	0.8715	8.23e-05	-0.00047	-0.00027	0.000207	-0.00014	0.004928
	0.873167	7.63e-05	-0.00049	-0.00019	0.000216	-0.00023	0.004944
	0.874833	0.00012	-0.00052	-9.6e-05	0.000278	-0.00012	0.005014
	0.8765	0.000133	-0.00053	-6.8e-05	0.000219	0	0.005074
	0.878167	0.000115	-0.00055	-6.1e-05	0.000136	-5.5e-05	0.005107
	0.879833	0.000105	-0.00055	-5.1e-05	0.000139	-0.00014	0.00509
	0.8815	0.000133	-0.00052	-3.3e-05	0.000247	-7.6e-05	0.005021
	0.883167	0.000147	-0.00044	-3.5e-05	0.000231	5.08e-05	0.004908
	0.884833	0.000162	-0.00037	-8.4e-05	0.000114	1.27e-05	0.004815
	0.8865	0.000194	-0.00039	-0.00013	0.000105	-0.00015	0.004822
	0.888167	0.000247	-0.00042	-0.00018	0.000154	-0.00019	0.004802
	0.889833	0.000253	-0.00042	-0.00026	0.000167	-0.00016	0.004749
	0.8915	0.000235	-0.00045	-0.0003	0.000108	-0.00014	0.004672
	0.893167	0.000251	-0.00053	-0.00031	0.000154	-0.00021	0.004613
	0.894833	0.000257	-0.00056	-0.00035	0.000281	-0.00019	0.004563
	0.8965	0.000188	-0.00051	-0.00037	0.000333	-3e-05	0.004527
	0.898167	0.000138	-0.00047	-0.00029	0.000287	6.35e-05	0.004606
	0.899833	0.000153	-0.00051	-0.00013	0.000207	0.000106	0.004729
	0.9015	0.000166	-0.00051	-0.0001	0.00017	7.62e-05	0.004838
	0.903167	0.000141	-0.00047	-0.00015	0.000123	0.000157	0.004905
	0.904833	0.000135	-0.00048	-0.00014	2.78e-05	0.000178	0.004978
	0.9065	0.000193	-0.00055	-0.00011	-2.5e-05	4.65e-05	0.005097
	0.908167	0.000209	-0.0006	-0.00018	1.23e-05	-8e-05	0.005216
	0.909833	0.000156	-0.00057	-0.00029	0.000114	-8.9e-05	0.005273
	0.9115	0.000129	-0.00057	-0.00033	0.000151	-8.5e-06	0.00523
	0.913167	0.000136	-0.00063	-0.00028	0.000126	-4.2e-05	0.005216
	0.914833	0.000109	-0.00066	-0.00025	0.000191	-3.4e-05	0.005183
	0.9165	4.94e-05	-0.00061	-0.00024	0.000265	6.77e-05	0.005067
	0.918167	3.14e-05	-0.00057	-0.00015	0.000247	0.000195	0.004944
	0.919833	6.43e-05	-0.0006	-6.5e-05	0.000123	0.00011	0.004918
	0.9215	7.78e-05	-0.00063	-2.1e-05	9.25e-05	-0.0001	0.004971
	0.923167	5.68e-05	-0.0006	2.57e-05	9.87e-05	-0.00015	0.005021
	0.924833	5.83e-05	-0.00059	5.13e-05	-2.8e-05	-0.00011	0.005044
	0.9265	6.88e-05	-0.00064	6.3e-05	-0.00019	-0.00011	0.005084
	0.928167	6.73e-05	-0.00069	-7e-06	-0.00028	-0.00012	0.005107
	0.929833	3.29e-05	-0.00065	-0.00011	-0.00029	-4.7e-05	0.005024
	0.9315	1.79e-05	-0.00058	-0.00014	-0.00036	2.96e-05	0.004915
	0.933167	5.23e-05	-0.00056	-0.00017	-0.00039	-8.5e-06	0.004848
	0.934833	3.89e-05	-0.00058	-0.00019	-0.00034	-9.3e-05	0.004825
	0.9365	1.35e-05	-0.00055	-0.00024	-0.00025	-0.00016	0.004779
	0.938167	-3e-06	-0.0005	-0.00023	-0.00016	-0.00015	0.004739
	0.939833	1.35e-05	-0.00051	-0.00018	-0.00013	-0.0002	0.004815
	0.9415	-3e-06	-0.00058	-0.00018	-8.3e-05	-0.00013	0.004852
	0.943167	-5.4e-05	-0.00062	-0.00025	-4.6e-05	1.69e-05	0.004825
	0.944833	-4.3e-05	-0.0006	-0.00033	-5.2e-05	0.000182	0.004865
	0.9465	1.35e-05	-0.00057	-0.00033	-9.9e-05	0.000254	0.004938
	0.948167	6.13e-05	-0.00058	-0.00034	-0.00014	0.000195	0.004941
	0.949833	6.13e-05	-0.00055	-0.00036	-0.0001	0.000229	0.004848
	0.9515	6.28e-05	-0.00053	-0.00034	-0.00018	0.000203	0.004901
	0.953167	8.97e-05	-0.00051	-0.00024	-0.00031	6.35e-05	0.005024
	0.954833	8.38e-05	-0.00053	-0.00017	-0.00035	-8.9e-05	0.005027
	0.9565	6.13e-05	-0.00052	-0.00016	-0.00025	-8.5e-05	0.004951
	0.958167	6.43e-05	-0.00049	-0.00012	-0.00024	-1.3e-05	0.004908
	0.959833	0.000109	-0.00052	-0.0001	-0.00035	1.69e-05	0.004905
	0.9615	0.000139	-0.00056	-7.9e-05	-0.00023	4.65e-05	0.004858
	0.963167	0.000138	-0.00058	-0.00012	6.17e-06	0.000144	0.004802
	0.964833	0.000144	-0.00056	-0.00012	8.02e-05	0.000199	0.004769
	0.9665	0.000162	-0.00059	-0.00012	-1.9e-05	2.54e-05	0.004792
	0.968167	0.000132	-0.00064	-0.00018	1.23e-05	-0.00019	0.004802
	0.969833	7.18e-05	-0.00062	-0.00025	8.94e-05	-0.00031	0.004792
	0.9715	4.19e-05	-0.00052	-0.00031	-3.1e-06	-0.00038	0.004749
	0.973167	4.79e-05	-0.00049	-0.00033	-0.00012	-0.00045	0.004679
	0.974833	2.69e-05	-0.00048	-0.00033	-8.6e-05	-0.00047	0.004626
	0.9765	-2.2e-05	-0.00047	-0.00034	3.39e-05	-0.00027	0.004586
	0.978167	-6e-05	-0.00048	-0.00028	9.25e-06	-2.5e-05	0.00455
	0.979833	-6e-05	-0.00055	-0.00017	-8.3e-05	8.46e-05	0.004623
	0.9815	-4.8e-05	-0.00062	-0.00012	-2.2e-05	8.04e-05	0.004772
	0.983167	-5.4e-05	-0.00063	-0.00017	8.94e-05	8.46e-05	0.004845
	0.984833	-7.3e-05	-0.00062	-0.00024	8.02e-05	8.89e-05	0.004881
	0.9865	-5.8e-05	-0.00063	-0.00029	-1.2e-05	5.92e-05	0.004921
	0.988167	-3.9e-05	-0.00065	-0.00037	3.08e-06	4.65e-05	0.004991
	0.989833	-4.6e-05	-0.00067	-0.00043	0.00016	2.96e-05	0.004948
	0.9915	-5.2e-05	-0.00067	-0.00041	0.000163	4.23e-06	0.004855
	0.993167	-5.2e-05	-0.00072	-0.00033	1.54e-05	4.23e-05	0.004855
	0.994833	-1.5e-05	-0.00075	-0.00028	-0.00013	0.000152	0.004911
	0.9965	2.99e-06	-0.0007	-0.00029	-0.00019	0.000229	0.004905
	0.998167	5.23e-05	-0.00062	-0.00027	-0.00026	0.000224	0.004888
	0.999833	0.000121	-0.00056	-0.00022	-0.00037	0.000233	0.004878
	1.0015	0.000145	-0.00056	-0.00025	-0.00043	0.000309	0.004888
	1.00317	0.000135	-0.00057	-0.00037	-0.00038	0.000212	0.004875
	1.00483	0.000132	-0.0006	-0.00043	-0.00031	0.000123	0.004868
	1.0065	0.000115	-0.00063	-0.00037	-0.0003	2.54e-05	0.004898
	1.00817	6.28e-05	-0.00067	-0.00035	-0.00023	4.23e-06	0.004901
	1.00983	-4.5e-06	-0.00066	-0.00047	-8.6e-05	5.08e-05	0.004812
	1.0115	-1.9e-05	-0.00064	-0.00053	4.01e-05	0.000131	0.004696
	1.01317	1.2e-05	-0.0006	-0.00049	6.48e-05	0.000165	0.004702
	1.01483	1.79e-05	-0.0006	-0.00044	0.000133	3.39e-05	0.004729
	1.0165	7.48e-06	-0.00061	-0.00043	0.000179	-5.9e-05	0.004719
	1.01817	-3e-06	-0.00057	-0.00039	0.000142	-1.7e-05	0.004716
	1.01983	5.98e-06	-0.00057	-0.00032	0	-9.3e-05	0.004828
	1.0215	1.94e-05	-0.00064	-0.00028	-0.0001	-0.0003	0.004994
	1.02317	-3.3e-05	-0.00067	-0.00023	-0.00012	-0.0004	0.005057
	1.02483	-8.1e-05	-0.00061	-0.00022	-0.00021	-0.00032	0.00506
	1.0265	-6.7e-05	-0.0006	-0.00029	-0.00029	-0.00029	0.005044
	1.02817	-4.5e-06	-0.00067	-0.00037	-0.00029	-0.00044	0.005017
	1.02983	2.69e-05	-0.00073	-0.00041	-0.00024	-0.00048	0.004934
	1.0315	7.48e-06	-0.00072	-0.00044	-0.00026	-0.00042	0.004871
	1.03317	3.14e-05	-0.00075	-0.00046	-0.00033	-0.00042	0.004812
	1.03483	5.68e-05	-0.00085	-0.00046	-0.00036	-0.00044	0.004775
	1.0365	5.83e-05	-0.00087	-0.00042	-0.00029	-0.00032	0.004765
	1.03817	4.94e-05	-0.00085	-0.00039	-0.00023	-0.00016	0.004825
	1.03983	7.63e-05	-0.0008	-0.00034	-0.00028	-0.00011	0.004881
	1.0415	0.000126	-0.00079	-0.00038	-0.00036	-0.00014	0.004842
	1.04317	0.000145	-0.00075	-0.00045	-0.00036	-4.7e-05	0.004789
	1.04483	0.000157	-0.00069	-0.00046	-0.00038	5.5e-05	0.004719
	1.0465	0.000168	-0.00066	-0.00039	-0.00051	4.23e-06	0.004712
	1.04817	0.000166	-0.00063	-0.00035	-0.00065	-0.00014	0.004643
	1.04983	0.000136	-0.00063	-0.00037	-0.00064	-5.9e-05	0.004653
	1.0515	8.38e-05	-0.00061	-0.00033	-0.0005	0.000114	0.004676
	1.05317	8.67e-05	-0.00058	-0.00024	-0.00045	0.000106	0.004686
	1.05483	0.000105	-0.00057	-0.00018	-0.00045	-7.2e-05	0.004779
	1.0565	9.12e-05	-0.00059	-0.00026	-0.00035	-0.00012	0.004822
	1.05817	2.39e-05	-0.00057	-0.00037	-0.00024	0	0.004862
	1.05983	-3.7e-05	-0.00053	-0.0004	-0.00021	2.96e-05	0.004845
	1.0615	-3.1e-05	-0.00052	-0.00042	-0.00027	-8.5e-05	0.004828
	1.06317	-5.1e-05	-0.00055	-0.00045	-0.00027	-0.00011	0.004832
	1.06483	-0.00011	-0.00055	-0.00052	-0.00023	-8.5e-06	0.004789
	1.0665	-0.00012	-0.00055	-0.00051	-0.00027	5.92e-05	0.004736
	1.06817	-6.3e-05	-0.00059	-0.00039	-0.00034	1.69e-05	0.004682
	1.06983	-2.5e-05	-0.00062	-0.00033	-0.0004	-0.00012	0.004656
	1.0715	-6.9e-05	-0.0006	-0.00036	-0.00037	-0.00017	0.004619
	1.07317	-9.3e-05	-0.00057	-0.00039	-0.00038	-0.00022	0.004553
	1.07483	-4.2e-05	-0.0006	-0.00033	-0.00039	-0.0004	0.004457
	1.0765	-1e-05	-0.00062	-0.00034	-0.00036	-0.0005	0.004404
	1.07817	-1.9e-05	-0.0006	-0.00045	-0.00023	-0.00049	0.004374
	1.07983	4.49e-06	-0.00059	-0.00055	-0.00017	-0.00044	0.004384
	1.0815	7.78e-05	-0.00059	-0.00052	-0.00024	-0.0005	0.004477
	1.08317	0.000103	-0.00058	-0.00052	-0.00026	-0.00057	0.00456
	1.08483	8.23e-05	-0.00055	-0.00061	-0.00022	-0.00042	0.004649
	1.0865	8.82e-05	-0.00056	-0.00066	-0.00022	-0.0003	0.004722
	1.08817	0.000109	-0.0006	-0.00059	-0.00028	-0.00038	0.004845
	1.08983	8.53e-05	-0.00065	-0.00051	-0.00029	-0.00043	0.004898
	1.0915	1.5e-05	-0.00067	-0.00047	-0.00023	-0.00026	0.004931
	1.09317	-1.8e-05	-0.0007	-0.0004	-0.0002	-3.8e-05	0.004988
	1.09483	-1.6e-05	-0.00073	-0.00027	-0.00024	-0.0002	0.005034
	1.0965	-3.7e-05	-0.00072	-0.00019	-0.00023	-0.00045	0.005014
	1.09817	-9e-05	-0.00068	-0.00021	-0.00019	-0.00049	0.004931
	1.09983	-7.9e-05	-0.00067	-0.00026	-0.00012	-0.00044	0.004855
	1.1015	-3e-06	-0.00071	-0.0003	-0.00014	-0.00051	0.004755
	1.10317	5.83e-05	-0.00072	-0.00036	-0.00019	-0.0006	0.004672
	1.10483	6.28e-05	-0.00069	-0.00047	-0.00024	-0.00044	0.004546
	1.1065	5.68e-05	-0.00068	-0.0005	-0.00034	-0.00037	0.004391
	1.10817	8.23e-05	-0.00068	-0.00046	-0.00041	-0.00043	0.004281
	1.10983	4.64e-05	-0.00066	-0.00039	-0.00046	-0.00051	0.004308
	1.1115	-2.2e-05	-0.00063	-0.00035	-0.00045	-0.00048	0.004331
	1.11317	-6.1e-05	-0.00062	-0.00034	-0.00043	-0.00041	0.004291
	1.11483	-4.5e-05	-0.00063	-0.00029	-0.00043	-0.00039	0.004364
	1.1165	-3.9e-05	-0.00064	-0.00025	-0.0004	-0.0004	0.004487
	1.11817	-7e-05	-0.0006	-0.00032	-0.0004	-0.00026	0.004563
	1.11983	-6.1e-05	-0.0006	-0.00042	-0.00045	-0.00015	0.004563
	1.1215	-3.4e-05	-0.00063	-0.00045	-0.00046	-0.00014	0.004619
	1.12317	-4.5e-06	-0.00066	-0.00047	-0.00039	-0.00026	0.004689
	1.12483	-2.7e-05	-0.00063	-0.00059	-0.00024	-0.00032	0.004672
	1.1265	-2.2e-05	-0.00061	-0.00069	-0.00018	-0.00027	0.004696
	1.12817	2.84e-05	-0.00066	-0.00069	-0.00018	-0.00032	0.004686
	1.12983	8.82e-05	-0.0007	-0.00064	-0.0002	-0.00041	0.004643
	1.1315	9.87e-05	-0.00067	-0.00062	-0.00023	-0.00048	0.004543
	1.13317	7.18e-05	-0.00061	-0.00059	-0.00034	-0.00044	0.00447
	1.13483	0.000103	-0.00063	-0.00048	-0.00052	-0.00047	0.004381
	1.1365	0.000123	-0.00067	-0.00043	-0.00064	-0.00055	0.004251
	1.13817	7.33e-05	-0.00069	-0.0004	-0.00068	-0.00054	0.004168
	1.13983	-1e-05	-0.00069	-0.0004	-0.00067	-0.00049	0.004119
	1.1415	-3.7e-05	-0.00072	-0.0004	-0.00067	-0.00048	0.004205
	1.14317	-4e-05	-0.00079	-0.00044	-0.0006	-0.0005	0.004321
	1.14483	-0.0001	-0.0008	-0.00054	-0.00046	-0.00039	0.004437
	1.1465	-0.00013	-0.00075	-0.0006	-0.00033	-0.00019	0.00456
	1.14817	-0.00011	-0.00068	-0.00064	-0.00028	-0.00015	0.004626
	1.14983	-7.8e-05	-0.00065	-0.00062	-0.00029	-0.00023	0.004649
	1.1515	-7e-05	-0.00066	-0.00064	-0.00027	-0.00024	0.004537
	1.15317	-9.1e-05	-0.00066	-0.00066	-0.00024	-0.00019	0.00449
	1.15483	-7.8e-05	-0.00065	-0.00066	-0.00025	-0.00025	0.00456
	1.1565	-7.6e-05	-0.00072	-0.00059	-0.00021	-0.0004	0.004682
	1.15817	-8.4e-05	-0.00079	-0.00057	-0.00012	-0.00043	0.004779
	1.15983	-0.0001	-0.0008	-0.00065	-5.6e-05	-0.00037	0.004799
	1.1615	-8.7e-05	-0.00081	-0.00068	-8.6e-05	-0.00043	0.004832
	1.16317	-5.2e-05	-0.00085	-0.00064	-0.0001	-0.0006	0.004795
	1.16483	-3.7e-05	-0.00088	-0.00059	-8.3e-05	-0.00071	0.004699
	1.1665	-4.8e-05	-0.00085	-0.00061	-0.00011	-0.00068	0.004593
	1.16817	-3.4e-05	-0.00083	-0.00062	-0.00019	-0.00069	0.004556
	1.16983	-1.5e-06	-0.00085	-0.00058	-0.0002	-0.00069	0.00458
	1.1715	-2.8e-05	-0.0008	-0.00056	-0.00014	-0.0006	0.004603
	1.17317	-6.1e-05	-0.00066	-0.00054	-0.00016	-0.00036	0.004626
	1.17483	-6.9e-05	-0.00057	-0.00051	-0.00033	-0.00022	0.004669
	1.1765	-6.4e-05	-0.00055	-0.00042	-0.0005	-0.00023	0.004669
	1.17817	-8.2e-05	-0.00052	-0.0004	-0.00056	-0.00021	0.004623
	1.17983	-9.7e-05	-0.00048	-0.00042	-0.00061	-0.00014	0.004606
	1.1815	-7.8e-05	-0.00045	-0.00046	-0.00069	-0.00012	0.004623
	1.18317	-4.5e-05	-0.00053	-0.00047	-0.00069	-0.00017	0.004649
	1.18483	-3.6e-05	-0.00062	-0.00047	-0.00057	-0.00016	0.004626
	1.1865	-3.9e-05	-0.00066	-0.00055	-0.00047	-8.5e-05	0.004556
	1.18817	-6.4e-05	-0.00064	-0.00055	-0.00048	-7.6e-05	0.004523
	1.18983	-8.4e-05	-0.00066	-0.00049	-0.00049	-0.00018	0.004503
	1.1915	-0.00012	-0.00072	-0.00045	-0.00041	-0.00032	0.004444
	1.19317	-0.00016	-0.00073	-0.00051	-0.00039	-0.00043	0.004261
	1.19483	-0.00018	-0.00068	-0.00055	-0.00042	-0.00044	0.004139
	1.1965	-0.00016	-0.00066	-0.00049	-0.00044	-0.00049	0.004155
	1.19817	-0.00013	-0.00069	-0.00049	-0.0004	-0.00051	0.004205
	1.19983	-0.00013	-0.00068	-0.00056	-0.00035	-0.00045	0.004231
	1.2015	-0.00013	-0.00064	-0.00059	-0.00038	-0.0004	0.004294
	1.20317	-0.00012	-0.00063	-0.00056	-0.00035	-0.00048	0.004424
	1.20483	-0.00012	-0.00064	-0.00058	-0.00032	-0.00063	0.004457
	1.2065	-0.00013	-0.00062	-0.00062	-0.00029	-0.00066	0.004344
	1.20817	-0.00014	-0.0006	-0.00057	-0.00027	-0.00069	0.004285
	1.20983	-0.00012	-0.00063	-0.00052	-0.00026	-0.00081	0.004314
	1.2115	-0.0001	-0.00066	-0.00048	-0.00022	-0.00078	0.004294
	1.21317	-0.0001	-0.00063	-0.00047	-0.00023	-0.00059	0.004251
	1.21483	-0.0001	-0.0006	-0.00039	-0.00028	-0.00044	0.004228
	1.2165	-8.5e-05	-0.00066	-0.00035	-0.00032	-0.00044	0.004281
	1.21817	-8.5e-05	-0.00072	-0.00038	-0.00033	-0.00048	0.004285
	1.21983	-9.6e-05	-0.00069	-0.0004	-0.00037	-0.00047	0.004265
	1.2215	-9.9e-05	-0.00065	-0.00039	-0.00046	-0.00046	0.004238
	1.22317	-7.5e-05	-0.00072	-0.00036	-0.00045	-0.00058	0.004231
	1.22483	-4.9e-05	-0.00079	-0.00037	-0.00035	-0.00069	0.004188
	1.2265	-4.9e-05	-0.00077	-0.00034	-0.00028	-0.00068	0.004129
	1.22817	-4.9e-05	-0.0007	-0.00028	-0.00025	-0.00069	0.004099
	1.22983	-4.6e-05	-0.00073	-0.00022	-0.00022	-0.00075	0.004119
	1.2315	-3.9e-05	-0.00075	-0.00023	-0.00014	-0.00087	0.004168
	1.23317	-5.7e-05	-0.00076	-0.00026	-0.0002	-0.00087	0.004208
	1.23483	-7.9e-05	-0.00074	-0.00034	-0.00037	-0.00089	0.004285
	1.2365	-8.7e-05	-0.00078	-0.00045	-0.00049	-0.00093	0.004414
	1.23817	-8.4e-05	-0.00081	-0.00057	-0.0005	-0.00086	0.004503
	1.23983	-9.6e-05	-0.00079	-0.00068	-0.00049	-0.00065	0.004493
	1.2415	-0.00011	-0.00078	-0.0007	-0.0005	-0.00049	0.004454
	1.24317	-8.1e-05	-0.00077	-0.00064	-0.00049	-0.0005	0.00448
	1.24483	-5.4e-05	-0.00076	-0.00057	-0.0004	-0.00047	0.00449
	1.2465	-7.2e-05	-0.00069	-0.00052	-0.00035	-0.00037	0.004414
	1.24817	-8.1e-05	-0.00067	-0.00048	-0.00035	-0.00029	0.004367
	1.24983	-6.9e-05	-0.00069	-0.00042	-0.00042	-0.0004	0.004357
	1.2515	-6.3e-05	-0.00068	-0.00041	-0.00046	-0.00054	0.004367
	1.25317	-0.0001	-0.00063	-0.00045	-0.00043	-0.00053	0.004308
	1.25483	-0.00015	-0.00065	-0.00044	-0.00041	-0.00046	0.004278
	1.2565	-0.00016	-0.00074	-0.00034	-0.00042	-0.00054	0.004374
	1.25817	-0.00018	-0.00082	-0.00029	-0.00042	-0.00071	0.00444
	1.25983	-0.00022	-0.00084	-0.00031	-0.0003	-0.00072	0.004474
	1.2615	-0.00026	-0.00084	-0.0003	-0.00022	-0.00057	0.004447
	1.26317	-0.00026	-0.00083	-0.00027	-0.00023	-0.00051	0.004467
	1.26483	-0.00025	-0.00079	-0.00028	-0.00023	-0.00054	0.004523
	1.2665	-0.00027	-0.00071	-0.00037	-0.00013	-0.0005	0.004527
	1.26817	-0.00026	-0.00064	-0.00043	-0.00016	-0.00039	0.004493
	1.26983	-0.00021	-0.00063	-0.0004	-0.00033	-0.00034	0.004503
	1.2715	-0.00018	-0.00069	-0.00035	-0.00054	-0.00041	0.004533
	1.27317	-0.00019	-0.00073	-0.0004	-0.00056	-0.00041	0.004556
	1.27483	-0.0002	-0.00071	-0.00052	-0.00056	-0.00036	0.00455
	1.2765	-0.00019	-0.00072	-0.00054	-0.00066	-0.00039	0.00456
	1.27817	-0.00018	-0.00077	-0.00053	-0.00065	-0.00049	0.00459
	1.27983	-0.00021	-0.00078	-0.00055	-0.00056	-0.00049	0.004563
	1.2815	-0.00024	-0.00071	-0.0006	-0.00046	-0.00044	0.004503
	1.28317	-0.00022	-0.00066	-0.0006	-0.00056	-0.00052	0.004517
	1.28483	-0.00018	-0.00068	-0.00052	-0.00068	-0.00064	0.00456
	1.2865	-0.00016	-0.0007	-0.00049	-0.00069	-0.00055	0.00456
	1.28817	-0.00016	-0.00066	-0.00049	-0.00074	-0.00039	0.004493
	1.28983	-0.00014	-0.00064	-0.00052	-0.00082	-0.00046	0.004404
	1.2915	-0.00011	-0.00068	-0.00052	-0.00085	-0.0006	0.004444
	1.29317	-0.00013	-0.00073	-0.00054	-0.0007	-0.00052	0.004437
	1.29483	-0.00016	-0.00074	-0.00059	-0.00052	-0.0003	0.004401
	1.2965	-0.00016	-0.00072	-0.00062	-0.00046	-0.00032	0.004367
	1.29817	-0.00016	-0.00074	-0.00063	-0.00035	-0.00052	0.004401
	1.29983	-0.0002	-0.00077	-0.00062	-0.00021	-0.00056	0.004437
	1.3015	-0.00024	-0.00078	-0.00062	-0.00015	-0.00044	0.004424
	1.30317	-0.00021	-0.00078	-0.00056	-0.0003	-0.00039	0.004348
	1.30483	-0.00018	-0.00078	-0.0005	-0.00048	-0.00052	0.004357
	1.3065	-0.00018	-0.00081	-0.00045	-0.00061	-0.00051	0.004374
	1.30817	-0.0002	-0.00079	-0.00043	-0.00076	-0.00031	0.004341
	1.30983	-0.00018	-0.00075	-0.00042	-0.00091	-0.00018	0.004364
	1.3115	-0.00017	-0.00072	-0.00043	-0.00091	-0.00024	0.004394
	1.31317	-0.00021	-0.0007	-0.00045	-0.00081	-0.00039	0.004377
	1.31483	-0.00026	-0.00068	-0.00047	-0.0007	-0.00046	0.004344
	1.3165	-0.00026	-0.00062	-0.00052	-0.00062	-0.00056	0.004384
	1.31817	-0.00019	-0.00063	-0.00056	-0.00052	-0.00071	0.004434
	1.31983	-0.00014	-0.00067	-0.00056	-0.00049	-0.00086	0.004367
	1.3215	-0.00014	-0.0007	-0.00058	-0.00056	-0.00089	0.004278
	1.32317	-0.00014	-0.00072	-0.00066	-0.00065	-0.00089	0.004311
	1.32483	-0.00015	-0.00077	-0.00066	-0.00072	-0.00097	0.004308
	1.3265	-0.00021	-0.00085	-0.00063	-0.00064	-0.00102	0.004218
	1.32817	-0.00029	-0.00087	-0.00058	-0.00055	-0.00095	0.004212
	1.32983	-0.00032	-0.00085	-0.00055	-0.00046	-0.00078	0.004318
	1.3315	-0.00031	-0.00088	-0.00049	-0.00039	-0.00069	0.004341
	1.33317	-0.00028	-0.00093	-0.00043	-0.00021	-0.00069	0.004265
	1.33483	-0.00027	-0.00091	-0.00046	-7.4e-05	-0.00066	0.004175
	1.3365	-0.00025	-0.00084	-0.00051	-0.00017	-0.00062	0.004162
	1.33817	-0.00022	-0.00081	-0.0005	-0.00034	-0.00075	0.004135
	1.33983	-0.00022	-0.00081	-0.00047	-0.00041	-0.00094	0.004046
	1.3415	-0.00026	-0.00077	-0.00053	-0.00039	-0.00096	0.004009
	1.34317	-0.00031	-0.00072	-0.00061	-0.00048	-0.00084	0.004046
	1.34483	-0.0003	-0.00073	-0.00057	-0.0005	-0.0008	0.004082
	1.3465	-0.00028	-0.00079	-0.00052	-0.00043	-0.00085	0.003993
	1.34817	-0.00031	-0.00081	-0.00056	-0.00039	-0.00077	0.00391
	1.34983	-0.00036	-0.00079	-0.00065	-0.00047	-0.00061	0.003916
	1.3515	-0.00035	-0.00076	-0.00058	-0.00056	-0.00061	0.003963
	1.35317	-0.00032	-0.00079	-0.00047	-0.00055	-0.00068	0.003999
	1.35483	-0.00036	-0.00079	-0.00047	-0.00051	-0.00061	0.003976
	1.3565	-0.00039	-0.00076	-0.00047	-0.00054	-0.00044	0.004086
	1.35817	-0.00036	-0.00078	-0.00046	-0.00057	-0.0004	0.004149
	1.35983	-0.0003	-0.00083	-0.00045	-0.0005	-0.00051	0.004132
	1.3615	-0.00026	-0.00087	-0.00053	-0.00043	-0.00052	0.004072
	1.36317	-0.00026	-0.00084	-0.00057	-0.00049	-0.00053	0.004049
	1.36483	-0.00024	-0.00083	-0.0006	-0.00057	-0.00058	0.004112
	1.3665	-0.00022	-0.00085	-0.00064	-0.00051	-0.00069	0.004109
	1.36817	-0.00023	-0.00085	-0.00068	-0.00043	-0.00067	0.004149
	1.36983	-0.00027	-0.00083	-0.00068	-0.00042	-0.00055	0.004228
	1.3715	-0.00027	-0.00085	-0.00064	-0.00042	-0.0005	0.004394
	1.37317	-0.00023	-0.0009	-0.00059	-0.00036	-0.00048	0.004454
	1.37483	-0.00023	-0.00091	-0.00056	-0.00031	-0.00051	0.00446
	1.3765	-0.00026	-0.00083	-0.00053	-0.00036	-0.00052	0.004404
	1.37817	-0.00029	-0.00081	-0.00047	-0.00039	-0.00053	0.004278
	1.37983	-0.00028	-0.0008	-0.00049	-0.00041	-0.00057	0.004125
	1.3815	-0.0003	-0.00076	-0.00058	-0.00047	-0.0005	0.003946
	1.38317	-0.00032	-0.00069	-0.00066	-0.00056	-0.00036	0.003906
	1.38483	-0.00031	-0.00067	-0.00065	-0.00061	-0.00034	0.003913
	1.3865	-0.00028	-0.00075	-0.00065	-0.00063	-0.00042	0.003943
	1.38817	-0.00025	-0.00077	-0.00069	-0.00057	-0.00049	0.004023
	1.38983	-0.00027	-0.00072	-0.00064	-0.00053	-0.00051	0.004102
	1.3915	-0.00026	-0.0007	-0.00052	-0.00052	-0.00066	0.004168
	1.39317	-0.00025	-0.00072	-0.00042	-0.0005	-0.00085	0.004185
	1.39483	-0.00027	-0.00071	-0.00044	-0.00054	-0.00084	0.004212
	1.3965	-0.0003	-0.00066	-0.00047	-0.00063	-0.00065	0.004205
	1.39817	-0.00032	-0.00068	-0.00047	-0.00073	-0.00054	0.004218
	1.39983	-0.00033	-0.00077	-0.00047	-0.00076	-0.00061	0.004268
	1.4015	-0.00035	-0.00086	-0.00051	-0.00073	-0.00059	0.004265
	1.40317	-0.00039	-0.00089	-0.00054	-0.00074	-0.0005	0.004235
	1.40483	-0.00039	-0.00093	-0.00048	-0.00071	-0.00049	0.004221
	1.4065	-0.00035	-0.00097	-0.00045	-0.00062	-0.00062	0.004225
	1.40817	-0.00033	-0.00095	-0.00049	-0.00053	-0.00069	0.004152
	1.40983	-0.00036	-0.00087	-0.00056	-0.00048	-0.00058	0.004042
	1.4115	-0.00037	-0.00082	-0.00056	-0.00053	-0.00055	0.004042
	1.41317	-0.00034	-0.00083	-0.00052	-0.00055	-0.00059	0.004125
	1.41483	-0.00032	-0.00082	-0.00055	-0.00058	-0.00052	0.004132
	1.4165	-0.0003	-0.0008	-0.00055	-0.00063	-0.00037	0.004052
	1.41817	-0.00028	-0.00081	-0.00051	-0.00075	-0.00033	0.004006
	1.41983	-0.00024	-0.00086	-0.00048	-0.00079	-0.00043	0.004032
	1.4215	-0.00026	-0.00086	-0.00052	-0.00064	-0.00047	0.004023
	1.42317	-0.0003	-0.00083	-0.00061	-0.00051	-0.00051	0.003983
	1.42483	-0.00033	-0.00081	-0.00059	-0.00051	-0.00059	0.004059
	1.4265	-0.00036	-0.0008	-0.00056	-0.00048	-0.00075	0.004215
	1.42817	-0.00039	-0.00076	-0.00055	-0.00036	-0.00084	0.004291
	1.42983	-0.00038	-0.00072	-0.00053	-0.00034	-0.00085	0.004301
	1.4315	-0.00034	-0.00069	-0.00048	-0.00051	-0.00085	0.004361
	1.43317	-0.00033	-0.00072	-0.00043	-0.0007	-0.00082	0.004397
	1.43483	-0.00034	-0.00073	-0.00051	-0.00078	-0.00079	0.004354
	1.4365	-0.00036	-0.00073	-0.00062	-0.00083	-0.00069	0.004354
	1.43817	-0.00033	-0.00078	-0.00066	-0.00089	-0.00058	0.004417
	1.43983	-0.00029	-0.00085	-0.00062	-0.00093	-0.00054	0.00443
	1.4415	-0.00024	-0.00089	-0.00069	-0.00084	-0.0005	0.004361
	1.44317	-0.0002	-0.00084	-0.0008	-0.00071	-0.00046	0.004258
	1.44483	-0.00015	-0.00082	-0.00078	-0.00061	-0.00041	0.004218
	1.4465	-9.1e-05	-0.00085	-0.00066	-0.00064	-0.00042	0.004225
	1.44817	-0.0001	-0.00087	-0.0006	-0.00068	-0.00046	0.004205
	1.44983	-0.00013	-0.00085	-0.00065	-0.00064	-0.00044	0.004168
	1.4515	-0.00017	-0.00082	-0.00061	-0.0006	-0.00042	0.004172
	1.45317	-0.00017	-0.00082	-0.00056	-0.00058	-0.00047	0.004145
	1.45483	-0.00019	-0.00084	-0.00058	-0.00061	-0.0006	0.003963
	1.4565	-0.00021	-0.00083	-0.00066	-0.00055	-0.00057	0.003824
	1.45817	-0.00019	-0.00084	-0.00068	-0.00052	-0.00056	0.00385
	1.45983	-0.00013	-0.00088	-0.00059	-0.00055	-0.00064	0.003953
	1.4615	-7e-05	-0.00093	-0.00057	-0.00058	-0.00065	0.003936
	1.46317	-5.2e-05	-0.00095	-0.00063	-0.00058	-0.00048	0.003989
	1.46483	-6.4e-05	-0.00096	-0.00065	-0.00054	-0.00028	0.004202
	1.4665	-2.5e-05	-0.00096	-0.00059	-0.00052	-0.00032	0.004351
	1.46817	-2.7e-05	-0.00093	-0.00058	-0.00042	-0.00035	0.004364
	1.46983	-7.5e-05	-0.00087	-0.00066	-0.00033	-0.00033	0.004308
	1.4715	-9.1e-05	-0.00084	-0.00066	-0.00036	-0.00036	0.004341
	1.47317	-4.9e-05	-0.00085	-0.00053	-0.00043	-0.00061	0.004341
	1.47483	1.35e-05	-0.00088	-0.00046	-0.00046	-0.00087	0.004288
	1.4765	1.5e-05	-0.00088	-0.0005	-0.0004	-0.00094	0.004185
	1.47817	7.48e-06	-0.00089	-0.00054	-0.00047	-0.00096	0.004172
	1.47983	2.54e-05	-0.00092	-0.00049	-0.00053	-0.001	0.004251
	1.4815	1.05e-05	-0.00097	-0.00052	-0.00049	-0.00106	0.004265
	1.48317	-4.5e-05	-0.00094	-0.00062	-0.0004	-0.00094	0.004142
	1.48483	-7e-05	-0.00089	-0.00072	-0.00039	-0.0008	0.004042
	1.4865	-3.7e-05	-0.00091	-0.00075	-0.00048	-0.00075	0.004042
	1.48817	-2.5e-05	-0.00091	-0.00083	-0.00048	-0.00082	0.004042
	1.48983	-5.2e-05	-0.00088	-0.00093	-0.00045	-0.00073	0.004003
	1.4915	-3.6e-05	-0.00081	-0.00097	-0.00047	-0.00053	0.00396
	1.49317	4.64e-05	-0.00081	-0.00092	-0.00051	-0.00056	0.004059
	1.49483	9.57e-05	-0.00084	-0.00089	-0.00044	-0.0007	0.004238
	1.4965	8.82e-05	-0.00084	-0.00093	-0.00039	-0.00075	0.004371
	1.49817	8.97e-05	-0.0008	-0.00087	-0.00043	-0.00062	0.004371
	1.49983	0.000139	-0.00082	-0.00072	-0.0005	-0.00052	0.004341
	1.5015	0.000162	-0.00089	-0.00061	-0.0005	-0.0006	0.004367
	1.50317	0.0001	-0.00091	-0.00063	-0.00046	-0.00058	0.004374
	1.50483	5.23e-05	-0.00089	-0.00061	-0.00056	-0.00047	0.004268
	1.5065	4.49e-05	-0.00089	-0.0005	-0.00065	-0.00043	0.004135
	1.50817	8.38e-05	-0.00092	-0.00043	-0.00063	-0.00049	0.004079
	1.50983	5.68e-05	-0.00091	-0.00049	-0.00056	-0.00062	0.004115
	1.5115	1.79e-05	-0.00088	-0.00056	-0.00058	-0.00076	0.004119
	1.51317	4.04e-05	-0.00089	-0.00052	-0.00067	-0.00088	0.004095
	1.51483	8.53e-05	-0.00094	-0.00049	-0.00064	-0.00092	0.004066
	1.5165	9.57e-05	-0.00096	-0.00057	-0.00056	-0.00081	0.004016
	1.51817	5.23e-05	-0.00094	-0.00064	-0.00056	-0.00065	0.004029
	1.51983	6.58e-05	-0.00094	-0.0006	-0.00062	-0.00057	0.004006
	1.5215	0.000105	-0.001	-0.00055	-0.00062	-0.00057	0.00396
	1.52317	9.57e-05	-0.001	-0.00056	-0.00059	-0.00057	0.003956
	1.52483	3.29e-05	-0.00095	-0.00059	-0.0006	-0.00057	0.003983
	1.5265	8.97e-06	-0.00093	-0.00058	-0.00066	-0.00075	0.004049
	1.52817	4.04e-05	-0.00096	-0.00063	-0.00069	-0.00093	0.004042
	1.52983	3.89e-05	-0.00097	-0.00071	-0.00074	-0.00099	0.004013
	1.5315	2.99e-06	-0.0009	-0.00078	-0.0008	-0.00099	0.004023
	1.53317	-4.5e-06	-0.00088	-0.00082	-0.00086	-0.00108	0.004056
	1.53483	3.59e-05	-0.00088	-0.00086	-0.00082	-0.00121	0.004119
	1.5365	4.79e-05	-0.00084	-0.00092	-0.00076	-0.00123	0.004112
	1.53817	4.19e-05	-0.00073	-0.00093	-0.0007	-0.00128	0.004102
	1.53983	4.79e-05	-0.0007	-0.00091	-0.00067	-0.00136	0.004115
	1.5415	8.82e-05	-0.00072	-0.00083	-0.00062	-0.00131	0.004205
	1.54317	9.87e-05	-0.00076	-0.00074	-0.00055	-0.0012	0.004202
	1.54483	7.63e-05	-0.00078	-0.00062	-0.00057	-0.00106	0.004039
	1.5465	8.23e-05	-0.00079	-0.00051	-0.00061	-0.00094	0.003897
	1.54817	0.00012	-0.00085	-0.00047	-0.00063	-0.00085	0.00384
	1.54983	0.000151	-0.00088	-0.00052	-0.00059	-0.00079	0.003824
	1.5515	0.000136	-0.00084	-0.0006	-0.00064	-0.00072	0.003794
	1.55317	9.72e-05	-0.00078	-0.00064	-0.00074	-0.00072	0.003804
	1.55483	0.000112	-0.00082	-0.00066	-0.00073	-0.00083	0.003883
	1.5565	0.00013	-0.00087	-0.00073	-0.0007	-0.00091	0.003923
	1.55817	0.000108	-0.00083	-0.00076	-0.00068	-0.00083	0.00396
	1.55983	7.48e-05	-0.0008	-0.00074	-0.00063	-0.00076	0.003989
	1.5615	0.000117	-0.00083	-0.00072	-0.00051	-0.0009	0.003983
	1.56317	0.000173	-0.00087	-0.00077	-0.00035	-0.00091	0.003956
	1.56483	0.000191	-0.00084	-0.00082	-0.0003	-0.00071	0.003993
	1.5665	0.000191	-0.00085	-0.00076	-0.00026	-0.00054	0.004072
	1.56817	0.000239	-0.00092	-0.00072	-0.00024	-0.00069	0.004112
	1.56983	0.000292	-0.00095	-0.0007	-0.00028	-0.00084	0.004086
	1.5715	0.000266	-0.00089	-0.00068	-0.00034	-0.00068	0.004056
	1.57317	0.000256	-0.00085	-0.00062	-0.00042	-0.00048	0.004052
	1.57483	0.000275	-0.00088	-0.00057	-0.00037	-0.00046	0.004102
	1.5765	0.000301	-0.0009	-0.00058	-0.00027	-0.00053	0.004112
	1.57817	0.000262	-0.00092	-0.00064	-0.00019	-0.00046	0.004062
	1.57983	0.000235	-0.00098	-0.00069	-0.00017	-0.00036	0.004019
	1.5815	0.000253	-0.00105	-0.00072	-0.00018	-0.00045	0.004039
	1.58317	0.000308	-0.00109	-0.00076	-0.00019	-0.00057	0.004062
	1.58483	0.000326	-0.00104	-0.00081	-0.00032	-0.00059	0.004009
	1.5865	0.000328	-0.00095	-0.00081	-0.00049	-0.0006	0.004006
	1.58817	0.00034	-0.00088	-0.00074	-0.00054	-0.00064	0.004082
	1.58983	0.00034	-0.00086	-0.00064	-0.00051	-0.00061	0.004165
	1.5915	0.000313	-0.00085	-0.00059	-0.00046	-0.00041	0.004208
	1.59317	0.000283	-0.00081	-0.00059	-0.00039	-0.0003	0.004265
	1.59483	0.000307	-0.00082	-0.00058	-0.00029	-0.00026	0.004291
	1.5965	0.000348	-0.00085	-0.00057	-0.00019	-0.00017	0.004314
	1.59817	0.000372	-0.00085	-0.00056	-0.00012	-9.3e-05	0.004318
	1.59983	0.000419	-0.00081	-0.00059	-0.00013	-0.00012	0.004268
	1.6015	0.000495	-0.00079	-0.00059	-0.00017	-0.00026	0.004185
	1.60317	0.000549	-0.00083	-0.00057	-0.00014	-0.00032	0.004158
	1.60483	0.000552	-0.00082	-0.0006	-0.00013	-0.00038	0.004202
	1.6065	0.00057	-0.00085	-0.00062	-0.00026	-0.0005	0.004198
	1.60817	0.000655	-0.0009	-0.00062	-0.0005	-0.00058	0.004202
	1.60983	0.000716	-0.00096	-0.00061	-0.00056	-0.00058	0.004248
	1.6115	0.000743	-0.00096	-0.00062	-0.00051	-0.00045	0.004275
	1.61317	0.00077	-0.00094	-0.00058	-0.00054	-0.00032	0.004251
	1.61483	0.000856	-0.00094	-0.00052	-0.00062	-0.00028	0.004245
	1.6165	0.000912	-0.00092	-0.0005	-0.00056	-0.00032	0.004291
	1.61817	0.000927	-0.00091	-0.00053	-0.00043	-0.00036	0.004281
	1.61983	0.000963	-0.00088	-0.00058	-0.00039	-0.00047	0.004318
	1.6215	0.001034	-0.00088	-0.00055	-0.00043	-0.00067	0.00443
	1.62317	0.001102	-0.0009	-0.0005	-0.00048	-0.00088	0.004487
	1.62483	0.001105	-0.00091	-0.00049	-0.00051	-0.00096	0.004437
	1.6265	0.001138	-0.00093	-0.00049	-0.00059	-0.00091	0.004341
	1.62817	0.001186	-0.00095	-0.00046	-0.00065	-0.00081	0.004298
	1.62983	0.001235	-0.00097	-0.00042	-0.00065	-0.00068	0.004135
	1.6315	0.001286	-0.00097	-0.00049	-0.00058	-0.0005	0.003956
	1.63317	0.001381	-0.00092	-0.0006	-0.00049	-0.00039	0.003857
	1.63483	0.00152	-0.0009	-0.00066	-0.00039	-0.00044	0.003906
	1.6365	0.001642	-0.00087	-0.00064	-0.00028	-0.0005	0.003966
	1.63817	0.001717	-0.00085	-0.00062	-0.00021	-0.00051	0.004006
	1.63983	0.001765	-0.00082	-0.00062	-0.00025	-0.00065	0.004119
	1.6415	0.001831	-0.0008	-0.00054	-0.00039	-0.00088	0.004228
	1.64317	0.001867	-0.00083	-0.00047	-0.00043	-0.00103	0.004318
	1.64483	0.001864	-0.00085	-0.00044	-0.00046	-0.00095	0.004304
	1.6465	0.00184	-0.00086	-0.00052	-0.00051	-0.00088	0.004238
	1.64817	0.001914	-0.00088	-0.00054	-0.00063	-0.00083	0.004125
	1.64983	0.002006	-0.00091	-0.00057	-0.00064	-0.00076	0.004019
	1.6515	0.002028	-0.00095	-0.00067	-0.00061	-0.00061	0.00389
	1.65317	0.00201	-0.00096	-0.00075	-0.00067	-0.0005	0.003857
	1.65483	0.002016	-0.00098	-0.00076	-0.00072	-0.00047	0.003956
	1.6565	0.002043	-0.00099	-0.00071	-0.00068	-0.00055	0.004069
	1.65817	0.002004	-0.00102	-0.00074	-0.00058	-0.00066	0.004082
	1.65983	0.001923	-0.00104	-0.00075	-0.00061	-0.00063	0.004095
	1.6615	0.001853	-0.00104	-0.0007	-0.00066	-0.00063	0.004212
	1.66317	0.001804	-0.00106	-0.00066	-0.00064	-0.00072	0.004241
	1.66483	0.001732	-0.00107	-0.00073	-0.00059	-0.00083	0.004062
	1.6665	0.001603	-0.00104	-0.00079	-0.00063	-0.00085	0.003923
	1.66817	0.001451	-0.00101	-0.00076	-0.00072	-0.00094	0.003996
	1.66983	0.001313	-0.00102	-0.0007	-0.00073	-0.00109	0.004089
	1.6715	0.001134	-0.00107	-0.00069	-0.00061	-0.00114	0.003989
	1.67317	0.000933	-0.00108	-0.00069	-0.00056	-0.00103	0.003873
	1.67483	0.000742	-0.0011	-0.00062	-0.00064	-0.00095	0.003887
	1.6765	0.000574	-0.00116	-0.00058	-0.00074	-0.00088	0.003903
	1.67817	0.000405	-0.00119	-0.00059	-0.00074	-0.00074	0.003804
	1.67983	0.000257	-0.00117	-0.00065	-0.00076	-0.0006	0.003707
	1.6815	0.000163	-0.00112	-0.00067	-0.00093	-0.00057	0.003744
	1.68317	8.53e-05	-0.0011	-0.00066	-0.00108	-0.00064	0.003794
	1.68483	1.5e-06	-0.00109	-0.00069	-0.00104	-0.00076	0.00383
	1.6865	-8.5e-05	-0.00109	-0.00069	-0.00093	-0.00082	0.003903
	1.68817	-0.00012	-0.00107	-0.00066	-0.00086	-0.00088	0.00394
	1.68983	-0.00013	-0.00106	-0.00069	-0.00078	-0.00086	0.00391
	1.6915	-0.00015	-0.00104	-0.00079	-0.00066	-0.00094	0.003843
	1.69317	-0.00021	-0.00103	-0.00086	-0.00056	-0.00094	0.003794
	1.69483	-0.00025	-0.00105	-0.00078	-0.00051	-0.00085	0.003767
	1.6965	-0.00024	-0.00103	-0.0007	-0.00048	-0.00074	0.003734
	1.69817	-0.00026	-0.00104	-0.00068	-0.0005	-0.0007	0.003707
	1.69983	-0.0003	-0.00103	-0.00065	-0.00054	-0.00076	0.003724
	1.7015	-0.00031	-0.00105	-0.00052	-0.00059	-0.00077	0.00382
	1.70317	-0.00026	-0.00104	-0.00046	-0.00067	-0.0008	0.003843
	1.70483	-0.00021	-0.001	-0.00058	-0.00074	-0.00085	0.003761
	1.7065	-0.00026	-0.00098	-0.00074	-0.0008	-0.00094	0.003701
	1.70817	-0.0003	-0.00101	-0.00082	-0.00082	-0.00096	0.003794
	1.70983	-0.0003	-0.00105	-0.00079	-0.00086	-0.00102	0.003897
	1.7115	-0.00032	-0.00105	-0.00079	-0.00083	-0.00105	0.00392
	1.71317	-0.00039	-0.00103	-0.00077	-0.0008	-0.00103	0.003976
	1.71483	-0.00045	-0.00107	-0.00071	-0.00084	-0.00106	0.004129
	1.7165	-0.00042	-0.00113	-0.00065	-0.00085	-0.00121	0.004225
	1.71817	-0.0004	-0.00113	-0.00063	-0.00078	-0.00132	0.004195
	1.71983	-0.00044	-0.00111	-0.00066	-0.00069	-0.00124	0.004122
	1.7215	-0.00047	-0.00112	-0.00065	-0.00067	-0.0011	0.004112
	1.72317	-0.00046	-0.00114	-0.00065	-0.00063	-0.00104	0.004152
	1.72483	-0.00045	-0.00111	-0.00071	-0.00056	-0.00096	0.004069
	1.7265	-0.00048	-0.00102	-0.00076	-0.00053	-0.00081	0.00393
	1.72817	-0.0005	-0.00097	-0.00076	-0.00064	-0.00075	0.003893
	1.72983	-0.00047	-0.00101	-0.00077	-0.00079	-0.00089	0.00393
	1.7315	-0.00046	-0.00104	-0.00087	-0.00088	-0.00103	0.003883
	1.73317	-0.00048	-0.00106	-0.00094	-0.00092	-0.00103	0.003794
	1.73483	-0.00054	-0.00107	-0.0009	-0.00094	-0.00096	0.003913
	1.7365	-0.00058	-0.00111	-0.00078	-0.00095	-0.00098	0.004185
	1.73817	-0.00057	-0.00114	-0.00075	-0.00089	-0.00091	0.004245
	1.73983	-0.00055	-0.00112	-0.00081	-0.00077	-0.00076	0.004195
	1.7415	-0.00051	-0.00111	-0.00088	-0.00075	-0.00071	0.004215
	1.74317	-0.00046	-0.00111	-0.00088	-0.00076	-0.00078	0.004308
	1.74483	-0.00043	-0.00111	-0.00088	-0.0007	-0.00087	0.004265
	1.7465	-0.00045	-0.00111	-0.00099	-0.00065	-0.00084	0.004079
	1.74817	-0.0005	-0.00111	-0.00104	-0.0007	-0.00087	0.003989
	1.74983	-0.00055	-0.0011	-0.001	-0.00079	-0.00096	0.004052
	1.7515	-0.00061	-0.00106	-0.00092	-0.00078	-0.00112	0.004092
	1.75317	-0.00068	-0.00101	-0.00094	-0.00073	-0.00128	0.004039
	1.75483	-0.0007	-0.00098	-0.00096	-0.00077	-0.00133	0.003999
	1.7565	-0.00063	-0.00101	-0.00085	-0.00075	-0.00134	0.004105
	1.75817	-0.00059	-0.00108	-0.00079	-0.00063	-0.00139	0.004258
	1.75983	-0.0006	-0.00114	-0.00078	-0.00053	-0.00135	0.004251
	1.7615	-0.00061	-0.00117	-0.00077	-0.0005	-0.00109	0.004149
	1.76317	-0.00059	-0.00124	-0.00069	-0.00056	-0.00083	0.004132
	1.76483	-0.00057	-0.00128	-0.00068	-0.00062	-0.00073	0.004149
	1.7665	-0.0006	-0.00125	-0.00076	-0.0007	-0.00068	0.004069
	1.76817	-0.00063	-0.00116	-0.00083	-0.0008	-0.00052	0.003943
	1.76983	-0.00064	-0.00109	-0.00083	-0.00086	-0.00048	0.003933
	1.7715	-0.00063	-0.0011	-0.00088	-0.00087	-0.0007	0.003993
	1.77317	-0.00063	-0.00107	-0.001	-0.00083	-0.00085	0.003943
	1.77483	-0.00062	-0.00103	-0.00109	-0.0008	-0.00091	0.003903
	1.7765	-0.00059	-0.00101	-0.00105	-0.00083	-0.00097	0.003983
	1.77817	-0.00058	-0.00105	-0.00098	-0.00082	-0.00122	0.004095
	1.77983	-0.00057	-0.00105	-0.00098	-0.00081	-0.00136	0.004109
	1.7815	-0.00056	-0.00102	-0.00095	-0.00086	-0.00123	0.004049
	1.78317	-0.00054	-0.00103	-0.00092	-0.00092	-0.00114	0.004066
	1.78483	-0.00051	-0.0011	-0.00088	-0.00093	-0.00108	0.004129
	1.7865	-0.00052	-0.00117	-0.0009	-0.00093	-0.00101	0.004139
	1.78817	-0.00054	-0.00117	-0.00091	-0.00097	-0.00089	0.004142
	1.78983	-0.00055	-0.00114	-0.00087	-0.00096	-0.00084	0.004132
	1.7915	-0.00057	-0.00115	-0.00086	-0.00087	-0.00091	0.004218
	1.79317	-0.00061	-0.00114	-0.00084	-0.00081	-0.00097	0.004294
	1.79483	-0.00065	-0.00109	-0.00089	-0.00084	-0.00106	0.004348
	1.7965	-0.00066	-0.00104	-0.00092	-0.00084	-0.00118	0.004318
	1.79817	-0.00064	-0.00105	-0.00092	-0.00083	-0.00123	0.004218
	1.79983	-0.00063	-0.00109	-0.00093	-0.00087	-0.00118	0.004175
	1.8015	-0.00064	-0.0011	-0.00094	-0.00093	-0.00112	0.004172
	1.80317	-0.00063	-0.0011	-0.00087	-0.00099	-0.00105	0.004212
	1.80483	-0.00064	-0.00112	-0.00076	-0.00096	-0.00103	0.004158
	1.8065	-0.00069	-0.00114	-0.00071	-0.00089	-0.00104	0.004102
	1.80817	-0.00074	-0.00115	-0.00076	-0.00087	-0.00099	0.004112
	1.80983	-0.00074	-0.00116	-0.00079	-0.00091	-0.00102	0.004225
	1.8115	-0.00071	-0.0012	-0.00079	-0.00091	-0.00115	0.004285
	1.81317	-0.00071	-0.00123	-0.00082	-0.00087	-0.00127	0.004241
	1.81483	-0.00072	-0.00118	-0.00088	-0.00087	-0.0013	0.004208
	1.8165	-0.00072	-0.00108	-0.00086	-0.0009	-0.00129	0.004251
	1.81817	-0.00069	-0.00106	-0.00075	-0.00087	-0.00134	0.004304
	1.81983	-0.00071	-0.00108	-0.00079	-0.00076	-0.00134	0.004285
	1.8215	-0.00078	-0.00105	-0.00084	-0.00074	-0.00118	0.004235
	1.82317	-0.00079	-0.00101	-0.00083	-0.00075	-0.00113	0.004255
	1.82483	-0.00076	-0.00108	-0.0007	-0.00072	-0.00115	0.004298
	1.8265	-0.00075	-0.00111	-0.00069	-0.00065	-0.00114	0.004251
	1.82817	-0.00078	-0.00109	-0.00076	-0.00067	-0.00112	0.004155
	1.82983	-0.0008	-0.00108	-0.00072	-0.00078	-0.00117	0.004109
	1.8315	-0.00073	-0.00107	-0.00062	-0.00084	-0.00127	0.004092
	1.83317	-0.00067	-0.00108	-0.0006	-0.00087	-0.00128	0.004039
	1.83483	-0.00068	-0.00106	-0.00068	-0.0009	-0.00124	0.004029
	1.8365	-0.00067	-0.00109	-0.00073	-0.00096	-0.00119	0.004129
	1.83817	-0.00059	-0.0011	-0.00073	-0.00101	-0.00113	0.004258
	1.83983	-0.0005	-0.00109	-0.00076	-0.00093	-0.001	0.004314
	1.8415	-0.0005	-0.00108	-0.0008	-0.00089	-0.00085	0.004384
	1.84317	-0.00053	-0.00108	-0.0008	-0.00091	-0.00081	0.004387
	1.84483	-0.00049	-0.00108	-0.00077	-0.00095	-0.00091	0.004321
	1.8465	-0.00046	-0.00107	-0.00074	-0.00089	-0.00102	0.004231
	1.84817	-0.00048	-0.00107	-0.00078	-0.00086	-0.0011	0.004218
	1.84983	-0.00052	-0.00106	-0.00078	-0.00093	-0.00118	0.004261
	1.8515	-0.00054	-0.00106	-0.00073	-0.00094	-0.00125	0.004271
	1.85317	-0.00053	-0.00103	-0.00073	-0.00085	-0.0013	0.004278
	1.85483	-0.00056	-0.001	-0.0008	-0.0008	-0.00123	0.004228
	1.8565	-0.00065	-0.001	-0.0009	-0.00084	-0.00117	0.004248
	1.85817	-0.0007	-0.00099	-0.00088	-0.00086	-0.00112	0.004271
	1.85983	-0.0007	-0.00098	-0.00089	-0.00082	-0.0011	0.004215
	1.8615	-0.00072	-0.00098	-0.00095	-0.0008	-0.00116	0.004092
	1.86317	-0.00077	-0.00101	-0.00098	-0.00085	-0.00132	0.004049
	1.86483	-0.0008	-0.00103	-0.00091	-0.0009	-0.00158	0.004089
	1.8665	-0.0008	-0.00102	-0.00084	-0.00091	-0.00162	0.004056
	1.86817	-0.00085	-0.00103	-0.00082	-0.00087	-0.00158	0.003999
	1.86983	-0.00092	-0.00108	-0.00079	-0.0009	-0.00163	0.004089
	1.8715	-0.00092	-0.00112	-0.00077	-0.00093	-0.00167	0.004245
	1.87317	-0.00087	-0.00114	-0.00077	-0.00091	-0.00151	0.004298
	1.87483	-0.00083	-0.00113	-0.00084	-0.0008	-0.00122	0.004278
	1.8765	-0.00079	-0.00112	-0.00085	-0.00068	-0.00121	0.004311
	1.87817	-0.00076	-0.0011	-0.00081	-0.00062	-0.00128	0.004381
	1.87983	-0.00073	-0.00109	-0.00079	-0.0006	-0.00125	0.004331
	1.8815	-0.00073	-0.00105	-0.00086	-0.00063	-0.0011	0.004178
	1.88317	-0.00075	-0.00099	-0.0009	-0.0007	-0.00096	0.004115
	1.88483	-0.00074	-0.001	-0.00086	-0.00082	-0.00093	0.004225
	1.8865	-0.00073	-0.00107	-0.00083	-0.00094	-0.00095	0.004298
	1.88817	-0.00072	-0.00111	-0.0009	-0.00096	-0.00098	0.004265
	1.88983	-0.00074	-0.00107	-0.00091	-0.00094	-0.00101	0.004231
	1.8915	-0.00072	-0.00107	-0.00084	-0.00097	-0.00112	0.004268
	1.89317	-0.00074	-0.00109	-0.0008	-0.00095	-0.00121	0.004268
	1.89483	-0.00075	-0.00108	-0.0009	-0.00088	-0.00119	0.004208
	1.8965	-0.00073	-0.00104	-0.00097	-0.00086	-0.00107	0.004132
	1.89817	-0.00065	-0.00104	-0.00095	-0.00091	-0.00093	0.004115
	1.89983	-0.00063	-0.00105	-0.00093	-0.00087	-0.00088	0.004158
	1.9015	-0.00066	-0.00103	-0.00094	-0.00072	-0.00087	0.004291
	1.90317	-0.00067	-0.001	-0.0009	-0.00071	-0.00093	0.004424
	1.90483	-0.00069	-0.00105	-0.00075	-0.00083	-0.00105	0.004523
	1.9065	-0.00073	-0.00111	-0.00067	-0.00086	-0.00121	0.004596
	1.90817	-0.00081	-0.00113	-0.00069	-0.00081	-0.00138	0.004613
	1.90983	-0.00084	-0.00112	-0.00071	-0.00088	-0.00131	0.00451
	1.9115	-0.00085	-0.00115	-0.00069	-0.00104	-0.00121	0.004311
	1.91317	-0.00079	-0.0012	-0.00073	-0.00105	-0.00124	0.004132
	1.91483	-0.00079	-0.00118	-0.00081	-0.00104	-0.00119	0.003913
	1.9165	-0.00083	-0.00113	-0.00087	-0.0011	-0.001	0.003767
	1.91817	-0.00083	-0.00111	-0.00085	-0.00121	-0.00087	0.003751
	1.91983	-0.00077	-0.00113	-0.00087	-0.00116	-0.00104	0.003847
	1.9215	-0.00075	-0.00111	-0.00092	-0.00105	-0.00118	0.00393
	1.92317	-0.00079	-0.00105	-0.00093	-0.00099	-0.00106	0.004032
	1.92483	-0.00077	-0.00105	-0.00087	-0.00093	-0.00094	0.004178
	1.9265	-0.00069	-0.0011	-0.00083	-0.0008	-0.00101	0.004248
	1.92817	-0.00066	-0.00114	-0.00087	-0.00074	-0.00105	0.004155
	1.92983	-0.0007	-0.00108	-0.0009	-0.00079	-0.00097	0.004082
	1.9315	-0.00072	-0.00106	-0.00089	-0.00087	-0.00094	0.004115
	1.93317	-0.0007	-0.00112	-0.00084	-0.00086	-0.00099	0.004165
	1.93483	-0.00068	-0.00118	-0.00085	-0.00084	-0.00099	0.004185
	1.9365	-0.00071	-0.00117	-0.00083	-0.00087	-0.00089	0.004265
	1.93817	-0.00071	-0.00113	-0.00075	-0.00086	-0.00084	0.004454
	1.93983	-0.00066	-0.00118	-0.00065	-0.00084	-0.00082	0.004609
	1.9415	-0.00066	-0.00121	-0.00067	-0.00075	-0.00074	0.004653
	1.94317	-0.0007	-0.00115	-0.00076	-0.00077	-0.00069	0.004629
	1.94483	-0.00071	-0.00106	-0.00076	-0.00089	-0.00073	0.004603
	1.9465	-0.00068	-0.00106	-0.00074	-0.00101	-0.00082	0.004613
	1.94817	-0.00068	-0.00108	-0.00079	-0.00103	-0.00088	0.004566
	1.94983	-0.00073	-0.00107	-0.00086	-0.00105	-0.00091	0.004513
	1.9515	-0.00074	-0.00106	-0.00078	-0.00112	-0.00096	0.00456
	1.95317	-0.0007	-0.00114	-0.00072	-0.00107	-0.00107	0.004643
	1.95483	-0.0007	-0.00118	-0.00081	-0.00091	-0.00119	0.004709
	1.9565	-0.00076	-0.00115	-0.00091	-0.00085	-0.00122	0.004672
	1.95817	-0.00079	-0.00114	-0.00089	-0.00091	-0.00127	0.004702
	1.95983	-0.00074	-0.00113	-0.00087	-0.00084	-0.0013	0.004802
	1.9615	-0.0007	-0.00111	-0.00095	-0.00071	-0.00129	0.004818
	1.96317	-0.00071	-0.00106	-0.001	-0.00068	-0.00114	0.004782
	1.96483	-0.00071	-0.001	-0.00094	-0.00074	-0.00098	0.004808
	1.9665	-0.00067	-0.00099	-0.0009	-0.00072	-0.00101	0.004901
	1.96817	-0.00064	-0.00097	-0.00098	-0.0006	-0.00102	0.004848
	1.96983	-0.00063	-0.00092	-0.00101	-0.00059	-0.00093	0.004679
	1.9715	-0.00062	-0.00091	-0.00098	-0.00074	-0.00094	0.004633
	1.97317	-0.00061	-0.00092	-0.00097	-0.00081	-0.00114	0.004709
	1.97483	-0.00062	-0.00098	-0.00099	-0.00081	-0.00136	0.004702
	1.9765	-0.00069	-0.001	-0.00097	-0.00085	-0.00135	0.004613
	1.97817	-0.00072	-0.00099	-0.00088	-0.00105	-0.00128	0.004682
	1.97983	-0.00074	-0.00104	-0.00081	-0.00117	-0.00124	0.004795
	1.9815	-0.00074	-0.00107	-0.00078	-0.00108	-0.00113	0.004765
	1.98317	-0.00074	-0.00102	-0.00079	-0.001	-0.00092	0.004686
	1.98483	-0.00071	-0.00093	-0.00076	-0.00098	-0.00073	0.004669
	1.9865	-0.00063	-0.00088	-0.00078	-0.00097	-0.00075	0.004686
	1.98817	-0.0006	-0.00088	-0.00083	-0.00085	-0.00084	0.004616
	1.98983	-0.0006	-0.00084	-0.00092	-0.00074	-0.00089	0.004566
	1.9915	-0.00061	-0.00082	-0.00095	-0.00076	-0.00091	0.004566
	1.99317	-0.0006	-0.00085	-0.00093	-0.00088	-0.00099	0.004507
	1.99483	-0.00058	-0.00092	-0.00094	-0.00097	-0.00107	0.004424
	1.9965	-0.00061	-0.00096	-0.00097	-0.00097	-0.00109	0.004434
	1.99817	-0.00063	-0.00097	-0.00097	-0.00098	-0.0011	0.00446
	1.99983	-0.00061	-0.00103	-0.00091	-0.00102	-0.00121	0.00447
	2.0015	-0.00062	-0.00108	-0.00091	-0.00094	-0.00134	0.004454
	2.00317	-0.00066	-0.00105	-0.00093	-0.00085	-0.00132	0.004447
	2.00483	-0.00068	-0.00097	-0.00088	-0.0008	-0.00118	0.00445
	2.0065	-0.00064	-0.00098	-0.00079	-0.00079	-0.00107	0.004371
	2.00817	-0.00065	-0.00102	-0.00077	-0.00078	-0.00101	0.004304
	2.00983	-0.0007	-0.001	-0.00079	-0.0008	-0.00093	0.004248
	2.0115	-0.00077	-0.00097	-0.00078	-0.00095	-0.00094	0.004221
	2.01317	-0.00077	-0.00104	-0.00073	-0.00101	-0.00097	0.004275
	2.01483	-0.00079	-0.00114	-0.00072	-0.00097	-0.00109	0.004357
	2.0165	-0.00088	-0.00112	-0.00076	-0.00084	-0.00108	0.004397
	2.01817	-0.0009	-0.00105	-0.00076	-0.0008	-0.00103	0.00442
	2.01983	-0.00085	-0.00104	-0.00067	-0.00078	-0.00108	0.00449
	2.0215	-0.00078	-0.00105	-0.00063	-0.0007	-0.00104	0.004527
	2.02317	-0.00081	-0.00102	-0.00072	-0.00059	-0.00095	0.00446
	2.02483	-0.00081	-0.00095	-0.0008	-0.00056	-0.00083	0.00443
	2.0265	-0.00072	-0.00095	-0.00076	-0.00061	-0.00083	0.004444
	2.02817	-0.00063	-0.00101	-0.0007	-0.00066	-0.00083	0.004394
	2.02983	-0.00063	-0.00104	-0.00075	-0.0006	-0.00071	0.004275
	2.0315	-0.00063	-0.00101	-0.00075	-0.00059	-0.00064	0.004248
	2.03317	-0.00057	-0.00097	-0.0007	-0.00069	-0.00078	0.004268
	2.03483	-0.0005	-0.001	-0.00069	-0.00077	-0.00101	0.004271
	2.0365	-0.00048	-0.00098	-0.00083	-0.00073	-0.0011	0.004331
	2.03817	-0.00052	-0.00091	-0.00093	-0.00068	-0.00105	0.00446
	2.03983	-0.00054	-0.00084	-0.00092	-0.00075	-0.00101	0.004563
	2.0415	-0.00056	-0.00084	-0.00085	-0.00077	-0.00105	0.004566
	2.04317	-0.00059	-0.00085	-0.00081	-0.00068	-0.00093	0.00455
	2.04483	-0.00066	-0.0008	-0.00073	-0.00064	-0.00074	0.004527
	2.0465	-0.00071	-0.00077	-0.00062	-0.0007	-0.00061	0.004467
	2.04817	-0.00071	-0.00085	-0.00051	-0.00068	-0.00063	0.004331
	2.04983	-0.00071	-0.00091	-0.00049	-0.00058	-0.00068	0.004251
	2.0515	-0.00073	-0.0009	-0.00053	-0.00055	-0.0007	0.004248
	2.05317	-0.00073	-0.00091	-0.00053	-0.00062	-0.00084	0.004238
	2.05483	-0.00071	-0.00096	-0.00051	-0.00062	-0.00101	0.004241
	2.0565	-0.00072	-0.00098	-0.00052	-0.00048	-0.00108	0.004172
	2.05817	-0.00073	-0.00094	-0.00061	-0.00047	-0.00103	0.004112
	2.05983	-0.00069	-0.00088	-0.00066	-0.00063	-0.001	0.004072
	2.0615	-0.0006	-0.00089	-0.00064	-0.0007	-0.00096	0.004105
	2.06317	-0.00056	-0.00087	-0.00068	-0.00065	-0.00088	0.004195
	2.06483	-0.00057	-0.00083	-0.00075	-0.00059	-0.00074	0.004275
	2.0665	-0.00057	-0.00081	-0.00075	-0.00067	-0.00072	0.004401
	2.06817	-0.00054	-0.00087	-0.00069	-0.00067	-0.00077	0.00445
	2.06983	-0.00059	-0.00093	-0.00069	-0.00056	-0.00069	0.004394
	2.0715	-0.00066	-0.00093	-0.00076	-0.0005	-0.00058	0.004291
	2.07317	-0.00066	-0.00093	-0.00073	-0.0006	-0.00055	0.004258
	2.07483	-0.00062	-0.00097	-0.00065	-0.00076	-0.00052	0.004185
	2.0765	-0.0006	-0.00096	-0.00067	-0.00082	-0.00039	0.004105
	2.07817	-0.00064	-0.00087	-0.00073	-0.00085	-0.00037	0.004162
	2.07983	-0.00067	-0.00081	-0.00072	-0.00093	-0.00063	0.004288
	2.0815	-0.00065	-0.00081	-0.00073	-0.00093	-0.00087	0.004397
	2.08317	-0.00063	-0.00081	-0.0008	-0.00079	-0.00092	0.004414
	2.08483	-0.00064	-0.00077	-0.00083	-0.00068	-0.00094	0.004407
	2.0865	-0.00063	-0.00076	-0.00076	-0.0007	-0.0011	0.004404
	2.08817	-0.00054	-0.00081	-0.00064	-0.0007	-0.00121	0.004344
	2.08983	-0.00046	-0.00084	-0.00057	-0.00056	-0.00116	0.004301
	2.0915	-0.00046	-0.00081	-0.00051	-0.00049	-0.00105	0.004268
	2.09317	-0.00049	-0.00078	-0.00044	-0.00053	-0.001	0.004241
	2.09483	-0.00052	-0.00083	-0.00041	-0.00049	-0.00104	0.004248
	2.0965	-0.00055	-0.00087	-0.00043	-0.00036	-0.00102	0.004245
	2.09817	-0.0006	-0.00084	-0.00055	-0.00026	-0.00093	0.004311
	2.09983	-0.00063	-0.00081	-0.00064	-0.00029	-0.00088	0.004381
	2.1015	-0.00059	-0.00085	-0.00068	-0.00029	-0.00094	0.004447
	2.10317	-0.00054	-0.00089	-0.00069	-0.00023	-0.00091	0.004467
	2.10483	-0.0005	-0.00084	-0.00074	-0.00028	-0.0009	0.004467
	2.1065	-0.00046	-0.00079	-0.00074	-0.00041	-0.00093	0.00452
	2.10817	-0.00042	-0.00081	-0.00062	-0.00049	-0.00092	0.004613
	2.10983	-0.00041	-0.00082	-0.00052	-0.00045	-0.0008	0.004643
	2.1115	-0.00042	-0.00078	-0.00047	-0.00053	-0.0006	0.004527
	2.11317	-0.00041	-0.00075	-0.00046	-0.00065	-0.00055	0.004374
	2.11483	-0.00039	-0.00076	-0.00045	-0.00062	-0.0005	0.004285
	2.1165	-0.0004	-0.00075	-0.0005	-0.00048	-0.00047	0.004202
	2.11817	-0.00045	-0.00068	-0.00058	-0.00044	-0.00041	0.004089
	2.11983	-0.00046	-0.0006	-0.00056	-0.00051	-0.00036	0.003986
	2.1215	-0.0004	-0.00057	-0.00048	-0.00048	-0.00036	0.004013
	2.12317	-0.00036	-0.00054	-0.00042	-0.00043	-0.00038	0.004042
	2.12483	-0.00036	-0.00049	-0.00037	-0.00041	-0.00031	0.004019
	2.1265	-0.00034	-0.00044	-0.00026	-0.00042	-0.00023	0.004013
	2.12817	-0.00029	-0.00045	-0.00019	-0.00039	-0.00018	0.004006
	2.12983	-0.00022	-0.00045	-0.00024	-0.00035	-0.00011	0.003976
	2.1315	-0.00019	-0.00039	-0.00034	-0.00028	1.69e-05	0.003986
	2.13317	-0.00019	-0.00032	-0.00043	-0.00023	0.000207	0.004172
	2.13483	-0.00019	-0.00028	-0.00044	-0.00013	0.000313	0.004354
	2.1365	-0.00019	-0.00026	-0.00046	-2.5e-05	0.000343	0.004411
	2.13817	-0.00018	-0.0002	-0.0005	4.01e-05	0.000296	0.004407
	2.13983	-0.00016	-0.00015	-0.0005	6.17e-06	0.000313	0.004444
	2.1415	-0.00015	-0.00015	-0.00042	-1.2e-05	0.000296	0.004381
	2.14317	-0.00013	-0.00016	-0.00029	4.63e-05	0.000275	0.004168
	2.14483	-9e-05	-0.00011	-0.00024	4.93e-05	0.0003	0.004042
	2.1465	-3.9e-05	-3.5e-05	-0.00021	-5.2e-05	0.000478	0.004062
	2.14817	-9e-06	1.49e-05	-0.00016	-0.00016	0.000664	0.004182
	2.14983	2.54e-05	6.47e-05	-0.00011	-0.00013	0.000745	0.004268
	2.1515	4.19e-05	0.000154	-9.3e-05	-7.4e-05	0.000808	0.004311
	2.15317	2.69e-05	0.000324	-5.4e-05	-0.00011	0.000757	0.004424
	2.15483	3.89e-05	0.000468	0	-0.00015	0.00069	0.004477
	2.1565	8.23e-05	0.000559	7e-06	0	0.000571	0.004407
	2.15817	0.00012	0.000674	5.6e-05	0.000256	0.000525	0.004271
	2.15983	0.000114	0.000857	0.000114	0.000401	0.000482	0.004268
	2.1615	0.000118	0.001001	0.000161	0.000426	0.000465	0.004387
	2.16317	0.000136	0.001054	0.000168	0.000561	0.000626	0.004427
	2.16483	0.000132	0.001106	0.000191	0.000722	0.000893	0.004361
	2.1665	0.000121	0.001185	0.000264	0.000771	0.001117	0.004331
	2.16817	0.000142	0.001253	0.000343	0.000783	0.001181	0.004348
	2.16983	0.000197	0.001238	0.000394	0.000882	0.001396	0.004351
	2.1715	0.000262	0.001275	0.00041	0.001021	0.001807	0.004294
	2.17317	0.000331	0.001404	0.000452	0.000984	0.002141	0.004241
	2.17483	0.000414	0.001547	0.000494	0.000937	0.002294	0.004271
	2.1765	0.000477	0.001652	0.000504	0.000919	0.002361	0.004298
	2.17817	0.000465	0.001783	0.000487	0.000947	0.002543	0.004225
	2.17983	0.000416	0.001975	0.000501	0.000996	0.002721	0.004135
	2.1815	0.00041	0.002138	0.000543	0.001079	0.002696	0.004149
	2.18317	0.000422	0.002171	0.000581	0.001215	0.002653	0.004212
	2.18483	0.000399	0.00218	0.00062	0.001357	0.002725	0.004188
	2.1865	0.000347	0.002253	0.000662	0.001437	0.002916	0.004205
	2.18817	0.000323	0.002276	0.000704	0.001428	0.00303	0.004311
	2.18983	0.000305	0.002209	0.000784	0.001403	0.003043	0.004377
	2.1915	0.000262	0.002128	0.000847	0.0014	0.003153	0.004314
	2.19317	0.000224	0.002095	0.000882	0.001456	0.003284	0.004245
	2.19483	0.000217	0.002032	0.00087	0.001533	0.003343	0.004304
	2.1965	0.000239	0.001926	0.000877	0.001687	0.003326	0.004361
	2.19817	0.000242	0.001829	0.000903	0.001838	0.003351	0.004397
	2.19983	0.000232	0.001791	0.000875	0.001872	0.003406	0.004464
	2.2015	0.000218	0.001726	0.000861	0.001829	0.003339	0.004639
	2.20317	0.000206	0.00168	0.000835	0.001767	0.003208	0.004842
	2.20483	0.000145	0.001688	0.000835	0.001755	0.003136	0.005004
	2.2065	6.43e-05	0.001677	0.000763	0.001637	0.003161	0.00514
	2.20817	2.39e-05	0.001652	0.000704	0.001443	0.003131	0.005309
	2.20983	1.2e-05	0.001607	0.000688	0.001329	0.003	0.005458
	2.2115	-6e-06	0.001638	0.000648	0.001326	0.002941	0.005568
	2.21317	-4.2e-05	0.001673	0.00056	0.001317	0.00292	0.005701
	2.21483	-4.6e-05	0.001668	0.000469	0.001156	0.002768	0.005906
	2.2165	-3.1e-05	0.001643	0.000485	0.001021	0.002522	0.006138
	2.21817	-8.4e-05	0.001633	0.000434	0.001036	0.002382	0.006291
	2.21983	-0.00018	0.001632	0.000371	0.001018	0.002336	0.00646
	2.2215	-0.00023	0.001575	0.00038	0.000928	0.002192	0.006636
	2.22317	-0.00022	0.001457	0.00045	0.000786	0.001934	0.006801
	2.22483	-0.00024	0.00133	0.000464	0.000743	0.001837	0.006841
	2.2265	-0.00027	0.001283	0.000378	0.0007	0.001904	0.006841
	2.22817	-0.00022	0.001268	0.00038	0.00062	0.0019	0.006878
	2.22983	-9.9e-05	0.001225	0.000378	0.000583	0.001693	0.006911
	2.2315	-5.7e-05	0.001179	0.000299	0.000595	0.001532	0.006937
	2.23317	-8.4e-05	0.00121	0.000184	0.000654	0.001633	0.006884
	2.23483	-6.9e-05	0.001253	0.000196	0.000697	0.001688	0.006951
	2.2365	-2.4e-05	0.001205	0.000275	0.000777	0.0016	0.007004
	2.23817	2.09e-05	0.001124	0.000299	0.000863	0.001523	0.00703
	2.23983	3.59e-05	0.001086	0.000347	0.000931	0.00165	0.006974
	2.2415	0.000127	0.001084	0.000438	0.000904	0.001798	0.006934
	2.24317	0.000272	0.001046	0.000543	0.000885	0.001794	0.006941
	2.24483	0.000438	0.001019	0.000564	0.0009	0.001803	0.006888
	2.2465	0.000598	0.001079	0.000555	0.001011	0.001955	0.006871
	2.24817	0.000773	0.001175	0.000548	0.001172	0.002234	0.006858
	2.24983	0.001007	0.001245	0.000564	0.001486	0.002459	0.006937
	2.2515	0.00124	0.001335	0.000588	0.002023	0.002763	0.007
	2.25317	0.00146	0.00155	0.000676	0.0026	0.003212	0.00707
	2.25483	0.001662	0.001879	0.000893	0.003155	0.003864	0.007117
	2.2565	0.00187	0.002233	0.001243	0.003731	0.0046	0.007087
	2.25817	0.002063	0.002616	0.001604	0.00445	0.005501	0.006991
	2.25983	0.002223	0.003094	0.001961	0.00519	0.006648	0.006888
	2.2615	0.002372	0.003609	0.002369	0.005825	0.007837	0.006828
	2.26317	0.002502	0.004022	0.002789	0.006464	0.009035	0.006815
	2.26483	0.002592	0.004377	0.003102	0.007136	0.010148	0.006821
	2.2665	0.002679	0.004691	0.003263	0.007679	0.011205	0.006871
	2.26817	0.002783	0.005005	0.003507	0.00795	0.011904	0.006941
	2.26983	0.002846	0.005224	0.003757	0.008024	0.012272	0.006864
	2.2715	0.002881	0.00534	0.003899	0.008018	0.012433	0.006725
	2.27317	0.002902	0.005425	0.003906	0.007965	0.012471	0.006556
	2.27483	0.002966	0.005466	0.003951	0.00787	0.012428	0.006387
	2.2765	0.003024	0.00548	0.004021	0.007731	0.012183	0.006234
	2.27817	0.003059	0.005436	0.003995	0.007626	0.01195	0.006142
	2.27983	0.003057	0.00538	0.003925	0.007521	0.01176	0.006188
	2.2815	0.003051	0.005319	0.003909	0.007386	0.011586	0.006261
	2.28317	0.003047	0.005272	0.003986	0.007281	0.011311	0.006258
	2.28483	0.003041	0.005191	0.004076	0.007179	0.010998	0.006135
	2.2865	0.003008	0.005098	0.004132	0.007102	0.01074	0.006012
	2.28817	0.002975	0.004982	0.00416	0.006939	0.010541	0.005923
	2.28983	0.002997	0.00487	0.004167	0.006849	0.010325	0.005836
	2.2915	0.003032	0.004739	0.004142	0.006874	0.010169	0.005667
	2.29317	0.003051	0.00463	0.004046	0.006828	0.010067	0.005541
	2.29483	0.003038	0.004532	0.003892	0.006661	0.009911	0.005551
	2.2965	0.003068	0.004419	0.003829	0.006467	0.009665	0.005565
	2.29817	0.00316	0.004296	0.003825	0.006461	0.009432	0.005495
	2.29983	0.003301	0.004196	0.003871	0.006528	0.009293	0.005332
	2.3015	0.003506	0.004112	0.004067	0.00668	0.009449	0.005289
	2.30317	0.003904	0.004006	0.004541	0.00705	0.009822	0.005276
	2.30483	0.004504	0.003986	0.005273	0.007873	0.010533	0.005183
	2.3065	0.005214	0.004077	0.006217	0.00918	0.011811	0.004981
	2.30817	0.005966	0.004278	0.0074	0.010827	0.013609	0.004901
	2.30983	0.006755	0.004533	0.008864	0.012745	0.015856	0.004984
	2.3115	0.00757	0.004909	0.010443	0.014821	0.018247	0.004991
	2.31317	0.008268	0.005441	0.011924	0.016884	0.020866	0.004918
	2.31483	0.008765	0.006075	0.013218	0.018632	0.023608	0.004908
	2.3165	0.009043	0.006793	0.01424	0.01994	0.026016	0.005057
	2.31817	0.009172	0.007531	0.014911	0.020766	0.027937	0.005153
	2.31983	0.009107	0.008267	0.015105	0.021121	0.029215	0.005034
	2.3215	0.008841	0.008937	0.014939	0.020887	0.029833	0.004891
	2.32317	0.008472	0.00944	0.01451	0.020177	0.02974	0.004848
	2.32483	0.008062	0.009703	0.013811	0.019212	0.028966	0.004828
	2.3265	0.007667	0.009726	0.012952	0.018191	0.027802	0.004782
	2.32817	0.007218	0.00959	0.012089	0.017094	0.02627	0.004686
	2.32983	0.006817	0.009339	0.011311	0.015965	0.024624	0.004699
	2.3315	0.006488	0.008937	0.010527	0.014997	0.022965	0.004749
	2.33317	0.006156	0.008458	0.009788	0.014263	0.021433	0.004759
	2.33483	0.005802	0.007983	0.009212	0.01364	0.020075	0.004739
	2.3365	0.005453	0.007523	0.008745	0.01294	0.018894	0.004736
	2.33817	0.005156	0.007065	0.008358	0.01236	0.018027	0.004755
	2.33983	0.00485	0.006607	0.007997	0.011931	0.017388	0.004789
	2.3415	0.004511	0.00627	0.007703	0.011558	0.016922	0.004832
	2.34317	0.004186	0.006004	0.007463	0.011102	0.016499	0.004901
	2.34483	0.003916	0.005757	0.007269	0.010651	0.016046	0.004954
	2.3465	0.003645	0.005541	0.007045	0.010278	0.015547	0.004895
	2.34817	0.003352	0.00535	0.006751	0.009763	0.014925	0.004848
	2.34983	0.003068	0.005144	0.006399	0.009116	0.014138	0.004815
	2.3515	0.002824	0.004829	0.006038	0.008428	0.013232	0.004736
	2.35317	0.002608	0.004484	0.005651	0.007774	0.012238	0.00455
	2.35483	0.00239	0.004158	0.005217	0.007074	0.011282	0.00442
	2.3565	0.002208	0.003803	0.004806	0.00638	0.010317	0.004424
	2.35817	0.002119	0.003376	0.004391	0.005822	0.009386	0.004437
	2.35983	0.002095	0.003001	0.003958	0.005332	0.008578	0.004377
	2.3615	0.002094	0.002741	0.003563	0.00494	0.00779	0.004331
	2.36317	0.002115	0.002538	0.003288	0.00466	0.007092	0.004404
	2.36483	0.002185	0.002341	0.00312	0.004512	0.00661	0.004483
	2.3665	0.002266	0.002218	0.003001	0.004422	0.006347	0.00444
	2.36817	0.00232	0.002219	0.002938	0.004385	0.006191	0.004407
	2.36983	0.002392	0.002234	0.003018	0.004391	0.006127	0.004464
	2.3715	0.002502	0.002203	0.003167	0.004546	0.006149	0.004583
	2.37317	0.002613	0.002173	0.003307	0.004718	0.006318	0.004596
	2.37483	0.002715	0.002211	0.003465	0.004875	0.006491	0.004527
	2.3765	0.002866	0.002263	0.003671	0.005048	0.006733	0.004527
	2.37817	0.003036	0.002286	0.003934	0.005335	0.006974	0.004546
	2.37983	0.003205	0.002341	0.004214	0.005739	0.007262	0.004493
	2.3815	0.003343	0.002463	0.004461	0.006035	0.007689	0.004357
	2.38317	0.003485	0.002631	0.004683	0.006374	0.00815	0.004311
	2.38483	0.003648	0.00281	0.004895	0.006806	0.008556	0.004384
	2.3865	0.003792	0.00301	0.005082	0.007269	0.008937	0.004391
	2.38817	0.003931	0.003273	0.00528	0.007608	0.009496	0.004294
	2.38983	0.004029	0.003554	0.005504	0.007944	0.010063	0.004241
	2.3915	0.004134	0.003811	0.005784	0.00828	0.010545	0.004304
	2.39317	0.004236	0.004006	0.006084	0.008625	0.011002	0.004367
	2.39483	0.004323	0.004178	0.006318	0.008931	0.01154	0.004288
	2.3965	0.004402	0.004356	0.006537	0.009153	0.012132	0.004212
	2.39817	0.004481	0.00447	0.006784	0.009319	0.012538	0.004192
	2.39983	0.004562	0.004558	0.007008	0.009464	0.01294	0.004245
	2.4015	0.004619	0.004645	0.007176	0.009692	0.013347	0.004208
	2.40317	0.004662	0.004787	0.007337	0.009856	0.01377	0.004208
	2.40483	0.004737	0.004899	0.007537	0.009979	0.014168	0.004381
	2.4065	0.004839	0.004972	0.007745	0.010201	0.014438	0.004523
	2.40817	0.004925	0.00508	0.007885	0.01055	0.014722	0.004593
	2.40983	0.005	0.005202	0.008036	0.010849	0.014929	0.00456
	2.4115	0.005102	0.005332	0.008218	0.011046	0.015179	0.004546
	2.41317	0.005226	0.005443	0.008356	0.011296	0.015399	0.00445
	2.41483	0.005274	0.005582	0.008465	0.011635	0.015615	0.004258
	2.4165	0.005313	0.005747	0.008622	0.011934	0.015776	0.004182
	2.41817	0.005377	0.005929	0.008843	0.012169	0.016021	0.004251
	2.41983	0.005459	0.00609	0.009018	0.012406	0.016423	0.004331
	2.4215	0.005546	0.006261	0.009125	0.012659	0.016905	0.004334
	2.42317	0.005615	0.006393	0.009291	0.012866	0.017333	0.004348
	2.42483	0.005725	0.006517	0.009508	0.012983	0.017595	0.00447
	2.4265	0.005832	0.006592	0.009741	0.013152	0.01787	0.00458
	2.42817	0.00592	0.006637	0.009904	0.013378	0.018272	0.004636
	2.42983	0.005987	0.006695	0.010058	0.013587	0.018624	0.004663
	2.4315	0.006061	0.006791	0.010242	0.013782	0.018818	0.004792
	2.43317	0.006153	0.006902	0.010436	0.014044	0.019059	0.004958
	2.43483	0.006234	0.007018	0.010567	0.014438	0.01947	0.005074
	2.4365	0.006279	0.007158	0.010669	0.014731	0.019931	0.005173
	2.43817	0.006354	0.007267	0.010851	0.014932	0.020227	0.005213
	2.43983	0.006455	0.00734	0.011059	0.0152	0.020507	0.005276
	2.4415	0.00652	0.007432	0.011234	0.015549	0.020934	0.005309
	2.44317	0.006544	0.00753	0.01136	0.015826	0.021484	0.005309
	2.44483	0.006578	0.007578	0.011518	0.015953	0.02192	0.005286
	2.4465	0.006647	0.007569	0.011686	0.01627	0.022275	0.004961
	2.44817	0.006659	0.007628	0.011761	0.016634	0.022682	0.002066
	2.44983	0.006636	0.007742	0.011842	0.016912	0.023101	-0.00911
	2.4515	0.006608	0.007772	0.011992	0.0171	0.023473	-0.03476
	2.45317	0.006603	0.007794	0.012173	0.017402	0.023757	-0.07645
	2.45483	0.006591	0.007843	0.012362	0.017781	0.024167	-0.13044
	2.4565	0.006551	0.007946	0.0125	0.018028	0.024683	-0.18919
	2.45817	0.006538	0.008041	0.012684	0.01825	0.025178	-0.24232
	2.45983	0.006542	0.008154	0.012859	0.018503	0.025589	-0.27903
	2.4615	0.006533	0.008287	0.013032	0.01883	0.025991	-0.29325
	2.46317	0.006499	0.008365	0.013176	0.019049	0.026439	-0.28525
	2.46483	0.006467	0.008414	0.013342	0.019206	0.026824	-0.25946
	2.4665	0.006442	0.008482	0.013512	0.0194	0.027163	-0.2231
	2.46817	0.006355	0.008567	0.013652	0.019619	0.02751	-0.18376
	2.46983	0.00625	0.008585	0.013731	0.019783	0.027937	-0.14591
	2.4715	0.006198	0.008567	0.01378	0.019872	0.028361	-0.11034
	2.47317	0.006201	0.008597	0.013883	0.019989	0.028716	-0.07765
	2.47483	0.006183	0.008683	0.013941	0.020187	0.029063	-0.04928
	2.4765	0.006158	0.008761	0.013992	0.020399	0.029541	-0.02591
	2.47817	0.006195	0.008798	0.014079	0.020631	0.030002	-0.0081
	2.47983	0.006265	0.008846	0.014321	0.021004	0.030341	0.003392
	2.4815	0.006294	0.008914	0.014601	0.021445	0.030696	0.009352
	2.48317	0.006234	0.009017	0.014825	0.021886	0.031225	0.012061
	2.48483	0.006185	0.00907	0.015082	0.022327	0.031831	0.01357
	2.4865	0.006149	0.009075	0.015387	0.022863	0.032381	0.014508
	2.48817	0.00612	0.009133	0.015683	0.023545	0.033164	0.014933
	2.48983	0.006083	0.009276	0.015916	0.024223	0.034293	0.014946
	2.4915	0.006053	0.009424	0.016159	0.02492	0.035554	0.014671
	2.49317	0.00605	0.009508	0.016492	0.025722	0.036667	0.014193
	2.49483	0.006022	0.009641	0.016863	0.026675	0.037865	0.013573
	2.4965	0.005969	0.009887	0.01726	0.027585	0.039206	0.01288
	2.49817	0.005902	0.010111	0.017726	0.028389	0.040569	0.01226
	2.49983	0.005856	0.010257	0.01826	0.02916	0.041707	0.011888
	2.5015	0.005817	0.010426	0.018769	0.029965	0.042719	0.011597
	2.50317	0.0058	0.010689	0.019158	0.03073	0.043772	0.011434
	2.50483	0.005802	0.010964	0.01951	0.031261	0.044619	0.011398
	2.5065	0.00582	0.011183	0.019827	0.031643	0.045211	0.011564
	2.50817	0.005796	0.011369	0.020063	0.031961	0.045507	0.011696
	2.50983	0.005731	0.011573	0.020168	0.03222	0.045829	0.011719
	2.5115	0.005669	0.011726	0.020233	0.032368	0.0461	0.011832
	2.51317	0.005634	0.011826	0.020287	0.032368	0.046129	0.012124
	2.51483	0.005565	0.0119	0.020219	0.032303	0.046083	0.012475
	2.5165	0.005482	0.011965	0.020042	0.032084	0.045952	0.012847
	2.51817	0.005422	0.012003	0.019809	0.031769	0.045765	0.013298
	2.51983	0.005367	0.01198	0.019582	0.031322	0.045228	0.013696
	2.5215	0.005307	0.011943	0.019305	0.03081	0.044521	0.013991
	2.52317	0.005239	0.011894	0.018946	0.030317	0.04392	0.014207
	2.52483	0.005215	0.011804	0.018612	0.02974	0.043345	0.014478
	2.5265	0.005178	0.011658	0.018297	0.029173	0.042604	0.01475
	2.52817	0.005138	0.011507	0.018011	0.028627	0.041728	0.014963
	2.52983	0.00506	0.011371	0.017677	0.028118	0.040933	0.015175
	2.5315	0.00499	0.011243	0.017325	0.027538	0.040222	0.015453
	2.53317	0.004948	0.01108	0.016987	0.026909	0.039409	0.015699
	2.53483	0.004888	0.010913	0.016686	0.026397	0.038652	0.015835
	2.5365	0.004837	0.010793	0.016376	0.025963	0.038005	0.015831
	2.53817	0.004809	0.010667	0.016063	0.025494	0.037387	0.015875
	2.53983	0.004848	0.010496	0.015784	0.024929	0.036748	0.015941
	2.5415	0.004845	0.010345	0.015532	0.024414	0.036083	0.015888
	2.54317	0.00477	0.010239	0.015289	0.023967	0.035482	0.015725
	2.54483	0.004671	0.010113	0.015023	0.02348	0.034784	0.015583
	2.5465	0.004616	0.009923	0.014762	0.022971	0.033984	0.01555
	2.54817	0.004574	0.009741	0.014452	0.022472	0.033151	0.015483
	2.54983	0.004483	0.009631	0.014102	0.022099	0.032499	0.015377
	2.5515	0.00442	0.00949	0.013771	0.021682	0.031945	0.015317
	2.55317	0.004387	0.009283	0.01354	0.02121	0.031361	0.015357
	2.55483	0.004382	0.009088	0.013332	0.020813	0.030751	0.015321
	2.5565	0.004324	0.008975	0.01309	0.020526	0.030244	0.015241
	2.55817	0.004239	0.008864	0.012812	0.020233	0.029833	0.015172
	2.55983	0.004189	0.008736	0.01261	0.019903	0.029253	0.015132
	2.5615	0.004164	0.008577	0.012388	0.019582	0.028614	0.015042
	2.56317	0.004115	0.008472	0.012096	0.019305	0.028166	0.014837
	2.56483	0.00405	0.008389	0.011831	0.019021	0.027865	0.014727
	2.5665	0.004043	0.008252	0.011684	0.018706	0.027447	0.014684
	2.56817	0.004086	0.008087	0.011581	0.01842	0.026913	0.014551
	2.56983	0.004086	0.007961	0.011404	0.018124	0.026554	0.014286
	2.5715	0.004026	0.007941	0.011227	0.017787	0.026291	0.014037
	2.57317	0.003995	0.007891	0.011101	0.01738	0.025822	0.013891
	2.57483	0.003992	0.00784	0.010949	0.016998	0.025301	0.013696
	2.5765	0.003968	0.007772	0.010732	0.016708	0.024992	0.013348
	2.57817	0.003889	0.007729	0.010534	0.016412	0.024764	0.013043
	2.57983	0.00381	0.007657	0.010431	0.016141	0.024285	0.01284
	2.5815	0.003756	0.007536	0.010317	0.015996	0.023714	0.012618
	2.58317	0.003685	0.007415	0.010245	0.015968	0.023295	0.012396
	2.58483	0.003618	0.007329	0.010177	0.015823	0.022931	0.01217
	2.5865	0.003543	0.007286	0.010135	0.015527	0.022428	0.012034
	2.58817	0.003495	0.007229	0.010133	0.015296	0.021861	0.011902
	2.58983	0.003485	0.007169	0.010021	0.015151	0.02151	0.011802
	2.5915	0.003442	0.00713	0.009848	0.01491	0.021298	0.011723
	2.59317	0.003377	0.007095	0.009673	0.014531	0.021048	0.011613
	2.59483	0.003282	0.007	0.009534	0.014275	0.020727	0.011431
	2.5965	0.003199	0.006932	0.009387	0.014176	0.020477	0.011169
	2.59817	0.003117	0.006897	0.009151	0.014004	0.020346	0.01095
	2.59983	0.003042	0.006814	0.008974	0.013652	0.020168	0.010791
	2.6015	0.003029	0.006698	0.008953	0.013442	0.019817	0.010652
	2.60317	0.003045	0.006655	0.008913	0.013384	0.019483	0.010482
	2.60483	0.003054	0.006676	0.008841	0.013297	0.019165	0.010406
	2.6065	0.003053	0.006648	0.008773	0.012992	0.01889	0.010429
	2.60817	0.003041	0.006602	0.008787	0.012711	0.018653	0.010386
	2.60983	0.002994	0.006593	0.008757	0.012659	0.018463	0.010187
	2.6115	0.002944	0.006587	0.00865	0.0126	0.018268	0.010018
	2.61317	0.002923	0.006542	0.00858	0.012397	0.018023	0.009949
	2.61483	0.002926	0.006482	0.008526	0.012156	0.01776	0.009925
	2.6165	0.002885	0.006444	0.008447	0.012076	0.017498	0.009783
	2.61817	0.002839	0.006421	0.008344	0.012018	0.017269	0.00958
	2.61983	0.002834	0.006386	0.008354	0.011888	0.017126	0.009494
	2.6215	0.002881	0.006341	0.0084	0.01174	0.016977	0.009401
	2.62317	0.002876	0.006303	0.008321	0.01166	0.016774	0.009216
	2.62483	0.002828	0.006303	0.00819	0.011546	0.016647	0.008937
	2.6265	0.002833	0.006328	0.008134	0.011398	0.01658	0.008804
	2.62817	0.002848	0.006288	0.008134	0.011256	0.016423	0.008738
	2.62983	0.002858	0.006232	0.008064	0.011145	0.01619	0.008649
	2.6315	0.002813	0.006223	0.007955	0.011034	0.016034	0.008523
	2.63317	0.0028	0.006235	0.007931	0.010895	0.015848	0.008486
	2.63483	0.002831	0.006185	0.007959	0.010821	0.015573	0.008493
	2.6365	0.002855	0.006064	0.007927	0.010793	0.01531	0.008476
	2.63817	0.002881	0.006012	0.007843	0.010744	0.015251	0.008463
	2.63983	0.002921	0.006001	0.007761	0.01059	0.015179	0.00847
	2.6415	0.00302	0.005968	0.007666	0.010423	0.015022	0.008566
	2.64317	0.003114	0.005896	0.007561	0.010368	0.014891	0.008542
	2.64483	0.003177	0.005817	0.007507	0.010355	0.014883	0.008397
	2.6465	0.003244	0.005775	0.007486	0.010334	0.014845	0.008274
	2.64817	0.003346	0.005704	0.007474	0.010306	0.014667	0.008277
	2.64983	0.003412	0.005639	0.007458	0.010365	0.014527	0.008194
	2.6515	0.003413	0.005571	0.007472	0.010392	0.014536	0.007995
	2.65317	0.003442	0.005506	0.007493	0.010321	0.014633	0.007909
	2.65483	0.003549	0.00544	0.00746	0.010192	0.014591	0.007982
	2.6565	0.003672	0.0054	0.0074	0.01014	0.014506	0.007929
	2.65817	0.003765	0.005392	0.007372	0.010124	0.014557	0.00771
	2.65983	0.003841	0.005398	0.007421	0.010112	0.014709	0.00768
	2.6615	0.00394	0.0054	0.007528	0.010136	0.014811	0.007829
	2.66317	0.004064	0.005382	0.007635	0.010284	0.014866	0.007956
	2.66483	0.004157	0.00538	0.007763	0.010485	0.01506	0.008022
	2.6665	0.004236	0.00538	0.007952	0.010605	0.015327	0.008095
	2.66817	0.004315	0.005387	0.008193	0.010803	0.015403	0.008188
	2.66983	0.004432	0.005378	0.008421	0.011077	0.015386	0.008158
	2.6715	0.004523	0.005388	0.008587	0.011388	0.015509	0.008065
	2.67317	0.004577	0.005453	0.008797	0.01158	0.015763	0.007962
	2.67483	0.004658	0.005526	0.00899	0.011792	0.016008	0.007839
	2.6765	0.004746	0.005596	0.009151	0.012104	0.016271	0.007796
	2.67817	0.004788	0.005649	0.009251	0.012348	0.016622	0.007833
	2.67983	0.004789	0.00573	0.0093	0.012459	0.01699	0.007899
	2.6815	0.004825	0.00582	0.009438	0.012554	0.017274	0.007932
	2.68317	0.004907	0.005893	0.00958	0.012785	0.017519	0.007985
	2.68483	0.004967	0.005994	0.009715	0.013004	0.017773	0.008082
	2.6865	0.004973	0.006085	0.009848	0.013054	0.018082	0.008128
	2.68817	0.005031	0.006165	0.010007	0.013091	0.01834	0.008161
	2.68983	0.005138	0.006217	0.01018	0.013223	0.018471	0.008111
	2.6915	0.005235	0.006296	0.010268	0.013347	0.018535	0.008062
	2.69317	0.005266	0.006373	0.010322	0.013353	0.018581	0.008015
	2.69483	0.005299	0.006399	0.010413	0.013325	0.018607	0.008065
	2.6965	0.005384	0.006394	0.010497	0.013381	0.018569	0.008148
	2.69817	0.005452	0.006388	0.010506	0.013408	0.018594	0.008164
	2.69983	0.005467	0.006364	0.01052	0.013341	0.018674	0.008244
	2.7015	0.005515	0.006301	0.010548	0.013263	0.01875	0.008393
	2.70317	0.005597	0.006243	0.010567	0.013276	0.018759	0.008559
	2.70483	0.005676	0.006215	0.010515	0.01335	0.018738	0.008659
	2.7065	0.005736	0.006192	0.010485	0.013415	0.018674	0.008755
	2.70817	0.005815	0.006114	0.010571	0.013476	0.018569	0.008967
	2.70983	0.00593	0.006072	0.010658	0.01355	0.018492	0.009166
	2.7115	0.006022	0.006067	0.010641	0.013578	0.018484	0.009318
	2.71317	0.006099	0.006079	0.010592	0.013513	0.018539	0.009451
	2.71483	0.006209	0.006066	0.01066	0.013424	0.018497	0.009521
	2.7165	0.00634	0.006031	0.010737	0.013356	0.018357	0.009604
	2.71817	0.006484	0.006046	0.010709	0.013353	0.018319	0.00964
	2.71983	0.00663	0.006066	0.010676	0.013334	0.018344	0.009736
	2.7215	0.006771	0.006056	0.010753	0.013325	0.018272	0.009799
	2.72317	0.006913	0.005968	0.010823	0.013319	0.018086	0.009852
	2.72483	0.007019	0.005895	0.010777	0.013325	0.017955	0.009958
	2.7265	0.0071	0.005888	0.010646	0.013282	0.017896	0.010098
	2.72817	0.007172	0.005875	0.010574	0.013159	0.01765	0.010287
	2.72983	0.007262	0.005788	0.010511	0.013094	0.017354	0.010502
	2.7315	0.007345	0.005737	0.010408	0.013078	0.017176	0.010658
	2.73317	0.007411	0.005737	0.010294	0.013011	0.017147	0.010804
	2.73483	0.007492	0.005715	0.010194	0.012822	0.017083	0.01096
	2.7365	0.00758	0.005654	0.0101	0.012696	0.017045	0.011119
	2.73817	0.007646	0.005601	0.009949	0.012752	0.017062	0.011268
	2.73983	0.007712	0.005591	0.009792	0.012733	0.017071	0.011358
	2.7415	0.007828	0.005566	0.009736	0.012551	0.016939	0.011577
	2.74317	0.007951	0.005526	0.00968	0.012422	0.016757	0.011816
	2.74483	0.008033	0.005501	0.009573	0.012443	0.016698	0.012008
	2.7465	0.008122	0.005499	0.009531	0.012428	0.016597	0.01215
	2.74817	0.008228	0.005518	0.009522	0.012141	0.016393	0.01229
	2.74983	0.008282	0.005518	0.009478	0.011888	0.016131	0.012479
	2.7515	0.008297	0.005491	0.009312	0.011839	0.015962	0.012605
	2.75317	0.008319	0.005468	0.009198	0.011848	0.015809	0.012734
	2.75483	0.008377	0.005456	0.009121	0.011688	0.015556	0.012827
	2.7565	0.008455	0.005377	0.009006	0.011499	0.015331	0.012913
	2.75817	0.0085	0.00529	0.008855	0.011469	0.015281	0.012917
	2.75983	0.008528	0.005252	0.008724	0.011472	0.015348	0.012873
	2.7615	0.008554	0.005209	0.008689	0.011364	0.015319	0.012877
	2.76317	0.008605	0.005163	0.008685	0.011203	0.015209	0.01281
	2.76483	0.008608	0.005144	0.008673	0.011151	0.015154	0.012774
	2.7665	0.008557	0.005209	0.008633	0.011129	0.015141	0.012731
	2.76817	0.008525	0.005242	0.008554	0.011003	0.015111	0.012741
	2.76983	0.008572	0.005212	0.008475	0.010806	0.014976	0.012784
	2.7715	0.008612	0.005139	0.008344	0.010673	0.014845	0.012727
	2.77317	0.008593	0.005076	0.008172	0.010571	0.014819	0.012655
	2.77483	0.008585	0.004992	0.008034	0.010417	0.014722	0.012608
	2.7765	0.008606	0.004923	0.007929	0.010254	0.014561	0.012545
	2.77817	0.008606	0.004887	0.007845	0.010195	0.014362	0.012403
	2.77983	0.00856	0.004889	0.007738	0.010167	0.014176	0.012157
	2.7815	0.008478	0.004928	0.007696	0.010013	0.014003	0.011942
	2.78317	0.00838	0.004953	0.007673	0.009843	0.013774	0.011733
	2.78483	0.008249	0.004948	0.00761	0.009751	0.013601	0.011454
	2.7865	0.008087	0.00493	0.007523	0.009686	0.013571	0.011199
	2.78817	0.007906	0.00493	0.007493	0.009594	0.013596	0.010967
	2.78983	0.007718	0.004912	0.007474	0.009498	0.013499	0.010695
	2.7915	0.007556	0.00489	0.007379	0.00948	0.013461	0.0104
	2.79317	0.00739	0.004872	0.007257	0.009477	0.013512	0.010081
	2.79483	0.007269	0.004877	0.007176	0.009409	0.01355	0.009799
	2.7965	0.007149	0.004834	0.007115	0.009316	0.013465	0.009494
	2.79817	0.007033	0.004781	0.00702	0.009319	0.013355	0.009192
	2.79983	0.006915	0.004744	0.006903	0.009359	0.013389	0.008917
	2.8015	0.006807	0.004708	0.006861	0.009344	0.013342	0.008705
	2.80317	0.006735	0.004641	0.006877	0.009313	0.013131	0.008556
	2.80483	0.006648	0.004573	0.006896	0.009353	0.013	0.008436
	2.8065	0.00658	0.00458	0.006845	0.009427	0.012983	0.008257
	2.80817	0.006557	0.004615	0.006798	0.009322	0.012983	0.008085
	2.80983	0.006542	0.004635	0.006856	0.009165	0.012894	0.007962
	2.8115	0.006508	0.004625	0.006917	0.009116	0.012818	0.007826
	2.81317	0.00647	0.004674	0.006882	0.009153	0.012894	0.00767
	2.81483	0.00649	0.004729	0.006791	0.009162	0.012945	0.007554
	2.8165	0.006568	0.004713	0.006789	0.0091	0.012839	0.007561
	2.81817	0.006671	0.00464	0.006908	0.009156	0.012737	0.007647
	2.81983	0.006841	0.004626	0.00695	0.009279	0.01283	0.00769
	2.8215	0.007118	0.004708	0.006943	0.009449	0.012936	0.007684
	2.82317	0.007501	0.004782	0.007036	0.009609	0.012974	0.007753
	2.82483	0.007941	0.004844	0.007285	0.009862	0.013101	0.007786
	2.8265	0.008455	0.004947	0.007589	0.01026	0.01344	0.007776
	2.82817	0.009074	0.005139	0.007847	0.010799	0.013901	0.007687
	2.82983	0.00975	0.005367	0.008258	0.011506	0.014379	0.00769
	2.8315	0.010497	0.005594	0.00885	0.01236	0.015111	0.00775
	2.83317	0.011303	0.005916	0.009522	0.01335	0.016017	0.007763
	2.83483	0.012202	0.006341	0.010284	0.014386	0.01721	0.007776
	2.8365	0.013129	0.006876	0.01121	0.015552	0.018615	0.007863
	2.83817	0.014058	0.0075	0.012332	0.016942	0.020244	0.008015
	2.83983	0.014933	0.008237	0.013552	0.018561	0.022144	0.008125
	2.8415	0.015625	0.009113	0.014869	0.020369	0.024408	0.008337
	2.84317	0.016104	0.010069	0.01642	0.022395	0.0271	0.008645
	2.84483	0.016225	0.011188	0.018113	0.024674	0.030049	0.008907
	2.8465	0.0158	0.012436	0.019855	0.027079	0.033362	0.008997
	2.84817	0.014557	0.01375	0.021658	0.029336	0.036925	0.00904
	2.84983	0.012384	0.015006	0.023402	0.031375	0.040624	0.009169
	2.8515	0.009281	0.016239	0.024806	0.033043	0.044153	0.009229
	2.85317	0.00534	0.017385	0.025541	0.034125	0.047382	0.009229
	2.85483	0.000853	0.018213	0.02541	0.034017	0.049718	0.009255
	2.8565	-0.00359	0.018479	0.024067	0.032321	0.05034	0.009401
	2.85817	-0.00736	0.017913	0.02111	0.028645	0.048584	0.009624
	2.85983	-0.01008	0.016314	0.016427	0.022758	0.043958	0.009769
	2.8615	-0.01152	0.013457	0.010291	0.014805	0.03613	0.009895
	2.86317	-0.01169	0.00939	0.003305	0.00548	0.025149	0.010021
	2.86483	-0.01078	0.004467	-0.0037	-0.00394	0.01206	0.010201
	2.8665	-0.00928	-0.00071	-0.00986	-0.01226	-0.00141	0.010393
	2.86817	-0.00759	-0.00541	-0.01439	-0.01845	-0.01353	0.010549
	2.86983	-0.00596	-0.00905	-0.01688	-0.02202	-0.02288	0.010678
	2.8715	-0.00454	-0.01125	-0.01725	-0.02277	-0.02847	0.010721
	2.87317	-0.00343	-0.01194	-0.01596	-0.02122	-0.03021	0.010768
	2.87483	-0.00262	-0.01131	-0.01369	-0.01819	-0.02854	0.010811
	2.8765	-0.002	-0.00981	-0.01102	-0.01462	-0.02465	0.01088
	2.87817	-0.00152	-0.00795	-0.00841	-0.01115	-0.01983	0.010937
	2.87983	-0.00123	-0.00614	-0.00616	-0.00809	-0.01507	0.011093
	2.8815	-0.00104	-0.00455	-0.00444	-0.00566	-0.01091	0.011321
	2.88317	-0.00087	-0.00326	-0.00311	-0.00391	-0.00762	0.011504
	2.88483	-0.00071	-0.0023	-0.00208	-0.00271	-0.00531	0.011627
	2.8865	-0.00064	-0.00163	-0.00134	-0.00186	-0.00369	0.01169
	2.88817	-0.00058	-0.00115	-0.00084	-0.00121	-0.00243	0.011772
	2.88983	-0.00046	-0.00078	-0.00044	-0.00074	-0.00149	0.011842
	2.8915	-0.00032	-0.00052	-8.2e-05	-0.00028	-0.00082	0.011842
	2.89317	-0.00023	-0.00037	0.000219	7.71e-05	-0.00016	0.011736
	2.89483	-0.00019	-0.00024	0.000375	0.000419	0.000516	0.011656
	2.8965	-0.00011	-0.00012	0.000543	0.000719	0.001007	0.011617
	2.89817	-3e-05	-2e-05	0.00076	0.000971	0.001202	0.01153
	2.89983	2.99e-05	0.000101	0.000926	0.001215	0.00146	0.011308
	2.9015	5.09e-05	0.000246	0.000989	0.001311	0.00176	0.011132
	2.90317	6.88e-05	0.00034	0.001047	0.001382	0.001934	0.011026
	2.90483	0.000108	0.000395	0.00114	0.001425	0.00187	0.010797
	2.9065	0.000151	0.000453	0.001115	0.001536	0.001908	0.010363
	2.90817	0.000172	0.000528	0.00104	0.001634	0.00226	0.009998
	2.90983	0.0002	0.000604	0.001012	0.001622	0.002467	0.00969
	2.9115	0.000287	0.000652	0.001063	0.001644	0.002552	0.009342
	2.91317	0.000366	0.000752	0.001077	0.001758	0.002645	0.008934
	2.91483	0.000404	0.000843	0.001049	0.001893	0.002873	0.008619
	2.9165	0.000441	0.000886	0.001122	0.001893	0.002962	0.008407
	2.91817	0.000495	0.000876	0.001194	0.001866	0.002831	0.008085
	2.91983	0.00052	0.000817	0.001227	0.001884	0.002721	0.007727
	2.9215	0.000491	0.000752	0.001227	0.001856	0.002742	0.007395
	2.92317	0.000462	0.000674	0.001236	0.001727	0.002827	0.00712
	2.92483	0.000462	0.000606	0.001292	0.001607	0.002827	0.006835
	2.9265	0.000474	0.000578	0.001292	0.001493	0.002729	0.006576
	2.92817	0.000476	0.000581	0.001297	0.001419	0.002679	0.006443
	2.92983	0.000483	0.000589	0.001336	0.001391	0.002704	0.006314
	2.9315	0.000516	0.000608	0.001336	0.001477	0.002632	0.006165
	2.93317	0.000558	0.000621	0.001266	0.001579	0.002539	0.005999
	2.93483	0.000603	0.000631	0.001199	0.001591	0.00256	0.005923
	2.9365	0.000624	0.000639	0.001173	0.001597	0.002704	0.005836
	2.93817	0.000685	0.000631	0.001159	0.00157	0.002717	0.00574
	2.93983	0.000752	0.000624	0.001136	0.001576	0.00267	0.005628
	2.9415	0.000787	0.000598	0.001133	0.00153	0.002687	0.005531
	2.94317	0.000796	0.000574	0.001145	0.001477	0.002674	0.005535
	2.94483	0.00082	0.000561	0.001159	0.001459	0.002594	0.005518
	2.9465	0.000853	0.000543	0.001161	0.001486	0.002488	0.005452
	2.94817	0.000832	0.000541	0.001178	0.0016	0.002556	0.005293
	2.94983	0.00082	0.000546	0.001152	0.001628	0.002632	0.005187
	2.9515	0.000832	0.000561	0.00118	0.001616	0.002501	0.005167
	2.95317	0.000832	0.000506	0.001215	0.001613	0.002365	0.005084
	2.95483	0.0008	0.00044	0.001171	0.001656	0.002294	0.004934
	2.9565	0.000779	0.000428	0.001098	0.001656	0.002327	0.004925
	2.95817	0.000797	0.000432	0.001066	0.001576	0.002255	0.005047
	2.95983	0.000835	0.000387	0.00107	0.00153	0.002234	0.00517
	2.9615	0.000866	0.000342	0.000977	0.001539	0.002429	0.005133
	2.96317	0.000881	0.000425	0.000886	0.001536	0.002581	0.005007
	2.96483	0.000908	0.000485	0.000919	0.001471	0.002598	0.004978
	2.9665	0.00093	0.000458	0.001003	0.001486	0.002526	0.004951
	2.96817	0.000908	0.000393	0.00097	0.001505	0.002484	0.004825
	2.96983	0.000891	0.000428	0.000889	0.001406	0.002429	0.004696
	2.9715	0.000938	0.00046	0.000937	0.001298	0.002285	0.004699
	2.97317	0.001022	0.000437	0.001024	0.001243	0.002188	0.004772
	2.97483	0.001013	0.000452	0.000998	0.00124	0.002226	0.004726
	2.9765	0.000971	0.000495	0.000944	0.001153	0.002344	0.004679
	2.97817	0.000996	0.000543	0.000991	0.001123	0.002425	0.004639
	2.97983	0.001035	0.000501	0.001087	0.001209	0.002378	0.00457
	2.9815	0.000984	0.000496	0.001045	0.001335	0.002298	0.004467
	2.98317	0.00092	0.000516	0.000965	0.001409	0.002209	0.00445
	2.98483	0.000957	0.0005	0.000951	0.001385	0.002112	0.004563
	2.9865	0.001044	0.000456	0.000924	0.001351	0.001934	0.00457
	2.98817	0.001047	0.000445	0.00084	0.001317	0.001832	0.004533
	2.98983	0.000993	0.000498	0.000732	0.001292	0.001883	0.00459
	2.9915	0.000984	0.000476	0.000714	0.00119	0.00193	0.004639
	2.99317	0.001028	0.000398	0.000744	0.001119	0.001883	0.004686
	2.99483	0.001022	0.000378	0.000749	0.001098	0.001883	0.004649
	2.9965	0.000947	0.000412	0.000721	0.001135	0.001959	0.004716
	2.99817	0.000929	0.000403	0.00076	0.001079	0.001955	0.004838
	2.99983	0.000966	0.000334	0.000863	0.001027	0.001845	0.004808
	3.0015	0.000984	0.000324	0.000917	0.001064	0.001841	0.004825
	3.00317	0.000927	0.00039	0.000868	0.001193	0.001972	0.004842
	3.00483	0.0009	0.00042	0.000861	0.001277	0.001997	0.004852
	3.0065	0.000918	0.000387	0.0009	0.001335	0.001917	0.004769
	3.00817	0.000938	0.000402	0.000847	0.001422	0.001934	0.004663
	3.00983	0.000914	0.000478	0.000767	0.001452	0.00204	0.004755
	3.0115	0.00092	0.000516	0.000786	0.001428	0.002103	0.004835
	3.01317	0.000987	0.000468	0.000914	0.001332	0.002019	0.004845
	3.01483	0.001047	0.000418	0.000924	0.001366	0.00193	0.004815
	3.0165	0.00105	0.000408	0.000842	0.001465	0.001908	0.004815
	3.01817	0.001034	0.000402	0.000814	0.001496	0.001866	0.004948
	3.01983	0.00106	0.00035	0.000795	0.00153	0.001765	0.004988
	3.0215	0.001074	0.000327	0.00069	0.001625	0.001697	0.004951
	3.02317	0.001022	0.00037	0.000534	0.00173	0.001752	0.004958
	3.02483	0.000965	0.000433	0.000518	0.001715	0.001824	0.005183
	3.0265	0.000992	0.00045	0.000644	0.001573	0.00182	0.005462
	3.02817	0.001013	0.0004	0.00077	0.00156	0.00179	0.005558
	3.02983	0.000956	0.000418	0.000828	0.00148	0.001815	0.005701
	3.0315	0.000854	0.000473	0.000893	0.001348	0.001782	0.006009
	3.03317	0.000803	0.00044	0.000991	0.001206	0.001769	0.006341
	3.03483	0.000821	0.000367	0.00101	0.001178	0.001807	0.006457
	3.0365	0.000811	0.000359	0.000963	0.001166	0.001989	0.006569
	3.03817	0.000811	0.000407	0.000884	0.00116	0.002171	0.006788
	3.03983	0.000848	0.000375	0.000865	0.001243	0.002222	0.00703
	3.0415	0.000909	0.000277	0.000814	0.001332	0.002213	0.007153
	3.04317	0.000924	0.000266	0.000739	0.001304	0.002192	0.007203
	3.04483	0.000887	0.000319	0.000662	0.001172	0.002179	0.007292
	3.0465	0.000854	0.00034	0.000644	0.001156	0.001925	0.007359
	3.04817	0.000829	0.000354	0.000644	0.001169	0.001705	0.007375
	3.04983	0.000788	0.000397	0.00059	0.001144	0.001633	0.007299
	3.0515	0.000773	0.000427	0.000578	0.001042	0.001739	0.007322
	3.05317	0.000811	0.00041	0.00062	0.001048	0.001731	0.007435
	3.05483	0.00089	0.000359	0.000688	0.00116	0.001616	0.007617
	3.0565	0.000924	0.000344	0.000707	0.001271	0.001693	0.007727
	3.05817	0.000923	0.000369	0.000751	0.001332	0.00182	0.007836
	3.05983	0.000935	0.000372	0.000854	0.001341	0.001794	0.007916
	3.0615	0.000938	0.000395	0.000963	0.001366	0.001663	0.007879
	3.06317	0.000914	0.000428	0.000963	0.001422	0.001642	0.007833
	3.06483	0.000835	0.000452	0.000949	0.001446	0.001773	0.007843
	3.0665	0.000808	0.00041	0.000986	0.00144	0.001828	0.007909
	3.06817	0.00079	0.00034	0.001007	0.001437	0.001803	0.007906
	3.06983	0.000767	0.00031	0.00091	0.001468	0.001917	0.007826
	3.0715	0.000745	0.000314	0.000777	0.001431	0.002006	0.00778
	3.07317	0.000734	0.000312	0.000777	0.001335	0.001989	0.00772
	3.07483	0.000742	0.000287	0.000781	0.001237	0.001908	0.007518
	3.0765	0.000716	0.000315	0.000735	0.001089	0.00198	0.007233
	3.07817	0.000685	0.000325	0.000653	0.000879	0.001972	0.006924
	3.07983	0.000673	0.000332	0.000723	0.000783	0.001769	0.006732
	3.0815	0.000657	0.000295	0.000774	0.000842	0.0016	0.006493
	3.08317	0.000604	0.000287	0.000697	0.000962	0.001659	0.006181
	3.08483	0.000553	0.000282	0.000644	0.001036	0.001756	0.00587
	3.0865	0.000547	0.000236	0.000667	0.001119	0.001697	0.005618
	3.08817	0.000573	0.000194	0.000716	0.001243	0.001697	0.005465
	3.08983	0.000544	0.000171	0.000669	0.001286	0.001811	0.005299
	3.0915	0.000497	0.000198	0.000681	0.001277	0.001858	0.005107
	3.09317	0.000494	0.000222	0.000751	0.001227	0.001735	0.004951
	3.09483	0.000512	0.000289	0.000816	0.001218	0.001595	0.004795
	3.0965	0.000479	0.00038	0.000812	0.001193	0.0016	0.004616
	3.09817	0.000459	0.000463	0.000779	0.001153	0.001727	0.004437
	3.09983	0.000483	0.000488	0.000809	0.001138	0.00182	0.004328
	3.1015	0.000522	0.000488	0.000854	0.001178	0.001853	0.004301
	3.10317	0.000523	0.000443	0.000863	0.0012	0.001942	0.004245
	3.10483	0.000509	0.000387	0.000844	0.001132	0.002103	0.004188
	3.1065	0.000535	0.000332	0.000889	0.001058	0.002099	0.004235
	3.10817	0.000547	0.000281	0.000919	0.001055	0.001866	0.004278
	3.10983	0.000549	0.000232	0.000882	0.001079	0.001756	0.004255
	3.1115	0.000531	0.000221	0.000781	0.001042	0.00182	0.004162
	3.11317	0.000537	0.000242	0.000793	0.000987	0.001731	0.004089
	3.11483	0.00054	0.000252	0.000865	0.001015	0.001612	0.004032
	3.1165	0.000489	0.000267	0.00087	0.001132	0.001676	0.003989
	3.11817	0.000416	0.000281	0.00084	0.001218	0.001798	0.003966
	3.11983	0.000374	0.000309	0.000851	0.001261	0.001794	0.003923
	3.1215	0.000383	0.000294	0.00091	0.001314	0.001676	0.003913
	3.12317	0.000363	0.000282	0.000849	0.001403	0.001655	0.003943
	3.12483	0.000357	0.000315	0.000728	0.0014	0.001638	0.003979
	3.1265	0.00038	0.00032	0.000651	0.001246	0.001536	0.003956
	3.12817	0.000395	0.000315	0.000679	0.001147	0.001498	0.00394
	3.12983	0.000374	0.000302	0.000662	0.001107	0.001561	0.003973
	3.1315	0.000359	0.000297	0.000616	0.001064	0.001743	0.004019
	3.13317	0.000393	0.000277	0.000702	0.000956	0.00182	0.004042
	3.13483	0.000428	0.000207	0.000805	0.000931	0.001765	0.004052
	3.1365	0.000426	0.000161	0.00083	0.001052	0.001739	0.003983
	3.13817	0.000449	0.000154	0.000765	0.001067	0.001769	0.003913
	3.13983	0.000485	0.000173	0.000751	0.001005	0.00165	0.003847
	3.1415	0.000488	0.000183	0.000805	0.000944	0.001354	0.003794
	3.14317	0.000458	0.000244	0.000786	0.000999	0.001223	0.003694
	3.14483	0.000419	0.000324	0.000697	0.001073	0.00124	0.003641
	3.1465	0.000401	0.000372	0.000655	0.001048	0.001253	0.003688
	3.14817	0.000402	0.000364	0.000681	0.001064	0.001257	0.003698
	3.14983	0.000407	0.000342	0.000665	0.001138	0.001392	0.003691
	3.1515	0.000393	0.00034	0.000569	0.00116	0.001583	0.003717
	3.15317	0.000343	0.0003	0.00048	0.001101	0.00176	0.003843
	3.15483	0.000314	0.000254	0.00049	0.001027	0.001769	0.003913
	3.1565	0.000323	0.000198	0.000487	0.001067	0.001739	0.00392
	3.15817	0.00031	0.000176	0.000424	0.001104	0.001739	0.003963
	3.15983	0.000283	0.000189	0.000396	0.001015	0.001782	0.003993
	3.1615	0.000286	0.000188	0.000462	0.000974	0.001743	0.003966
	3.16317	0.000331	0.000189	0.000518	0.000999	0.001612	0.003903
	3.16483	0.000347	0.000201	0.000455	0.001052	0.001604	0.00383
	3.1665	0.000335	0.000232	0.000385	0.00099	0.001663	0.00378
	3.16817	0.000335	0.000224	0.000399	0.000897	0.001595	0.003731
	3.16983	0.000351	0.000203	0.000438	0.000922	0.001435	0.003721
	3.1715	0.00034	0.000193	0.00042	0.001033	0.001443	0.003734
	3.17317	0.000357	0.000212	0.000352	0.001073	0.001468	0.003717
	3.17483	0.000392	0.000242	0.000399	0.001052	0.001388	0.003744
	3.1765	0.000396	0.000244	0.000469	0.001027	0.001126	0.003777
	3.17817	0.000357	0.000267	0.000469	0.001033	0.000939	0.003777
	3.17983	0.000322	0.000281	0.000399	0.001011	0.000872	0.003707
	3.1815	0.000353	0.000269	0.000371	0.000907	0.000821	0.003668
	3.18317	0.000328	0.000237	0.000434	0.000876	0.000859	0.003691
	3.18483	0.000248	0.000211	0.000429	0.000839	0.000994	0.003681
	3.1865	0.000232	0.000227	0.000427	0.000783	0.001223	0.003688
	3.18817	0.000289	0.000214	0.000471	0.000706	0.001405	0.003724
	3.18983	0.000328	0.000176	0.000536	0.000651	0.00149	0.003777
	3.1915	0.000316	0.000174	0.000539	0.000604	0.001494	0.003824
	3.19317	0.00032	0.000193	0.000485	0.000533	0.001388	0.00382
	3.19483	0.000374	0.000183	0.000506	0.000552	0.001248	0.00387
	3.1965	0.000381	0.000139	0.000497	0.000635	0.001181	0.003916
	3.19817	0.000332	9.79e-05	0.00041	0.000765	0.001244	0.003873
	3.19983	0.000305	8.3e-05	0.000345	0.000885	0.001248	0.00384
	3.2015	0.000293	6.47e-05	0.000399	0.000925	0.001189	0.003863
	3.20317	0.000293	3.32e-05	0.000438	0.000965	0.001168	0.003797
	3.20483	0.000284	1.83e-05	0.000408	0.000922	0.001181	0.003658
	3.2065	0.000307	5.64e-05	0.000422	0.000826	0.001138	0.003565
	3.20817	0.000347	0.000129	0.000518	0.000645	0.001066	0.003618
	3.20983	0.000374	0.000198	0.000571	0.00053	0.00102	0.003658
	3.2115	0.000341	0.000212	0.000515	0.000552	0.000956	0.003591
	3.21317	0.000296	0.000189	0.000485	0.000509	0.000999	0.003681
	3.21483	0.000278	0.000178	0.000511	0.000463	0.001045	0.00377
	3.2165	0.000284	0.000141	0.000532	0.000506	0.001066	0.003744
	3.21817	0.000274	0.000105	0.000494	0.00066	0.000982	0.003641
	3.21983	0.000235	7.3e-05	0.000473	0.000731	0.000986	0.003631
	3.2215	0.000239	8.13e-05	0.00049	0.000682	0.001066	0.003737
	3.22317	0.000278	4.98e-05	0.00049	0.000703	0.001071	0.003784
	3.22483	0.000326	4.65e-05	0.000413	0.000731	0.001126	0.003807
	3.2265	0.000354	8.3e-05	0.000319	0.000725	0.001113	0.003877
	3.22817	0.000371	8.96e-05	0.000296	0.00062	0.001033	0.003986
	3.22983	0.000398	6.81e-05	0.00031	0.00058	0.000829	0.003933
	3.2315	0.000413	9.13e-05	0.00028	0.00058	0.000736	0.003784
	3.23317	0.000386	0.000201	0.000236	0.00058	0.000732	0.003717
	3.23483	0.000356	0.000234	0.000312	0.000558	0.000664	0.00379
	3.2365	0.000325	0.000198	0.000378	0.000543	0.000673	0.00388
	3.23817	0.000283	0.000161	0.00035	0.000663	0.000804	0.003853
	3.23983	0.000217	0.000158	0.000292	0.000694	0.001003	0.003906
	3.2415	0.000211	0.000129	0.000299	0.000688	0.001049	0.003966
	3.24317	0.000253	6.47e-05	0.000359	0.000669	0.001062	0.00396
	3.24483	0.000275	1.99e-05	0.000359	0.000712	0.001066	0.003837
	3.2465	0.000266	2.32e-05	0.000364	0.0007	0.001007	0.003727
	3.24817	0.000295	5.98e-05	0.000429	0.000598	0.000829	0.003744
	3.24983	0.000386	8.13e-05	0.000518	0.000552	0.000669	0.003764
	3.2515	0.000404	7.8e-05	0.00056	0.000561	0.000626	0.003714
	3.25317	0.00036	9.96e-05	0.00055	0.000571	0.000652	0.003724
	3.25483	0.000319	0.000148	0.000536	0.000595	0.000652	0.003797
	3.2565	0.000322	0.000148	0.000539	0.000635	0.000749	0.00385
	3.25817	0.000299	0.000141	0.000518	0.0007	0.000948	0.003834
	3.25983	0.000238	0.000163	0.000492	0.000752	0.001159	0.0038
	3.2615	0.000218	0.000211	0.000543	0.000768	0.001295	0.003873
	3.26317	0.000265	0.000206	0.000616	0.000771	0.00124	0.00388
	3.26483	0.000296	0.000156	0.000602	0.000669	0.001159	0.00381
	3.2665	0.000298	0.000141	0.00052	0.000533	0.001045	0.003674
	3.26817	0.000302	0.000126	0.000455	0.000389	0.000952	0.003595
	3.26983	0.000343	5.98e-05	0.000387	0.000352	0.000821	0.003515
	3.2715	0.000362	-3.5e-05	0.000264	0.000398	0.00077	0.003442
	3.27317	0.000313	-6.5e-05	0.000145	0.000453	0.000863	0.003455
	3.27483	0.000242	-4.3e-05	0.000147	0.000521	0.000956	0.003558
	3.2765	0.000211	-3.7e-05	0.000203	0.000626	0.000952	0.003701
	3.27817	0.000218	-2e-05	0.000238	0.000771	0.000918	0.00378
	3.27983	0.000205	4.98e-05	0.000278	0.000796	0.000965	0.00392
	3.2815	0.000221	0.000166	0.00034	0.000694	0.000973	0.004042
	3.28317	0.00029	0.000236	0.000448	0.00062	0.000804	0.004095
	3.28483	0.000354	0.000214	0.000434	0.000672	0.000614	0.004115
	3.2865	0.00036	0.000196	0.00041	0.000725	0.000614	0.004145
	3.28817	0.000356	0.000206	0.000403	0.00066	0.000647	0.004185
	3.28983	0.000389	0.000214	0.000415	0.000604	0.000559	0.004202
	3.2915	0.000381	0.000149	0.000333	0.000688	0.000368	0.004158
	3.29317	0.000316	8.96e-05	0.000231	0.000765	0.000423	0.004039
	3.29483	0.000301	9.63e-05	0.000252	0.000678	0.000512	0.003933
	3.2965	0.000334	9.63e-05	0.000317	0.000629	0.000546	0.003834
	3.29817	0.000354	5.64e-05	0.000308	0.000706	0.000622	0.003757
	3.29983	0.000313	0	0.000233	0.000799	0.00069	0.003724
	3.3015	0.000235	-1.2e-05	0.000275	0.000715	0.000741	0.003747
	3.30317	0.000185	-2.2e-05	0.000366	0.00062	0.000631	0.003794
	3.30483	0.000121	-4.8e-05	0.000394	0.000678	0.000567	0.003734
	3.3065	6.43e-05	-5.6e-05	0.000331	0.000737	0.000525	0.003694
	3.30817	4.04e-05	-4.8e-05	0.000343	0.000688	0.000444	0.003711
	3.30983	5.23e-05	-5.8e-05	0.000434	0.000657	0.000351	0.003751
	3.3115	0.000102	-0.0001	0.000455	0.000712	0.000402	0.003664
	3.31317	0.000166	-0.0001	0.000364	0.000743	0.000542	0.003588
	3.31483	0.000188	-6.5e-05	0.000306	0.000682	0.000622	0.003644
	3.3165	0.000182	-3e-05	0.000396	0.000583	0.00055	0.003727
	3.31817	0.000145	-2.5e-05	0.000483	0.000592	0.000529	0.003764
	3.31983	7.18e-05	1.33e-05	0.000473	0.000577	0.000741	0.003688
	3.3215	-3e-06	9.46e-05	0.000485	0.000537	0.000838	0.003707
	3.32317	-4.9e-05	0.000113	0.000567	0.000496	0.000741	0.003767
[truncated: 22,002 more rows]
