# Supplementary material for: Leveraging platinum-protein interactions to overcome chemoresistance
Source: Nat Commun. 2025 Oct 20;16:9263. doi: 10.1038/s41467-025-64295-0 (PMC12537935; doi:10.1038/s41467-025-64295-0)
Supplement: Supplementary file 4 — Source data [file 41467_2025_64295_MOESM4_ESM.zip › Excel files/Source Data Figure S50.xlsx]

## Sheet: Figure S50
Figure S50	Dose-response curves showing the effect of oxaliplatin (Ox, blue), doxorubicin (Dox, red), and doxaliplatin (DoxPt, gray) on the viability of HT29 human colon cancer cell line after a 72-hour exposure. Error bars represent standard deviations.

## Sheet: Figure S50-rawdata
Figure S50	[agent] (μM)	Ox				Dox				DoxPt
	67.5	0.093199	0.0780856	0.0906801	0.0957179
	22.5	0.173804	0.138539	0.141058	0.148615
	7.5	0.173804	0.118388	0.151134	0.120907
	2.5	0.234257	0.153652	0.138539	0.128463
	0.833333	0.360202	0.299748	0.251889	0.173804
	0.277778	0.654912	0.571788	0.523929	0.390428
	0.0925926	0.937028	0.851385	0.894207	0.677582
	0.001	1.18136	1.10327	1.13854	1.12343
	2.5					0.093199	0.093199	0.0730479	0.103275	0.0755668	0.0806045	0.0831234	0.0881612
	0.833333					0.176322	0.178841	0.128463	0.166247	0.115869	0.120907	0.133501	0.221662
	0.277778					0.231738	0.299748	0.20403	0.224181	0.229219	0.241814	0.327456	0.486146
	0.0925926					0.282116	0.332494	0.279597	0.307305	0.460957	0.491184	0.594458	0.680101
	0.0308642					0.382872	0.473552	0.516373	0.778338	0.894207	0.957179	0.889169	1.05793
	0.0102881					0.803526	0.68262	0.680101	0.732997	0.652393	0.65995	0.843829	1.03023
	0.00342936					0.831234	0.876574	0.811083	0.828715	0.861461	0.86398	0.997481	1.27456
	0.001					0.974811	0.97733	0.964736	0.957179	0.81864	0.813602	0.964736	0.982368
