# Supplementary material for: Leveraging platinum-protein interactions to overcome chemoresistance
Source: Nat Commun. 2025 Oct 20;16:9263. doi: 10.1038/s41467-025-64295-0 (PMC12537935; doi:10.1038/s41467-025-64295-0)
Supplement: Supplementary file 4 — Source data [file 41467_2025_64295_MOESM4_ESM.zip › Excel files/Source Data Figure S51.xlsx]

## Sheet: Figure S51
Figure S51	Dose-response curves showing the effect of oxaliplatin (Ox, blue), doxorubicin (Dox, red), and doxaliplatin (DoxPt, gray) on the viability of COLO205 human colon cancer cell line after a 72-hour exposure. Error bars represent standard deviations.

## Sheet: Figure S51-rawdata
Figure S51	[agent] (μM)	Ox				Dox				DoxPt
	67.5	0.103386	0.0888242	0.0829996	0.0888242
	22.5	0.193666	0.155806	0.139789	0.138333
	7.5	0.21842	0.182017	0.100473	0.100473
	2.5	0.279578	0.19949	0.115035	0.115035
	0.833333	0.441209	0.442665	0.356753	0.21842
	0.277778	0.69312	0.784856	0.754277	0.509647
	0.0925926	1.00473	0.958136	0.949399	0.920277
	0.001	1.07171	1.00764	1.02803	1.02075
	2.5					0.0378595	0.0393156	0.0393156	0.0305788	0.0567892	0.0567892	0.0524208	0.0626138
	0.833333					0.0742628	0.0800874	0.075719	0.0800874	0.107754	0.141245	0.193666	0.232981
	0.277778					0.12814	0.122315	0.104842	0.100473	0.302876	0.447033	0.560612	0.615945
	0.0925926					0.170368	0.157262	0.125228	0.131052	0.435384	0.556243	0.703313	0.795049
	0.0308642					0.291227	0.32763	0.26356	0.285402	0.397525	0.605752	0.819803	0.827084
	0.0102881					0.668365	0.799418	0.80961	0.7004	0.878049	0.774663	0.921733	0.80961
	0.00342936					1.02366	0.979978	1.09647	1.08628	0.963961	0.867856	1.07026	0.93047
	0.001					0.979978	0.963961	0.990171	0.966873	0.991627	1.03822	1.02366	0.917364
