# Supplementary material for: Leveraging platinum-protein interactions to overcome chemoresistance
Source: Nat Commun. 2025 Oct 20;16:9263. doi: 10.1038/s41467-025-64295-0 (PMC12537935; doi:10.1038/s41467-025-64295-0)
Supplement: Supplementary file 4 — Source data [file 41467_2025_64295_MOESM4_ESM.zip › Excel files/Source Data Figure S52.xlsx]

## Sheet: Figure S52
Figure S52	Dose-response curves showing the effect of oxaliplatin (Ox, blue), doxorubicin (Dox, red), and doxaliplatin (DoxPt, gray) on the viability of A549 human lung cancer cell line after a 72-hour exposure. Error bars represent standard deviations.

## Sheet: Figure S52-rawdata
Figure S52	[agent] (μM)	Ox				Dox				DoxPt
	67.5	0.131138	0.12092	0.119217	0.127732
	22.5	0.235027	0.190747	0.168606	0.124326
	7.5	0.26398	0.197559	0.144763	0.245246
	2.5	0.316775	0.224808	0.19245	0.202668
	0.833333	0.652285	0.558615	0.490491	0.504116
	0.277778	1.06784	0.950326	0.672722	0.762986
	0.0925926	0.998013	0.912858	0.90264	0.73233
	0.001	1.02867	0.950326	0.943514	1.05932
	2.5					0.0374681	0.0476866	0.0442804	0.0476866	0.199262	0.131138	0.149872	0.12092
	0.833333					0.0630145	0.0681238	0.073233	0.0579052	0.200965	0.182231	0.166903	0.25887
	0.277778					0.183934	0.173716	0.141357	0.1652	0.35765	0.332103	0.550099	0.623332
	0.0925926					0.289526	0.253761	0.306557	0.287823	0.415555	0.553506	0.441101	0.59438
	0.0308642					0.316775	0.374681	0.216293	0.233324	0.720409	0.536475	0.727221	0.529662
	0.0102881					0.488788	0.493897	0.485382	0.464945	0.800454	0.56713	0.742549	0.437695
	0.00342936					0.797048	0.931592	0.90264	0.892421	0.899234	0.780017	0.832813	0.861766
	0.001					1.10871	1.17173	1.06784	1.16662	0.843032	0.914561	0.916265	0.829407
