# Supplementary material for: Leveraging platinum-protein interactions to overcome chemoresistance
Source: Nat Commun. 2025 Oct 20;16:9263. doi: 10.1038/s41467-025-64295-0 (PMC12537935; doi:10.1038/s41467-025-64295-0)
Supplement: Supplementary file 4 — Source data [file 41467_2025_64295_MOESM4_ESM.zip › Excel files/Source Data Figure S53.xlsx]

## Sheet: Figure S53
Figure S53	Dose-response curves showing the effect of oxaliplatin (Ox, blue), doxorubicin (Dox, red), and doxaliplatin (DoxPt, gray) on the viability of H1299 human lung cancer cell line after a 72-hour exposure. Error bars represent standard deviations.

## Sheet: Figure S53-rawdata
Figure S53	[agent] (μM)	Ox				Dox				DoxPt
	67.5	0.143813	0.125136	0.117665	0.124202
	22.5	0.161556	0.145681	0.0961868	0.0765759
	7.5	0.188638	0.161556	0.106459	0.0868483
	2.5	0.304436	0.24	0.183969	0.165292
	0.833333	0.546304	0.445447	0.374475	0.306304
	0.277778	0.843268	0.860078	0.626615	0.59393
	0.0925926	0.962802	0.937588	0.876887	0.839533
	0.001	1.0179	1.01323	1.00482	1.00482
	2.5					0.0522957	0.0625681	0.0513619	0.0513619	0.0392218	0.0392218	0.0420234	0.0420234
	0.833333					0.0999222	0.0961868	0.106459	0.109261	0.11393	0.0980545	0.129805	0.142879
	0.277778					0.147549	0.156887	0.15035	0.177432	0.225992	0.237198	0.249339	0.345525
	0.0925926					0.435175	0.338988	0.335253	0.342724	0.439844	0.427704	0.498677	0.604202
	0.0308642					0.571518	0.577121	0.55284	0.536031	0.589261	0.624747	0.643424	0.905837
	0.0102881					0.643424	0.604202	0.649961	0.598599	0.68358	0.663035	0.784436	0.841401
	0.00342936					0.852607	0.80965	0.930117	0.777899	0.925447	1.00016	1.01136	0.926381
	0.001					0.986148	0.963735	0.943191	1.0207	1.01977	0.988949	1.03938	0.997354
