# Supplementary material for: Leveraging platinum-protein interactions to overcome chemoresistance
Source: Nat Commun. 2025 Oct 20;16:9263. doi: 10.1038/s41467-025-64295-0 (PMC12537935; doi:10.1038/s41467-025-64295-0)
Supplement: Supplementary file 4 — Source data [file 41467_2025_64295_MOESM4_ESM.zip › Excel files/Source Data Figure S54.xlsx]

## Sheet: Figure S54
Figure S54	Dose-response curves showing the effect of oxaliplatin (Ox, blue), doxorubicin (Dox, red), and doxaliplatin (DoxPt, gray) on the viability of HS 578T human breast cancer cell line after a 72-hour exposure. Error bars represent standard deviations.

## Sheet: Figure S54-rawdata
Figure S54	[agent] (μM)	Ox				Dox				DoxPt
	67.5	0.241298	0.268245	0.302542	0.293968
	22.5	0.31969	0.301317	0.258446	0.389507
	7.5	0.36011	0.36501	0.276819	0.231499
	2.5	0.560988	0.523017	0.31969	0.302542
	0.833333	0.824334	0.717771	0.527917	0.6798
	0.277778	0.945596	0.927223	0.749617	0.780239
	0.0925926	1.03869	0.970093	0.912524	0.945596
	0.001	0.973767	1.06808	0.979892	1.00194
	2.5					0.063693	0.0649178	0.0685924	0.0747167	0.0551189	0.0624681	0.0661427	0.0551189
	0.833333					0.110238	0.124936	0.109013	0.124936	0.216801	0.122486	0.184955	0.158008
	0.277778					0.260896	0.242523	0.285393	0.145759	0.292743	0.258446	0.355211	0.509544
	0.0925926					0.222925	0.336838	0.304991	0.404205	0.350311	0.482597	0.695723	0.651628
	0.0308642					0.297642	0.338063	0.313565	0.367459	0.606308	0.480147	0.812085	0.723895
	0.0102881					0.406655	0.303766	0.369909	0.358885	0.558538	0.764316	0.95417	1.04726
	0.00342936					0.761866	0.774115	0.6749	0.72757	0.799837	0.756966	1.06931	0.995815
	0.001					1.03011	0.950495	0.899051	0.989691	0.925998	1.02889	1.04114	1.11095
