# Supplementary material for: Leveraging platinum-protein interactions to overcome chemoresistance
Source: Nat Commun. 2025 Oct 20;16:9263. doi: 10.1038/s41467-025-64295-0 (PMC12537935; doi:10.1038/s41467-025-64295-0)
Supplement: Supplementary file 4 — Source data [file 41467_2025_64295_MOESM4_ESM.zip › Excel files/Source Data Figure S55.xlsx]

## Sheet: Figure S55
Figure S55	Dose-response curves showing the effect of oxaliplatin (Ox, blue), doxorubicin (Dox, red), and doxaliplatin (DoxPt, gray) on the viability of MDA-MB-231 human breast cancer cell line after a 72-hour exposure. Error bars represent standard deviations.

## Sheet: Figure S55-rawdata
Figure S55	[agent] (μM)	Ox				Dox				DoxPt
	67.5	0.115492	0.0931388	0.0894132	0.0968643
	22.5	0.339025	0.286867	0.171375	0.249612
	7.5	0.346476	0.238435	0.23471	0.182552
	2.5	0.420987	0.298044	0.223533	0.208631
	0.833333	0.584912	0.536479	0.469419	0.331574
	0.277778	0.659423	0.309221	0.40236	0.372555
	0.0925926	0.763738	0.815896	0.767464	0.8457
	0.001	0.94629	0.815896	0.91276	1.1661
	2.5					0.0856877	0.0707855	0.074511	0.074511	0.10059	0.108041	0.115492	0.137845
	0.833333					0.0633344	0.0670599	0.074511	0.0596088	0.160199	0.115492	0.126669	0.178826
	0.277778					0.141571	0.141571	0.16765	0.171375	0.350202	0.357653	0.324123	0.439615
	0.0925926					0.339025	0.398634	0.286867	0.353927	0.36883	0.432164	0.488047	0.659423
	0.0308642					0.476871	0.346476	0.566284	0.420987	0.629618	0.8457	0.547656	0.815896
	0.0102881					0.517852	0.391183	0.588637	0.488047	0.536479	0.64452	0.804719	0.897858
	0.00342936					0.841975	0.756287	0.87923	0.827072	0.994722	0.786091	0.815896	0.938839
	0.001					1.21453	1.13629	1.12512	0.771189	1.21453	0.841975	0.756287	1.09904
