# Supplementary material for: Leveraging platinum-protein interactions to overcome chemoresistance
Source: Nat Commun. 2025 Oct 20;16:9263. doi: 10.1038/s41467-025-64295-0 (PMC12537935; doi:10.1038/s41467-025-64295-0)
Supplement: Supplementary file 4 — Source data [file 41467_2025_64295_MOESM4_ESM.zip › Excel files/Source Data Figure S56.xlsx]

## Sheet: Figure S56
Figure S56	Dose-response curves showing the effect of oxaliplatin (Ox, blue), doxorubicin (Dox, red), and doxaliplatin (DoxPt, gray) on the viability of BT549 human breast cancer cell line after a 72-hour exposure. Error bars represent standard deviations.

## Sheet: Figure S56-rawdata
Figure S56	[agent] (μM)	Ox				Dox				DoxPt
	67.5	0.109619	0.0909838	0.0833105	0.0701562
	22.5	0.30803	0.271855	0.264182	0.256509
	7.5	0.428611	0.334338	0.32228	0.329953
	2.5	0.536037	0.458208	0.454919	0.243354
	0.833333	0.724582	0.698273	0.620444	0.461496
	0.277778	0.940532	0.850644	0.834201	0.521787
	0.0925926	0.915319	0.959167	0.984379	0.872568
	0.001	1.04467	1.06111	0.974514	1.01727
	2.5					0.0263086	0.0252124	0.02302	0.0252124	0.0197314	0.02302	0.0197314	0.02302
	0.833333					0.0263086	0.04604	0.0339819	0.0241162	0.139216	0.132639	0.116196	0.117292
	0.277778					0.232392	0.21595	0.203891	0.217046	0.447246	0.471362	0.556865	0.52946
	0.0925926					0.349685	0.251028	0.243354	0.237873	0.37709	0.514113	0.470266	0.609482
	0.0308642					0.392436	0.277336	0.265278	0.310222	0.531653	0.402302	0.711428	0.738833
	0.0102881					0.708139	0.510825	0.541518	0.665388	0.684023	0.799123	0.816662	0.796931
	0.00342936					0.85174	0.86051	0.867087	0.864894	0.861606	0.846259	0.884626	0.94382
	0.001					1.0063	1.00411	0.981091	1.02713	0.997534	0.953686	0.949301	0.983283
