# Supplementary material for: Leveraging platinum-protein interactions to overcome chemoresistance
Source: Nat Commun. 2025 Oct 20;16:9263. doi: 10.1038/s41467-025-64295-0 (PMC12537935; doi:10.1038/s41467-025-64295-0)
Supplement: Supplementary file 4 — Source data [file 41467_2025_64295_MOESM4_ESM.zip › Excel files/Source Data Figure S57.xlsx]

## Sheet: Figure S57
Figure S57	Dose-response curves showing the effect of oxaliplatin (Ox, blue), doxorubicin (Dox, red), and doxaliplatin (DoxPt, gray) on the viability of T-47D human breast cancer cell line after a 72-hour exposure. Error bars represent standard deviations.

## Sheet: Figure S57-rawdata
Figure S57	[agent] (μM)	Ox				Dox				DoxPt
	67.5	0.18662	0.176056	0.161972	0.176056
	22.5	0.330986	0.355634	0.271127	0.28169
	7.5	0.440141	0.464789	0.373239	0.288732
	2.5	0.457746	0.514085	0.369718	0.390845
	0.833333	0.739437	0.651408	0.43662	0.517606
	0.277778	0.996479	0.834507	0.964789	0.644366
	0.0925926	1.0669	1.00704	0.78169	0.841549
	0.001	1.23944	1.07042	1.02113	1.04225
	2.5					0.0880282	0.0950704	0.084507	0.0739437	0.0774648	0.0669014	0.0809859	0.0915493
	0.833333					0.0880282	0.102113	0.0880282	0.109155	0.288732	0.25	0.489437	0.323944
	0.277778					0.454225	0.327465	0.242958	0.285211	0.573944	0.612676	0.788732	0.679577
	0.0925926					0.633803	0.760563	0.507042	0.605634	0.753521	0.81338	0.887324	0.926056
	0.0308642					0.658451	0.65493	0.598592	0.619718	0.971831	0.975352	1.01056	1.08803
	0.0102881					0.876761	1.06338	0.978873	0.950704	0.950704	0.771127	1.07746	1.16197
	0.00342936					0.926056	0.971831	0.852113	0.880282	0.954225	1	0.84507	1.12324
	0.001					1.00704	0.992958	0.964789	0.887324	0.950704	0.880282	0.933099	1.01056
