# Supplementary material for: Leveraging platinum-protein interactions to overcome chemoresistance
Source: Nat Commun. 2025 Oct 20;16:9263. doi: 10.1038/s41467-025-64295-0 (PMC12537935; doi:10.1038/s41467-025-64295-0)
Supplement: Supplementary file 4 — Source data [file 41467_2025_64295_MOESM4_ESM.zip › Excel files/Source Data Figure S58.xlsx]

## Sheet: Figure S58
Figure S58	Dose-response curves showing the effect of oxaliplatin (Ox, blue), doxorubicin (Dox, red), and doxaliplatin (DoxPt, gray) on the viability of SKOV3 human ovarian cancer cell line after a 72-hour exposure. Error bars represent standard deviations.

## Sheet: Figure S58-rawdata
Figure S58	[agent] (μM)	Ox				Dox				DoxPt
	67.5	0.243353	0.197386	0.197386	0.186571
	22.5	0.354214	0.292023	0.292023	0.292023
	7.5	0.521857	0.448851	0.427219	0.394772
	2.5	0.76521	0.700315	0.61379	0.586751
	0.833333	0.989635	0.90311	0.800361	0.811176
	0.277778	1.07616	0.973411	0.919333	0.90311
	0.0925926	1.07616	0.935557	0.894998	0.892294
	0.001	1.15187	1.04642	0.989635	0.984227
	2.5					0.113565	0.105453	0.113565	0.100045	0.105453	0.0919333	0.102749	0.118973
	0.833333					0.178459	0.173051	0.173051	0.146012	0.178459	0.194682	0.194682	0.227129
	0.277778					0.283912	0.256872	0.286616	0.26228	0.383957	0.375845	0.40018	0.427219
	0.0925926					0.519153	0.481298	0.53808	0.529968	0.575935	0.611086	0.594863	0.605678
	0.0308642					0.651645	0.719243	0.719243	0.692204	0.816584	0.819288	0.784137	0.824696
	0.0102881					0.900406	0.867959	0.881478	0.867959	0.873366	0.87607	0.832808	0.900406
	0.00342936					0.835511	0.911221	0.881478	0.897702	0.843623	0.940964	0.824696	0.900406
	0.001					0.954484	1.01667	0.997747	0.95178	0.954484	0.919333	0.970708	1.06264
