# Supplementary material for: Leveraging platinum-protein interactions to overcome chemoresistance
Source: Nat Commun. 2025 Oct 20;16:9263. doi: 10.1038/s41467-025-64295-0 (PMC12537935; doi:10.1038/s41467-025-64295-0)
Supplement: Supplementary file 4 — Source data [file 41467_2025_64295_MOESM4_ESM.zip › Excel files/Source Data Figure S6.xlsx]

## Sheet: Figure S6
Figure S6	Analytical HPLC chromatograms of DoxPt in an EtOH-water mixture (5:95, v:v) at rt analyzed over time. Solvent gradient is given in the text.

## Sheet: Figure S6 raw data
Figure S6	time (min)	0 h	24 h	48 h	96 h
	-0.0055	0.000803	0.000809	0.000825	-1.00183
	-0.00383	0.000811	0.000802	0.000824	-0.99802
	-0.00217	0.000825	0.000808	0.000819	-1.00374
	-0.0005	0.000837	0.000803	0.000808	-1.01376
	0.001167	0.000851	0.000787	0.000793	-1.01805
	0.002833	0.000845	0.000783	0.000804	-1.02711
	0.0045	0.000841	0.000776	0.000827	-1.03855
	0.006167	0.000856	0.00077	0.000832	-1.04332
	0.007833	0.000875	0.000787	0.000828	-1.03521
	0.0095	0.000889	0.000818	0.000847	-1.0252
	0.011167	0.000893	0.000866	0.000917	-1.02472
	0.012833	0.000895	0.000951	0.001033	-1.02282
	0.0145	0.000899	0.001123	0.001215	-1.01995
	0.016167	0.000911	0.001379	0.001484	-1.02663
	0.017833	0.000921	0.001707	0.001861	-1.03617
	0.0195	0.000923	0.002101	0.002296	-1.03998
	0.021167	0.00092	0.002506	0.002723	-1.03188
	0.022833	0.000903	0.002859	0.003105	-1.02711
	0.0245	0.000879	0.003083	0.003345	-1.02663
	0.026167	0.000838	0.003141	0.003402	-1.01995
	0.027833	0.000792	0.003037	0.003275	-1.01328
	0.0295	0.000741	0.002799	0.003003	-1.01137
	0.031167	0.000688	0.002476	0.00267	-1.01757
	0.032833	0.000656	0.002117	0.002271	-1.02282
	0.0345	0.000639	0.001778	0.001878	-1.02615
	0.036167	0.000638	0.001468	0.001526	-1.03188
	0.037833	0.000635	0.001177	0.001235	-1.03617
	0.0395	0.000622	0.000904	0.000966	-1.03855
	0.041167	0.000607	0.000649	0.000696	-1.03807
	0.042833	0.000596	0.000389	0.000412	-1.03378
	0.0445	0.000586	5.2e-05	9.18e-05	-1.02615
	0.046167	0.000568	-0.00045	-0.00038	-1.01376
	0.047833	0.00057	-0.00124	-0.00118	-1.00517
	0.0495	0.000586	-0.00246	-0.00243	-1.00851
	0.051167	0.000595	-0.00418	-0.0042	-0.00635
	0.052833	0.00059	-0.00625	-0.00631	-0.01074
	0.0545	0.000592	-0.00829	-0.00842	-0.01532
	0.056167	0.000598	-0.00978	-0.01001	-0.01906
	0.057833	0.000584	-0.01034	-0.01065	-0.02101
	0.0595	0.000575	-0.00984	-0.01016	-0.02061
	0.061167	0.000573	-0.00827	-0.00859	-0.01782
	0.062833	0.000583	-0.00586	-0.00617	-0.01307
	0.0645	0.000581	-0.00303	-0.00332	-0.00724
	0.066167	0.000589	-0.00025	-0.00048	-0.00134
	0.067833	0.000617	0.002172	0.001995	0.003825
	0.0695	0.00067	0.004133	0.004012	0.007885
	0.071167	0.000754	0.005625	0.005555	0.010836
	0.072833	0.000843	0.006636	0.006643	0.012834
	0.0745	0.000935	0.007188	0.007258	0.013988
	0.076167	0.001007	0.007284	0.007412	0.014386
	0.077833	0.001043	0.006997	0.007142	0.014113
	0.0795	0.001039	0.006404	0.006555	0.013288
	0.081167	0.001009	0.005629	0.005788	0.012104
	0.082833	0.000962	0.004811	0.004946	0.010725
	0.0845	0.000907	0.004025	0.004131	0.00932
	0.086167	0.000836	0.003318	0.003413	0.008005
	0.087833	0.000753	0.002699	0.002833	0.006861
	0.0895	0.000666	0.0022	0.002349	0.005918
	0.091167	0.000581	0.001793	0.001947	0.005117
	0.092833	0.000491	0.001449	0.001602	0.004423
	0.0945	0.00038	0.001172	0.00133	0.003824
	0.096167	0.000281	0.000969	0.001123	0.003283
	0.097833	0.000209	0.000838	0.000954	0.002786
	0.0995	0.000154	0.000728	0.000819	0.00234
	0.101167	9.67e-05	0.000644	0.000699	0.001992
	0.102833	6.15e-05	0.00057	0.000621	0.001721
	0.1045	3.73e-05	0.000512	0.000571	0.001501
	0.106167	1.51e-05	0.000452	0.00053	0.001297
	0.107833	-1e-05	0.000395	0.000468	0.001148
	0.1095	-1.9e-05	0.000354	0.000411	0.001048
	0.111167	-2.8e-05	0.000333	0.000387	0.000986
	0.112833	-5.2e-05	0.000324	0.000384	0.000922
	0.1145	-8.1e-05	0.000324	0.000358	0.000851
	0.116167	-9.3e-05	0.000332	0.000321	0.000808
	0.117833	-0.0001	0.00032	0.00031	0.000775
	0.1195	-0.00013	0.000299	0.00031	0.000719
	0.121167	-0.00016	0.000281	0.000294	0.000639
	0.122833	-0.00018	0.000273	0.000282	0.000576
	0.1245	-0.0002	0.000264	0.000293	0.000546
	0.126167	-0.00021	0.000258	0.000297	0.000535
	0.127833	-0.00024	0.000258	0.000297	0.000519
	0.1295	-0.00026	0.000257	0.000294	0.00052
	0.131167	-0.00026	0.00026	0.000298	0.000537
	0.132833	-0.00027	0.000259	0.000299	0.000544
	0.1345	-0.00028	0.000247	0.00029	0.000527
	0.136167	-0.00028	0.000231	0.000281	0.000526
	0.137833	-0.00027	0.000236	0.000271	0.000534
	0.1395	-0.00028	0.000245	0.000273	0.00053
	0.141167	-0.0003	0.000244	0.000254	0.000512
	0.142833	-0.0003	0.000241	0.000208	0.000495
	0.1445	-0.0003	0.000244	0.000179	0.000492
	0.146167	-0.00031	0.000245	0.000168	0.00047
	0.147833	-0.00033	0.000219	0.000172	0.000441
	0.1495	-0.00032	0.000198	0.000159	0.000418
	0.151167	-0.00029	0.000195	0.000173	0.000409
	0.152833	-0.00027	0.000194	0.0002	0.000402
	0.1545	-0.00026	0.00017	0.000198	0.000381
	0.156167	-0.00025	0.000137	0.000169	0.000357
	0.157833	-0.00023	0.000119	0.000149	0.000349
	0.1595	-0.00024	0.000116	0.000148	0.000332
	0.161167	-0.00028	0.000101	0.000135	0.000313
	0.162833	-0.00033	7.7e-05	0.000111	0.000282
	0.1645	-0.00035	5.85e-05	0.000108	0.000274
	0.166167	-0.00038	6.18e-05	0.000127	0.000278
	0.167833	-0.00042	6.18e-05	0.000119	0.000257
	0.1695	-0.00044	5.09e-05	8.94e-05	0.000255
	0.171167	-0.00043	3.79e-05	7.41e-05	0.000257
	0.172833	-0.00042	3.04e-05	8.47e-05	0.000285
	0.1745	-0.00044	2.28e-05	9.41e-05	0.00029
	0.176167	-0.00045	2.17e-06	7.65e-05	0.00029
	0.177833	-0.00044	-1.1e-05	6.35e-05	0.000293
	0.1795	-0.00043	-2.1e-05	8e-05	0.000279
	0.181167	-0.00044	-3.3e-05	9.18e-05	0.000251
	0.182833	-0.00046	-4.4e-05	8.12e-05	0.000222
	0.1845	-0.00044	-3.8e-05	5.41e-05	0.000222
	0.186167	-0.00042	-2.2e-05	3.88e-05	0.000213
	0.187833	-0.00042	-5.4e-06	3.06e-05	0.000214
	0.1895	-0.00042	-6.5e-06	1.65e-05	0.000223
	0.191167	-0.00041	-9.8e-06	-7.1e-06	0.000247
	0.192833	-0.00041	-1.1e-05	-2.7e-05	0.000252
	0.1945	-0.00042	-1.7e-05	-3.8e-05	0.000229
	0.196167	-0.00041	-1.5e-05	-4.2e-05	0.000219
	0.197833	-0.0004	-2.8e-05	-3.8e-05	0.000217
	0.1995	-0.0004	-4.1e-05	-5.5e-05	0.000223
	0.201167	-0.00041	-5.3e-05	-6.9e-05	0.000208
	0.202833	-0.00041	-6.3e-05	-8.4e-05	0.000208
	0.2045	-0.00041	-7.3e-05	-7.9e-05	0.000219
	0.206167	-0.00043	-8.6e-05	-5.6e-05	0.000225
	0.207833	-0.00046	-7.6e-05	-5.1e-05	0.000223
	0.2095	-0.00048	-6.7e-05	-3.6e-05	0.000208
	0.211167	-0.00048	-6.3e-05	-2e-05	0.00021
	0.212833	-0.00046	-6.1e-05	5.88e-06	0.000207
	0.2145	-0.00045	-7.4e-05	8.24e-06	0.000202
	0.216167	-0.00046	-0.0001	-1.6e-05	0.000206
	0.217833	-0.00046	-0.00014	-3.2e-05	0.000198
	0.2195	-0.00047	-0.00015	-3.8e-05	0.000198
	0.221167	-0.0005	-0.00016	-3.3e-05	0.000199
	0.222833	-0.00051	-0.00017	-3.4e-05	0.000204
	0.2245	-0.00053	-0.00018	-2.2e-05	0.000214
	0.226167	-0.00053	-0.00018	-5.9e-06	0.000222
	0.227833	-0.00055	-0.00018	-8.2e-06	0.000229
	0.2295	-0.00055	-0.0002	-3.5e-05	0.000222
	0.231167	-0.00053	-0.0002	-6e-05	0.000242
	0.232833	-0.00052	-0.00018	-6.5e-05	0.000275
	0.2345	-0.00053	-0.00015	-8.7e-05	0.000287
	0.236167	-0.00054	-0.00013	-0.00011	0.00029
	0.237833	-0.00053	-0.00012	-0.00011	0.000319
	0.2395	-0.00049	-0.0001	-8e-05	0.000372
	0.241167	-0.00048	-0.00011	-6.6e-05	0.000392
	0.242833	-0.00049	-0.00016	-7.8e-05	0.000405
	0.2445	-0.0005	-0.0002	-7.5e-05	0.000433
	0.246167	-0.0005	-0.00021	-5.5e-05	0.000463
	0.247833	-0.00051	-0.00021	-5.8e-05	0.000448
	0.2495	-0.00055	-0.00022	-7.3e-05	0.000406
	0.251167	-0.00059	-0.00021	-8.8e-05	0.000373
	0.252833	-0.0006	-0.00017	-8.5e-05	0.000351
	0.2545	-0.00062	-0.00014	-8.9e-05	0.000328
	0.256167	-0.00064	-0.00013	-9.5e-05	0.000307
	0.257833	-0.00064	-0.00011	-9.7e-05	0.000311
	0.2595	-0.00063	-9.4e-05	-8.7e-05	0.000336
	0.261167	-0.00062	-7.8e-05	-8.4e-05	0.000372
	0.262833	-0.00061	-8e-05	-9.2e-05	0.000391
	0.2645	-0.00059	-9.3e-05	-8.7e-05	0.00041
	0.266167	-0.00057	-0.0001	-8.5e-05	0.000424
	0.267833	-0.00056	-0.00012	-7.3e-05	0.000429
	0.2695	-0.00057	-0.00015	-7.2e-05	0.000425
	0.271167	-0.00057	-0.00019	-8.1e-05	0.000406
	0.272833	-0.00058	-0.00021	-8.1e-05	0.000387
	0.2745	-0.00059	-0.00021	-6.8e-05	0.000383
	0.276167	-0.00062	-0.00022	-6.5e-05	0.000375
	0.277833	-0.00064	-0.00024	-8e-05	0.000354
	0.2795	-0.00067	-0.00025	-0.00011	0.000324
	0.281167	-0.00068	-0.00024	-0.00011	0.000312
	0.282833	-0.00068	-0.00026	-0.00012	0.000304
	0.2845	-0.00069	-0.00027	-0.00014	0.000275
	0.286167	-0.00067	-0.00028	-0.00017	0.000282
	0.287833	-0.00067	-0.00027	-0.0002	0.000326
	0.2895	-0.00068	-0.00028	-0.00021	0.000364
	0.291167	-0.0007	-0.00026	-0.00022	0.000373
	0.292833	-0.00071	-0.00023	-0.00021	0.000358
	0.2945	-0.00073	-0.00023	-0.00022	0.000375
	0.296167	-0.00075	-0.00024	-0.00022	0.000383
	0.297833	-0.00077	-0.00026	-0.00021	0.000361
	0.2995	-0.00075	-0.00026	-0.00021	0.000331
	0.301167	-0.00074	-0.00029	-0.00021	0.000312
	0.302833	-0.00074	-0.0003	-0.00022	0.000302
	0.3045	-0.00074	-0.0003	-0.00024	0.000268
	0.306167	-0.00074	-0.00029	-0.00025	0.000237
	0.307833	-0.00075	-0.00025	-0.00027	0.00024
	0.3095	-0.00077	-0.00022	-0.00026	0.000245
	0.311167	-0.00078	-0.00022	-0.00027	0.000241
	0.312833	-0.00077	-0.00023	-0.00028	0.000253
	0.3145	-0.00075	-0.00024	-0.00027	0.000294
	0.316167	-0.00072	-0.00024	-0.00026	0.000296
	0.317833	-0.0007	-0.00027	-0.00026	0.000251
	0.3195	-0.00068	-0.00029	-0.00028	0.000234
	0.321167	-0.00069	-0.00028	-0.00027	0.000245
	0.322833	-0.00071	-0.00028	-0.00028	0.000242
	0.3245	-0.00075	-0.0003	-0.0003	0.00021
	0.326167	-0.00077	-0.00031	-0.00032	0.000213
	0.327833	-0.00079	-0.0003	-0.00032	0.000232
	0.3295	-0.00082	-0.00032	-0.00033	0.000222
	0.331167	-0.00084	-0.00033	-0.00034	0.000202
	0.332833	-0.00085	-0.00034	-0.00037	0.000204
	0.3345	-0.00085	-0.00033	-0.00037	0.000213
	0.336167	-0.00086	-0.00035	-0.00035	0.000178
	0.337833	-0.00087	-0.00038	-0.00034	0.000142
	0.3395	-0.00087	-0.00042	-0.00035	0.000129
	0.341167	-0.00086	-0.00045	-0.00037	0.000129
	0.342833	-0.00085	-0.00047	-0.00037	0.000108
	0.3445	-0.00085	-0.00048	-0.00039	7.49e-05
	0.346167	-0.00085	-0.00047	-0.00043	3.68e-05
	0.347833	-0.00085	-0.00046	-0.00045	6.81e-06
	0.3495	-0.00086	-0.00045	-0.00045	-2.6e-05
	0.351167	-0.00087	-0.00045	-0.00046	-8.2e-05
	0.352833	-0.00088	-0.00046	-0.00048	-0.00015
	0.3545	-0.00089	-0.00047	-0.0005	-0.00018
	0.356167	-0.00091	-0.00048	-0.00049	-0.00018
	0.357833	-0.00092	-0.00049	-0.0005	-0.00018
	0.3595	-0.00091	-0.00051	-0.00052	-0.0002
	0.361167	-0.00088	-0.00053	-0.00052	-0.00019
	0.362833	-0.00088	-0.00053	-0.00052	-0.00017
	0.3645	-0.0009	-0.00055	-0.00053	-0.00016
	0.366167	-0.0009	-0.00058	-0.00057	-0.00019
	0.367833	-0.00089	-0.00059	-0.00059	-0.00019
	0.3695	-0.00088	-0.00058	-0.00057	-0.00018
	0.371167	-0.0009	-0.00057	-0.00054	-0.0002
	0.372833	-0.00092	-0.00058	-0.00054	-0.00024
	0.3745	-0.0009	-0.00058	-0.00055	-0.00028
	0.376167	-0.00089	-0.00057	-0.00053	-0.00031
	0.377833	-0.00092	-0.00057	-0.00052	-0.00034
	0.3795	-0.00095	-0.00059	-0.00055	-0.00037
	0.381167	-0.00096	-0.0006	-0.0006	-0.00038
	0.382833	-0.00096	-0.00059	-0.0006	-0.00041
	0.3845	-0.00098	-0.0006	-0.0006	-0.00045
	0.386167	-0.00097	-0.00061	-0.00061	-0.00047
	0.387833	-0.00096	-0.00062	-0.00062	-0.00046
	0.3895	-0.00098	-0.00062	-0.0006	-0.00044
	0.391167	-0.00101	-0.00064	-0.00059	-0.00043
	0.392833	-0.00103	-0.00067	-0.0006	-0.00042
	0.3945	-0.00105	-0.00068	-0.00061	-0.00039
	0.396167	-0.00109	-0.00068	-0.00063	-0.00037
	0.397833	-0.00112	-0.00068	-0.00068	-0.00039
	0.3995	-0.00112	-0.00067	-0.00072	-0.00045
	0.401167	-0.0011	-0.00066	-0.00074	-0.00049
	0.402833	-0.00111	-0.00064	-0.00073	-0.00051
	0.4045	-0.00112	-0.00063	-0.00072	-0.00055
	0.406167	-0.00111	-0.00063	-0.0007	-0.00059
	0.407833	-0.00108	-0.00062	-0.00067	-0.00061
	0.4095	-0.00107	-0.00063	-0.00063	-0.0006
	0.411167	-0.00108	-0.00064	-0.00064	-0.0006
	0.412833	-0.00107	-0.00066	-0.00068	-0.0006
	0.4145	-0.00105	-0.00066	-0.0007	-0.00059
	0.416167	-0.00106	-0.00067	-0.00071	-0.00058
	0.417833	-0.00108	-0.00071	-0.00072	-0.00061
	0.4195	-0.0011	-0.00073	-0.00073	-0.00064
	0.421167	-0.0011	-0.00073	-0.00073	-0.00063
	0.422833	-0.00112	-0.00071	-0.00071	-0.0006
	0.4245	-0.00113	-0.00073	-0.00071	-0.00059
	0.426167	-0.00114	-0.00074	-0.00075	-0.00059
	0.427833	-0.00114	-0.00074	-0.00077	-0.00058
	0.4295	-0.00114	-0.00073	-0.00077	-0.00057
	0.431167	-0.00114	-0.00076	-0.00077	-0.0006
	0.432833	-0.00115	-0.0008	-0.00077	-0.00065
	0.4345	-0.00117	-0.0008	-0.00075	-0.00067
	0.436167	-0.00119	-0.00078	-0.00072	-0.00069
	0.437833	-0.0012	-0.00077	-0.00071	-0.00071
	0.4395	-0.0012	-0.00078	-0.00072	-0.00073
	0.441167	-0.0012	-0.00077	-0.00074	-0.00073
	0.442833	-0.00118	-0.00075	-0.00073	-0.00072
	0.4445	-0.00117	-0.00073	-0.00073	-0.00072
	0.446167	-0.00117	-0.00074	-0.00075	-0.00075
	0.447833	-0.00117	-0.00076	-0.00079	-0.00077
	0.4495	-0.00118	-0.00075	-0.0008	-0.00077
	0.451167	-0.00119	-0.00074	-0.00079	-0.00079
	0.452833	-0.00121	-0.00075	-0.00082	-0.00084
	0.4545	-0.00122	-0.00077	-0.00085	-0.00087
	0.456167	-0.00122	-0.00077	-0.00084	-0.00086
	0.457833	-0.00123	-0.00077	-0.0008	-0.00083
	0.4595	-0.00124	-0.00079	-0.00079	-0.00082
	0.461167	-0.00124	-0.00081	-0.00082	-0.00084
	0.462833	-0.00122	-0.00082	-0.00082	-0.00083
	0.4645	-0.00122	-0.00082	-0.00083	-0.0008
	0.466167	-0.00122	-0.00082	-0.00084	-0.00078
	0.467833	-0.00122	-0.00083	-0.00087	-0.00079
	0.4695	-0.00121	-0.00082	-0.00089	-0.00075
	0.471167	-0.00122	-0.0008	-0.00088	-0.00069
	0.472833	-0.00123	-0.00078	-0.00088	-0.00068
	0.4745	-0.00123	-0.00081	-0.00089	-0.00072
	0.476167	-0.00122	-0.00083	-0.00089	-0.00074
	0.477833	-0.00123	-0.00083	-0.00086	-0.00076
	0.4795	-0.00124	-0.00083	-0.00084	-0.00081
	0.481167	-0.00124	-0.00084	-0.00084	-0.00086
	0.482833	-0.00125	-0.00084	-0.00084	-0.00085
	0.4845	-0.00127	-0.00083	-0.00085	-0.00083
	0.486167	-0.00129	-0.00083	-0.00087	-0.00084
	0.487833	-0.00129	-0.00083	-0.00089	-0.00084
	0.4895	-0.00129	-0.00083	-0.00089	-0.00081
	0.491167	-0.00131	-0.00084	-0.00088	-0.00081
	0.492833	-0.00131	-0.00085	-0.00089	-0.00083
	0.4945	-0.0013	-0.00086	-0.00088	-0.00086
	0.496167	-0.00128	-0.00084	-0.00086	-0.00087
	0.497833	-0.00128	-0.00083	-0.00086	-0.00087
	0.4995	-0.00127	-0.00083	-0.00088	-0.0009
	0.501167	-0.00127	-0.00084	-0.00089	-0.00094
	0.502833	-0.00127	-0.00085	-0.00087	-0.00094
	0.5045	-0.00126	-0.00085	-0.00086	-0.00091
	0.506167	-0.00126	-0.00087	-0.00088	-0.0009
	0.507833	-0.00126	-0.00088	-0.0009	-0.00092
	0.5095	-0.00126	-0.00089	-0.00089	-0.00091
	0.511167	-0.00126	-0.0009	-0.00089	-0.00088
	0.512833	-0.00129	-0.00092	-0.0009	-0.00088
	0.5145	-0.00132	-0.00093	-0.0009	-0.00093
	0.516167	-0.00135	-0.00092	-0.0009	-0.00096
	0.517833	-0.00136	-0.00091	-0.00089	-0.00098
	0.5195	-0.00138	-0.00089	-0.00091	-0.00101
	0.521167	-0.00139	-0.00089	-0.00096	-0.00105
	0.522833	-0.00135	-0.00088	-0.00099	-0.00104
	0.5245	-0.00131	-0.00089	-0.00098	-0.001
	0.526167	-0.0013	-0.00091	-0.00097	-0.00098
	0.527833	-0.0013	-0.00095	-0.00098	-0.00099
	0.5295	-0.00128	-0.00098	-0.00099	-0.00098
	0.531167	-0.00129	-0.00099	-0.00096	-0.00094
	0.532833	-0.00132	-0.00099	-0.00095	-0.00095
	0.5345	-0.00136	-0.001	-0.00097	-0.001
	0.536167	-0.00137	-0.00099	-0.00099	-0.00103
	0.537833	-0.00137	-0.00096	-0.00097	-0.00102
	0.5395	-0.00138	-0.00094	-0.00096	-0.00102
	0.541167	-0.0014	-0.00094	-0.00097	-0.00104
	0.542833	-0.00142	-0.00095	-0.00094	-0.00105
	0.5445	-0.00143	-0.00096	-0.00091	-0.00103
	0.546167	-0.00142	-0.00099	-0.00091	-0.00103
	0.547833	-0.00142	-0.00103	-0.00094	-0.00105
	0.5495	-0.00141	-0.00105	-0.00095	-0.00105
	0.551167	-0.00141	-0.00103	-0.00095	-0.00102
	0.552833	-0.00141	-0.00101	-0.00098	-0.00103
	0.5545	-0.00142	-0.00098	-0.00103	-0.00106
	0.556167	-0.00143	-0.00094	-0.00105	-0.00108
	0.557833	-0.00144	-0.0009	-0.00104	-0.00107
	0.5595	-0.00145	-0.0009	-0.00104	-0.00108
	0.561167	-0.00144	-0.00091	-0.00105	-0.00109
	0.562833	-0.00144	-0.00094	-0.00105	-0.00107
	0.5645	-0.00146	-0.00095	-0.00103	-0.00104
	0.566167	-0.00147	-0.00097	-0.00102	-0.00103
	0.567833	-0.00148	-0.00099	-0.00103	-0.00103
	0.5695	-0.00147	-0.001	-0.00105	-0.00103
	0.571167	-0.00148	-0.001	-0.00105	-0.00105
	0.572833	-0.00149	-0.00099	-0.00104	-0.00105
	0.5745	-0.00148	-0.00098	-0.00104	-0.00108
	0.576167	-0.00148	-0.00098	-0.00107	-0.00108
	0.577833	-0.00148	-0.00097	-0.00108	-0.00105
	0.5795	-0.0015	-0.00096	-0.00108	-0.00104
	0.581167	-0.00149	-0.00096	-0.00108	-0.00106
	0.582833	-0.00146	-0.00098	-0.00107	-0.00111
	0.5845	-0.00143	-0.00099	-0.00107	-0.00111
	0.586167	-0.00143	-0.001	-0.00105	-0.0011
	0.587833	-0.00143	-0.00101	-0.00104	-0.0011
	0.5895	-0.00143	-0.00102	-0.00104	-0.00112
	0.591167	-0.00145	-0.00102	-0.00105	-0.00114
	0.592833	-0.00148	-0.00099	-0.00108	-0.00115
	0.5945	-0.00151	-0.001	-0.00111	-0.00116
	0.596167	-0.00152	-0.00102	-0.00113	-0.00119
	0.597833	-0.00152	-0.00103	-0.00114	-0.00121
	0.5995	-0.00153	-0.00103	-0.00114	-0.00122
	0.601167	-0.00153	-0.00104	-0.00114	-0.0012
	0.602833	-0.00153	-0.00105	-0.00114	-0.00116
	0.6045	-0.00152	-0.00105	-0.00114	-0.00115
	0.606167	-0.00153	-0.00102	-0.00112	-0.00116
	0.607833	-0.00155	-0.001	-0.0011	-0.00118
	0.6095	-0.00155	-0.00101	-0.00109	-0.00119
	0.611167	-0.00156	-0.00101	-0.00107	-0.0012
	0.612833	-0.00158	-0.001	-0.00108	-0.00122
	0.6145	-0.0016	-0.00102	-0.00109	-0.00125
	0.616167	-0.00158	-0.00105	-0.0011	-0.00126
	0.617833	-0.00156	-0.00106	-0.00111	-0.00125
	0.6195	-0.00155	-0.00105	-0.00112	-0.00124
	0.621167	-0.00156	-0.00108	-0.00111	-0.00126
	0.622833	-0.00155	-0.00109	-0.00111	-0.00127
	0.6245	-0.00154	-0.00107	-0.0011	-0.00126
	0.626167	-0.00154	-0.00106	-0.00108	-0.00126
	0.627833	-0.00155	-0.00108	-0.00105	-0.0013
	0.6295	-0.00154	-0.00111	-0.00104	-0.00134
	0.631167	-0.00153	-0.00112	-0.00104	-0.00133
	0.632833	-0.00153	-0.00112	-0.00101	-0.0013
	0.6345	-0.00154	-0.00112	-0.00099	-0.0013
	0.636167	-0.00157	-0.00113	-0.00099	-0.0013
	0.637833	-0.00158	-0.00112	-0.00102	-0.00129
	0.6395	-0.0016	-0.00109	-0.00104	-0.00126
	0.641167	-0.00162	-0.00106	-0.00105	-0.00126
	0.642833	-0.00161	-0.00106	-0.00107	-0.00128
	0.6445	-0.0016	-0.00107	-0.00109	-0.00128
	0.646167	-0.0016	-0.00106	-0.00113	-0.00128
	0.647833	-0.00161	-0.00106	-0.00114	-0.00128
	0.6495	-0.00162	-0.00106	-0.00114	-0.00128
	0.651167	-0.00162	-0.00108	-0.00115	-0.00128
	0.652833	-0.00162	-0.00109	-0.00116	-0.0013
	0.6545	-0.00163	-0.0011	-0.00116	-0.0013
	0.656167	-0.00163	-0.00111	-0.00115	-0.00128
	0.657833	-0.00163	-0.00111	-0.00116	-0.00127
	0.6595	-0.00163	-0.0011	-0.00114	-0.00126
	0.661167	-0.00164	-0.00109	-0.00111	-0.00127
	0.662833	-0.00163	-0.0011	-0.00109	-0.00128
	0.6645	-0.00163	-0.0011	-0.00108	-0.0013
	0.666167	-0.00162	-0.00109	-0.00109	-0.00132
	0.667833	-0.00162	-0.00109	-0.00112	-0.00134
	0.6695	-0.00161	-0.00111	-0.00116	-0.00135
	0.671167	-0.00159	-0.00113	-0.00121	-0.00135
	0.672833	-0.00159	-0.00113	-0.00126	-0.00133
	0.6745	-0.00161	-0.00113	-0.00127	-0.00133
	0.676167	-0.00164	-0.00114	-0.00126	-0.00134
	0.677833	-0.00165	-0.00113	-0.00124	-0.00135
	0.6795	-0.00166	-0.00112	-0.00121	-0.00135
	0.681167	-0.00168	-0.00112	-0.00117	-0.00135
	0.682833	-0.0017	-0.00113	-0.00115	-0.00138
	0.6845	-0.00169	-0.00113	-0.00116	-0.0014
	0.686167	-0.00166	-0.00112	-0.00117	-0.00138
	0.687833	-0.00166	-0.00112	-0.00118	-0.00136
	0.6895	-0.00168	-0.00113	-0.00119	-0.00138
	0.691167	-0.00169	-0.00115	-0.00122	-0.00138
	0.692833	-0.00169	-0.00115	-0.00122	-0.00135
	0.6945	-0.00171	-0.00114	-0.0012	-0.00135
	0.696167	-0.00173	-0.00115	-0.00118	-0.00138
	0.697833	-0.00173	-0.00118	-0.00116	-0.0014
	0.6995	-0.00173	-0.00119	-0.00116	-0.00137
	0.701167	-0.00173	-0.00119	-0.00115	-0.00135
	0.702833	-0.00173	-0.00118	-0.00116	-0.00137
	0.7045	-0.00172	-0.00119	-0.00117	-0.00138
	0.706167	-0.00171	-0.00119	-0.00118	-0.00138
	0.707833	-0.0017	-0.00118	-0.00117	-0.00136
	0.7095	-0.00169	-0.00117	-0.00116	-0.00137
	0.711167	-0.00168	-0.00118	-0.00116	-0.00137
	0.712833	-0.00168	-0.00119	-0.00117	-0.00136
	0.7145	-0.00169	-0.00118	-0.00117	-0.00133
	0.716167	-0.00171	-0.00118	-0.00119	-0.00132
	0.717833	-0.00172	-0.00118	-0.0012	-0.00135
	0.7195	-0.00171	-0.00117	-0.00121	-0.00136
	0.721167	-0.00171	-0.00115	-0.00121	-0.00137
	0.722833	-0.00172	-0.00113	-0.00121	-0.0014
	0.7245	-0.0017	-0.00111	-0.00121	-0.00142
	0.726167	-0.00168	-0.00111	-0.00122	-0.0014
	0.727833	-0.00169	-0.00113	-0.00123	-0.0014
	0.7295	-0.00172	-0.00116	-0.00124	-0.00144
	0.731167	-0.00175	-0.00117	-0.00126	-0.00149
	0.732833	-0.00175	-0.00119	-0.00128	-0.00147
	0.7345	-0.00176	-0.00121	-0.00129	-0.00145
	0.736167	-0.00178	-0.00122	-0.00129	-0.00147
	0.737833	-0.00179	-0.00122	-0.0013	-0.00148
	0.7395	-0.00176	-0.0012	-0.00129	-0.00145
	0.741167	-0.00174	-0.00119	-0.00128	-0.00143
	0.742833	-0.00173	-0.00118	-0.00126	-0.00146
	0.7445	-0.00174	-0.00117	-0.00126	-0.00149
	0.746167	-0.00174	-0.00116	-0.00125	-0.00149
	0.747833	-0.00173	-0.00115	-0.00125	-0.00147
	0.7495	-0.00174	-0.00116	-0.00126	-0.00146
	0.751167	-0.00174	-0.00118	-0.00127	-0.00146
	0.752833	-0.00173	-0.00121	-0.00126	-0.00146
	0.7545	-0.00172	-0.00124	-0.00124	-0.00146
	0.756167	-0.00173	-0.00124	-0.00123	-0.00148
	0.757833	-0.00175	-0.00125	-0.00121	-0.00151
	0.7595	-0.00176	-0.00125	-0.00119	-0.00154
	0.761167	-0.00177	-0.00124	-0.00119	-0.00155
	0.762833	-0.00178	-0.00123	-0.00119	-0.00156
	0.7645	-0.00179	-0.00122	-0.00119	-0.00157
	0.766167	-0.00178	-0.00121	-0.00121	-0.00157
	0.767833	-0.00178	-0.00118	-0.00124	-0.00154
	0.7695	-0.00179	-0.00118	-0.00127	-0.00151
	0.771167	-0.00179	-0.0012	-0.00127	-0.0015
	0.772833	-0.00178	-0.00122	-0.00127	-0.00148
	0.7745	-0.00177	-0.00123	-0.00127	-0.00146
	0.776167	-0.0018	-0.00126	-0.00127	-0.00146
	0.777833	-0.00181	-0.00129	-0.00127	-0.00148
	0.7795	-0.0018	-0.00128	-0.00127	-0.00151
	0.781167	-0.0018	-0.00126	-0.00128	-0.0015
	0.782833	-0.00183	-0.00124	-0.00128	-0.00148
	0.7845	-0.00182	-0.00124	-0.00126	-0.00148
	0.786167	-0.00178	-0.00124	-0.00125	-0.00148
	0.787833	-0.00176	-0.00124	-0.00125	-0.00147
	0.7895	-0.00178	-0.00125	-0.00124	-0.00146
	0.791167	-0.0018	-0.00129	-0.00124	-0.00148
	0.792833	-0.00181	-0.00131	-0.00126	-0.00148
	0.7945	-0.00182	-0.0013	-0.00128	-0.00147
	0.796167	-0.00185	-0.0013	-0.00129	-0.00146
	0.797833	-0.00187	-0.00132	-0.00129	-0.0015
	0.7995	-0.00184	-0.00131	-0.00131	-0.00151
	0.801167	-0.0018	-0.00127	-0.00131	-0.00148
	0.802833	-0.0018	-0.00123	-0.00129	-0.00147
	0.8045	-0.00184	-0.0012	-0.00129	-0.00148
	0.806167	-0.00186	-0.0012	-0.0013	-0.00151
	0.807833	-0.00185	-0.00121	-0.00131	-0.0015
	0.8095	-0.00187	-0.00124	-0.00129	-0.00152
	0.811167	-0.00191	-0.00127	-0.0013	-0.00157
	0.812833	-0.0019	-0.00131	-0.00132	-0.0016
	0.8145	-0.00187	-0.00135	-0.00134	-0.00159
	0.816167	-0.00187	-0.00134	-0.00134	-0.00159
	0.817833	-0.00187	-0.00133	-0.00134	-0.00162
	0.8195	-0.00185	-0.00133	-0.00134	-0.00161
	0.821167	-0.00183	-0.00133	-0.00133	-0.00158
	0.822833	-0.00183	-0.00132	-0.00132	-0.00157
	0.8245	-0.00184	-0.00132	-0.00133	-0.00159
	0.826167	-0.00184	-0.00134	-0.00135	-0.00159
	0.827833	-0.00184	-0.00133	-0.00136	-0.00156
	0.8295	-0.00187	-0.00132	-0.00135	-0.00154
	0.831167	-0.0019	-0.00132	-0.00135	-0.00156
	0.832833	-0.0019	-0.00133	-0.00137	-0.00156
	0.8345	-0.00189	-0.00132	-0.00135	-0.00154
	0.836167	-0.00189	-0.0013	-0.00132	-0.00153
	0.837833	-0.00189	-0.00131	-0.00131	-0.00158
	0.8395	-0.00188	-0.00133	-0.00133	-0.00163
	0.841167	-0.00187	-0.00133	-0.00135	-0.00166
	0.842833	-0.00189	-0.00133	-0.00136	-0.00166
	0.8445	-0.0019	-0.00135	-0.00137	-0.00166
	0.846167	-0.0019	-0.00141	-0.00141	-0.00166
	0.847833	-0.00189	-0.00143	-0.00143	-0.00162
	0.8495	-0.00189	-0.00142	-0.00143	-0.00156
	0.851167	-0.00191	-0.00141	-0.00144	-0.00154
	0.852833	-0.00192	-0.00141	-0.00144	-0.00155
	0.8545	-0.00191	-0.00139	-0.00143	-0.00158
	0.856167	-0.0019	-0.00135	-0.00141	-0.0016
	0.857833	-0.00191	-0.00134	-0.00138	-0.00161
	0.8595	-0.0019	-0.00134	-0.00137	-0.00163
	0.861167	-0.00188	-0.00134	-0.00136	-0.00164
	0.862833	-0.00186	-0.00133	-0.00135	-0.00163
	0.8645	-0.00187	-0.00132	-0.00135	-0.00164
	0.866167	-0.00188	-0.00133	-0.00134	-0.00163
	0.867833	-0.00188	-0.00135	-0.00134	-0.00159
	0.8695	-0.0019	-0.00135	-0.00135	-0.00155
	0.871167	-0.00193	-0.00136	-0.00136	-0.00153
	0.872833	-0.00196	-0.00138	-0.00136	-0.00154
	0.8745	-0.00196	-0.00139	-0.00137	-0.00155
	0.876167	-0.00197	-0.00138	-0.00138	-0.00156
	0.877833	-0.00197	-0.00136	-0.00138	-0.0016
	0.8795	-0.00198	-0.00135	-0.00139	-0.00167
	0.881167	-0.00196	-0.00135	-0.0014	-0.0017
	0.882833	-0.00195	-0.00135	-0.00139	-0.00168
	0.8845	-0.00195	-0.00134	-0.00138	-0.00166
	0.886167	-0.00195	-0.00133	-0.00139	-0.00166
	0.887833	-0.00194	-0.00134	-0.0014	-0.00165
	0.8895	-0.00192	-0.00134	-0.00139	-0.00165
	0.891167	-0.00191	-0.00134	-0.00138	-0.00168
	0.892833	-0.0019	-0.00135	-0.00138	-0.00171
	0.8945	-0.00189	-0.00138	-0.00139	-0.00172
	0.896167	-0.00187	-0.00142	-0.00138	-0.00174
	0.897833	-0.00186	-0.00147	-0.00139	-0.00175
	0.8995	-0.00187	-0.00148	-0.0014	-0.00174
	0.901167	-0.00189	-0.00147	-0.00141	-0.00172
	0.902833	-0.0019	-0.00146	-0.00142	-0.00171
	0.9045	-0.00192	-0.00143	-0.00142	-0.00173
	0.906167	-0.00195	-0.00138	-0.00142	-0.00175
	0.907833	-0.00197	-0.00134	-0.00141	-0.00178
	0.9095	-0.00197	-0.00133	-0.00139	-0.00176
	0.911167	-0.00197	-0.00134	-0.00138	-0.00175
	0.912833	-0.00198	-0.00135	-0.00138	-0.00176
	0.9145	-0.00198	-0.00137	-0.00139	-0.00177
	0.916167	-0.00196	-0.00139	-0.00141	-0.00175
	0.917833	-0.00195	-0.00138	-0.00143	-0.00174
	0.9195	-0.00195	-0.00138	-0.00146	-0.00175
	0.921167	-0.00193	-0.00139	-0.00147	-0.00176
	0.922833	-0.00193	-0.0014	-0.00145	-0.00176
	0.9245	-0.00195	-0.0014	-0.00143	-0.00175
	0.926167	-0.00198	-0.00142	-0.00141	-0.00175
	0.927833	-0.002	-0.00144	-0.00141	-0.00174
	0.9295	-0.002	-0.00144	-0.0014	-0.00173
	0.931167	-0.002	-0.00142	-0.00141	-0.00172
	0.932833	-0.00199	-0.00141	-0.00145	-0.00171
	0.9345	-0.00195	-0.0014	-0.00149	-0.0017
	0.936167	-0.0019	-0.00138	-0.00149	-0.00167
	0.937833	-0.0019	-0.00136	-0.00147	-0.00166
	0.9395	-0.00193	-0.00136	-0.00146	-0.00167
	0.941167	-0.00195	-0.00136	-0.00146	-0.00171
	0.942833	-0.00195	-0.00135	-0.00143	-0.00172
	0.9445	-0.00198	-0.00135	-0.0014	-0.00172
	0.946167	-0.00201	-0.00134	-0.00139	-0.00176
	0.947833	-0.00202	-0.00134	-0.00141	-0.00179
	0.9495	-0.00198	-0.00135	-0.00141	-0.0018
	0.951167	-0.00198	-0.00135	-0.0014	-0.00179
	0.952833	-0.002	-0.00135	-0.00141	-0.00178
	0.9545	-0.00202	-0.00137	-0.00143	-0.00181
	0.956167	-0.00202	-0.00139	-0.00146	-0.00182
	0.957833	-0.00204	-0.00138	-0.00145	-0.00183
	0.9595	-0.00206	-0.00138	-0.00144	-0.00184
	0.961167	-0.00205	-0.0014	-0.00145	-0.00184
	0.962833	-0.00204	-0.00142	-0.00144	-0.00184
	0.9645	-0.00203	-0.00141	-0.00143	-0.00182
	0.966167	-0.00203	-0.0014	-0.00142	-0.00181
	0.967833	-0.00202	-0.00141	-0.00144	-0.00179
	0.9695	-0.00199	-0.00142	-0.00148	-0.00176
	0.971167	-0.00197	-0.00142	-0.00148	-0.00174
	0.972833	-0.00196	-0.00143	-0.00148	-0.00175
	0.9745	-0.00195	-0.00145	-0.00147	-0.00176
	0.976167	-0.00194	-0.00147	-0.00146	-0.00176
	0.977833	-0.00195	-0.00147	-0.00146	-0.00177
	0.9795	-0.00197	-0.00146	-0.00144	-0.00178
	0.981167	-0.002	-0.00145	-0.00142	-0.00179
	0.982833	-0.00201	-0.00144	-0.00141	-0.00176
	0.9845	-0.00201	-0.00142	-0.0014	-0.00174
	0.986167	-0.002	-0.0014	-0.0014	-0.00171
	0.987833	-0.002	-0.00139	-0.00139	-0.00172
	0.9895	-0.00199	-0.00138	-0.00139	-0.00173
	0.991167	-0.00198	-0.00139	-0.00142	-0.00174
	0.992833	-0.002	-0.0014	-0.00145	-0.00177
	0.9945	-0.00202	-0.00142	-0.00149	-0.00181
	0.996167	-0.00202	-0.00141	-0.0015	-0.00184
	0.997833	-0.00203	-0.00141	-0.00151	-0.00185
	0.9995	-0.00205	-0.00141	-0.0015	-0.00187
	1.00117	-0.00206	-0.00141	-0.00149	-0.00186
	1.00283	-0.00204	-0.0014	-0.00147	-0.00184
	1.0045	-0.00202	-0.00141	-0.00146	-0.00181
	1.00617	-0.00202	-0.00144	-0.00146	-0.00179
	1.00783	-0.00202	-0.00147	-0.00145	-0.00179
	1.0095	-0.00201	-0.00147	-0.00145	-0.00178
	1.01117	-0.002	-0.00146	-0.00145	-0.00178
	1.01283	-0.00203	-0.00146	-0.00143	-0.00179
	1.0145	-0.00206	-0.00146	-0.00142	-0.00181
	1.01617	-0.00207	-0.00145	-0.00142	-0.00181
	1.01783	-0.00207	-0.00145	-0.00141	-0.00181
	1.0195	-0.00207	-0.00144	-0.0014	-0.00183
	1.02117	-0.00208	-0.00145	-0.00142	-0.00186
	1.02283	-0.00206	-0.00145	-0.00145	-0.00186
	1.0245	-0.00205	-0.00143	-0.00147	-0.00183
	1.02617	-0.00204	-0.00141	-0.00147	-0.00182
	1.02783	-0.00204	-0.00142	-0.00147	-0.00182
	1.0295	-0.00202	-0.00143	-0.00146	-0.00181
	1.03117	-0.00199	-0.00141	-0.00142	-0.00179
	1.03283	-0.00197	-0.0014	-0.0014	-0.00182
	1.0345	-0.00197	-0.00139	-0.0014	-0.00186
	1.03617	-0.00197	-0.00139	-0.00141	-0.00186
	1.03783	-0.00197	-0.00136	-0.00142	-0.00185
	1.0395	-0.00198	-0.00133	-0.00144	-0.00186
	1.04117	-0.002	-0.00134	-0.00148	-0.00186
	1.04283	-0.00202	-0.00137	-0.00149	-0.00183
	1.0445	-0.00201	-0.00137	-0.00147	-0.00181
	1.04617	-0.002	-0.00137	-0.00147	-0.00182
	1.04783	-0.00201	-0.00138	-0.0015	-0.00184
	1.0495	-0.00201	-0.00142	-0.00153	-0.00186
	1.05117	-0.002	-0.00143	-0.00154	-0.00185
	1.05283	-0.002	-0.00141	-0.00153	-0.00185
	1.0545	-0.00202	-0.00142	-0.00152	-0.00187
	1.05617	-0.00203	-0.00144	-0.00152	-0.00186
	1.05783	-0.00202	-0.00146	-0.00152	-0.00183
	1.0595	-0.00203	-0.00145	-0.00149	-0.0018
	1.06117	-0.00204	-0.00145	-0.00148	-0.00181
	1.06283	-0.00203	-0.00146	-0.00149	-0.00179
	1.0645	-0.00201	-0.00144	-0.0015	-0.00178
	1.06617	-0.002	-0.00142	-0.00148	-0.00179
	1.06783	-0.00201	-0.00141	-0.00148	-0.00182
	1.0695	-0.00201	-0.00141	-0.0015	-0.00183
	1.07117	-0.00199	-0.00141	-0.00149	-0.00183
	1.07283	-0.00199	-0.00142	-0.00149	-0.00184
	1.0745	-0.002	-0.00143	-0.00149	-0.00185
	1.07617	-0.00201	-0.00147	-0.00151	-0.00185
	1.07783	-0.002	-0.0015	-0.00152	-0.00185
	1.0795	-0.00202	-0.0015	-0.00151	-0.00184
	1.08117	-0.00203	-0.00149	-0.00153	-0.00185
	1.08283	-0.00204	-0.00149	-0.00155	-0.00187
	1.0845	-0.00203	-0.00149	-0.00156	-0.00189
	1.08617	-0.00204	-0.00147	-0.00154	-0.00188
	1.08783	-0.00205	-0.00145	-0.00153	-0.00189
	1.0895	-0.00203	-0.00147	-0.00153	-0.00191
	1.09117	-0.00202	-0.0015	-0.00153	-0.0019
	1.09283	-0.00203	-0.0015	-0.00151	-0.00187
	1.0945	-0.00204	-0.0015	-0.0015	-0.00188
	1.09617	-0.00204	-0.00154	-0.00152	-0.00188
	1.09783	-0.00203	-0.00157	-0.00151	-0.00187
	1.0995	-0.00203	-0.00155	-0.00149	-0.00185
	1.10117	-0.00206	-0.00153	-0.00148	-0.00184
	1.10283	-0.00208	-0.00152	-0.0015	-0.00187
	1.1045	-0.00209	-0.00149	-0.0015	-0.00188
	1.10617	-0.00209	-0.00145	-0.00148	-0.00187
	1.10783	-0.00208	-0.00142	-0.00149	-0.00188
	1.1095	-0.00209	-0.00141	-0.00152	-0.00193
	1.11117	-0.00207	-0.0014	-0.00153	-0.00198
	1.11283	-0.00205	-0.0014	-0.00151	-0.00198
	1.1145	-0.00203	-0.00142	-0.00151	-0.00196
	1.11617	-0.00205	-0.00144	-0.00152	-0.00195
	1.11783	-0.00206	-0.00144	-0.00151	-0.00191
	1.1195	-0.00206	-0.00144	-0.0015	-0.00187
	1.12117	-0.00206	-0.00145	-0.0015	-0.00184
	1.12283	-0.00207	-0.00147	-0.00151	-0.00183
	1.1245	-0.00207	-0.00148	-0.00152	-0.00185
	1.12617	-0.00204	-0.00148	-0.00154	-0.00188
	1.12783	-0.00203	-0.00148	-0.00155	-0.00194
	1.1295	-0.00204	-0.0015	-0.00155	-0.00194
	1.13117	-0.00204	-0.00153	-0.00156	-0.00192
	1.13283	-0.00204	-0.00154	-0.00156	-0.00189
	1.1345	-0.00204	-0.00156	-0.00155	-0.00188
	1.13617	-0.00207	-0.00158	-0.00155	-0.00187
	1.13783	-0.00208	-0.0016	-0.00156	-0.00185
	1.1395	-0.00206	-0.0016	-0.00156	-0.00189
	1.14117	-0.00206	-0.00159	-0.00154	-0.00193
	1.14283	-0.00207	-0.00158	-0.00154	-0.00198
	1.1445	-0.00207	-0.00156	-0.00153	-0.002
	1.14617	-0.00206	-0.00153	-0.00151	-0.002
	1.14783	-0.00207	-0.0015	-0.00149	-0.002
	1.1495	-0.00209	-0.00149	-0.00148	-0.00199
	1.15117	-0.0021	-0.00146	-0.00148	-0.00198
	1.15283	-0.00211	-0.00144	-0.00147	-0.00195
	1.1545	-0.00214	-0.00143	-0.00147	-0.00195
	1.15617	-0.00216	-0.00145	-0.0015	-0.00197
	1.15783	-0.00216	-0.00146	-0.00153	-0.00198
	1.1595	-0.00214	-0.00146	-0.00156	-0.00198
	1.16117	-0.00213	-0.00147	-0.00156	-0.00198
	1.16283	-0.00212	-0.00149	-0.00157	-0.00198
	1.1645	-0.0021	-0.00151	-0.00157	-0.00198
	1.16617	-0.00207	-0.00153	-0.00153	-0.00198
	1.16783	-0.00208	-0.00155	-0.00149	-0.00198
	1.1695	-0.0021	-0.00155	-0.0015	-0.00198
	1.17117	-0.0021	-0.00153	-0.00153	-0.00196
	1.17283	-0.0021	-0.00152	-0.00154	-0.00193
	1.1745	-0.00211	-0.00153	-0.00154	-0.00188
	1.17617	-0.00211	-0.00153	-0.00155	-0.00188
	1.17783	-0.00208	-0.00153	-0.00158	-0.0019
	1.1795	-0.00205	-0.00155	-0.00158	-0.0019
	1.18117	-0.00204	-0.00158	-0.00156	-0.00191
	1.18283	-0.00203	-0.0016	-0.00157	-0.00196
	1.1845	-0.00203	-0.00158	-0.00159	-0.00201
	1.18617	-0.00204	-0.00154	-0.0016	-0.00197
	1.18783	-0.00207	-0.0015	-0.0016	-0.00194
	1.1895	-0.0021	-0.00148	-0.00161	-0.00194
	1.19117	-0.00213	-0.00149	-0.00163	-0.00195
	1.19283	-0.00214	-0.00147	-0.00161	-0.00194
	1.1945	-0.00215	-0.00147	-0.00158	-0.00193
	1.19617	-0.00215	-0.00149	-0.00159	-0.00195
	1.19783	-0.00212	-0.00152	-0.00161	-0.00196
	1.1995	-0.0021	-0.00153	-0.00161	-0.00196
	1.20117	-0.00208	-0.00154	-0.0016	-0.00197
	1.20283	-0.00209	-0.00155	-0.00159	-0.00201
	1.2045	-0.00209	-0.00156	-0.00161	-0.00204
	1.20617	-0.0021	-0.00156	-0.00158	-0.00204
	1.20783	-0.00211	-0.00157	-0.00154	-0.00201
	1.2095	-0.00214	-0.00157	-0.00152	-0.00203
	1.21117	-0.00217	-0.00156	-0.00153	-0.00204
	1.21283	-0.00216	-0.00154	-0.00156	-0.00203
	1.2145	-0.00214	-0.00152	-0.00158	-0.002
	1.21617	-0.00212	-0.0015	-0.00159	-0.002
	1.21783	-0.00213	-0.00151	-0.0016	-0.002
	1.2195	-0.00212	-0.0015	-0.00161	-0.00199
	1.22117	-0.0021	-0.00148	-0.0016	-0.00197
	1.22283	-0.00211	-0.00149	-0.00159	-0.00196
	1.2245	-0.00214	-0.00152	-0.0016	-0.00198
	1.22617	-0.00215	-0.00153	-0.00161	-0.002
	1.22783	-0.00215	-0.00152	-0.0016	-0.00201
	1.2295	-0.00218	-0.00153	-0.0016	-0.00199
	1.23117	-0.0022	-0.00154	-0.00162	-0.00199
	1.23283	-0.00219	-0.00153	-0.00161	-0.00199
	1.2345	-0.00217	-0.00152	-0.00156	-0.00199
	1.23617	-0.00217	-0.00153	-0.00155	-0.002
	1.23783	-0.00218	-0.00154	-0.00157	-0.00198
	1.2395	-0.00216	-0.00154	-0.00157	-0.00199
	1.24117	-0.00215	-0.00154	-0.00156	-0.00201
	1.24283	-0.00216	-0.00155	-0.00158	-0.00202
	1.2445	-0.00216	-0.00155	-0.00162	-0.00201
	1.24617	-0.00215	-0.00155	-0.00162	-0.00199
	1.24783	-0.00214	-0.00154	-0.00158	-0.00202
	1.2495	-0.00214	-0.00154	-0.00155	-0.00204
	1.25117	-0.00214	-0.00155	-0.00154	-0.00204
	1.25283	-0.00213	-0.00156	-0.0015	-0.00202
	1.2545	-0.00214	-0.00154	-0.00147	-0.00203
	1.25617	-0.00217	-0.00152	-0.00144	-0.00204
	1.25783	-0.00218	-0.00152	-0.00145	-0.00203
	1.2595	-0.00218	-0.00151	-0.00148	-0.002
	1.26117	-0.00219	-0.00149	-0.0015	-0.00198
	1.26283	-0.00221	-0.00148	-0.00152	-0.00197
	1.2645	-0.00221	-0.00149	-0.00155	-0.00194
	1.26617	-0.00219	-0.0015	-0.00159	-0.00191
	1.26783	-0.00217	-0.0015	-0.0016	-0.00192
	1.2695	-0.00216	-0.0015	-0.0016	-0.00197
	1.27117	-0.00216	-0.00152	-0.00161	-0.00199
	1.27283	-0.00214	-0.00152	-0.00162	-0.00198
	1.2745	-0.00213	-0.00151	-0.00161	-0.00197
	1.27617	-0.00214	-0.00151	-0.00159	-0.00197
	1.27783	-0.00215	-0.00151	-0.00159	-0.00197
	1.2795	-0.00215	-0.00151	-0.0016	-0.00194
	1.28117	-0.00215	-0.0015	-0.0016	-0.00192
	1.28283	-0.00216	-0.0015	-0.00159	-0.00192
	1.2845	-0.00218	-0.00149	-0.00159	-0.00195
	1.28617	-0.00219	-0.00149	-0.00161	-0.00197
	1.28783	-0.00219	-0.0015	-0.0016	-0.00196
	1.2895	-0.00219	-0.0015	-0.00159	-0.00197
	1.29117	-0.00221	-0.0015	-0.00158	-0.002
	1.29283	-0.00221	-0.00153	-0.00158	-0.00202
	1.2945	-0.00221	-0.00156	-0.00157	-0.00202
	1.29617	-0.00222	-0.00155	-0.00154	-0.00203
	1.29783	-0.00224	-0.00153	-0.00154	-0.00204
	1.2995	-0.00225	-0.00153	-0.00157	-0.00203
	1.30117	-0.00223	-0.00153	-0.00158	-0.00201
	1.30283	-0.00221	-0.00152	-0.00158	-0.00201
	1.3045	-0.0022	-0.0015	-0.00158	-0.00202
	1.30617	-0.00219	-0.00152	-0.00161	-0.00201
	1.30783	-0.00218	-0.00154	-0.0016	-0.002
	1.3095	-0.00218	-0.00154	-0.00159	-0.00198
	1.31117	-0.00218	-0.00154	-0.00157	-0.002
	1.31283	-0.00218	-0.00156	-0.00156	-0.002
	1.3145	-0.00217	-0.00157	-0.00155	-0.00198
	1.31617	-0.00217	-0.00155	-0.00154	-0.00194
	1.31783	-0.00218	-0.00154	-0.00155	-0.00192
	1.3195	-0.00217	-0.00154	-0.00157	-0.00191
	1.32117	-0.00216	-0.00153	-0.00159	-0.00188
	1.32283	-0.00217	-0.00152	-0.00159	-0.00185
	1.3245	-0.00221	-0.00151	-0.0016	-0.00187
	1.32617	-0.00222	-0.00151	-0.00161	-0.00193
	1.32783	-0.00222	-0.00153	-0.00159	-0.00195
	1.3295	-0.00223	-0.00154	-0.00157	-0.00196
	1.33117	-0.00225	-0.00153	-0.00156	-0.00198
	1.33283	-0.00225	-0.00154	-0.00156	-0.002
	1.3345	-0.00223	-0.00156	-0.00155	-0.00197
	1.33617	-0.0022	-0.00156	-0.00155	-0.00195
	1.33783	-0.00216	-0.00153	-0.00156	-0.00195
	1.3395	-0.00216	-0.00152	-0.00158	-0.00196
	1.34117	-0.00216	-0.00152	-0.0016	-0.00195
	1.34283	-0.00217	-0.00151	-0.00158	-0.00194
	1.3445	-0.0022	-0.0015	-0.00159	-0.00195
	1.34617	-0.00223	-0.00152	-0.00161	-0.00196
	1.34783	-0.00226	-0.00153	-0.00161	-0.00195
	1.3495	-0.00227	-0.00154	-0.00157	-0.00194
	1.35117	-0.00228	-0.00156	-0.00152	-0.00196
	1.35283	-0.00228	-0.00156	-0.00151	-0.00197
	1.3545	-0.00228	-0.00155	-0.00151	-0.00198
	1.35617	-0.00227	-0.00152	-0.0015	-0.00196
	1.35783	-0.00228	-0.00151	-0.00151	-0.00195
	1.3595	-0.00228	-0.00151	-0.00152	-0.00195
	1.36117	-0.00227	-0.0015	-0.00156	-0.00195
	1.36283	-0.00224	-0.00149	-0.00159	-0.00196
	1.3645	-0.00222	-0.00149	-0.0016	-0.00196
	1.36617	-0.00221	-0.00151	-0.0016	-0.00196
	1.36783	-0.00219	-0.00151	-0.00162	-0.00195
	1.3695	-0.00216	-0.0015	-0.00161	-0.00196
	1.37117	-0.00215	-0.0015	-0.0016	-0.00197
	1.37283	-0.00217	-0.00151	-0.00159	-0.00195
	1.3745	-0.00217	-0.00153	-0.00158	-0.00193
	1.37617	-0.00215	-0.00154	-0.00157	-0.00193
	1.37783	-0.00215	-0.00155	-0.00156	-0.00194
	1.3795	-0.00219	-0.00156	-0.00155	-0.00194
	1.38117	-0.00221	-0.00157	-0.00155	-0.00194
	1.38283	-0.0022	-0.00157	-0.00155	-0.00195
	1.3845	-0.00221	-0.00157	-0.00156	-0.00197
	1.38617	-0.00221	-0.00159	-0.00157	-0.00199
	1.38783	-0.00221	-0.0016	-0.00156	-0.00202
	1.3895	-0.0022	-0.00158	-0.00156	-0.00201
	1.39117	-0.00221	-0.00157	-0.00158	-0.00201
	1.39283	-0.00224	-0.00157	-0.00159	-0.002
	1.3945	-0.00226	-0.00158	-0.00158	-0.002
	1.39617	-0.00227	-0.00156	-0.00157	-0.00201
	1.39783	-0.00228	-0.00155	-0.0016	-0.00201
	1.3995	-0.00228	-0.00155	-0.00163	-0.00202
	1.40117	-0.00227	-0.00155	-0.00164	-0.00202
	1.40283	-0.00224	-0.00154	-0.00162	-0.00203
	1.4045	-0.00224	-0.00151	-0.00162	-0.00204
	1.40617	-0.00224	-0.00152	-0.00163	-0.00204
	1.40783	-0.00225	-0.00154	-0.00161	-0.00203
	1.4095	-0.00225	-0.00155	-0.00158	-0.00201
	1.41117	-0.00225	-0.00154	-0.00155	-0.00199
	1.41283	-0.00226	-0.00154	-0.00157	-0.00198
	1.4145	-0.00226	-0.00155	-0.0016	-0.00197
	1.41617	-0.00225	-0.00154	-0.00161	-0.00195
	1.41783	-0.00224	-0.00152	-0.00162	-0.00195
	1.4195	-0.00224	-0.0015	-0.00163	-0.00197
	1.42117	-0.00224	-0.00152	-0.00165	-0.00201
	1.42283	-0.00223	-0.00152	-0.00164	-0.00202
	1.4245	-0.00223	-0.00153	-0.00163	-0.00204
	1.42617	-0.00225	-0.00154	-0.00163	-0.00206
	1.42783	-0.00227	-0.00155	-0.00162	-0.00207
	1.4295	-0.00226	-0.00156	-0.00162	-0.00205
	1.43117	-0.00225	-0.00154	-0.00162	-0.00202
	1.43283	-0.00225	-0.00154	-0.00164	-0.00201
	1.4345	-0.00225	-0.00156	-0.00165	-0.002
	1.43617	-0.00223	-0.00155	-0.00165	-0.00198
	1.43783	-0.0022	-0.00155	-0.00162	-0.00197
	1.4395	-0.00219	-0.00157	-0.0016	-0.00198
	1.44117	-0.00218	-0.00163	-0.0016	-0.00199
	1.44283	-0.00218	-0.00165	-0.00159	-0.00199
	1.4445	-0.00219	-0.00165	-0.00157	-0.002
	1.44617	-0.0022	-0.00165	-0.00156	-0.00205
	1.44783	-0.00222	-0.00165	-0.00157	-0.00209
	1.4495	-0.00221	-0.00163	-0.00158	-0.00209
	1.45117	-0.0022	-0.00157	-0.00156	-0.00208
	1.45283	-0.00219	-0.00153	-0.00154	-0.00206
	1.4545	-0.00216	-0.00154	-0.00153	-0.00204
	1.45617	-0.00212	-0.00156	-0.00153	-0.00199
	1.45783	-0.0021	-0.00156	-0.0015	-0.00193
	1.4595	-0.00209	-0.00157	-0.0015	-0.00192
	1.46117	-0.00208	-0.00162	-0.00152	-0.00193
	1.46283	-0.00207	-0.00163	-0.00154	-0.00194
	1.4645	-0.00207	-0.00161	-0.00154	-0.00192
	1.46617	-0.00211	-0.00158	-0.00155	-0.00192
	1.46783	-0.00212	-0.00158	-0.00156	-0.00197
	1.4695	-0.00213	-0.00158	-0.00156	-0.00202
	1.47117	-0.00212	-0.00156	-0.00153	-0.00203
	1.47283	-0.00212	-0.00157	-0.0015	-0.00204
	1.4745	-0.00212	-0.0016	-0.00149	-0.00207
	1.47617	-0.00208	-0.00162	-0.0015	-0.00209
	1.47783	-0.00204	-0.00159	-0.0015	-0.00207
	1.4795	-0.00203	-0.00157	-0.00152	-0.00205
	1.48117	-0.00202	-0.00158	-0.00155	-0.00206
	1.48283	-0.002	-0.00158	-0.00159	-0.00208
	1.4845	-0.00198	-0.00155	-0.0016	-0.00208
	1.48617	-0.00198	-0.00156	-0.00158	-0.00208
	1.48783	-0.002	-0.0016	-0.00157	-0.00209
	1.4895	-0.00199	-0.00164	-0.00156	-0.00207
	1.49117	-0.00199	-0.00166	-0.00153	-0.00202
	1.49283	-0.00199	-0.00166	-0.0015	-0.00201
	1.4945	-0.002	-0.00168	-0.0015	-0.00204
	1.49617	-0.00198	-0.00168	-0.00152	-0.00206
	1.49783	-0.00195	-0.00166	-0.00153	-0.00205
	1.4995	-0.00193	-0.00163	-0.00154	-0.00205
	1.50117	-0.00191	-0.00161	-0.00155	-0.00208
	1.50283	-0.00188	-0.00162	-0.00155	-0.00209
	1.5045	-0.00184	-0.00162	-0.00154	-0.00206
	1.50617	-0.00183	-0.00162	-0.00152	-0.00203
	1.50783	-0.00182	-0.00164	-0.00153	-0.00205
	1.5095	-0.0018	-0.00166	-0.00152	-0.00207
	1.51117	-0.00176	-0.00166	-0.00152	-0.00206
	1.51283	-0.00175	-0.00163	-0.00152	-0.00203
	1.5145	-0.00176	-0.00162	-0.00153	-0.00203
	1.51617	-0.00175	-0.00161	-0.00154	-0.00205
	1.51783	-0.00173	-0.00159	-0.00155	-0.00203
	1.5195	-0.00173	-0.00156	-0.00156	-0.00202
	1.52117	-0.00175	-0.00158	-0.00156	-0.00203
	1.52283	-0.00174	-0.00161	-0.00157	-0.00206
	1.5245	-0.00171	-0.00162	-0.00159	-0.00208
	1.52617	-0.00168	-0.00163	-0.00159	-0.00208
	1.52783	-0.00167	-0.00166	-0.00159	-0.00211
	1.5295	-0.00164	-0.00168	-0.00161	-0.00213
	1.53117	-0.00163	-0.00167	-0.00164	-0.00214
	1.53283	-0.00162	-0.00165	-0.00164	-0.00214
	1.5345	-0.00163	-0.00164	-0.00165	-0.00213
	1.53617	-0.00162	-0.00165	-0.00168	-0.00211
	1.53783	-0.00162	-0.00164	-0.00168	-0.00207
	1.5395	-0.00164	-0.00163	-0.00166	-0.00204
	1.54117	-0.00164	-0.00164	-0.00165	-0.00203
	1.54283	-0.00162	-0.00165	-0.00167	-0.00203
	1.5445	-0.0016	-0.00164	-0.00166	-0.00206
	1.54617	-0.0016	-0.00163	-0.00162	-0.00211
	1.54783	-0.00161	-0.00164	-0.00162	-0.00214
	1.5495	-0.00161	-0.00167	-0.00165	-0.00216
	1.55117	-0.00161	-0.00168	-0.00167	-0.00219
	1.55283	-0.00162	-0.00167	-0.00165	-0.0022
	1.5545	-0.00164	-0.00167	-0.00164	-0.00219
	1.55617	-0.00163	-0.00167	-0.00165	-0.00217
	1.55783	-0.0016	-0.00165	-0.00167	-0.00216
	1.5595	-0.00157	-0.00161	-0.00163	-0.00213
	1.56117	-0.00155	-0.00158	-0.0016	-0.0021
	1.56283	-0.00154	-0.00158	-0.00161	-0.0021
	1.5645	-0.00152	-0.00158	-0.00162	-0.0021
	1.56617	-0.00151	-0.00156	-0.0016	-0.00206
	1.56783	-0.00152	-0.00154	-0.00156	-0.00205
	1.5695	-0.00153	-0.00154	-0.00156	-0.00205
	1.57117	-0.00152	-0.00156	-0.00156	-0.00204
	1.57283	-0.00151	-0.00157	-0.00154	-0.00201
	1.5745	-0.00152	-0.00158	-0.00152	-0.002
	1.57617	-0.00153	-0.0016	-0.00153	-0.00198
	1.57783	-0.00152	-0.00163	-0.00153	-0.00195
	1.5795	-0.0015	-0.00161	-0.00151	-0.00194
	1.58117	-0.00149	-0.00158	-0.00149	-0.00194
	1.58283	-0.00148	-0.00156	-0.00151	-0.00194
	1.5845	-0.00147	-0.00154	-0.00151	-0.00194
	1.58617	-0.00146	-0.00152	-0.00148	-0.00193
	1.58783	-0.00148	-0.00148	-0.00148	-0.00195
	1.5895	-0.0015	-0.00148	-0.0015	-0.00195
	1.59117	-0.0015	-0.0015	-0.00153	-0.00195
	1.59283	-0.00149	-0.00152	-0.00152	-0.00193
	1.5945	-0.00149	-0.00153	-0.00151	-0.00191
	1.59617	-0.00149	-0.00155	-0.00154	-0.00192
	1.59783	-0.00147	-0.00159	-0.00156	-0.00192
	1.5995	-0.00144	-0.00161	-0.00157	-0.00193
	1.60117	-0.00144	-0.00161	-0.00156	-0.00194
	1.60283	-0.00143	-0.00161	-0.00157	-0.00194
	1.6045	-0.00139	-0.0016	-0.0016	-0.00194
	1.60617	-0.00135	-0.00157	-0.00161	-0.00192
	1.60783	-0.00134	-0.00156	-0.0016	-0.00191
	1.6095	-0.00133	-0.00156	-0.00159	-0.0019
	1.61117	-0.00131	-0.00156	-0.00158	-0.00189
	1.61283	-0.0013	-0.00156	-0.00157	-0.00187
	1.6145	-0.00129	-0.00156	-0.00156	-0.00185
	1.61617	-0.00129	-0.00157	-0.00157	-0.00187
	1.61783	-0.00127	-0.00157	-0.0016	-0.00189
	1.6195	-0.00124	-0.00155	-0.00161	-0.0019
	1.62117	-0.00122	-0.00153	-0.00161	-0.00191
	1.62283	-0.00121	-0.00152	-0.00161	-0.00196
	1.6245	-0.0012	-0.00151	-0.00163	-0.002
	1.62617	-0.00119	-0.00151	-0.00162	-0.00198
	1.62783	-0.0012	-0.00151	-0.00159	-0.00198
	1.6295	-0.00119	-0.00152	-0.00159	-0.00201
	1.63117	-0.00116	-0.00154	-0.00161	-0.00202
	1.63283	-0.00112	-0.00156	-0.00162	-0.00199
	1.6345	-0.00108	-0.00158	-0.00161	-0.002
	1.63617	-0.00106	-0.0016	-0.00162	-0.00203
	1.63783	-0.00104	-0.00161	-0.00162	-0.00205
	1.6395	-0.00102	-0.00161	-0.00162	-0.00203
	1.64117	-0.001	-0.0016	-0.00161	-0.00205
	1.64283	-0.001	-0.0016	-0.00161	-0.00208
	1.6445	-0.00101	-0.0016	-0.0016	-0.00208
	1.64617	-0.001	-0.00163	-0.00157	-0.00206
	1.64783	-0.00097	-0.00165	-0.00155	-0.00206
	1.6495	-0.00096	-0.00166	-0.00154	-0.00208
	1.65117	-0.00095	-0.00165	-0.00154	-0.00208
	1.65283	-0.00091	-0.00164	-0.00154	-0.00209
	1.6545	-0.00087	-0.00162	-0.00155	-0.0021
	1.65617	-0.00081	-0.0016	-0.00157	-0.00212
	1.65783	-0.00077	-0.00158	-0.0016	-0.00212
	1.6595	-0.00074	-0.00158	-0.00162	-0.00212
	1.66117	-0.00072	-0.00159	-0.00163	-0.00212
	1.66283	-0.00072	-0.00161	-0.00162	-0.00213
	1.6645	-0.00071	-0.00162	-0.00162	-0.00212
	1.66617	-0.0007	-0.00161	-0.00161	-0.0021
	1.66783	-0.00068	-0.0016	-0.00161	-0.00208
	1.6695	-0.00065	-0.0016	-0.00159	-0.00209
	1.67117	-0.00061	-0.0016	-0.00159	-0.00205
	1.67283	-0.00056	-0.0016	-0.00159	-0.00201
	1.6745	-0.00051	-0.00159	-0.00159	-0.002
	1.67617	-0.00048	-0.0016	-0.00159	-0.002
	1.67783	-0.00045	-0.00162	-0.00159	-0.00199
	1.6795	-0.00042	-0.00161	-0.00157	-0.00197
	1.68117	-0.0004	-0.00158	-0.00153	-0.00196
	1.68283	-0.00038	-0.00156	-0.00149	-0.00196
	1.6845	-0.00037	-0.00153	-0.00146	-0.00197
	1.68617	-0.00035	-0.0015	-0.00142	-0.00195
	1.68783	-0.00033	-0.00145	-0.00138	-0.00191
	1.6895	-0.00032	-0.00143	-0.00136	-0.00186
	1.69117	-0.00032	-0.00143	-0.00138	-0.00185
	1.69283	-0.00032	-0.00144	-0.00138	-0.00183
	1.6945	-0.00031	-0.00141	-0.00137	-0.0018
	1.69617	-0.0003	-0.00138	-0.00136	-0.00177
	1.69783	-0.00029	-0.00137	-0.00136	-0.00177
	1.6995	-0.00027	-0.00135	-0.00134	-0.00177
	1.70117	-0.00025	-0.0013	-0.00128	-0.00175
	1.70283	-0.00024	-0.00125	-0.00123	-0.0017
	1.7045	-0.00022	-0.00122	-0.00121	-0.00167
	1.70617	-0.00021	-0.00122	-0.0012	-0.00161
	1.70783	-0.0002	-0.0012	-0.00116	-0.00154
	1.7095	-0.00019	-0.00116	-0.00112	-0.00148
	1.71117	-0.00018	-0.00115	-0.00111	-0.00142
	1.71283	-0.00016	-0.00115	-0.00109	-0.00136
	1.7145	-0.00015	-0.00113	-0.00104	-0.0013
	1.71617	-0.00014	-0.00108	-0.001	-0.00128
	1.71783	-0.00014	-0.00104	-0.00098	-0.00127
	1.7195	-0.00012	-0.00104	-0.00098	-0.00125
	1.72117	-9.8e-05	-0.00102	-0.00096	-0.00121
	1.72283	-8e-05	-0.001	-0.00092	-0.00118
	1.7245	-7.3e-05	-0.00099	-0.00091	-0.00114
	1.72617	-5.4e-05	-0.00099	-0.0009	-0.00106
	1.72783	-4.1e-05	-0.00099	-0.00088	-0.00099
	1.7295	-5.2e-05	-0.00096	-0.00084	-0.00092
	1.73117	-6.3e-05	-0.00092	-0.00083	-0.00086
	1.73283	-5.4e-05	-0.00088	-0.00085	-0.00079
	1.7345	-5.4e-05	-0.00085	-0.00085	-0.00074
	1.73617	-7.6e-05	-0.00083	-0.00081	-0.00069
	1.73783	-7.3e-05	-0.00082	-0.0008	-0.00064
	1.7395	-4.2e-05	-0.00083	-0.0008	-0.00061
	1.74117	-3.8e-05	-0.00082	-0.00078	-0.00057
	1.74283	-4.8e-05	-0.00082	-0.00075	-0.00054
	1.7445	-6.2e-05	-0.00083	-0.00072	-0.0005
	1.74617	-6.8e-05	-0.00082	-0.00072	-0.00047
	1.74783	-8.9e-05	-0.00079	-0.00072	-0.00045
	1.7495	-0.00012	-0.00077	-0.00072	-0.00039
	1.75117	-0.00015	-0.00078	-0.00074	-0.00035
	1.75283	-0.00016	-0.0008	-0.00079	-0.00033
	1.7545	-0.00014	-0.00082	-0.00086	-0.00031
	1.75617	-0.00013	-0.00084	-0.00093	-0.00029
	1.75783	-0.00014	-0.00087	-0.001	-0.00029
	1.7595	-0.00013	-0.00093	-0.00108	-0.00032
	1.76117	-0.00011	-0.001	-0.00115	-0.00038
	1.76283	-9.4e-05	-0.00107	-0.00119	-0.00046
	1.7645	-0.00012	-0.00114	-0.00122	-0.00055
	1.76617	-0.00015	-0.00121	-0.00124	-0.00064
	1.76783	-0.00015	-0.00126	-0.00128	-0.00074
	1.7695	-0.00016	-0.0013	-0.00133	-0.00084
	1.77117	-0.00019	-0.00133	-0.00136	-0.00091
	1.77283	-0.00021	-0.00136	-0.0014	-0.00097
	1.7745	-0.00018	-0.00139	-0.00144	-0.00104
	1.77617	-0.00012	-0.0014	-0.00147	-0.00114
	1.77783	-8.7e-05	-0.00142	-0.00149	-0.00122
	1.7795	-6.7e-05	-0.00144	-0.00151	-0.00129
	1.78117	-3.4e-05	-0.00147	-0.00153	-0.00137
	1.78283	-1.1e-05	-0.00147	-0.00153	-0.00144
	1.7845	-1.9e-05	-0.00147	-0.00154	-0.00152
	1.78617	-4.5e-05	-0.00149	-0.00157	-0.00159
	1.78783	-5.3e-05	-0.0015	-0.0016	-0.00166
	1.7895	-6.3e-05	-0.00151	-0.00159	-0.00169
	1.79117	-0.00011	-0.00152	-0.0016	-0.00171
	1.79283	-0.00015	-0.00155	-0.00162	-0.00174
	1.7945	-0.00019	-0.00156	-0.00161	-0.00175
	1.79617	-0.00024	-0.00156	-0.00159	-0.00174
	1.79783	-0.00031	-0.00158	-0.00158	-0.00175
	1.7995	-0.00036	-0.00159	-0.00159	-0.00178
	1.80117	-0.00038	-0.00158	-0.00159	-0.00184
	1.80283	-0.00042	-0.00156	-0.00157	-0.00189
	1.8045	-0.00049	-0.00157	-0.00158	-0.00195
	1.80617	-0.00056	-0.00158	-0.00161	-0.00199
	1.80783	-0.00063	-0.00158	-0.00162	-0.002
	1.8095	-0.00074	-0.00157	-0.00162	-0.00201
	1.81117	-0.00084	-0.00158	-0.00163	-0.00202
	1.81283	-0.00093	-0.00157	-0.00165	-0.002
	1.8145	-0.00102	-0.00156	-0.00165	-0.00197
	1.81617	-0.00112	-0.00154	-0.00163	-0.00196
	1.81783	-0.00121	-0.00156	-0.00162	-0.00197
	1.8195	-0.00128	-0.00157	-0.00161	-0.00199
	1.82117	-0.00134	-0.00157	-0.0016	-0.00198
	1.82283	-0.00142	-0.00158	-0.00159	-0.002
	1.8245	-0.00151	-0.0016	-0.00159	-0.00203
	1.82617	-0.00158	-0.00161	-0.00161	-0.00206
	1.82783	-0.00167	-0.0016	-0.00166	-0.00209
	1.8295	-0.00175	-0.00161	-0.00169	-0.00211
	1.83117	-0.00182	-0.00163	-0.00172	-0.00214
	1.83283	-0.00186	-0.00167	-0.00174	-0.00216
	1.8345	-0.00189	-0.00169	-0.00175	-0.00215
	1.83617	-0.00193	-0.00171	-0.00172	-0.00215
	1.83783	-0.00195	-0.00172	-0.00168	-0.00214
	1.8395	-0.00197	-0.00172	-0.00166	-0.00216
	1.84117	-0.00201	-0.0017	-0.00164	-0.00214
	1.84283	-0.00206	-0.00168	-0.00163	-0.00214
	1.8445	-0.0021	-0.00166	-0.00164	-0.00215
	1.84617	-0.0021	-0.00165	-0.00168	-0.00218
	1.84783	-0.0021	-0.00164	-0.00169	-0.00219
	1.8495	-0.00212	-0.00162	-0.00169	-0.00219
	1.85117	-0.00213	-0.00161	-0.00168	-0.00218
	1.85283	-0.00214	-0.00161	-0.00169	-0.0022
	1.8545	-0.00214	-0.00161	-0.0017	-0.00223
	1.85617	-0.00216	-0.00159	-0.00169	-0.00224
	1.85783	-0.00219	-0.00158	-0.00167	-0.00223
	1.8595	-0.00222	-0.0016	-0.00167	-0.00222
	1.86117	-0.00224	-0.00161	-0.00167	-0.00223
	1.86283	-0.00225	-0.0016	-0.00166	-0.0022
	1.8645	-0.00224	-0.0016	-0.00164	-0.00215
	1.86617	-0.00226	-0.00162	-0.00164	-0.00212
	1.86783	-0.00226	-0.00163	-0.00165	-0.00214
	1.8695	-0.00225	-0.00163	-0.00167	-0.00217
	1.87117	-0.00224	-0.00164	-0.00167	-0.0022
	1.87283	-0.00224	-0.00166	-0.00167	-0.00223
	1.8745	-0.00224	-0.00169	-0.00169	-0.00225
	1.87617	-0.00222	-0.00171	-0.0017	-0.00224
	1.87783	-0.0022	-0.00171	-0.00168	-0.00221
	1.8795	-0.00219	-0.00171	-0.00164	-0.00219
	1.88117	-0.00218	-0.00171	-0.00163	-0.00219
	1.88283	-0.00218	-0.00169	-0.00161	-0.00219
	1.8845	-0.00219	-0.00167	-0.00159	-0.00219
	1.88617	-0.00223	-0.00164	-0.00158	-0.00219
	1.88783	-0.00225	-0.00164	-0.00161	-0.00219
	1.8895	-0.00227	-0.00164	-0.00165	-0.00216
	1.89117	-0.0023	-0.00162	-0.00168	-0.00213
	1.89283	-0.00233	-0.00162	-0.0017	-0.00209
	1.8945	-0.00234	-0.00163	-0.00172	-0.00209
	1.89617	-0.00231	-0.00164	-0.0017	-0.00208
	1.89783	-0.00228	-0.00164	-0.00167	-0.00209
	1.8995	-0.00228	-0.00166	-0.00166	-0.0021
	1.90117	-0.00229	-0.00169	-0.00166	-0.0021
	1.90283	-0.00227	-0.0017	-0.00166	-0.0021
	1.9045	-0.00225	-0.00171	-0.00164	-0.00211
	1.90617	-0.00227	-0.00173	-0.00162	-0.00215
	1.90783	-0.0023	-0.00173	-0.00162	-0.00219
	1.9095	-0.00231	-0.0017	-0.00161	-0.00222
	1.91117	-0.00232	-0.00167	-0.00159	-0.00224
	1.91283	-0.00234	-0.00166	-0.00159	-0.00226
	1.9145	-0.00236	-0.00168	-0.00163	-0.00226
	1.91617	-0.00234	-0.00169	-0.00168	-0.00224
	1.91783	-0.00231	-0.00171	-0.00168	-0.00223
	1.9195	-0.00229	-0.00173	-0.00168	-0.00223
	1.92117	-0.00229	-0.00176	-0.00169	-0.0022
	1.92283	-0.00229	-0.00177	-0.0017	-0.00217
	1.9245	-0.0023	-0.00174	-0.00169	-0.00214
	1.92617	-0.00232	-0.00171	-0.00166	-0.00214
	1.92783	-0.00232	-0.00168	-0.00166	-0.00211
	1.9295	-0.00229	-0.00165	-0.00166	-0.00207
	1.93117	-0.00227	-0.00163	-0.00165	-0.00204
	1.93283	-0.00226	-0.00162	-0.00163	-0.00204
	1.9345	-0.00224	-0.00163	-0.00164	-0.00205
	1.93617	-0.00224	-0.00164	-0.00165	-0.00204
	1.93783	-0.00226	-0.00166	-0.00165	-0.00202
	1.9395	-0.00229	-0.00169	-0.00163	-0.00203
	1.94117	-0.00229	-0.0017	-0.00162	-0.00208
	1.94283	-0.00228	-0.00169	-0.00161	-0.0021
	1.9445	-0.00226	-0.00167	-0.00157	-0.00208
	1.94617	-0.00224	-0.00166	-0.00154	-0.00208
	1.94783	-0.00221	-0.00166	-0.00154	-0.00209
	1.9495	-0.00219	-0.00165	-0.00156	-0.00209
	1.95117	-0.00218	-0.00164	-0.00157	-0.00207
	1.95283	-0.00217	-0.00164	-0.00157	-0.00207
	1.9545	-0.00218	-0.00165	-0.00157	-0.00209
	1.95617	-0.00219	-0.00164	-0.00156	-0.0021
	1.95783	-0.0022	-0.00163	-0.00153	-0.00208
	1.9595	-0.00222	-0.00163	-0.00151	-0.00208
	1.96117	-0.00222	-0.00166	-0.00151	-0.0021
	1.96283	-0.00222	-0.00168	-0.00152	-0.00213
	1.9645	-0.00219	-0.00168	-0.00151	-0.00214
	1.96617	-0.00218	-0.00168	-0.00151	-0.00214
	1.96783	-0.00218	-0.0017	-0.00153	-0.00216
	1.9695	-0.00217	-0.00169	-0.00157	-0.00218
	1.97117	-0.00216	-0.00165	-0.00157	-0.00218
	1.97283	-0.00216	-0.00161	-0.00157	-0.00217
	1.9745	-0.00217	-0.0016	-0.00158	-0.00218
	1.97617	-0.00216	-0.0016	-0.00159	-0.00218
	1.97783	-0.00216	-0.00158	-0.00157	-0.00218
	1.9795	-0.00216	-0.00158	-0.00154	-0.00218
	1.98117	-0.00214	-0.00159	-0.00153	-0.00216
	1.98283	-0.00211	-0.00162	-0.00153	-0.00212
	1.9845	-0.0021	-0.00164	-0.00153	-0.00207
	1.98617	-0.00209	-0.00166	-0.00155	-0.00204
	1.98783	-0.00207	-0.00168	-0.00158	-0.00205
	1.9895	-0.00207	-0.00169	-0.0016	-0.00204
	1.99117	-0.00207	-0.00169	-0.00161	-0.00204
	1.99283	-0.00207	-0.00167	-0.00161	-0.00203
	1.9945	-0.00208	-0.00165	-0.00161	-0.00206
	1.99617	-0.00208	-0.00162	-0.00161	-0.00207
	1.99783	-0.00206	-0.0016	-0.00159	-0.00203
	1.9995	-0.00204	-0.00159	-0.00158	-0.00202
	2.00117	-0.00204	-0.0016	-0.00157	-0.00204
	2.00283	-0.00203	-0.00163	-0.00157	-0.00207
	2.0045	-0.00201	-0.00164	-0.00156	-0.00206
	2.00617	-0.00199	-0.00165	-0.00155	-0.00205
	2.00783	-0.00199	-0.00167	-0.00156	-0.00209
	2.0095	-0.002	-0.00168	-0.00158	-0.0021
	2.01117	-0.002	-0.00164	-0.0016	-0.00211
	2.01283	-0.002	-0.00161	-0.0016	-0.0021
	2.0145	-0.002	-0.0016	-0.0016	-0.0021
	2.01617	-0.002	-0.00161	-0.00159	-0.00209
	2.01783	-0.00199	-0.00161	-0.00157	-0.00206
	2.0195	-0.00199	-0.00161	-0.00155	-0.00204
	2.02117	-0.00199	-0.00163	-0.00154	-0.002
	2.02283	-0.00199	-0.00165	-0.00154	-0.00198
	2.0245	-0.00198	-0.00166	-0.00154	-0.00198
	2.02617	-0.00198	-0.00166	-0.00155	-0.002
	2.02783	-0.00199	-0.00165	-0.00157	-0.002
	2.0295	-0.00198	-0.00165	-0.00157	-0.00202
	2.03117	-0.00197	-0.00163	-0.00157	-0.00205
	2.03283	-0.00198	-0.00162	-0.00158	-0.00205
	2.0345	-0.00199	-0.00162	-0.00158	-0.00203
	2.03617	-0.00198	-0.00161	-0.00158	-0.00201
	2.03783	-0.00195	-0.0016	-0.00157	-0.00198
	2.0395	-0.00195	-0.00159	-0.00157	-0.00195
	2.04117	-0.00197	-0.0016	-0.00156	-0.00195
	2.04283	-0.00199	-0.00162	-0.00153	-0.00199
	2.0445	-0.00199	-0.00163	-0.00152	-0.00203
	2.04617	-0.00201	-0.00163	-0.00151	-0.00204
	2.04783	-0.00205	-0.00164	-0.0015	-0.00206
	2.0495	-0.00208	-0.00166	-0.0015	-0.00206
	2.05117	-0.00208	-0.00165	-0.0015	-0.00204
	2.05283	-0.00206	-0.00161	-0.00151	-0.002
	2.0545	-0.00207	-0.00158	-0.00152	-0.00198
	2.05617	-0.00209	-0.00158	-0.00153	-0.00199
	2.05783	-0.00207	-0.00157	-0.00155	-0.00201
	2.0595	-0.00205	-0.00154	-0.00154	-0.00202
	2.06117	-0.00204	-0.00152	-0.00151	-0.00202
	2.06283	-0.00204	-0.00152	-0.00151	-0.00203
	2.0645	-0.00202	-0.00151	-0.00151	-0.00201
	2.06617	-0.00199	-0.00149	-0.00148	-0.00196
	2.06783	-0.00198	-0.00149	-0.00145	-0.00194
	2.0695	-0.00199	-0.00151	-0.00145	-0.00195
	2.07117	-0.00199	-0.00153	-0.00145	-0.00193
	2.07283	-0.00201	-0.00152	-0.00145	-0.0019
	2.0745	-0.00203	-0.00152	-0.00145	-0.00191
	2.07617	-0.00205	-0.00152	-0.00146	-0.00193
	2.07783	-0.00205	-0.00152	-0.00147	-0.00193
	2.0795	-0.00206	-0.00152	-0.00146	-0.00191
	2.08117	-0.00206	-0.00151	-0.00147	-0.00193
	2.08283	-0.00202	-0.00153	-0.00147	-0.00195
	2.0845	-0.002	-0.00155	-0.00145	-0.00195
	2.08617	-0.00199	-0.00156	-0.00142	-0.00195
	2.08783	-0.002	-0.00152	-0.00139	-0.00193
	2.0895	-0.00199	-0.00148	-0.00138	-0.00191
	2.09117	-0.00197	-0.00145	-0.00137	-0.00188
	2.09283	-0.00198	-0.00141	-0.00137	-0.00187
	2.0945	-0.002	-0.00136	-0.00136	-0.00187
	2.09617	-0.00201	-0.00134	-0.00138	-0.00187
	2.09783	-0.002	-0.00138	-0.00139	-0.00186
	2.0995	-0.002	-0.0014	-0.0014	-0.00183
	2.10117	-0.00201	-0.0014	-0.00138	-0.00181
	2.10283	-0.00204	-0.0014	-0.00136	-0.00182
	2.1045	-0.00205	-0.00139	-0.00138	-0.00183
	2.10617	-0.00202	-0.00138	-0.00139	-0.0018
	2.10783	-0.00201	-0.00135	-0.00137	-0.00179
	2.1095	-0.00202	-0.00135	-0.00135	-0.00184
	2.11117	-0.00202	-0.00137	-0.00135	-0.00185
	2.11283	-0.00198	-0.00139	-0.00135	-0.00181
	2.1145	-0.00195	-0.0014	-0.00133	-0.00174
	2.11617	-0.00195	-0.00139	-0.00129	-0.00171
	2.11783	-0.00196	-0.0014	-0.00128	-0.0017
	2.1195	-0.00194	-0.00138	-0.00128	-0.00169
	2.12117	-0.00193	-0.00132	-0.00126	-0.00169
	2.12283	-0.00193	-0.0013	-0.00124	-0.00172
	2.1245	-0.00192	-0.00129	-0.00125	-0.00173
	2.12617	-0.0019	-0.00128	-0.00125	-0.0017
	2.12783	-0.00187	-0.00125	-0.00122	-0.00166
	2.1295	-0.00184	-0.00122	-0.00117	-0.00161
	2.13117	-0.00181	-0.00121	-0.00115	-0.00156
	2.13283	-0.00179	-0.00119	-0.00112	-0.00151
	2.1345	-0.00177	-0.00114	-0.00106	-0.00148
	2.13617	-0.00175	-0.00108	-0.001	-0.00151
	2.13783	-0.00172	-0.00104	-0.00098	-0.00154
	2.1395	-0.00169	-0.00103	-0.00097	-0.00151
	2.14117	-0.00166	-0.00101	-0.00092	-0.00145
	2.14283	-0.00162	-0.00099	-0.00088	-0.0014
	2.1445	-0.00157	-0.00097	-0.00088	-0.00137
	2.14617	-0.00153	-0.00097	-0.00086	-0.00132
	2.14783	-0.00151	-0.00094	-0.00083	-0.00125
	2.1495	-0.0015	-0.0009	-0.00081	-0.00122
	2.15117	-0.0015	-0.00086	-0.00082	-0.00123
	2.15283	-0.00151	-0.00083	-0.00079	-0.00121
	2.1545	-0.00153	-0.0008	-0.00074	-0.00115
	2.15617	-0.00155	-0.00077	-0.0007	-0.0011
	2.15783	-0.00156	-0.00073	-0.00068	-0.00107
	2.1595	-0.00157	-0.0007	-0.00062	-0.00102
	2.16117	-0.00157	-0.00065	-0.00053	-0.00097
	2.16283	-0.00157	-0.00061	-0.00048	-0.00095
	2.1645	-0.00157	-0.00058	-0.00048	-0.00092
	2.16617	-0.00156	-0.00056	-0.00045	-0.00087
	2.16783	-0.00155	-0.00053	-0.00043	-0.00081
	2.1695	-0.00155	-0.00052	-0.00044	-0.00078
	2.17117	-0.00156	-0.00053	-0.00048	-0.00074
	2.17283	-0.00156	-0.00052	-0.0005	-0.00071
	2.1745	-0.00155	-0.00051	-0.00048	-0.00067
	2.17617	-0.00155	-0.00052	-0.00044	-0.00066
	2.17783	-0.00156	-0.00055	-0.00042	-0.00065
	2.1795	-0.00156	-0.00056	-0.00039	-0.00064
	2.18117	-0.00156	-0.00055	-0.00036	-0.00061
	2.18283	-0.00158	-0.00056	-0.00032	-0.00057
	2.1845	-0.00159	-0.00059	-0.00032	-0.00053
	2.18617	-0.00159	-0.00058	-0.00032	-0.00048
	2.18783	-0.00158	-0.00055	-0.00031	-0.00042
	2.1895	-0.00158	-0.00054	-0.0003	-0.00037
	2.19117	-0.00158	-0.00055	-0.0003	-0.00036
	2.19283	-0.00158	-0.00055	-0.00029	-0.00037
	2.1945	-0.00156	-0.00053	-0.00027	-0.00038
	2.19617	-0.00157	-0.00051	-0.00026	-0.0004
	2.19783	-0.00158	-0.00049	-0.00027	-0.0004
	2.1995	-0.00156	-0.00047	-0.00028	-0.00039
	2.20117	-0.00154	-0.00042	-0.00026	-0.00037
	2.20283	-0.00152	-0.00036	-0.00022	-0.00035
	2.2045	-0.00149	-0.00032	-0.00018	-0.00029
	2.20617	-0.00147	-0.0003	-0.00014	-0.00023
	2.20783	-0.00147	-0.00029	-8.6e-05	-0.00019
	2.2095	-0.00147	-0.00026	-2e-05	-0.00016
	2.21117	-0.00146	-0.00024	2.71e-05	-0.00012
	2.21283	-0.00143	-0.00022	3.88e-05	-4.9e-05
	2.2145	-0.00141	-0.00019	5.18e-05	-8.2e-06
	2.21617	-0.00139	-0.00015	6.71e-05	1.91e-05
	2.21783	-0.00134	-0.00011	7.3e-05	5.18e-05
	2.2195	-0.00127	-6.9e-05	9.53e-05	0.000104
	2.22117	-0.00119	-3.3e-05	0.000152	0.000168
	2.22283	-0.00113	8.67e-06	0.000232	0.000218
	2.2245	-0.00106	6.29e-05	0.000301	0.000241
	2.22617	-0.00096	0.000134	0.000378	0.000275
	2.22783	-0.00084	0.00023	0.000481	0.000338
	2.2295	-0.00071	0.000358	0.000592	0.000422
	2.23117	-0.00059	0.000515	0.000701	0.000495
	2.23283	-0.00045	0.000705	0.000845	0.000586
	2.2345	-0.00029	0.000952	0.001046	0.000732
	2.23617	-0.00014	0.001287	0.001317	0.000909
	2.23783	-5e-06	0.001703	0.001686	0.001123
	2.2395	0.000119	0.00222	0.002183	0.001413
	2.24117	0.000235	0.00285	0.002842	0.00184
	2.24283	0.00033	0.003589	0.00366	0.002395
	2.2445	0.00041	0.004369	0.004619	0.00311
	2.24617	0.000487	0.005131	0.005648	0.004049
	2.24783	0.00055	0.005814	0.006666	0.005193
	2.2495	0.000584	0.006339	0.007573	0.006446
	2.25117	0.000589	0.006655	0.008267	0.00772
	2.25283	0.000572	0.006719	0.008695	0.008972
	2.2545	0.000518	0.006569	0.008822	0.010103
	2.25617	0.000398	0.006194	0.008653	0.010957
	2.25783	0.000237	0.005646	0.008204	0.011461
	2.2595	6.05e-05	0.005007	0.007546	0.011634
	2.26117	-0.00012	0.004342	0.00676	0.011502
	2.26283	-0.00033	0.003684	0.005918	0.011084
	2.2645	-0.00052	0.003061	0.005076	0.010394
	2.26617	-0.00067	0.00252	0.004294	0.009539
	2.26783	-0.00081	0.002063	0.003624	0.008584
	2.2695	-0.00095	0.001684	0.00308	0.007619
	2.27117	-0.00107	0.001377	0.002637	0.006682
	2.27283	-0.00114	0.001147	0.002262	0.005787
	2.2745	-0.00121	0.000959	0.001951	0.004981
	2.27617	-0.00125	0.000801	0.001713	0.004291
	2.27783	-0.00128	0.00066	0.001512	0.003725
	2.2795	-0.0013	0.000551	0.001327	0.003233
	2.28117	-0.00133	0.000452	0.001163	0.00282
	2.28283	-0.00136	0.000359	0.001054	0.002485
	2.2845	-0.00139	0.000272	0.000972	0.002219
	2.28617	-0.00143	0.000186	0.000874	0.001994
	2.28783	-0.00147	0.000129	0.000776	0.0018
	2.2895	-0.00151	9.43e-05	0.000712	0.001635
	2.29117	-0.00153	6.18e-05	0.000666	0.001477
	2.29283	-0.00155	2.06e-05	0.000595	0.001347
	2.2945	-0.00157	-2.7e-05	0.000527	0.001244
	2.29617	-0.00156	-5.6e-05	0.000471	0.001142
	2.29783	-0.00156	-7.9e-05	0.000432	0.00103
	2.2995	-0.00154	-0.00012	0.000375	0.000932
	2.30117	-0.00153	-0.00016	0.000317	0.000868
	2.30283	-0.00153	-0.00018	0.000285	0.000815
	2.3045	-0.00154	-0.00016	0.000268	0.00076
	2.30617	-0.00155	-0.00015	0.000252	0.000714
	2.30783	-0.00157	-0.00015	0.000238	0.000693
	2.3095	-0.00158	-0.00014	0.000234	0.000687
	2.31117	-0.00161	-0.00015	0.000241	0.000669
	2.31283	-0.00163	-0.00017	0.000224	0.000627
	2.3145	-0.00165	-0.0002	0.000205	0.00058
	2.31617	-0.00166	-0.00021	0.000204	0.000535
	2.31783	-0.00166	-0.0002	0.000224	0.00051
	2.3195	-0.00167	-0.00021	0.000251	0.000492
	2.32117	-0.00167	-0.00019	0.000264	0.000493
	2.32283	-0.00165	-0.00014	0.000302	0.000516
	2.3245	-0.00163	-8.8e-05	0.000352	0.000567
	2.32617	-0.00162	-3.5e-05	0.000395	0.000657
	2.32783	-0.00161	1.3e-05	0.000437	0.000764
	2.3295	-0.00159	7.7e-05	0.000477	0.000891
	2.33117	-0.00156	0.000135	0.000555	0.001015
	2.33283	-0.00155	0.000212	0.000671	0.001153
	2.3345	-0.00153	0.000297	0.000806	0.001319
	2.33617	-0.0015	0.000411	0.000966	0.001509
	2.33783	-0.00148	0.000535	0.001143	0.001708
	2.3395	-0.00147	0.000658	0.001351	0.001932
	2.34117	-0.00144	0.000788	0.001578	0.002192
	2.34283	-0.00138	0.000922	0.001804	0.002486
	2.3445	-0.00135	0.001058	0.002032	0.002798
	2.34617	-0.00134	0.0012	0.002248	0.003114
	2.34783	-0.00128	0.001381	0.002464	0.003449
	2.3495	-0.0012	0.001603	0.002679	0.003806
	2.35117	-0.00114	0.001834	0.002888	0.004199
	2.35283	-0.00108	0.002055	0.003094	0.004599
	2.3545	-0.00099	0.002273	0.003299	0.004993
	2.35617	-0.00086	0.002476	0.003503	0.0054
	2.35783	-0.00073	0.00263	0.003672	0.005814
	2.3595	-0.0006	0.002724	0.003776	0.006182
	2.36117	-0.00046	0.002745	0.003812	0.006498
	2.36283	-0.0003	0.002698	0.003773	0.00678
	2.3645	-0.00015	0.002581	0.00368	0.007015
	2.36617	-1.6e-05	0.002403	0.003526	0.007132
	2.36783	0.000111	0.002171	0.003307	0.007119
	2.3695	0.000246	0.001923	0.003065	0.007021
	2.37117	0.000376	0.001706	0.002808	0.006822
	2.37283	0.000498	0.0015	0.002544	0.006482
	2.3745	0.000606	0.001314	0.002265	0.006035
	2.37617	0.000689	0.001162	0.002011	0.005554
	2.37783	0.000721	0.001031	0.001816	0.00505
	2.3795	0.000669	0.0009	0.00165	0.00452
	2.38117	0.000557	0.000776	0.001486	0.003985
	2.38283	0.000403	0.00068	0.001336	0.003509
	2.3845	0.000232	0.00059	0.00122	0.003084
	2.38617	4.64e-05	0.000496	0.001132	0.002711
	2.38783	-0.00012	0.000419	0.001039	0.002407
	2.3895	-0.00025	0.000367	0.000933	0.002178
	2.39117	-0.00037	0.000331	0.000865	0.001974
	2.39283	-0.00046	0.000297	0.000819	0.001783
	2.3945	-0.00055	0.000254	0.000772	0.001633
	2.39617	-0.00062	0.000219	0.000706	0.001505
	2.39783	-0.00068	0.000195	0.000653	0.001369
	2.3995	-0.00073	0.000183	0.000627	0.001221
	2.40117	-0.00077	0.000151	0.000588	0.001108
	2.40283	-0.00079	0.000122	0.000559	0.00103
	2.4045	-0.0008	0.000104	0.00054	0.000951
	2.40617	-0.00083	8.45e-05	0.000535	0.000892
	2.40783	-0.00084	4.99e-05	0.000513	0.000868
	2.4095	-0.00083	2.28e-05	0.00051	0.000868
	2.41117	-0.00081	2.82e-05	0.000538	0.000872
	2.41283	-0.00078	4.55e-05	0.000566	0.000895
	2.4145	-0.00074	7.7e-05	0.000585	0.000939
	2.41617	-0.00068	0.000117	0.000606	0.001012
	2.41783	-0.00062	0.000189	0.000645	0.001094
	2.4195	-0.00058	0.000242	0.000684	0.001172
	2.42117	-0.00056	0.000285	0.000728	0.001222
	2.42283	-0.00053	0.000343	0.000799	0.001282
	2.4245	-0.00048	0.000417	0.000887	0.001387
	2.42617	-0.00043	0.000491	0.000997	0.001481
	2.42783	-0.00036	0.00056	0.001102	0.001564
	2.4295	-0.00027	0.000666	0.001223	0.001685
	2.43117	-0.00018	0.000796	0.001366	0.001877
	2.43283	-9.3e-05	0.000918	0.001522	0.002098
	2.4345	3.02e-06	0.001041	0.001669	0.002294
	2.43617	0.000102	0.001182	0.001819	0.00249
	2.43783	0.000182	0.001354	0.002004	0.0027
	2.4395	0.00025	0.001529	0.0022	0.002907
	2.44117	0.000317	0.001687	0.002368	0.003113
	2.44283	0.000392	0.001841	0.002527	0.003316
	2.4445	0.000455	0.002009	0.002714	0.003531
	2.44617	0.0005	0.002183	0.002902	0.00374
	2.44783	0.000541	0.002328	0.00307	0.003938
	2.4495	0.00059	0.002467	0.003203	0.004121
	2.45117	0.000643	0.002605	0.003366	0.004298
	2.45283	0.000699	0.002756	0.003527	0.004436
	2.4545	0.00074	0.002892	0.003651	0.004573
	2.45617	0.000774	0.003024	0.003753	0.004735
	2.45783	0.000809	0.00315	0.003888	0.004902
	2.4595	0.00084	0.003261	0.004053	0.005066
	2.46117	0.000867	0.003377	0.004181	0.005205
	2.46283	0.000882	0.003491	0.00428	0.005336
	2.4645	0.000897	0.003605	0.004399	0.005427
	2.46617	0.000886	0.00372	0.004543	0.005511
	2.46783	0.000875	0.003831	0.004653	0.005591
	2.4695	0.000876	0.003925	0.004739	0.005684
	2.47117	0.000883	0.004	0.004826	0.005786
	2.47283	0.000861	0.004063	0.004935	0.005884
	2.4745	0.000832	0.004119	0.005019	0.00597
	2.47617	0.000851	0.004153	0.005071	0.006023
	2.47783	0.000878	0.004195	0.005118	0.006069
	2.4795	0.000878	0.00425	0.005176	0.006104
	2.48117	0.000847	0.004299	0.005233	0.006109
	2.48283	0.000841	0.004349	0.005284	0.00611
	2.4845	0.000835	0.004411	0.005346	0.006129
	2.48617	0.000789	0.004488	0.005422	0.006166
	2.48783	0.000727	0.004553	0.005497	0.006188
	2.4895	0.00069	0.004612	0.005565	0.006192
	2.49117	0.000673	0.004673	0.005626	0.006228
	2.49283	0.000651	0.00472	0.005691	0.00628
	2.4945	0.000635	0.00476	0.005749	0.006301
	2.49617	0.000642	0.004789	0.00579	0.006307
	2.49783	0.000646	0.004815	0.005821	0.006327
	2.4995	0.000624	0.004834	0.005847	0.006354
	2.50117	0.000603	0.00487	0.005871	0.006344
	2.50283	0.000567	0.004904	0.005883	0.006343
	2.5045	0.000535	0.004941	0.005907	0.00637
	2.50617	0.00051	0.00496	0.00595	0.006386
	2.50783	0.000495	0.004986	0.005995	0.006391
	2.5095	0.000495	0.005024	0.006017	0.006391
	2.51117	0.000511	0.005054	0.006029	0.006418
	2.51283	0.000551	0.005069	0.00604	0.006446
	2.5145	0.000589	0.005075	0.006049	0.006476
	2.51617	0.000635	0.005099	0.006051	0.006519
	2.51783	0.000695	0.005116	0.006074	0.006573
	2.5195	0.000763	0.005139	0.006118	0.00663
	2.52117	0.000824	0.005182	0.006181	0.006668
	2.52283	0.000909	0.005233	0.006224	0.006683
	2.5245	0.001015	0.00527	0.006249	0.006701
	2.52617	0.001112	0.005314	0.00627	0.006722
	2.52783	0.001192	0.005367	0.006307	0.006737
	2.5295	0.001271	0.005399	0.006347	0.006767
	2.53117	0.001356	0.005415	0.006387	0.006825
	2.53283	0.001412	0.005441	0.006454	0.006899
	2.5345	0.001443	0.005465	0.00654	0.00698
	2.53617	0.001458	0.005469	0.006617	0.00707
	2.53783	0.001478	0.005477	0.006681	0.007153
	2.5395	0.001484	0.005505	0.006761	0.007224
	2.54117	0.001452	0.00553	0.006829	0.007292
	2.54283	0.001411	0.005541	0.006867	0.00737
	2.5445	0.001387	0.005548	0.006886	0.007474
	2.54617	0.001377	0.005564	0.006939	0.007607
	2.54783	0.001371	0.00555	0.006983	0.007752
	2.5495	0.001373	0.005504	0.006993	0.007877
	2.55117	0.001387	0.005447	0.007	0.007994
	2.55283	0.001392	0.005397	0.007016	0.008129
	2.5545	0.001367	0.005355	0.007023	0.008257
	2.55617	0.001308	0.005299	0.006979	0.00836
	2.55783	0.001242	0.005247	0.006941	0.008472
	2.5595	0.00118	0.005216	0.006917	0.008618
	2.56117	0.001113	0.005192	0.006889	0.008754
	2.56283	0.001037	0.005156	0.006836	0.008847
	2.5645	0.000955	0.005116	0.00679	0.008904
	2.56617	0.000892	0.00508	0.006763	0.008957
	2.56783	0.000828	0.005044	0.006712	0.00899
	2.5695	0.000755	0.004988	0.006627	0.008998
	2.57117	0.000679	0.004925	0.006543	0.008989
	2.57283	0.000611	0.004875	0.006487	0.008969
	2.5745	0.000541	0.004832	0.006436	0.008948
	2.57617	0.000459	0.00478	0.006374	0.00889
	2.57783	0.000389	0.00473	0.00632	0.008826
	2.5795	0.00034	0.004688	0.006278	0.008753
	2.58117	0.000298	0.004649	0.006238	0.008693
	2.58283	0.000251	0.00458	0.006194	0.00863
	2.5845	0.000215	0.00449	0.006138	0.008555
	2.58617	0.000198	0.004405	0.006096	0.008504
	2.58783	0.000161	0.004338	0.006029	0.008435
	2.5895	0.000104	0.004261	0.005937	0.008347
	2.59117	5.24e-05	0.00417	0.005837	0.008239
	2.59283	1.91e-05	0.004102	0.005743	0.008145
	2.5945	-6e-06	0.004038	0.00567	0.008059
	2.59617	-3.1e-05	0.003958	0.005584	0.007955
	2.59783	-5.6e-05	0.003849	0.005488	0.007835
	2.5995	-8.3e-05	0.003733	0.005391	0.007715
	2.60117	-0.00012	0.003619	0.00531	0.007599
	2.60283	-0.00014	0.003514	0.005225	0.007486
	2.6045	-0.00016	0.003436	0.005113	0.00734
	2.60617	-0.00018	0.003354	0.00498	0.007197
	2.60783	-0.00022	0.003274	0.004874	0.007079
	2.6095	-0.00026	0.003191	0.004782	0.006961
	2.61117	-0.00029	0.003117	0.004677	0.006846
	2.61283	-0.00033	0.003063	0.004566	0.006724
	2.6145	-0.00039	0.002987	0.004463	0.006625
	2.61617	-0.00043	0.0029	0.004359	0.006497
	2.61783	-0.00044	0.002813	0.004253	0.006351
	2.6195	-0.00045	0.002749	0.004163	0.006224
	2.62117	-0.00045	0.0027	0.004075	0.0061
	2.62283	-0.00046	0.002612	0.003975	0.005979
	2.6245	-0.00048	0.002529	0.003866	0.005857
	2.62617	-0.00049	0.002489	0.003785	0.005754
	2.62783	-0.0005	0.002452	0.00372	0.005673
	2.6295	-0.00053	0.00239	0.003645	0.005581
	2.63117	-0.00055	0.002313	0.003572	0.005474
	2.63283	-0.00055	0.002259	0.003512	0.00538
	2.6345	-0.00054	0.002192	0.003447	0.005305
	2.63617	-0.00054	0.002108	0.003378	0.005208
	2.63783	-0.00054	0.002052	0.003292	0.005098
	2.6395	-0.00052	0.002022	0.003214	0.005015
	2.64117	-0.00049	0.001997	0.003145	0.004967
	2.64283	-0.00045	0.001948	0.003081	0.004872
	2.6445	-0.00041	0.001908	0.003024	0.004733
	2.64617	-0.00035	0.001875	0.002972	0.004628
	2.64783	-0.00029	0.001833	0.00294	0.004553
	2.6495	-0.00022	0.001785	0.002914	0.00449
	2.65117	-0.00015	0.001741	0.002884	0.004417
	2.65283	-8.1e-05	0.001717	0.002857	0.004383
	2.6545	-1e-05	0.001719	0.002843	0.004388
	2.65617	5.14e-05	0.00173	0.002851	0.004404
	2.65783	0.000106	0.001728	0.002854	0.004427
	2.6595	0.000164	0.00174	0.002853	0.004448
	2.66117	0.000226	0.001769	0.002861	0.004497
	2.66283	0.000262	0.0018	0.002899	0.004538
	2.6645	0.000286	0.001829	0.002956	0.004576
	2.66617	0.000317	0.001876	0.003022	0.004622
	2.66783	0.000344	0.001957	0.003102	0.004701
	2.6695	0.000331	0.002031	0.003189	0.004763
	2.67117	0.000305	0.002091	0.003269	0.004816
	2.67283	0.000309	0.002168	0.003328	0.004892
	2.6745	0.000321	0.002254	0.003396	0.004982
	2.67617	0.000288	0.002322	0.00346	0.005073
	2.67783	0.000243	0.002365	0.003494	0.005105
	2.6795	0.000223	0.002385	0.003521	0.005118
	2.68117	0.000213	0.00241	0.003543	0.005128
	2.68283	0.000171	0.002427	0.003565	0.005087
	2.6845	0.000121	0.002424	0.003546	0.005021
	2.68617	0.000111	0.00241	0.003494	0.004945
	2.68783	0.000134	0.002409	0.003458	0.004906
	2.6895	0.000146	0.002423	0.003431	0.004872
	2.69117	0.000137	0.002411	0.003383	0.00482
	2.69283	0.000151	0.002393	0.00332	0.004801
	2.6945	0.000176	0.00238	0.003278	0.004798
	2.69617	0.000194	0.002357	0.003261	0.004797
	2.69783	0.00019	0.002312	0.00324	0.004746
	2.6995	0.000189	0.002277	0.003219	0.004688
	2.70117	0.000215	0.002269	0.003225	0.004655
	2.70283	0.000233	0.002248	0.003242	0.004611
	2.7045	0.000226	0.002222	0.00325	0.004561
	2.70617	0.000221	0.002213	0.003243	0.004516
	2.70783	0.00023	0.002234	0.003234	0.004509
	2.7095	0.000246	0.002252	0.003227	0.004517
	2.71117	0.000259	0.002262	0.003202	0.004531
	2.71283	0.000286	0.002267	0.003183	0.00456
	2.7145	0.000338	0.002276	0.00317	0.00461
	2.71617	0.000393	0.00228	0.003196	0.004652
	2.71783	0.000459	0.002271	0.003236	0.004671
	2.7195	0.000542	0.002263	0.00326	0.004673
	2.72117	0.000634	0.002269	0.003293	0.004673
	2.72283	0.000715	0.00229	0.003332	0.004704
	2.7245	0.000816	0.002326	0.003379	0.004739
	2.72617	0.000931	0.002372	0.003405	0.004798
	2.72783	0.001043	0.00242	0.003433	0.004872
	2.7295	0.001134	0.002484	0.003491	0.004971
	2.73117	0.001253	0.002544	0.003558	0.005081
	2.73283	0.001403	0.002609	0.003615	0.005203
	2.7345	0.001558	0.002689	0.003685	0.005351
	2.73617	0.001709	0.002791	0.003786	0.005502
	2.73783	0.001877	0.002897	0.003912	0.005677
	2.7395	0.002092	0.003008	0.004042	0.00588
	2.74117	0.002293	0.003161	0.004207	0.006115
	2.74283	0.002465	0.003331	0.004416	0.006344
	2.7445	0.002634	0.003486	0.004626	0.006572
	2.74617	0.002826	0.003659	0.004824	0.006822
	2.74783	0.003013	0.003878	0.005044	0.007125
	2.7495	0.003183	0.004129	0.005326	0.007471
	2.75117	0.003364	0.004373	0.005629	0.007844
	2.75283	0.003561	0.004645	0.005935	0.008237
	2.7545	0.003734	0.004961	0.006274	0.008672
	2.75617	0.00388	0.005303	0.006661	0.00916
	2.75783	0.004015	0.005648	0.007048	0.009648
	2.7595	0.004136	0.005991	0.007424	0.010137
	2.76117	0.004212	0.006364	0.007824	0.010636
	2.76283	0.004246	0.006756	0.008252	0.011167
	2.7645	0.004255	0.007152	0.008679	0.011674
	2.76617	0.004222	0.007519	0.009086	0.012148
	2.76783	0.004153	0.00787	0.009485	0.012611
	2.7695	0.00403	0.008208	0.009873	0.013069
	2.77117	0.003886	0.00851	0.010222	0.013484
	2.77283	0.003733	0.008768	0.010514	0.013833
	2.7745	0.003608	0.009	0.01076	0.014131
	2.77617	0.003537	0.009193	0.010965	0.014361
	2.77783	0.003518	0.009324	0.011119	0.014476
	2.7795	0.003581	0.009385	0.011173	0.014487
	2.78117	0.003701	0.009377	0.011127	0.01441
	2.78283	0.003807	0.009296	0.011015	0.014237
	2.7845	0.003764	0.009132	0.010842	0.013957
	2.78617	0.003442	0.008909	0.010603	0.013601
	2.78783	0.002751	0.008656	0.010304	0.01321
	2.7895	0.001677	0.008382	0.009987	0.012769
	2.79117	0.000292	0.00809	0.009665	0.012284
	2.79283	-0.00123	0.007798	0.009349	0.011822
	2.7945	-0.00266	0.00755	0.009071	0.011434
	2.79617	-0.00379	0.007372	0.00883	0.011122
	2.79783	-0.00448	0.007216	0.008606	0.010839
	2.7995	-0.00469	0.007073	0.008333	0.010524
	2.80117	-0.00446	0.006895	0.007939	0.010125
	2.80283	-0.00394	0.006588	0.007371	0.009546
	2.8045	-0.00328	0.006021	0.006539	0.008704
	2.80617	-0.00263	0.005147	0.005443	0.007555
	2.80783	-0.00205	0.004041	0.004137	0.006205
	2.8095	-0.00158	0.002805	0.002817	0.004821
	2.81117	-0.00125	0.001562	0.001681	0.003561
	2.81283	-0.00104	0.000487	0.000845	0.002552
	2.8145	-0.00091	-0.00025	0.000401	0.001926
	2.81617	-0.00081	-0.00056	0.000367	0.001757
	2.81783	-0.00074	-0.00049	0.000693	0.001967
	2.8195	-0.00072	-0.00015	0.001229	0.002432
	2.82117	-0.0007	0.000374	0.001826	0.003022
	2.82283	-0.00067	0.000959	0.002383	0.003625
	2.8245	-0.00065	0.00151	0.002848	0.004126
	2.82617	-0.00065	0.001946	0.003212	0.004478
	2.82783	-0.00065	0.002256	0.003481	0.004697
	2.8295	-0.00064	0.002452	0.003639	0.004779
	2.83117	-0.00064	0.002555	0.003702	0.004708
	2.83283	-0.00066	0.002586	0.003685	0.004536
	2.8345	-0.00069	0.002551	0.003629	0.00434
	2.83617	-0.00071	0.002488	0.003522	0.00415
	2.83783	-0.00072	0.002414	0.003361	0.003949
	2.8395	-0.00074	0.002311	0.003208	0.003745
	2.84117	-0.00076	0.002199	0.003076	0.003592
	2.84283	-0.00077	0.002105	0.00296	0.003473
	2.8445	-0.00077	0.002027	0.002826	0.003372
	2.84617	-0.00077	0.00194	0.002711	0.003246
	2.84783	-0.00079	0.001849	0.002615	0.003109
	2.8495	-0.00082	0.00178	0.00251	0.002983
	2.85117	-0.00084	0.00173	0.002414	0.002874
	2.85283	-0.00087	0.001661	0.002348	0.002809
	2.8545	-0.00089	0.001584	0.002296	0.002746
	2.85617	-0.00092	0.001533	0.002227	0.002686
	2.85783	-0.00094	0.00152	0.002168	0.002628
	2.8595	-0.00096	0.001505	0.002107	0.002577
	2.86117	-0.00095	0.00146	0.002025	0.002537
	2.86283	-0.00093	0.001403	0.001918	0.002492
	2.8645	-0.00092	0.001348	0.001842	0.002432
	2.86617	-0.00093	0.00129	0.001804	0.002372
	2.86783	-0.00094	0.001206	0.001775	0.002325
	2.8695	-0.00092	0.001122	0.001741	0.002282
	2.87117	-0.0009	0.001077	0.001706	0.002208
	2.87283	-0.00091	0.001069	0.001689	0.002109
	2.8745	-0.00093	0.001063	0.001641	0.002022
	2.87617	-0.00092	0.001022	0.00156	0.001952
	2.87783	-0.00091	0.000992	0.00148	0.0019
	2.8795	-0.00093	0.000973	0.001424	0.001861
	2.88117	-0.00096	0.000919	0.001386	0.001823
	2.88283	-0.00098	0.000838	0.001349	0.00179
	2.8845	-0.00099	0.00078	0.001315	0.001757
	2.88617	-0.001	0.000753	0.001285	0.001715
	2.88783	-0.001	0.000703	0.001245	0.001643
	2.8895	-0.00097	0.000646	0.001198	0.001556
	2.89117	-0.00095	0.000615	0.001147	0.001488
	2.89283	-0.00094	0.000589	0.001105	0.001428
	2.8945	-0.00094	0.000519	0.001058	0.001351
	2.89617	-0.00093	0.000456	0.000986	0.001281
	2.89783	-0.00092	0.000424	0.000909	0.001256
	2.8995	-0.00094	0.000403	0.000847	0.001226
	2.90117	-0.00097	0.000353	0.000798	0.001161
	2.90283	-0.00098	0.000308	0.000756	0.001083
	2.9045	-0.00098	0.000294	0.000724	0.001033
	2.90617	-0.00097	0.000291	0.000716	0.000982
	2.90783	-0.00097	0.000262	0.000701	0.000905
	2.9095	-0.00097	0.000216	0.000667	0.000845
	2.91117	-0.00095	0.000197	0.000635	0.000823
	2.91283	-0.00094	0.000201	0.000599	0.000775
	2.9145	-0.00094	0.000195	0.000573	0.000707
	2.91617	-0.00096	0.000157	0.000535	0.000661
	2.91783	-0.00098	0.000143	0.000513	0.00062
	2.9195	-0.00101	0.000152	0.000508	0.000565
	2.92117	-0.00103	0.000145	0.000493	0.000495
	2.92283	-0.00103	0.000113	0.000454	0.00047
	2.9245	-0.00103	9.54e-05	0.000393	0.000456
	2.92617	-0.00102	0.000102	0.000362	0.00042
	2.92783	-0.001	8.56e-05	0.000337	0.000375
	2.9295	-0.00098	6.29e-05	0.000293	0.000339
	2.93117	-0.00096	4.99e-05	0.000262	0.000312
	2.93283	-0.00095	4.77e-05	0.000261	0.000274
	2.9345	-0.00095	1.3e-05	0.000259	0.000223
	2.93617	-0.00096	-3.8e-05	0.000227	0.000188
	2.93783	-0.00098	-5.9e-05	0.000209	0.000181
	2.9395	-0.001	-7.3e-05	0.000225	0.000169
	2.94117	-0.00102	-9.1e-05	0.000226	0.000138
	2.94283	-0.00102	-0.00011	0.000193	0.00011
	2.9445	-0.001	-9.8e-05	0.000165	0.000112
	2.94617	-0.00097	-8.2e-05	0.000162	8.58e-05
	2.94783	-0.00096	-0.00011	0.000155	2.04e-05
	2.9495	-0.00095	-0.00014	0.000127	-2.7e-05
	2.95117	-0.00095	-0.00014	0.000104	-2.6e-05
	2.95283	-0.00096	-0.00014	0.000107	-2.5e-05
	2.9545	-0.00099	-0.00016	0.000135	-4.1e-05
	2.95617	-0.00101	-0.00017	0.000151	-3e-05
	2.95783	-0.00102	-0.00015	0.000154	-5.4e-06
	2.9595	-0.00101	-0.00014	0.000151	1.91e-05
	2.96117	-0.00102	-0.00014	0.000145	4.09e-06
	2.96283	-0.00102	-0.00016	0.000124	-2e-05
	2.9645	-0.00101	-0.00017	9.77e-05	-4.2e-05
	2.96617	-0.00099	-0.00016	9.77e-05	-5e-05
	2.96783	-0.00099	-0.00018	9.65e-05	-6.7e-05
	2.9695	-0.00101	-0.0002	7.88e-05	-0.00012
	2.97117	-0.001	-0.00023	6.35e-05	-0.00016
	2.97283	-0.00101	-0.00023	7.65e-05	-0.00017
	2.9745	-0.00102	-0.00023	9.41e-05	-0.00017
	2.97617	-0.00104	-0.00024	7.88e-05	-0.00021
	2.97783	-0.00103	-0.00023	5.77e-05	-0.00023
	2.9795	-0.00102	-0.00021	6.12e-05	-0.00019
	2.98117	-0.00103	-0.00019	7.77e-05	-0.00016
	2.98283	-0.00103	-0.00019	8.12e-05	-0.00015
	2.9845	-0.00104	-0.00019	7.41e-05	-0.00013
	2.98617	-0.00105	-0.00019	7.06e-05	-0.0001
	2.98783	-0.00109	-0.00019	7.41e-05	-0.00011
	2.9895	-0.0011	-0.0002	6.83e-05	-0.00014
	2.99117	-0.00109	-0.00019	4.94e-05	-0.00015
	2.99283	-0.00108	-0.00017	3.06e-05	-0.00016
	2.9945	-0.00108	-0.00016	2.35e-05	-0.00016
	2.99617	-0.0011	-0.00014	1.18e-05	-0.00017
	2.99783	-0.00111	-0.00014	7.06e-06	-0.00015
	2.9995	-0.00112	-0.00015	2e-05	-0.00014
	3.00117	-0.00113	-0.00017	2e-05	-0.00016
	3.00283	-0.00115	-0.00018	-2.4e-06	-0.00019
	3.0045	-0.00114	-0.00018	-2.9e-05	-0.00021
	3.00617	-0.00112	-0.00018	-3.3e-05	-0.00021
	3.00783	-0.00111	-0.00017	-3.1e-05	-0.00021
	3.0095	-0.00112	-0.00016	-3.5e-05	-0.00023
	3.01117	-0.00112	-0.00014	-3.3e-05	-0.00023
	3.01283	-0.00113	-0.00014	-2.5e-05	-0.00022
	3.0145	-0.00116	-0.00015	-3.1e-05	-0.00022
	3.01617	-0.00117	-0.00015	-4.4e-05	-0.00023
	3.01783	-0.00118	-0.00015	-6.6e-05	-0.00024
	3.0195	-0.0012	-0.00015	-9.2e-05	-0.00023
	3.02117	-0.00124	-0.00015	-0.00011	-0.00021
	3.02283	-0.00125	-0.00017	-0.00012	-0.0002
	3.0245	-0.00123	-0.00017	-0.00012	-0.00019
	3.02617	-0.00122	-0.00016	-0.00012	-0.00019
	3.02783	-0.00121	-0.00016	-9.1e-05	-0.00019
	3.0295	-0.0012	-0.00017	-5.3e-05	-0.00021
	3.03117	-0.00117	-0.00019	-3.4e-05	-0.00022
	3.03283	-0.00117	-0.00019	-2.8e-05	-0.00022
	3.0345	-0.00118	-0.0002	-1.6e-05	-0.00021
	3.03617	-0.00119	-0.00023	-2e-05	-0.00024
	3.03783	-0.0012	-0.00026	-4.1e-05	-0.00027
	3.0395	-0.00119	-0.00025	-7.8e-05	-0.00026
	3.04117	-0.00118	-0.00023	-8.9e-05	-0.00025
	3.04283	-0.00116	-0.00024	-9.1e-05	-0.00026
	3.0445	-0.00114	-0.00023	-9.1e-05	-0.00028
	3.04617	-0.00112	-0.0002	-8.7e-05	-0.00025
	3.04783	-0.00112	-0.00019	-6.4e-05	-0.00022
	3.0495	-0.00111	-0.00019	-4e-05	-0.00023
	3.05117	-0.0011	-0.00019	-4e-05	-0.00025
	3.05283	-0.00111	-0.00017	-3.6e-05	-0.00026
	3.0545	-0.00114	-0.00017	-3.1e-05	-0.00025
	3.05617	-0.00119	-0.00018	-3.9e-05	-0.00026
	3.05783	-0.00122	-0.0002	-8.4e-05	-0.00027
	3.0595	-0.00125	-0.00019	-0.0001	-0.00026
	3.06117	-0.00128	-0.00018	-9.4e-05	-0.00025
	3.06283	-0.00131	-0.00017	-0.0001	-0.00027
	3.0645	-0.00132	-0.00017	-0.00013	-0.00028
	3.06617	-0.00133	-0.00016	-0.00013	-0.00027
	3.06783	-0.00132	-0.00013	-0.00011	-0.00026
	3.0695	-0.00133	-0.00014	-0.00011	-0.00025
	3.07117	-0.00134	-0.00015	-0.00013	-0.00025
	3.07283	-0.00133	-0.00015	-0.00013	-0.00024
	3.0745	-0.00128	-0.00013	-0.00012	-0.00024
	3.07617	-0.00125	-0.00014	-0.00012	-0.00026
	3.07783	-0.00124	-0.00016	-0.00014	-0.00026
	3.0795	-0.00123	-0.00017	-0.00016	-0.00023
	3.08117	-0.00124	-0.00016	-0.00016	-0.00021
	3.08283	-0.00126	-0.00016	-0.00017	-0.00023
	3.0845	-0.00127	-0.00018	-0.00017	-0.00026
	3.08617	-0.00127	-0.00019	-0.00015	-0.00027
	3.08783	-0.00126	-0.00018	-0.00012	-0.0003
	3.0895	-0.00125	-0.00018	-9.2e-05	-0.00036
	3.09117	-0.00125	-0.00021	-8.8e-05	-0.0004
	3.09283	-0.00124	-0.00022	-9.4e-05	-0.00041
	3.0945	-0.00125	-0.00021	-8.5e-05	-0.00038
	3.09617	-0.00127	-0.00019	-0.00011	-0.00037
	3.09783	-0.00129	-0.00017	-0.00014	-0.00037
	3.0995	-0.00129	-0.00016	-0.00014	-0.00034
	3.10117	-0.0013	-0.00016	-0.00013	-0.00033
	3.10283	-0.00131	-0.00019	-0.00011	-0.00034
	3.1045	-0.00133	-0.00022	-0.00011	-0.00038
	3.10617	-0.00134	-0.00023	-0.00011	-0.00041
	3.10783	-0.00134	-0.00022	-0.00011	-0.00043
	3.1095	-0.00134	-0.00022	-0.00012	-0.00048
	3.11117	-0.00134	-0.00022	-0.00012	-0.00051
	3.11283	-0.00134	-0.0002	-0.00013	-0.00052
	3.1145	-0.00133	-0.00017	-0.00014	-0.0005
	3.11617	-0.00135	-0.00016	-0.00014	-0.00048
	3.11783	-0.00138	-0.00019	-0.00012	-0.00046
	3.1195	-0.00138	-0.0002	-0.00012	-0.00043
	3.12117	-0.00136	-0.0002	-0.00013	-0.00038
	3.12283	-0.00136	-0.00021	-0.00014	-0.00035
	3.1245	-0.00135	-0.00022	-0.00016	-0.00036
	3.12617	-0.00132	-0.00022	-0.00016	-0.0004
	3.12783	-0.0013	-0.00021	-0.00014	-0.00042
	3.1295	-0.00133	-0.00019	-0.0001	-0.00046
	3.13117	-0.00136	-0.00018	-6.6e-05	-0.0005
	3.13283	-0.00137	-0.00017	-4.8e-05	-0.00054
	3.1345	-0.00136	-0.00016	-4.9e-05	-0.00054
	3.13617	-0.00135	-0.00015	-5.9e-05	-0.00052
	3.13783	-0.00134	-0.00016	-8.4e-05	-0.00052
	3.1395	-0.00131	-0.00017	-0.00014	-0.00052
	3.14117	-0.0013	-0.00015	-0.0002	-0.00051
	3.14283	-0.0013	-0.00014	-0.00022	-0.0005
	3.1445	-0.00131	-0.00015	-0.00023	-0.0005
	3.14617	-0.0013	-0.00017	-0.00024	-0.00052
	3.14783	-0.00129	-0.00018	-0.00026	-0.00052
	3.1495	-0.00127	-0.0002	-0.00026	-0.0005
	3.15117	-0.00125	-0.00024	-0.00025	-0.00051
	3.15283	-0.00123	-0.00025	-0.00026	-0.00053
	3.1545	-0.00122	-0.00023	-0.00025	-0.00054
	3.15617	-0.00123	-0.00021	-0.00022	-0.00054
	3.15783	-0.00124	-0.00018	-0.00018	-0.00055
	3.1595	-0.00124	-0.00013	-0.00017	-0.00056
	3.16117	-0.00124	-0.00011	-0.00019	-0.00056
	3.16283	-0.00125	-0.0001	-0.00018	-0.00056
	3.1645	-0.00126	-0.00012	-0.00017	-0.00057
	3.16617	-0.00126	-0.00013	-0.00018	-0.00057
	3.16783	-0.00128	-0.00015	-0.00019	-0.00056
	3.1695	-0.00129	-0.00018	-0.00017	-0.00056
	3.17117	-0.00129	-0.00019	-0.00013	-0.00058
	3.17283	-0.00128	-0.0002	-0.00012	-0.00056
	3.1745	-0.00128	-0.0002	-0.00011	-0.00054
	3.17617	-0.00129	-0.0002	-9.8e-05	-0.00053
	3.17783	-0.00128	-0.0002	-0.0001	-0.00056
	3.1795	-0.00125	-0.00021	-0.00013	-0.00058
	3.18117	-0.00124	-0.00022	-0.00014	-0.00056
	3.18283	-0.00125	-0.00021	-0.00013	-0.00056
	3.1845	-0.00126	-0.00021	-0.00013	-0.00058
	3.18617	-0.00125	-0.00022	-0.00017	-0.00058
	3.18783	-0.00124	-0.0002	-0.0002	-0.00056
	3.1895	-0.00123	-0.00015	-0.00021	-0.00054
	3.19117	-0.00124	-0.00011	-0.00021	-0.00054
	3.19283	-0.00123	-0.00011	-0.00022	-0.00053
	3.1945	-0.00122	-0.0001	-0.00024	-0.00051
	3.19617	-0.00122	-8.6e-05	-0.00022	-0.00051
	3.19783	-0.00122	-8.8e-05	-0.0002	-0.00053
	3.1995	-0.00123	-0.00011	-0.00019	-0.00055
	3.20117	-0.00122	-0.00011	-0.00019	-0.00054
	3.20283	-0.00121	-0.0001	-0.00018	-0.00053
	3.2045	-0.00121	-0.0001	-0.00015	-0.00053
	3.20617	-0.0012	-9.8e-05	-0.00014	-0.00051
	3.20783	-0.00119	-8.7e-05	-0.00014	-0.0005
	3.2095	-0.0012	-7.2e-05	-0.00012	-0.00048
	3.21117	-0.0012	-6.6e-05	-0.00012	-0.00047
	3.21283	-0.00122	-6.3e-05	-0.00013	-0.00049
	3.2145	-0.00121	-7.2e-05	-0.00016	-0.00051
	3.21617	-0.00122	-8.6e-05	-0.00017	-0.00053
	3.21783	-0.00122	-0.0001	-0.00015	-0.00054
	3.2195	-0.00121	-0.00012	-0.00014	-0.00056
	3.22117	-0.0012	-0.00012	-0.00014	-0.00058
	3.22283	-0.00119	-0.00011	-0.00011	-0.0006
	3.2245	-0.00118	-0.00011	-7.2e-05	-0.00059
	3.22617	-0.00119	-0.0001	-5.3e-05	-0.00061
	3.22783	-0.0012	-9.3e-05	-4.2e-05	-0.00064
	3.2295	-0.00122	-7.3e-05	-2.9e-05	-0.00065
	3.23117	-0.00123	-8.3e-05	-1.5e-05	-0.00065
	3.23283	-0.00123	-0.00012	-2.6e-05	-0.00064
	3.2345	-0.00123	-0.00013	-5.6e-05	-0.00062
	3.23617	-0.00122	-0.00012	-6.9e-05	-0.00056
	3.23783	-0.00122	-9.4e-05	-6.7e-05	-0.00053
	3.2395	-0.00121	-8.3e-05	-8.2e-05	-0.00052
	3.24117	-0.00122	-6.4e-05	-0.00011	-0.0005
	3.24283	-0.00124	-2.7e-05	-0.00013	-0.00048
	3.2445	-0.00126	2.17e-06	-0.00011	-0.00049
	3.24617	-0.00126	-2.2e-06	-9.9e-05	-0.00053
	3.24783	-0.00124	-2.8e-05	-0.00013	-0.00055
	3.2495	-0.00124	-5.5e-05	-0.00015	-0.00055
	3.25117	-0.00125	-6.1e-05	-0.00013	-0.00055
	3.25283	-0.00126	-6.7e-05	-0.00011	-0.00058
	3.2545	-0.00126	-5.7e-05	-0.00011	-0.00061
	3.25617	-0.00127	-3.5e-05	-0.00011	-0.0006
	3.25783	-0.0013	-1.3e-05	-6.6e-05	-0.00058
	3.2595	-0.0013	6.5e-06	-3.8e-05	-0.00056
	3.26117	-0.00128	1.73e-05	-5.2e-05	-0.00054
	3.26283	-0.00126	4.66e-05	-7.3e-05	-0.00051
	3.2645	-0.00126	5.53e-05	-8.8e-05	-0.00049
	3.26617	-0.00125	4.01e-05	-9.5e-05	-0.00049
	3.26783	-0.00124	2.6e-05	-0.00011	-0.0005
	3.2695	-0.00124	1.73e-05	-0.00011	-0.00048
	3.27117	-0.00126	1.08e-05	-8.1e-05	-0.00048
	3.27283	-0.00127	-1.4e-05	-4.2e-05	-0.00049
	3.2745	-0.00127	-1.4e-05	-2.6e-05	-0.00048
	3.27617	-0.00127	9.76e-06	-3.6e-05	-0.00046
	3.27783	-0.00127	3.25e-05	-3.2e-05	-0.00045
	3.2795	-0.00126	5.64e-05	-9.4e-06	-0.00046
	3.28117	-0.00124	6.72e-05	-1.6e-05	-0.00048
	3.28283	-0.00122	8.56e-05	-2.4e-05	-0.00049
	3.2845	-0.00121	9.54e-05	2.35e-06	-0.00051
	3.28617	-0.0012	8.45e-05	3.88e-05	-0.00053
	3.28783	-0.00119	5.2e-05	4.71e-05	-0.00054
	3.2895	-0.00118	1.84e-05	2.71e-05	-0.00054
	3.29117	-0.00119	1.08e-05	2.59e-05	-0.00057
	3.29283	-0.0012	1.3e-05	1.88e-05	-0.00061
	3.2945	-0.00119	-1.1e-05	-8.2e-06	-0.00064
	3.29617	-0.00118	-2.5e-05	-3.8e-05	-0.00064
	3.29783	-0.00119	-3.3e-06	-3.8e-05	-0.00063
	3.2995	-0.00122	2.28e-05	-2.7e-05	-0.00063
	3.30117	-0.00122	3.47e-05	-3.5e-05	-0.0006
	3.30283	-0.00122	3.58e-05	-4e-05	-0.00053
	3.3045	-0.00123	4.66e-05	-2.7e-05	-0.00048
	3.30617	-0.00126	5.31e-05	-3.5e-06	-0.00046
	3.30783	-0.00127	6.07e-05	-1.5e-05	-0.00045
	3.3095	-0.00124	6.94e-05	-2.5e-05	-0.00045
	3.31117	-0.00122	7.7e-05	-2.2e-05	-0.00048
	3.31283	-0.00122	6.72e-05	-4.7e-06	-0.0005
	3.3145	-0.0012	4.23e-05	1.18e-06	-0.00051
	3.31617	-0.00118	3.69e-05	-1.3e-05	-0.00051
	3.31783	-0.00116	3.25e-05	-1.5e-05	-0.0005
	3.3195	-0.00115	9.76e-06	-1.1e-05	-0.00048
	3.32117	-0.00115	-7.6e-06	5.88e-06	-0.00046
	3.32283	-0.00114	-1.1e-05	-3.5e-06	-0.00043
	3.3245	-0.00113	2.38e-05	-1.4e-05	-0.00042
[truncated: 22,001 more rows]
