# Supplementary material for: Leveraging platinum-protein interactions to overcome chemoresistance
Source: Nat Commun. 2025 Oct 20;16:9263. doi: 10.1038/s41467-025-64295-0 (PMC12537935; doi:10.1038/s41467-025-64295-0)
Supplement: Supplementary file 4 — Source data [file 41467_2025_64295_MOESM4_ESM.zip › Excel files/Source Data Figure S60.xlsx]

## Sheet: Figure S60
Figure S60	Dose-response curves showing the effect of oxaliplatin (Ox, blue), doxorubicin (Dox, red), and doxaliplatin (DoxPt, gray) on the viability of OVCAR4 human ovarian cancer cell line after a 72-hour exposure. Error bars represent standard deviations.

## Sheet: Figure S60-rawdata
Figure S60	[agent] (μM)	Ox				Dox				DoxPt
	67.5	0.106273	0.0915129	0.0885609	0.097417
	22.5	0.289299	0.20369	0.147601	0.183026
	7.5	0.469373	0.295203	0.239114	0.197786
	2.5	0.460517	0.366052	0.283395	0.336531
	0.833333	0.673063	0.487085	0.389668	0.428044
	0.277778	0.805904	0.705535	0.699631	0.64059
	0.0925926	0.950554	0.81476	0.714391	0.835424
	0.001	1.10996	1.01845	1.00959	0.947601
	2.5					0.0885609	0.0767528	0.0797048	0.0678967	0.0826568	0.0560886	0.0560886	0.0767528
	0.833333					0.100369	0.106273	0.115129	0.132841	0.268635	0.280443	0.277491	0.383764
	0.277778					0.309963	0.498893	0.369004	0.380812	0.448708	0.351292	0.466421	0.55203
	0.0925926					0.802952	0.841328	0.773432	0.58155	0.634686	0.628782	0.752768	0.838376
	0.0308642					0.918081	0.971218	0.853137	0.84428	0.684871	0.702583	0.870849	1.00664
	0.0102881					0.690775	0.820664	1.13063	0.947601	0.794096	0.78524	0.847232	1.0214
	0.00342936					0.997786	1.03321	0.853137	1.03026	0.847232	1.0952	1.0893	1.00074
	0.001					0.932841	0.965314	0.953506	0.95941	0.97417	1.03321	0.980074	1.11587
