# Supplementary material for: Leveraging platinum-protein interactions to overcome chemoresistance
Source: Nat Commun. 2025 Oct 20;16:9263. doi: 10.1038/s41467-025-64295-0 (PMC12537935; doi:10.1038/s41467-025-64295-0)
Supplement: Supplementary file 4 — Source data [file 41467_2025_64295_MOESM4_ESM.zip › Excel files/Source Data Figure S62.xlsx]

## Sheet: Figure S62
Figure S62	Dose-response curves showing the effect of oxaliplatin (Ox, blue), doxorubicin (Dox, red), and doxaliplatin (DoxPt, gray) on the viability of LNCAP human prostate cancer cell line after a 72-hour exposure. Error bars represent standard deviations.

## Sheet: Figure S62-rawdata
Figure S62	[agent] (μM)	Ox				Dox				DoxPt
	67.5	0.0337138	0.0294996	0.0316067	0.037928
	22.5	0.0906058	0.0653205	0.0505707	0.0442493
	7.5	0.164355	0.158033	0.115891	0.0969271
	2.5	0.158033	0.181212	0.164355	0.139069
	0.833333	0.280246	0.240211	0.126427	0.151712
	0.277778	0.391923	0.385601	0.337138	0.276032
	0.0925926	0.903951	0.866023	0.697454	0.754346
	0.001	1.05566	1.03881	1.19263	1.06198
	2.5					0.037928	0.037928	0.0442493	0.0421422	0.0421422	0.0400351	0.0316067	0.037928
	0.833333					0.037928	0.0252853	0.0358209	0.056892	0.09482	0.0695347	0.0800702	0.0800702
	0.277778					0.126427	0.130641	0.172783	0.132748	0.162248	0.170676	0.233889	0.278139
	0.0925926					0.206497	0.21914	0.200176	0.172783	0.238104	0.227568	0.381387	0.415101
	0.0308642					0.305531	0.360316	0.29921	0.343459	0.438279	0.412994	0.674276	0.779631
	0.0102881					0.844952	0.783845	0.453029	0.646883	0.581563	0.585777	0.781738	0.796488
	0.00342936					0.796488	0.77331	0.973486	0.967164	1.00299	1.08938	0.876558	0.655312
	0.001					0.9482	1.07673	0.960843	0.943986	0.855487	0.906058	0.9777	0.981914
