# Supplementary material for: Leveraging platinum-protein interactions to overcome chemoresistance
Source: Nat Commun. 2025 Oct 20;16:9263. doi: 10.1038/s41467-025-64295-0 (PMC12537935; doi:10.1038/s41467-025-64295-0)
Supplement: Supplementary file 4 — Source data [file 41467_2025_64295_MOESM4_ESM.zip › Excel files/Source Data Figure S63.xlsx]

## Sheet: Figure S63
Figure S63	Dose-response curves showing the effect of oxaliplatin (Ox, blue), doxorubicin (Dox, red), and doxaliplatin (DoxPt, gray) on the viability of 22RV1 human prostate cancer cell line after a 72-hour exposure. Error bars represent standard deviations.

## Sheet: Figure S63-rawdata
Figure S63	[agent] (μM)	Ox				Dox				DoxPt
	67.5	0.196532	0.16763	0.138728	0.138728
	22.5	0.208092	0.127168	0.115607	0.132948
	7.5	0.352601	0.156069	0.150289	0.156069
	2.5	0.381503	0.294798	0.190751	0.248555
	0.833333	0.705202	0.560694	0.427746	0.439306
	0.277778	0.83815	1.01156	0.66474	0.606936
	0.0925926	1.0578	0.971098	1.03468	0.83815
	0.001	1.12717	0.901734	0.913295	0.924855
	2.5					0.0751445	0.0578035	0.0867052	0.0693642	0.0867052	0.0867052	0.0635838	0.0693642
	0.833333					0.0578035	0.0520231	0.0809249	0.0751445	0.0751445	0.0867052	0.0809249	0.0982659
	0.277778					0.109827	0.121387	0.144509	0.138728	0.242775	0.225434	0.33526	0.358382
	0.0925926					0.184971	0.260116	0.254335	0.283237	0.404624	0.445087	0.462428	0.560694
	0.0308642					0.364162	0.364162	0.416185	0.375723	0.612717	0.65896	0.930636	0.99422
	0.0102881					0.514451	0.49711	0.445087	0.67052	0.83815	0.867052	1.06936	0.953757
	0.00342936					0.924855	0.976879	1.01156	0.83815	1.16185	1.10983	1.15607	1.3815
	0.001					0.895954	0.907514	0.872832	0.976879	0.942197	1.01156	1.21387	1.31214
