# Supplementary material for: Leveraging platinum-protein interactions to overcome chemoresistance
Source: Nat Commun. 2025 Oct 20;16:9263. doi: 10.1038/s41467-025-64295-0 (PMC12537935; doi:10.1038/s41467-025-64295-0)
Supplement: Supplementary file 4 — Source data [file 41467_2025_64295_MOESM4_ESM.zip › Excel files/Source Data Figure S64.xlsx]

## Sheet: Figure S64
Figure S64	Dose-response curves showing the effect of oxaliplatin (Ox, blue), doxorubicin (Dox, red), and doxaliplatin (DoxPt, gray) on the viability of DU 145 human prostate cancer cell line after a 72-hour exposure. Error bars represent standard deviations.

## Sheet: Figure S64-rawdata
Figure S64	[agent] (μM)	Ox				Dox				DoxPt
	67.5	0.101347	0.0903903	0.0766948	0.0794339
	22.5	0.145172	0.150651	0.117781	0.125999
	7.5	0.251997	0.216389	0.150651	0.142433
	2.5	0.449213	0.276649	0.27391	0.219128
	0.833333	0.657384	0.503995	0.4273	0.435517
	0.277778	0.950468	0.545081	0.536864	0.462908
	0.0925926	1.08194	0.88473	0.947729	0.849121
	0.001	1.00525	0.994294	0.999772	0.983337
	2.5					0.0766948	0.0684775	0.0684775	0.0739557	0.0712166	0.0684775	0.0712166	0.0986076
	0.833333					0.0739557	0.0903903	0.0629993	0.0986076	0.104086	0.0794339	0.128738	0.12326
	0.277778					0.0794339	0.0629993	0.0766948	0.0766948	0.125999	0.125999	0.131477	0.27391
	0.0925926					0.191737	0.232824	0.24378	0.208172	0.353344	0.375257	0.569733	0.588907
	0.0308642					0.375257	0.391691	0.468386	0.419082	0.720383	1.10386	0.923077	0.934033
	0.0102881					0.580689	0.627254	0.673819	0.728601	0.997033	1.00525	0.980598	1.03264
	0.00342936					0.846382	1.08194	0.991554	1.01621	1.08742	1.11755	1.0929	1.04908
	0.001					0.947729	1.01895	0.953207	0.994294	0.980598	1.04908	0.936772	1.13673
