# Supplementary material for: Leveraging platinum-protein interactions to overcome chemoresistance
Source: Nat Commun. 2025 Oct 20;16:9263. doi: 10.1038/s41467-025-64295-0 (PMC12537935; doi:10.1038/s41467-025-64295-0)
Supplement: Supplementary file 4 — Source data [file 41467_2025_64295_MOESM4_ESM.zip › Excel files/Source Data Figure S65.xlsx]

## Sheet: Figure S65
Figure S65	Dose-response curves showing the effect of oxaliplatin (Ox, blue), doxorubicin (Dox, red), and doxaliplatin (DoxPt, gray) on the viability of PC3 human prostate cancer cell line after a 72-hour exposure. Error bars represent standard deviations.

## Sheet: Figure S65-rawdata
Figure S65	[agent] (μM)	Ox				Dox				DoxPt
	67.5	0.152199	0.140339	0.140339	0.130456
	22.5	0.268819	0.249053	0.253006	0.193708
	7.5	0.316258	0.268819	0.225334	0.181848
	2.5	0.511942	0.407182	0.326141	0.296492
	0.833333	0.683907	0.608796	0.529732	0.507989
	0.277778	0.992258	0.881568	0.818317	0.638445
	0.0925926	1.05749	1.00214	0.936913	0.861802
	0.001	0.984352	1.03772	1.01795	1.04167
	2.5					0.0968539	0.0948773	0.0869709	0.081041	0.126503	0.11662	0.126503	0.120573
	0.833333					0.134409	0.12848	0.120573	0.138363	0.169988	0.166035	0.199638	0.207544
	0.277778					0.199638	0.203591	0.219404	0.213474	0.385439	0.401252	0.484269	0.535661
	0.0925926					0.371603	0.324164	0.365673	0.379509	0.513919	0.608796	0.677977	0.774831
	0.0308642					0.519848	0.626585	0.591006	0.555427	0.703673	0.794597	0.986328	0.980399
	0.0102881					0.660188	0.660188	0.743205	0.709603	0.826223	0.970516	1.07923	1.00807
	0.00342936					0.838083	0.867732	0.873662	0.863779	0.974469	1.014	1.13853	1.1998
	0.001					1.0476	0.978422	0.94482	0.9211	0.960633	0.956679	0.996212	1.11283
