# Supplementary material for: Leveraging platinum-protein interactions to overcome chemoresistance
Source: Nat Commun. 2025 Oct 20;16:9263. doi: 10.1038/s41467-025-64295-0 (PMC12537935; doi:10.1038/s41467-025-64295-0)
Supplement: Supplementary file 4 — Source data [file 41467_2025_64295_MOESM4_ESM.zip › Excel files/Source Data Figure S66.xlsx]

## Sheet: Figure S66
Figure S66	Dose-response curves showing the effect of oxaliplatin (Ox, blue), doxorubicin (Dox, red), and doxaliplatin (DoxPt, gray) on the viability of LOX IMVI human melanoma cancer cell line after a 72-hour exposure. Error bars represent standard deviations.

## Sheet: Figure S66-rawdata
Figure S66	[agent] (μM)	Ox				Dox				DoxPt
	67.5	0.0945909	0.079913	0.0896983	0.0864365
	22.5	0.123947	0.117423	0.0815439	0.0684969
	7.5	0.143517	0.0978527	0.0750204	0.0864365
	2.5	0.410981	0.35227	0.171242	0.145148
	0.833333	0.926339	0.72411	0.479478	0.510465
	0.277778	1.215	0.893721	0.720848	0.640935
	0.0925926	1.20522	1.10737	1.10737	0.976896
	0.001	1.22316	1.18239	1.109	0.983419
	2.5					0.0326176	0.0260941	0.0293558	0.0293558	0.0309867	0.0342484	0.0375102	0.0358793
	0.833333					0.0293558	0.0228323	0.0228323	0.0260941	0.0293558	0.0228323	0.0228323	0.040772
	0.277778					0.0750204	0.0880674	0.0880674	0.102745	0.0848056	0.13047	0.122316	0.153303
	0.0925926					0.104376	0.119054	0.0896983	0.109269	0.141886	0.238108	0.283773	0.376733
	0.0308642					0.228323	0.277249	0.213645	0.190813	0.344115	0.451753	0.533297	0.680076
	0.0102881					0.337592	0.318021	0.244632	0.273987	0.634412	0.722479	0.898614	0.821962
	0.00342936					0.702908	0.893721	0.70617	0.694754	0.699647	0.838271	0.869258	0.914923
	0.001					0.986681	0.923077	0.877412	0.970372	0.828486	0.94754	0.996466	0.972003
