# Supplementary material for: Leveraging platinum-protein interactions to overcome chemoresistance
Source: Nat Commun. 2025 Oct 20;16:9263. doi: 10.1038/s41467-025-64295-0 (PMC12537935; doi:10.1038/s41467-025-64295-0)
Supplement: Supplementary file 4 — Source data [file 41467_2025_64295_MOESM4_ESM.zip › Excel files/Source Data Figure S67a.xlsx]

## Sheet: Figure S67a
Figure S67a	A2780

## Sheet: Figure S67a-rawdata
Figure S67a	Drug (μM)	Ox			Dox			DoxPt			Dox+Ox
	67.5	0.025194	0.022675	0.021415
	22.5	0.039051	0.028973	0.028973
	7.5	0.070544	0.062986	0.055427
	2.5	0.112115	0.078102	0.078102
	0.833333	0.173841	0.137309	0.110855
	0.277778	0.702921	0.578209	0.422005
	0.092593	1.32774	0.898177	0.84275
	0.001	1.48142	1.36175	0.953605
	2.5				0.018896	0.022675	0.027714	0.018896	0.020155	0.017636	0.021415	0.022675	0.031493
	0.833333				0.011337	0.015117	0.012597	0.015117	0.012597	0.013857	0.015117	0.013857	0.020155
	0.277778				0.031493	0.026454	0.035272	0.064245	0.066765	0.075583	0.028973	0.028973	0.039051
	0.092593				0.074323	0.064245	0.054168	0.204074	0.187698	0.204074	0.060466	0.059207	0.070544
	0.030864				0.108336	0.093219	0.096998	0.40059	0.346422	0.238086	0.081882	0.080622	0.17636
	0.010288				0.13227	0.142348	0.141088	0.631117	0.347681	0.327526	0.154945	0.170062	0.196516
	0.003429				0.555535	0.463575	0.738193	0.733154	0.747011	0.947306	0.335084	0.387992	0.757089
	0.001				0.855347	0.890619	1.01533	0.833932	0.787322	1.05564	0.813776	1.23956	0.711739
