# Supplementary material for: Leveraging platinum-protein interactions to overcome chemoresistance
Source: Nat Commun. 2025 Oct 20;16:9263. doi: 10.1038/s41467-025-64295-0 (PMC12537935; doi:10.1038/s41467-025-64295-0)
Supplement: Supplementary file 4 — Source data [file 41467_2025_64295_MOESM4_ESM.zip › Excel files/Source Data Figure S67b.xlsx]

## Sheet: Figure S67b
Figure S67b	A2780ADR

## Sheet: Figure S67b-rawdata
Figure S67b	Drug (μM)	Ox			Dox			DoxPt			Dox+Ox
	67.5	0.028053	0.039921	0.033447
	22.5	0.098184	0.084158	0.088473
	7.5	0.111131	0.065816	0.078763
	2.5	0.114368	0.07121	0.078763
	0.833333	0.294551	0.282683	0.199604
	0.277778	0.600971	0.721813	0.603129
	0.092593	1.02392	1.07355	0.994785
	0.001	0.858838	1.11023	1.21705
	2.5				0.046395	0.046395	0.049631	0.015105	0.017263	0.0205	0.034526	0.042079	0.041
	0.833333				0.096026	0.093868	0.085236	0.038842	0.047473	0.041	0.063658	0.062579	0.0615
	0.277778				0.124078	0.106815	0.103578	0.089552	0.077684	0.058263	0.107894	0.11221	0.121921
	0.092593				0.151052	0.101421	0.143499	0.11221	0.094947	0.127315	0.18342	0.190973	0.21471
	0.030864				0.199604	0.249236	0.249236	0.266499	0.250315	0.302104	0.262183	0.32692	0.392735
	0.010288				0.719655	0.69376	0.454235	0.610682	0.527603	0.430498	0.539471	0.696997	0.591261
	0.003429				1.066	1.13397	1.07571	0.903075	0.822154	0.964575	1.10699	1.15447	0.880417
	0.001				0.879338	1.14152	0.822154	1.15339	0.988311	1.12857	0.965654	0.878259	0.85668
