# Supplementary material for: Leveraging platinum-protein interactions to overcome chemoresistance
Source: Nat Commun. 2025 Oct 20;16:9263. doi: 10.1038/s41467-025-64295-0 (PMC12537935; doi:10.1038/s41467-025-64295-0)
Supplement: Supplementary file 4 — Source data [file 41467_2025_64295_MOESM4_ESM.zip › Excel files/Source Data Figure S67c.xlsx]

## Sheet: Figure S67c
Figure S67c	Dox (μM)	A2780			A2780ADR			DoxPt			Dox+Ox

## Sheet: Figure S67c-rawdata
Figure S67c	Dox (μM)	A2780			A2780ADR			DoxPt			Dox+Ox
	2.5	0.018896	0.022675	0.027714	0.046395	0.046395	0.049631
	0.833333	0.011337	0.015117	0.012597	0.096026	0.093868	0.085236
	0.277778	0.031493	0.026454	0.035272	0.124078	0.106815	0.103578
	0.092593	0.074323	0.064245	0.054168	0.151052	0.101421	0.143499
	0.030864	0.108336	0.093219	0.096998	0.199604	0.249236	0.249236
	0.010288	0.13227	0.142348	0.141088	0.719655	0.69376	0.454235
	0.003429	0.555535	0.463575	0.738193	1.066	1.13397	1.07571
	0.001	0.855347	0.890619	1.01533	0.879338	1.14152	0.822154
