# Supplementary material for: Leveraging platinum-protein interactions to overcome chemoresistance
Source: Nat Commun. 2025 Oct 20;16:9263. doi: 10.1038/s41467-025-64295-0 (PMC12537935; doi:10.1038/s41467-025-64295-0)
Supplement: Supplementary file 4 — Source data [file 41467_2025_64295_MOESM4_ESM.zip › Excel files/Source Data Figure S67d.xlsx]

## Sheet: Figure S67d
Figure S67d	DoxPt

## Sheet: Figure S67d-rawdata
Figure S67d	DoxPt (μM)	A2780			A2780ADR			DoxPt			Dox+Ox
	2.5	0.018896	0.020155	0.017636	0.015105	0.017263	0.0205
	0.833333	0.015117	0.012597	0.013857	0.038842	0.047473	0.041
	0.277778	0.064245	0.066765	0.075583	0.089552	0.077684	0.058263
	0.092593	0.204074	0.187698	0.204074	0.11221	0.094947	0.127315
	0.030864	0.40059	0.346422	0.238086	0.266499	0.250315	0.302104
	0.010288	0.631117	0.347681	0.327526	0.610682	0.527603	0.430498
	0.003429	0.733154	0.747011	0.947306	0.903075	0.822154	0.964575
	0.001	0.833932	0.787322	1.05564	1.15339	0.988311	1.12857
