# Supplementary material for: Leveraging platinum-protein interactions to overcome chemoresistance
Source: Nat Commun. 2025 Oct 20;16:9263. doi: 10.1038/s41467-025-64295-0 (PMC12537935; doi:10.1038/s41467-025-64295-0)
Supplement: Supplementary file 4 — Source data [file 41467_2025_64295_MOESM4_ESM.zip › Excel files/Source Data Figure S67e.xlsx]

## Sheet: Figure S67e
Figure S67e	Ox

## Sheet: Figure S67e-rawdata
Figure S67e	Ox (μM)	A2780			A2780ADR			DoxPt			Dox+Ox
	67.5	0.025194	0.022675	0.021415	0.028053	0.039921	0.033447
	22.5	0.039051	0.028973	0.028973	0.098184	0.084158	0.088473
	7.5	0.070544	0.062986	0.055427	0.111131	0.065816	0.078763
	2.5	0.112115	0.078102	0.078102	0.114368	0.07121	0.078763
	0.833333	0.173841	0.137309	0.110855	0.294551	0.282683	0.199604
	0.277778	0.702921	0.578209	0.422005	0.600971	0.721813	0.603129
	0.092593	1.32774	0.898177	0.84275	1.02392	1.07355	0.994785
	0.001	1.48142	1.36175	0.953605	0.858838	1.11023	1.21705
