# Supplementary material for: Leveraging platinum-protein interactions to overcome chemoresistance
Source: Nat Commun. 2025 Oct 20;16:9263. doi: 10.1038/s41467-025-64295-0 (PMC12537935; doi:10.1038/s41467-025-64295-0)
Supplement: Supplementary file 4 — Source data [file 41467_2025_64295_MOESM4_ESM.zip › Excel files/Source Data Figure S67f.xlsx]

## Sheet: Figure S67f
Figure S67f	Dox+Ox

## Sheet: Figure S67f-rawdata
Figure S67f	Dox+Ox (μM)	A2780			A2780ADR			DoxPt			Dox+Ox
	2.5	0.021415	0.022675	0.031493	0.034526	0.042079	0.041
	0.833333	0.015117	0.013857	0.020155	0.063658	0.062579	0.0615
	0.277778	0.028973	0.028973	0.039051	0.107894	0.11221	0.121921
	0.092593	0.060466	0.059207	0.070544	0.18342	0.190973	0.21471
	0.030864	0.081882	0.080622	0.17636	0.262183	0.32692	0.392735
	0.010288	0.154945	0.170062	0.196516	0.539471	0.696997	0.591261
	0.003429	0.335084	0.387992	0.757089	1.10699	1.15447	0.880417
	0.001	0.813776	1.23956	0.711739	0.965654	0.878259	0.85668
