# Supplementary material for: Leveraging platinum-protein interactions to overcome chemoresistance
Source: Nat Commun. 2025 Oct 20;16:9263. doi: 10.1038/s41467-025-64295-0 (PMC12537935; doi:10.1038/s41467-025-64295-0)
Supplement: Supplementary file 4 — Source data [file 41467_2025_64295_MOESM4_ESM.zip › Excel files/Source Data Figure S67t.xlsx]

## Sheet: Figure S67t
Figure S67t
	IC80 (μM)	A2780	A2780ADR	Fold Resistance
	Dox	0.041±0.004	0.14±0.02	3.4
	DoxPt	0.33±0.04	0.18±0.02	0.55
	Ox	0.80±0.06	1.3±0.1	1.6
	Dox+Ox (1:1 molar ratio)	0.056±0.028	0.29±0.09	5.2
	Combination index 6	1.4	2.3
