# Supplementary material for: Leveraging platinum-protein interactions to overcome chemoresistance
Source: Nat Commun. 2025 Oct 20;16:9263. doi: 10.1038/s41467-025-64295-0 (PMC12537935; doi:10.1038/s41467-025-64295-0)
Supplement: Supplementary file 4 — Source data [file 41467_2025_64295_MOESM4_ESM.zip › Excel files/Source Data Figure S68a.xlsx]

## Sheet: Figure S68a
Figure S68a	MES-SA

## Sheet: Figure S68a-rawdata
Figure S68a	Drug (μM)	Ox			Dox			DoxPt			Dox+Ox
	67.5	0.044368	0.044368	0.041326
	22.5	0.122905	0.10752	0.108593
	7.5	0.214503	0.213608	0.199296
	2.5	0.277655	0.27032	0.243485
	0.833336	0.538851	0.48536	0.56676
	0.277779	1.02063	0.974656	0.97394
	0.092593	1.01741	0.984316	0.963027
	0.001	1.02028	0.995766	0.983958
	2.5				0.030525	0.030525	0.030343	0.031547	0.031547	0.031728	0.030645	0.031004	0.034946
	0.833336				0.052874	0.05033	0.050875	0.06273	0.050946	0.055841	0.049104	0.048208	0.047849
	0.277779				0.276725	0.274726	0.307977	0.454161	0.431861	0.42479	0.227957	0.248029	0.249462
	0.092593				0.679547	0.663376	0.677548	0.919925	0.865897	0.954916	0.564158	0.583154	0.558244
	0.030865				0.864515	0.860881	0.852159	0.976854	1.01565	0.981568	0.841577	0.846237	0.915054
	0.010288				0.9957	1.00824	0.999879	0.991177	0.993896	0.963981	0.979032	0.978136	1.03208
	0.003429				0.991157	0.972261	0.974805	0.978667	0.989726	0.979392	0.967921	0.969892	0.983513
	0.001				1.00097	1.00406	0.994973	1.00115	1.00097	0.997885	0.982975	0.985663	1.03136
