# Supplementary material for: Leveraging platinum-protein interactions to overcome chemoresistance
Source: Nat Commun. 2025 Oct 20;16:9263. doi: 10.1038/s41467-025-64295-0 (PMC12537935; doi:10.1038/s41467-025-64295-0)
Supplement: Supplementary file 4 — Source data [file 41467_2025_64295_MOESM4_ESM.zip › Excel files/Source Data Figure S68b.xlsx]

## Sheet: Figure S68b
Figure S68b	MES-SA/Dx-5

## Sheet: Figure S68b-rawdata
Figure S68b	Drug (μM)	Ox			Dox			DoxPt			Dox+Ox
	67.5	0.053242	0.05125	0.047265	0.05307	0.053982	0.052705				0.049204	0.05064	0.049383
	22.5	0.075154	0.076965	0.07624	0.214833	0.209179	0.210456				0.066623	0.066264	0.066443
	7.5	0.102137	0.096523	0.099602	0.475076	0.45921	0.473435				0.073985	0.074704	0.070573
	2.5	0.266932	0.241398	0.24013	0.762675	0.775441	0.79003				0.104334	0.110799	0.099844
	0.833333	0.861282	0.866172	0.856755	0.933191	0.925714	0.873191				0.490063	0.604992	0.45774
	0.277778	1.01304	0.981166	0.960703	0.953982	0.957447	0.94997				0.915479	0.925177	0.926972
	0.092593	0.998551	0.969757	0.95853	0.94614	0.949058	0.956353				0.925715	0.948162	0.957859
	0.001	1.0192	0.990945	0.989859	0.999027	0.992644	1.00833				0.98731	0.994134	1.01856
	2.5							0.032022	0.034218	0.032937
	0.833333							0.07484	0.091308	0.066789
	0.277778							0.426898	0.413724	0.326075
	0.092593							0.966331	0.937969	0.961574
	0.030864							0.98957	0.971821	0.979872
	0.010288							0.981519	0.980604	0.962123
	0.003429							0.978591	0.966331	0.980055
	0.001							0.997438	0.998719	1.00384
