# Supplementary material for: Leveraging platinum-protein interactions to overcome chemoresistance
Source: Nat Commun. 2025 Oct 20;16:9263. doi: 10.1038/s41467-025-64295-0 (PMC12537935; doi:10.1038/s41467-025-64295-0)
Supplement: Supplementary file 4 — Source data [file 41467_2025_64295_MOESM4_ESM.zip › Excel files/Source Data Figure S68c.xlsx]

## Sheet: Figure S68c
Figure S68c	Dox

## Sheet: Figure S68c-rawdata
Figure S68c	Dox (μM)	MES-SA			MES-SA/Dx5
	2.5	0.030525	0.030525	0.030343
	0.833336	0.052874	0.05033	0.050875
	0.277779	0.276725	0.274726	0.307977
	0.092593	0.679547	0.663376	0.677548
	0.030865	0.864515	0.860881	0.852159
	0.010288	0.9957	1.00824	0.999879
	0.003429	0.991157	0.972261	0.974805
	0.001	1.00097	1.00406	0.994973
	67.5				0.05307	0.053982	0.052705
	22.5				0.214833	0.209179	0.210456
	7.5				0.475076	0.45921	0.473435
	2.5				0.762675	0.775441	0.79003
	0.833336				0.933191	0.925714	0.873191
	0.277779				0.953982	0.957447	0.94997
	0.092593				0.94614	0.949058	0.956353
	0.001				0.999027	0.992644	1.00833
