# Supplementary material for: Leveraging platinum-protein interactions to overcome chemoresistance
Source: Nat Commun. 2025 Oct 20;16:9263. doi: 10.1038/s41467-025-64295-0 (PMC12537935; doi:10.1038/s41467-025-64295-0)
Supplement: Supplementary file 4 — Source data [file 41467_2025_64295_MOESM4_ESM.zip › Excel files/Source Data Figure S68d.xlsx]

## Sheet: Figure S68d
Figure S68d	DoxPt

## Sheet: Figure S68d-rawdata
Figure S68d	DoxPt (μM)	MES-SA			MES-SA/Dx5
	2.5	0.031547	0.031547	0.031728	0.032022	0.034218	0.032937
	0.833336	0.06273	0.050946	0.055841	0.07484	0.091308	0.066789
	0.277779	0.454161	0.431861	0.42479	0.426898	0.413724	0.326075
	0.092593	0.919925	0.865897	0.954916	0.966331	0.937969	0.961574
	0.030865	0.976854	1.01565	0.981568	0.98957	0.971821	0.979872
	0.010288	0.991177	0.993896	0.963981	0.981519	0.980604	0.962123
	0.003429	0.978667	0.989726	0.979392	0.978591	0.966331	0.980055
	0.001	1.00115	1.00097	0.997885	0.997438	0.998719	1.00384
