# Supplementary material for: Leveraging platinum-protein interactions to overcome chemoresistance
Source: Nat Commun. 2025 Oct 20;16:9263. doi: 10.1038/s41467-025-64295-0 (PMC12537935; doi:10.1038/s41467-025-64295-0)
Supplement: Supplementary file 4 — Source data [file 41467_2025_64295_MOESM4_ESM.zip › Excel files/Source Data Figure S68e.xlsx]

## Sheet: Figure S68e
Figure S68e	Ox

## Sheet: Figure S68e-rawdata
Figure S68e	Ox (μM)	MES-SA			MES-SA/Dx5
	2.5	0.044368	0.044368	0.041326	0.053242	0.05125	0.047265
	0.833336	0.122905	0.10752	0.108593	0.075154	0.076965	0.07624
	0.277779	0.214503	0.213608	0.199296	0.102137	0.096523	0.099602
	0.092593	0.277655	0.27032	0.243485	0.266932	0.241398	0.24013
	0.030865	0.538851	0.48536	0.56676	0.861282	0.866172	0.856755
	0.010288	1.02063	0.974656	0.97394	1.01304	0.981166	0.960703
	0.003429	1.01741	0.984316	0.963027	0.998551	0.969757	0.95853
	0.001	1.02028	0.995766	0.983958	1.0192	0.990945	0.989859
