# Supplementary material for: Leveraging platinum-protein interactions to overcome chemoresistance
Source: Nat Commun. 2025 Oct 20;16:9263. doi: 10.1038/s41467-025-64295-0 (PMC12537935; doi:10.1038/s41467-025-64295-0)
Supplement: Supplementary file 4 — Source data [file 41467_2025_64295_MOESM4_ESM.zip › Excel files/Source Data Figure S68f.xlsx]

## Sheet: Figure S68f
Figure S68f	Dox+Ox

## Sheet: Figure S68f-rawdata
Figure S68f	Dox+Ox (μM)	MES-SA			MES-SA/Dx5
	2.5	0.030645	0.031004	0.034946
	0.833336	0.049104	0.048208	0.047849
	0.277779	0.227957	0.248029	0.249462
	0.092593	0.564158	0.583154	0.558244
	0.030865	0.841577	0.846237	0.915054
	0.010288	0.979032	0.978136	1.03208
	0.003429	0.967921	0.969892	0.983513
	0.001	0.982975	0.985663	1.03136
	67.5				0.049204	0.05064	0.049383
	22.5				0.066623	0.066264	0.066443
	7.5				0.073985	0.074704	0.070573
	2.5				0.104334	0.110799	0.099844
	0.833336				0.490063	0.604992	0.45774
	0.277779				0.915479	0.925177	0.926972
	0.092593				0.925715	0.948162	0.957859
	0.001				0.98731	0.994134	1.01856
