# Supplementary material for: Leveraging platinum-protein interactions to overcome chemoresistance
Source: Nat Commun. 2025 Oct 20;16:9263. doi: 10.1038/s41467-025-64295-0 (PMC12537935; doi:10.1038/s41467-025-64295-0)
Supplement: Supplementary file 4 — Source data [file 41467_2025_64295_MOESM4_ESM.zip › Excel files/Source Data Figure S68t.xlsx]

## Sheet: Figure S68t
Figure S68t	Pt subcellular distribution
	IC80 (μM)	MES-SA	MES-SA/Dx5	Fold Resistance
	Dox	0.37±0.00	23±0.5	63
	Ox	7.6±0.8	2.9±0.1	0.39
	DoxPt	0.45±0.02	0.40±0.03	0.89
	Dox+Ox (1:1 molar ratio)	0.31±0.02	1.7±0.1	5.4
	Combination index	0.89	0.65
