# Supplementary material for: Leveraging platinum-protein interactions to overcome chemoresistance
Source: Nat Commun. 2025 Oct 20;16:9263. doi: 10.1038/s41467-025-64295-0 (PMC12537935; doi:10.1038/s41467-025-64295-0)
Supplement: Supplementary file 4 — Source data [file 41467_2025_64295_MOESM4_ESM.zip › Excel files/Source Data Figure S69a.xlsx]

## Sheet: Figure S69a
Figure S69a	HL-60

## Sheet: Figure S69a raw data
Figure S69a	Drug (μM)	Ox			Dox			DoxPt			Dox+Ox
	67.5	0.0342028	0.0269477	0.0228019
	22.5	0.0321299	0.0269477	0.0238383
	7.5	0.0590776	0.0487131	0.0497495
	2.5	0.129556	0.107791	0.0974262
	0.833336	0.298497	0.225946	0.202108
	0.277779	0.864398	0.71515	0.746243
	0.092593	0.988772	0.883054	0.860252
	0.001	1.06962	1.01676	0.982553
	2.5				0.0259112	0.030057	0.0290206	0.0424944	0.0383486	0.0383486	0.0269477	0.0259112	0.0331664
	0.833336				0.0310935	0.030057	0.0321299	0.162722	0.139921	0.152358	0.0321299	0.0331664	0.0352393
	0.277779				0.0373122	0.0383486	0.0362757	0.283987	0.316117	0.242529	0.0352393	0.041458	0.0445673
	0.092593				0.279841	0.3327	0.299534	0.730696	0.693384	0.635343	0.259112	0.323372	0.335809
	0.030865				0.530662	0.592849	0.581448	0.831232	0.773191	0.773191	0.562792	0.613578	0.74417
	0.010288				0.787701	0.771118	0.795993	0.852997	0.848852	0.820867	0.799102	0.843669	0.889273
	0.003429				0.848852	0.846779	0.841596	0.866471	0.857143	0.836414	0.871653	0.878909	0.981517
	0.001				0.968043	1.01572	0.990845	0.975298	0.987736	0.949387	0.977371	1.00328	1.0634
