# Supplementary material for: Leveraging platinum-protein interactions to overcome chemoresistance
Source: Nat Commun. 2025 Oct 20;16:9263. doi: 10.1038/s41467-025-64295-0 (PMC12537935; doi:10.1038/s41467-025-64295-0)
Supplement: Supplementary file 4 — Source data [file 41467_2025_64295_MOESM4_ESM.zip › Excel files/Source Data Figure S69b.xlsx]

## Sheet: Figure S69b
Figure S69b	HL-60/MX2

## Sheet: Figure S69b raw data
Figure S69b	Drug (μM)	Ox			Dox			DoxPt			Dox+Ox
	67.5	0.0224103	0.0186753	0.0201693
	22.5	0.0261454	0.0239044	0.0224103
	7.5	0.0597609	0.0597609	0.0530378
	2.5	0.218127	0.219621	0.173307
	0.833333	0.509462	0.503486	0.438496
	0.277778	0.781374	0.738048	0.711902
	0.092593	0.941982	0.977091	0.882221
	0.001	1.08093	1.0376	0.991285
	2.5				0.0276394	0.0276394	0.0253984	0.0313745	0.0298805	0.0283865	0.0246514	0.0216633	0.0239044
	0.833333				0.0470617	0.0493028	0.0485558	0.0859064	0.0956175	0.0903884	0.0395916	0.0410857	0.0440737
	0.277778				0.304034	0.295817	0.304781	0.21738	0.206175	0.207669	0.32495	0.403386	0.4624
	0.092593				0.703685	0.717131	0.739542	0.57744	0.543825	0.552042	0.655876	0.740289	0.784362
	0.030864				0.85234	0.849352	0.823207	0.864293	0.847111	0.875498	0.877739	0.867281	0.971115
	0.010288				0.894173	0.853834	0.870269	0.886703	0.875498	0.885956	0.87998	0.90239	0.983067
	0.003429				0.884462	0.885956	0.90239	0.897161	0.908366	0.906872	0.884462	0.873257	0.973356
	0.001				0.986056	0.977091	0.983067	0.968874	0.991285	0.968127	0.974103	0.98232	1.05926
