# Supplementary material for: Leveraging platinum-protein interactions to overcome chemoresistance
Source: Nat Commun. 2025 Oct 20;16:9263. doi: 10.1038/s41467-025-64295-0 (PMC12537935; doi:10.1038/s41467-025-64295-0)
Supplement: Supplementary file 4 — Source data [file 41467_2025_64295_MOESM4_ESM.zip › Excel files/Source Data Figure S69c.xlsx]

## Sheet: Figure S69c
Figure S69c	Dox

## Sheet: Figure S69c raw data
Figure S69c	Dox (μM)	HL-60			HL-60/MX2
	2.5	0.0259112	0.030057	0.0290206	0.0276394	0.0276394	0.0253984
	0.833336	0.0310935	0.030057	0.0321299	0.0470617	0.0493028	0.0485558
	0.277779	0.0373122	0.0383486	0.0362757	0.304034	0.295817	0.304781
	0.092593	0.279841	0.3327	0.299534	0.703685	0.717131	0.739542
	0.030865	0.530662	0.592849	0.581448	0.85234	0.849352	0.823207
	0.010288	0.787701	0.771118	0.795993	0.894173	0.853834	0.870269
	0.003429	0.848852	0.846779	0.841596	0.884462	0.885956	0.90239
	0.001	0.968043	1.01572	0.990845	0.986056	0.977091	0.983067
