# Supplementary material for: Leveraging platinum-protein interactions to overcome chemoresistance
Source: Nat Commun. 2025 Oct 20;16:9263. doi: 10.1038/s41467-025-64295-0 (PMC12537935; doi:10.1038/s41467-025-64295-0)
Supplement: Supplementary file 4 — Source data [file 41467_2025_64295_MOESM4_ESM.zip › Excel files/Source Data Figure S69d.xlsx]

## Sheet: Figure S69d
Figure S69d	DoxPt

## Sheet: Figure S69d raw data
Figure S69d	DoxPt (μM)	HL-60			HL-60/MX2
	2.5	0.0424944	0.0383486	0.0383486	0.0313745	0.0298805	0.0283865
	0.833333	0.162722	0.139921	0.152358	0.0859064	0.0956175	0.0903884
	0.277778	0.283987	0.316117	0.242529	0.21738	0.206175	0.207669
	0.0925926	0.730696	0.693384	0.635343	0.57744	0.543825	0.552042
	0.0308642	0.831232	0.773191	0.773191	0.864293	0.847111	0.875498
	0.0102881	0.852997	0.848852	0.820867	0.886703	0.875498	0.885956
	0.00342936	0.866471	0.857143	0.836414	0.897161	0.908366	0.906872
	0.001	0.975298	0.987736	0.949387	0.968874	0.991285	0.968127
