# Supplementary material for: Leveraging platinum-protein interactions to overcome chemoresistance
Source: Nat Commun. 2025 Oct 20;16:9263. doi: 10.1038/s41467-025-64295-0 (PMC12537935; doi:10.1038/s41467-025-64295-0)
Supplement: Supplementary file 4 — Source data [file 41467_2025_64295_MOESM4_ESM.zip › Excel files/Source Data Figure S69e.xlsx]

## Sheet: Figure S69e
Figure S69e	Ox

## Sheet: Figure S69e raw data
Figure S69e	Ox (μM)	HL-60			HL-60/MX2
	67.5	0.0342028	0.0269477	0.0228019	0.0224103	0.0186753	0.0201693
	22.5	0.0321299	0.0269477	0.0238383	0.0261454	0.0239044	0.0224103
	7.5	0.0590776	0.0487131	0.0497495	0.0597609	0.0597609	0.0530378
	2.5	0.129556	0.107791	0.0974262	0.218127	0.219621	0.173307
	0.833333	0.298497	0.225946	0.202108	0.509462	0.503486	0.438496
	0.277778	0.864398	0.71515	0.746243	0.781374	0.738048	0.711902
	0.0925926	0.988772	0.883054	0.860252	0.941982	0.977091	0.882221
	0.001	1.06962	1.01676	0.982553	1.08093	1.0376	0.991285
