# Supplementary material for: Leveraging platinum-protein interactions to overcome chemoresistance
Source: Nat Commun. 2025 Oct 20;16:9263. doi: 10.1038/s41467-025-64295-0 (PMC12537935; doi:10.1038/s41467-025-64295-0)
Supplement: Supplementary file 4 — Source data [file 41467_2025_64295_MOESM4_ESM.zip › Excel files/Source Data Figure S69f.xlsx]

## Sheet: Figure S69f
Figure S69f	Dox+Ox

## Sheet: Figure S69f raw data
Figure S69f	Dox+Ox (μM)	HL-60			HL-60/MX2
	2.5	0.0269477	0.0259112	0.0331664	0.0246514	0.0216633	0.0239044
	0.833336	0.0321299	0.0331664	0.0352393	0.0395916	0.0410857	0.0440737
	0.277779	0.0352393	0.041458	0.0445673	0.32495	0.403386	0.4624
	0.092593	0.259112	0.323372	0.335809	0.655876	0.740289	0.784362
	0.030865	0.562792	0.613578	0.74417	0.877739	0.867281	0.971115
	0.010288	0.799102	0.843669	0.889273	0.87998	0.90239	0.983067
	0.003429	0.871653	0.878909	0.981517	0.884462	0.873257	0.973356
	0.001	0.977371	1.00328	1.0634	0.974103	0.98232	1.05926
