# Supplementary material for: Leveraging platinum-protein interactions to overcome chemoresistance
Source: Nat Commun. 2025 Oct 20;16:9263. doi: 10.1038/s41467-025-64295-0 (PMC12537935; doi:10.1038/s41467-025-64295-0)
Supplement: Supplementary file 4 — Source data [file 41467_2025_64295_MOESM4_ESM.zip › Excel files/Source Data Figure S69t.xlsx]

## Sheet: Figure S69t
Figure S69t
	IC80 (μM)	HL-60	HL-60/MX2	Fold Resistance
	Dox	0.13±0.01	0.37±0.01	2.9
	DoxPt	0.56±0.05	0.30±0.00	0.54
	Ox	0.99±0.10	2.5±0.2	2.6
	Dox+Ox (1:1)	0.11±0.00	0.44±0.03	3.8
	Combination index	1	1.4
