# Supplementary material for: Leveraging platinum-protein interactions to overcome chemoresistance
Source: Nat Commun. 2025 Oct 20;16:9263. doi: 10.1038/s41467-025-64295-0 (PMC12537935; doi:10.1038/s41467-025-64295-0)
Supplement: Supplementary file 4 — Source data [file 41467_2025_64295_MOESM4_ESM.zip › Excel files/Source Data Figure S7.xlsx]

## Sheet: Figure S7
Figure S7	Analytical HPLC chromatograms of DoxPt in DMF at rt analyzed over time. Solvent gradient is given in the text.

## Sheet: Figure S7 raw data
Figure S7	time (min)	40 min	4 h	12 h	24 h
	-0.00617	-0.00025	-0.00018	0.002169	0.001665
	-0.0045	-0.00025	-0.0002	0.002217	0.001675
	-0.00283	-0.00023	-0.0002	0.002209	0.001673
	-0.00117	-0.00021	-0.00019	0.002226	0.001684
	0.0005	-0.00019	-0.00017	0.002272	0.001665
	0.002167	-0.00016	-0.00015	0.002236	0.001622
	0.003833	-0.00014	-0.00014	0.00214	0.001568
	0.0055	-0.00011	-0.00014	0.002047	0.001522
	0.007167	-9e-05	-0.00013	0.001918	0.001433
	0.008833	-5.9e-05	-0.00012	0.001693	0.001282
	0.0105	-7.2e-06	-9.2e-05	0.001476	0.001059
	0.012167	7.31e-05	-5.1e-05	0.001469	0.000836
	0.013833	0.000226	1.41e-05	0.001828	0.000776
	0.0155	0.000459	0.000108	0.002761	0.001206
	0.017167	0.000767	0.000237	0.004441	0.002445
	0.018833	0.00113	0.000404	0.00688	0.004544
	0.0205	0.001517	0.000583	0.009751	0.007355
	0.022167	0.001865	0.000756	0.012559	0.010455
	0.023833	0.002077	0.000886	0.014865	0.013357
	0.0255	0.002122	0.000943	0.016343	0.015479
	0.027167	0.002016	0.00091	0.016783	0.016458
	0.028833	0.001802	0.000819	0.01617	0.016268
	0.0305	0.001501	0.000691	0.014804	0.015161
	0.032167	0.001162	0.0005	0.013151	0.013508
	0.033833	0.000837	0.000289	0.011463	0.011659
	0.0355	0.00054	9.84e-05	0.009804	0.009843
	0.037167	0.000257	-5.6e-05	0.008185	0.008176
	0.038833	-2.6e-05	-0.00022	0.006678	0.00665
	0.0405	-0.00031	-0.0004	0.005129	0.005129
	0.042167	-0.00064	-0.00055	0.00317	0.00344
	0.043833	-0.00111	-0.0007	0.0004	0.001318
	0.0455	-0.00183	-0.00091	-0.00369	-0.00165
	0.047167	-0.0029	-0.00121	-0.00951	-0.00607
	0.048833	-0.00445	-0.00163	-0.01725	-0.01239
	0.0505	-0.00647	-0.00224	-0.02621	-0.02052
	0.052167	-0.0087	-0.00307	-0.0349	-0.02959
	0.053833	-0.01065	-0.00399	-0.04134	-0.03801
	0.0555	-0.01181	-0.00483	-0.04373	-0.04381
	0.057167	-0.01189	-0.00544	-0.04113	-0.0452
	0.058833	-0.01079	-0.00569	-0.03375	-0.04145
	0.0605	-0.00862	-0.00545	-0.02283	-0.03313
	0.062167	-0.00571	-0.00473	-0.01029	-0.02164
	0.063833	-0.00252	-0.00361	0.001703	-0.00897
	0.0655	0.000454	-0.00232	0.011283	0.002784
	0.067167	0.00292	-0.00102	0.017519	0.011897
	0.068833	0.004838	0.000213	0.020607	0.017705
	0.0705	0.006225	0.001255	0.021357	0.020688
	0.072167	0.007069	0.00207	0.020661	0.021662
	0.073833	0.007385	0.002633	0.019277	0.021383
	0.0755	0.007255	0.002968	0.017831	0.020448
	0.077167	0.006774	0.003092	0.016804	0.019418
	0.078833	0.005994	0.002988	0.016374	0.018617
	0.0805	0.005047	0.002733	0.016399	0.018059
	0.082167	0.004078	0.002382	0.016616	0.01767
	0.083833	0.003199	0.002007	0.016851	0.017368
	0.0855	0.002419	0.001606	0.016992	0.017064
	0.087167	0.001747	0.0012	0.016962	0.016658
	0.088833	0.001226	0.000848	0.016625	0.016127
	0.0905	0.000816	0.000565	0.01594	0.01544
	0.092167	0.000507	0.000305	0.014945	0.014532
	0.093833	0.000256	5.34e-05	0.013674	0.013359
	0.0955	5.68e-05	-0.00014	0.012213	0.011941
	0.097167	-0.00011	-0.00027	0.010628	0.010385
	0.098833	-0.00025	-0.00036	0.009081	0.008788
	0.1005	-0.00035	-0.00046	0.007641	0.007235
	0.102167	-0.00044	-0.00054	0.006334	0.00582
	0.103833	-0.00051	-0.00058	0.005173	0.004625
	0.1055	-0.00054	-0.0006	0.004203	0.003696
	0.107167	-0.00056	-0.00062	0.003419	0.002954
	0.108833	-0.00057	-0.00064	0.002782	0.002381
	0.1105	-0.00061	-0.00064	0.002308	0.001971
	0.112167	-0.00064	-0.00063	0.001954	0.001657
	0.113833	-0.00068	-0.00064	0.001693	0.001342
	0.1155	-0.00071	-0.00067	0.001501	0.001016
	0.117167	-0.00075	-0.00069	0.001358	0.00074
	0.118833	-0.00078	-0.00069	0.001241	0.000571
	0.1205	-0.00079	-0.00071	0.001136	0.000449
	0.122167	-0.00078	-0.00072	0.001077	0.000319
	0.123833	-0.00078	-0.00072	0.000999	0.00019
	0.1255	-0.0008	-0.00072	0.000894	0.000137
	0.127167	-0.00081	-0.00074	0.000801	9.51e-05
	0.128833	-0.00081	-0.00077	0.000755	1.03e-05
	0.1305	-0.00081	-0.00078	0.000706	-0.0001
	0.132167	-0.00084	-0.00079	0.00063	-0.00015
	0.133833	-0.00087	-0.00079	0.000601	-0.00017
	0.1355	-0.00087	-0.00079	0.000601	-0.00023
	0.137167	-0.00087	-0.00077	0.000582	-0.00028
	0.138833	-0.00089	-0.00077	0.000546	-0.0003
	0.1405	-0.00092	-0.00077	0.000508	-0.0003
	0.142167	-0.00092	-0.00077	0.000497	-0.00034
	0.143833	-0.00091	-0.00076	0.000462	-0.00037
	0.1455	-0.00091	-0.00075	0.000443	-0.00037
	0.147167	-0.00091	-0.00076	0.000479	-0.00038
	0.148833	-0.0009	-0.00076	0.000535	-0.00042
	0.1505	-0.00089	-0.00076	0.000559	-0.00044
	0.152167	-0.0009	-0.00077	0.000565	-0.00045
	0.153833	-0.00092	-0.0008	0.000613	-0.00045
	0.1555	-0.00093	-0.00084	0.000662	-0.00049
	0.157167	-0.00093	-0.00086	0.000645	-0.00052
	0.158833	-0.00093	-0.00086	0.000616	-0.00052
	0.1605	-0.00094	-0.00089	0.000651	-0.00051
	0.162167	-0.00095	-0.00092	0.000689	-0.00054
	0.163833	-0.00094	-0.00094	0.00071	-0.00061
	0.1655	-0.00096	-0.00095	0.00071	-0.00058
	0.167167	-0.00099	-0.00096	0.000763	-0.00053
	0.168833	-0.00103	-0.00097	0.000805	-0.0005
	0.1705	-0.00102	-0.00096	0.000818	-0.00049
	0.172167	-0.00102	-0.00094	0.000816	-0.00044
	0.173833	-0.00103	-0.00093	0.000812	-0.00036
	0.1755	-0.00102	-0.00093	0.000869	-0.00036
	0.177167	-0.00101	-0.00091	0.000951	-0.0004
	0.178833	-0.00102	-0.00089	0.001048	-0.00043
	0.1805	-0.00104	-0.0009	0.001121	-0.00039
	0.182167	-0.00105	-0.00092	0.001176	-0.00033
	0.183833	-0.00105	-0.0009	0.001174	-0.00028
	0.1855	-0.00106	-0.00087	0.00114	-0.00022
	0.187167	-0.00108	-0.00089	0.001079	-0.00014
	0.188833	-0.00109	-0.00093	0.001001	-9.5e-05
	0.1905	-0.00108	-0.00093	0.000923	-0.0001
	0.192167	-0.00109	-0.00093	0.000856	-0.00014
	0.193833	-0.0011	-0.00096	0.000845	-0.0001
	0.1955	-0.0011	-0.00099	0.00086	-1e-05
	0.197167	-0.00109	-0.001	0.000866	7.45e-05
	0.198833	-0.00107	-0.00099	0.00085	0.000153
	0.2005	-0.00107	-0.00098	0.000877	0.000236
	0.202167	-0.00106	-0.00097	0.000927	0.000339
	0.203833	-0.00104	-0.00096	0.000967	0.000399
	0.2055	-0.00103	-0.00096	0.000963	0.000401
	0.207167	-0.00104	-0.00098	0.000957	0.000436
	0.208833	-0.00106	-0.00099	0.000993	0.000474
	0.2105	-0.00107	-0.00098	0.000982	0.000472
	0.212167	-0.00107	-0.00098	0.000927	0.000443
	0.213833	-0.00107	-0.00098	0.000896	0.000428
	0.2155	-0.00106	-0.00099	0.000921	0.000455
	0.217167	-0.00105	-0.00099	0.000984	0.00043
	0.218833	-0.00103	-0.00101	0.000989	0.000387
	0.2205	-0.00102	-0.00103	0.001006	0.000395
	0.222167	-0.00103	-0.00105	0.001039	0.000436
	0.223833	-0.00104	-0.00105	0.001024	0.000451
	0.2255	-0.00103	-0.00104	0.000959	0.000426
	0.227167	-0.00102	-0.00104	0.000909	0.000428
	0.228833	-0.00102	-0.00104	0.000938	0.000457
	0.2305	-0.00101	-0.00104	0.000942	0.000457
	0.232167	-0.00099	-0.00104	0.000925	0.000422
	0.233833	-0.001	-0.00106	0.000955	0.000428
	0.2355	-0.00102	-0.00109	0.00101	0.000459
	0.237167	-0.00102	-0.0011	0.000993	0.00049
	0.238833	-0.00101	-0.00108	0.00089	0.000513
	0.2405	-0.00102	-0.00107	0.000837	0.000523
	0.242167	-0.00104	-0.00108	0.00086	0.000501
	0.243833	-0.00103	-0.0011	0.000856	0.000428
	0.2455	-0.001	-0.00109	0.000772	0.000358
	0.247167	-0.001	-0.00108	0.000694	0.000308
	0.248833	-0.00102	-0.0011	0.000715	0.000252
	0.2505	-0.00102	-0.00111	0.000767	0.000186
	0.252167	-0.00101	-0.00109	0.000717	0.000161
	0.253833	-0.00102	-0.00107	0.000643	0.000186
	0.2555	-0.00104	-0.00106	0.00063	0.000213
	0.257167	-0.00104	-0.00107	0.000643	0.000215
	0.258833	-0.00103	-0.00106	0.000624	0.000194
	0.2605	-0.00102	-0.00108	0.000559	0.000238
	0.262167	-0.00103	-0.00111	0.000578	0.000252
	0.263833	-0.00105	-0.00112	0.000609	0.000163
	0.2655	-0.00105	-0.00111	0.000615	6.21e-05
	0.267167	-0.00106	-0.00111	0.000597	3.31e-05
	0.268833	-0.00106	-0.00112	0.000628	6.21e-05
	0.2705	-0.00107	-0.00112	0.000653	1.03e-05
	0.272167	-0.00105	-0.0011	0.00062	-2.9e-05
	0.273833	-0.00104	-0.0011	0.000616	3.72e-05
	0.2755	-0.00106	-0.00112	0.000674	0.000103
	0.277167	-0.00109	-0.00112	0.000712	5.79e-05
	0.278833	-0.00109	-0.00114	0.000622	-3.3e-05
	0.2805	-0.00109	-0.00115	0.000565	-8.5e-05
	0.282167	-0.00113	-0.00116	0.00059	-0.00012
	0.283833	-0.00116	-0.00117	0.000634	-0.00018
	0.2855	-0.00116	-0.00116	0.000578	-0.00026
	0.287167	-0.00115	-0.00116	0.000514	-0.00032
	0.288833	-0.00117	-0.00116	0.000523	-0.00034
	0.2905	-0.00119	-0.00116	0.000557	-0.00034
	0.292167	-0.00118	-0.00117	0.000535	-0.00036
	0.293833	-0.00115	-0.0012	0.000474	-0.00038
	0.2955	-0.00113	-0.00123	0.000443	-0.00038
	0.297167	-0.00113	-0.00125	0.000474	-0.00037
	0.298833	-0.00112	-0.00126	0.000514	-0.0004
	0.3005	-0.00112	-0.00124	0.000483	-0.00042
	0.302167	-0.00113	-0.00124	0.000422	-0.0004
	0.303833	-0.00116	-0.00123	0.000392	-0.0004
	0.3055	-0.00118	-0.00121	0.000369	-0.00038
	0.307167	-0.00117	-0.00119	0.000331	-0.00037
	0.308833	-0.00117	-0.00119	0.000299	-0.00035
	0.3105	-0.00118	-0.00124	0.000304	-0.00034
	0.312167	-0.00115	-0.00125	0.000342	-0.00035
	0.313833	-0.00112	-0.00124	0.000344	-0.00034
	0.3155	-0.00111	-0.00125	0.000373	-0.00035
	0.317167	-0.00112	-0.00128	0.000403	-0.00037
	0.318833	-0.00112	-0.0013	0.0004	-0.00041
	0.3205	-0.00111	-0.00127	0.000363	-0.0004
	0.322167	-0.00112	-0.00128	0.000352	-0.00036
	0.323833	-0.00114	-0.00129	0.000377	-0.00033
	0.3255	-0.00115	-0.00127	0.000382	-0.00035
	0.327167	-0.00116	-0.00123	0.000384	-0.00032
	0.328833	-0.00116	-0.00122	0.000394	-0.00027
	0.3305	-0.00117	-0.00124	0.000428	-0.00028
	0.332167	-0.00117	-0.00123	0.00044	-0.00035
	0.333833	-0.00118	-0.00122	0.000422	-0.00041
	0.3355	-0.00121	-0.00124	0.000419	-0.00042
	0.337167	-0.00124	-0.00128	0.00043	-0.00047
	0.338833	-0.00125	-0.00132	0.000449	-0.00056
	0.3405	-0.00125	-0.00131	0.00043	-0.0006
	0.342167	-0.00125	-0.00131	0.000409	-0.00057
	0.343833	-0.00126	-0.00132	0.000413	-0.00056
	0.3455	-0.00125	-0.00133	0.000382	-0.00061
	0.347167	-0.00121	-0.00132	0.000304	-0.00064
	0.348833	-0.0012	-0.00131	0.00023	-0.00063
	0.3505	-0.00121	-0.00132	0.000226	-0.00062
	0.352167	-0.00121	-0.00131	0.000209	-0.00069
	0.353833	-0.00119	-0.00131	0.000175	-0.00077
	0.3555	-0.00118	-0.0013	0.000169	-0.0008
	0.357167	-0.00119	-0.0013	0.000183	-0.00077
	0.358833	-0.00121	-0.0013	0.000185	-0.00078
	0.3605	-0.00121	-0.0013	0.000162	-0.0008
	0.362167	-0.00119	-0.00131	0.000114	-0.00078
	0.363833	-0.00117	-0.00133	8.75e-05	-0.00073
	0.3655	-0.00116	-0.00134	6.28e-05	-0.00072
	0.367167	-0.00114	-0.00134	2.47e-05	-0.00079
	0.368833	-0.00113	-0.00133	-2.7e-05	-0.00082
	0.3705	-0.00113	-0.00133	-8.4e-05	-0.00081
	0.372167	-0.00112	-0.00134	-0.00012	-0.00083
	0.373833	-0.00112	-0.00134	-0.00016	-0.00086
	0.3755	-0.00112	-0.00133	-0.00017	-0.00085
	0.377167	-0.00112	-0.00133	-0.00014	-0.00079
	0.378833	-0.00113	-0.00134	-9.3e-05	-0.00077
	0.3805	-0.00112	-0.00135	-0.0001	-0.0008
	0.382167	-0.00112	-0.00135	-8.4e-05	-0.00078
	0.383833	-0.00114	-0.00135	-3.2e-05	-0.00073
	0.3855	-0.00115	-0.00137	-7.6e-06	-0.00074
	0.387167	-0.00114	-0.00138	-3.6e-05	-0.0008
	0.388833	-0.00113	-0.00136	-5.5e-05	-0.00079
	0.3905	-0.00116	-0.00135	1.52e-05	-0.00076
	0.392167	-0.00116	-0.00134	9.7e-05	-0.00077
	0.393833	-0.00114	-0.00134	0.000118	-0.00077
	0.3955	-0.00112	-0.00133	0.000114	-0.00073
	0.397167	-0.00112	-0.00134	0.000164	-0.00065
	0.398833	-0.00111	-0.00136	0.000202	-0.00061
	0.4005	-0.00109	-0.00137	0.000181	-0.00058
	0.402167	-0.0011	-0.00137	0.000145	-0.00052
	0.403833	-0.00112	-0.00137	0.000139	-0.00046
	0.4055	-0.00114	-0.00137	0.000139	-0.00043
	0.407167	-0.00114	-0.00138	7.8e-05	-0.00043
	0.408833	-0.00115	-0.00139	7.61e-06	-0.00042
	0.4105	-0.00118	-0.00141	-3e-05	-0.00035
	0.412167	-0.0012	-0.00144	-6.1e-05	-0.00034
	0.413833	-0.0012	-0.00144	-0.00013	-0.00039
	0.4155	-0.00122	-0.00143	-0.0002	-0.00037
	0.417167	-0.00128	-0.00144	-0.00023	-0.00035
	0.418833	-0.00134	-0.00146	-0.00024	-0.00039
	0.4205	-0.00135	-0.00145	-0.00029	-0.0005
	0.422167	-0.00135	-0.00144	-0.00036	-0.00054
	0.423833	-0.00139	-0.00146	-0.00039	-0.00054
	0.4255	-0.00141	-0.00149	-0.00041	-0.00061
	0.427167	-0.00142	-0.00149	-0.00046	-0.00072
	0.428833	-0.00141	-0.00148	-0.00053	-0.00076
	0.4305	-0.00143	-0.00148	-0.00057	-0.00079
	0.432167	-0.00147	-0.0015	-0.00059	-0.0009
	0.433833	-0.00148	-0.00151	-0.00063	-0.00103
	0.4355	-0.00149	-0.0015	-0.00069	-0.00115
	0.437167	-0.00151	-0.00152	-0.00073	-0.00119
	0.438833	-0.00153	-0.00155	-0.00078	-0.00127
	0.4405	-0.00153	-0.00157	-0.00081	-0.00137
	0.442167	-0.00153	-0.00157	-0.00086	-0.00145
	0.443833	-0.00155	-0.0016	-0.00093	-0.00149
	0.4455	-0.00157	-0.00162	-0.00098	-0.00154
	0.447167	-0.00156	-0.00161	-0.00099	-0.00163
	0.448833	-0.00157	-0.0016	-0.00099	-0.0017
	0.4505	-0.00158	-0.00158	-0.00104	-0.00178
	0.452167	-0.0016	-0.00159	-0.00106	-0.00186
	0.453833	-0.00159	-0.0016	-0.00108	-0.00195
	0.4555	-0.00157	-0.00159	-0.0011	-0.00201
	0.457167	-0.00157	-0.0016	-0.00115	-0.00204
	0.458833	-0.00158	-0.00161	-0.0012	-0.00208
	0.4605	-0.00159	-0.00163	-0.0012	-0.00212
	0.462167	-0.00159	-0.00162	-0.00123	-0.00214
	0.463833	-0.0016	-0.00163	-0.00129	-0.0021
	0.4655	-0.00163	-0.00166	-0.00136	-0.00211
	0.467167	-0.00165	-0.00167	-0.00139	-0.00214
	0.468833	-0.00164	-0.00166	-0.00139	-0.00215
	0.4705	-0.00162	-0.00166	-0.0014	-0.00208
	0.472167	-0.00161	-0.00167	-0.00141	-0.00202
	0.473833	-0.0016	-0.00166	-0.0014	-0.00203
	0.4755	-0.00159	-0.00163	-0.00139	-0.00202
	0.477167	-0.00161	-0.00164	-0.00139	-0.00199
	0.478833	-0.00165	-0.00166	-0.00137	-0.00195
	0.4805	-0.00169	-0.00168	-0.00137	-0.00201
	0.482167	-0.00172	-0.00167	-0.00136	-0.00209
	0.483833	-0.00173	-0.00167	-0.00133	-0.00213
	0.4855	-0.00174	-0.00168	-0.00129	-0.00214
	0.487167	-0.00174	-0.00169	-0.00128	-0.00218
	0.488833	-0.00172	-0.0017	-0.00134	-0.00226
	0.4905	-0.00171	-0.00168	-0.0014	-0.00227
	0.492167	-0.00173	-0.00168	-0.00144	-0.00225
	0.493833	-0.00175	-0.00168	-0.00145	-0.00224
	0.4955	-0.00175	-0.00166	-0.00147	-0.00228
	0.497167	-0.00175	-0.00163	-0.0015	-0.00227
	0.498833	-0.00176	-0.00163	-0.0015	-0.00225
	0.5005	-0.00178	-0.00166	-0.00148	-0.00231
	0.502167	-0.00178	-0.00169	-0.00147	-0.00238
	0.503833	-0.0018	-0.00169	-0.0015	-0.0024
	0.5055	-0.00181	-0.00171	-0.00153	-0.00237
	0.507167	-0.00181	-0.00173	-0.00154	-0.00241
	0.508833	-0.00179	-0.00172	-0.00159	-0.00243
	0.5105	-0.00176	-0.0017	-0.00164	-0.00238
	0.512167	-0.00174	-0.00169	-0.00166	-0.00234
	0.513833	-0.00171	-0.0017	-0.00164	-0.00242
	0.5155	-0.0017	-0.00171	-0.0016	-0.00253
	0.517167	-0.00172	-0.00172	-0.00161	-0.00255
	0.518833	-0.00173	-0.00174	-0.00156	-0.00258
	0.5205	-0.00175	-0.00175	-0.00153	-0.00262
	0.522167	-0.00176	-0.00175	-0.00152	-0.00264
	0.523833	-0.00177	-0.00175	-0.00156	-0.00257
	0.5255	-0.00178	-0.00176	-0.00157	-0.00249
	0.527167	-0.00178	-0.00176	-0.00156	-0.00247
	0.528833	-0.00176	-0.00175	-0.0016	-0.00249
	0.5305	-0.00174	-0.00174	-0.00165	-0.00246
	0.532167	-0.00175	-0.00175	-0.00167	-0.00243
	0.533833	-0.00174	-0.00177	-0.00166	-0.00244
	0.5355	-0.00173	-0.00177	-0.00167	-0.00245
	0.537167	-0.00174	-0.00177	-0.00168	-0.00245
	0.538833	-0.00175	-0.00179	-0.00165	-0.0024
	0.5405	-0.00176	-0.0018	-0.00162	-0.00241
	0.542167	-0.00176	-0.00178	-0.00163	-0.00243
	0.543833	-0.00178	-0.00176	-0.00168	-0.00245
	0.5455	-0.0018	-0.00174	-0.00167	-0.0025
	0.547167	-0.0018	-0.00174	-0.00164	-0.00254
	0.548833	-0.00181	-0.00174	-0.00169	-0.00259
	0.5505	-0.00181	-0.00173	-0.00175	-0.00258
	0.552167	-0.0018	-0.00174	-0.00175	-0.00257
	0.553833	-0.0018	-0.00177	-0.00171	-0.00255
	0.5555	-0.0018	-0.00179	-0.00171	-0.00257
	0.557167	-0.0018	-0.00179	-0.00175	-0.00259
	0.558833	-0.00181	-0.0018	-0.0018	-0.0026
	0.5605	-0.00185	-0.00182	-0.0018	-0.00261
	0.562167	-0.00187	-0.00183	-0.00182	-0.00263
	0.563833	-0.00187	-0.0018	-0.00188	-0.00268
	0.5655	-0.00188	-0.00178	-0.00196	-0.00272
	0.567167	-0.0019	-0.00179	-0.00194	-0.00273
	0.568833	-0.00188	-0.00178	-0.00185	-0.00276
	0.5705	-0.00185	-0.00176	-0.00182	-0.00282
	0.572167	-0.00185	-0.00176	-0.00183	-0.00288
	0.573833	-0.00188	-0.00179	-0.00181	-0.00286
	0.5755	-0.00187	-0.00182	-0.00179	-0.00283
	0.577167	-0.00185	-0.0018	-0.00183	-0.00279
	0.578833	-0.00186	-0.0018	-0.00188	-0.00276
	0.5805	-0.00188	-0.00181	-0.0019	-0.00272
	0.582167	-0.00188	-0.00182	-0.00186	-0.00267
	0.583833	-0.00186	-0.00181	-0.00185	-0.00264
	0.5855	-0.00188	-0.00181	-0.00184	-0.00263
	0.587167	-0.00191	-0.00183	-0.00184	-0.00264
	0.588833	-0.00192	-0.00183	-0.00183	-0.00267
	0.5905	-0.00192	-0.00178	-0.00179	-0.00273
	0.592167	-0.00191	-0.00176	-0.00179	-0.00278
	0.593833	-0.0019	-0.00178	-0.00181	-0.0028
	0.5955	-0.00189	-0.00179	-0.00185	-0.00283
	0.597167	-0.00188	-0.00177	-0.00189	-0.00282
	0.598833	-0.00187	-0.00178	-0.00192	-0.00278
	0.6005	-0.00186	-0.00182	-0.00193	-0.00274
	0.602167	-0.00186	-0.00183	-0.00195	-0.00275
	0.603833	-0.00188	-0.00181	-0.00199	-0.0028
	0.6055	-0.0019	-0.00179	-0.00198	-0.00283
	0.607167	-0.00191	-0.0018	-0.00197	-0.00283
	0.608833	-0.00191	-0.00182	-0.00197	-0.00285
	0.6105	-0.00192	-0.00183	-0.00198	-0.00289
	0.612167	-0.00193	-0.00182	-0.00199	-0.0029
	0.613833	-0.00193	-0.00184	-0.00197	-0.00287
	0.6155	-0.0019	-0.00186	-0.00196	-0.00287
	0.617167	-0.00188	-0.00187	-0.00194	-0.00294
	0.618833	-0.00187	-0.00186	-0.00194	-0.003
	0.6205	-0.00186	-0.00186	-0.00192	-0.00301
	0.622167	-0.00184	-0.00186	-0.0019	-0.00302
	0.623833	-0.00183	-0.00185	-0.00187	-0.00306
	0.6255	-0.00183	-0.00183	-0.00187	-0.00305
	0.627167	-0.00186	-0.00182	-0.0019	-0.00302
	0.628833	-0.00189	-0.00181	-0.00193	-0.00299
	0.6305	-0.0019	-0.0018	-0.00197	-0.00299
	0.632167	-0.00192	-0.00179	-0.00203	-0.00298
	0.633833	-0.00195	-0.00179	-0.00212	-0.00295
	0.6355	-0.00197	-0.00179	-0.00213	-0.00297
	0.637167	-0.00198	-0.00179	-0.00213	-0.00302
	0.638833	-0.00198	-0.00179	-0.00215	-0.00304
	0.6405	-0.00199	-0.00179	-0.00219	-0.00303
	0.642167	-0.00201	-0.00181	-0.00221	-0.00304
	0.643833	-0.00201	-0.00183	-0.00222	-0.00305
	0.6455	-0.00201	-0.00185	-0.00227	-0.00305
	0.647167	-0.002	-0.00186	-0.00229	-0.00303
	0.648833	-0.00199	-0.00187	-0.00225	-0.00303
	0.6505	-0.00198	-0.00188	-0.00218	-0.00305
	0.652167	-0.00195	-0.00188	-0.00218	-0.00306
	0.653833	-0.00195	-0.00188	-0.00215	-0.00304
	0.6555	-0.00195	-0.00189	-0.00211	-0.003
	0.657167	-0.00195	-0.0019	-0.00211	-0.00299
	0.658833	-0.00196	-0.00188	-0.00218	-0.00298
	0.6605	-0.00199	-0.00187	-0.00223	-0.00297
	0.662167	-0.002	-0.00191	-0.00221	-0.00298
	0.663833	-0.00198	-0.00193	-0.00218	-0.00303
	0.6655	-0.00195	-0.0019	-0.0022	-0.00309
	0.667167	-0.00196	-0.00189	-0.00223	-0.00311
	0.668833	-0.00197	-0.0019	-0.00225	-0.0031
	0.6705	-0.00195	-0.00192	-0.00227	-0.00315
	0.672167	-0.00195	-0.0019	-0.00228	-0.00317
	0.673833	-0.00197	-0.00186	-0.0023	-0.00316
	0.6755	-0.00199	-0.00188	-0.00234	-0.00314
	0.677167	-0.00198	-0.0019	-0.00233	-0.00315
	0.678833	-0.00199	-0.00189	-0.00231	-0.0032
	0.6805	-0.00201	-0.00187	-0.0023	-0.0032
	0.682167	-0.00202	-0.00187	-0.00233	-0.00321
	0.683833	-0.00202	-0.00189	-0.00235	-0.00322
	0.6855	-0.00203	-0.00188	-0.00235	-0.00322
	0.687167	-0.00206	-0.00187	-0.00236	-0.00318
	0.688833	-0.00207	-0.00189	-0.00237	-0.00312
	0.6905	-0.00205	-0.00193	-0.00233	-0.00308
	0.692167	-0.00204	-0.00194	-0.00228	-0.00307
	0.693833	-0.00206	-0.00194	-0.00225	-0.00311
	0.6955	-0.00207	-0.00196	-0.00221	-0.00315
	0.697167	-0.00207	-0.00196	-0.00217	-0.00321
	0.698833	-0.00206	-0.00194	-0.00217	-0.00326
	0.7005	-0.00205	-0.00191	-0.00221	-0.00326
	0.702167	-0.00206	-0.0019	-0.00223	-0.00322
	0.703833	-0.00203	-0.00188	-0.00222	-0.00316
	0.7055	-0.002	-0.00185	-0.00225	-0.00313
	0.707167	-0.00199	-0.00184	-0.00228	-0.00309
	0.708833	-0.00199	-0.00186	-0.00225	-0.00311
	0.7105	-0.00198	-0.00188	-0.00225	-0.00316
	0.712167	-0.00197	-0.0019	-0.00233	-0.00324
	0.713833	-0.00199	-0.00191	-0.00241	-0.00328
	0.7155	-0.00199	-0.00192	-0.00242	-0.00327
	0.717167	-0.00199	-0.00194	-0.0024	-0.00327
	0.718833	-0.00201	-0.00196	-0.00237	-0.00327
	0.7205	-0.00206	-0.00196	-0.00235	-0.00325
	0.722167	-0.00208	-0.00197	-0.0023	-0.00321
	0.723833	-0.00209	-0.002	-0.00225	-0.0032
	0.7255	-0.00209	-0.00201	-0.00222	-0.00327
	0.727167	-0.00208	-0.00198	-0.00228	-0.0033
	0.728833	-0.00206	-0.00196	-0.00236	-0.00328
	0.7305	-0.00202	-0.00195	-0.00237	-0.00328
	0.732167	-0.00201	-0.00194	-0.00235	-0.00332
	0.733833	-0.00203	-0.00192	-0.00236	-0.00334
	0.7355	-0.00206	-0.00192	-0.00236	-0.00325
	0.737167	-0.00206	-0.00194	-0.00229	-0.00321
	0.738833	-0.00206	-0.00195	-0.00225	-0.00321
	0.7405	-0.00206	-0.00195	-0.00226	-0.0032
	0.742167	-0.00206	-0.00194	-0.00231	-0.00313
	0.743833	-0.00204	-0.00194	-0.00232	-0.00315
	0.7455	-0.00202	-0.00192	-0.00236	-0.00326
	0.747167	-0.00202	-0.00192	-0.00241	-0.00333
	0.748833	-0.00205	-0.00193	-0.00246	-0.00338
	0.7505	-0.00208	-0.00195	-0.00246	-0.00339
	0.752167	-0.00208	-0.00195	-0.00245	-0.00343
	0.753833	-0.00208	-0.00196	-0.00245	-0.00342
	0.7555	-0.00208	-0.00196	-0.00242	-0.00336
	0.757167	-0.00209	-0.00195	-0.00238	-0.00329
	0.758833	-0.00207	-0.00191	-0.00236	-0.00325
	0.7605	-0.00206	-0.00188	-0.00237	-0.00325
	0.762167	-0.00208	-0.00187	-0.00239	-0.00327
	0.763833	-0.00209	-0.00187	-0.00239	-0.00329
	0.7655	-0.00209	-0.00186	-0.00239	-0.00333
	0.767167	-0.00209	-0.00184	-0.00241	-0.00339
	0.768833	-0.00209	-0.00185	-0.00238	-0.00338
	0.7705	-0.0021	-0.00187	-0.00236	-0.00336
	0.772167	-0.00209	-0.00188	-0.00237	-0.00334
	0.773833	-0.00208	-0.00188	-0.00239	-0.00332
	0.7755	-0.00209	-0.00191	-0.00242	-0.00328
	0.777167	-0.00208	-0.00195	-0.00245	-0.00326
	0.778833	-0.00207	-0.002	-0.00253	-0.00331
	0.7805	-0.00206	-0.002	-0.00259	-0.00335
	0.782167	-0.00207	-0.00201	-0.00257	-0.00334
	0.783833	-0.00207	-0.00204	-0.00254	-0.00337
	0.7855	-0.00207	-0.00205	-0.00256	-0.00344
	0.787167	-0.00209	-0.00201	-0.0026	-0.00351
	0.788833	-0.00212	-0.00197	-0.00257	-0.0035
	0.7905	-0.00214	-0.00199	-0.0025	-0.0035
	0.792167	-0.00215	-0.002	-0.00249	-0.00353
	0.793833	-0.00215	-0.00198	-0.00252	-0.00355
	0.7955	-0.00215	-0.00197	-0.00249	-0.00349
	0.797167	-0.00214	-0.00198	-0.00245	-0.00345
	0.798833	-0.00214	-0.002	-0.00244	-0.0035
	0.8005	-0.00215	-0.00198	-0.00248	-0.00359
	0.802167	-0.00217	-0.00196	-0.00252	-0.00362
	0.803833	-0.00219	-0.00197	-0.00248	-0.00362
	0.8055	-0.00219	-0.00197	-0.00244	-0.00363
	0.807167	-0.00218	-0.00197	-0.00245	-0.00363
	0.808833	-0.00218	-0.00195	-0.00251	-0.00356
	0.8105	-0.00216	-0.00195	-0.00252	-0.00344
	0.812167	-0.00213	-0.00196	-0.00253	-0.0034
	0.813833	-0.0021	-0.00196	-0.0026	-0.00342
	0.8155	-0.00209	-0.00196	-0.00268	-0.00347
	0.817167	-0.0021	-0.00199	-0.00267	-0.00349
	0.818833	-0.0021	-0.00201	-0.0026	-0.00348
	0.8205	-0.00211	-0.002	-0.00258	-0.0035
	0.822167	-0.00212	-0.00199	-0.00258	-0.00352
	0.823833	-0.00216	-0.00199	-0.00255	-0.00354
	0.8255	-0.00218	-0.002	-0.00253	-0.00354
	0.827167	-0.00217	-0.00199	-0.00255	-0.00357
	0.828833	-0.00217	-0.00198	-0.0026	-0.0036
	0.8305	-0.00218	-0.00199	-0.00264	-0.00364
	0.832167	-0.00217	-0.00201	-0.00268	-0.00364
	0.833833	-0.00217	-0.002	-0.00272	-0.00363
	0.8355	-0.00218	-0.00199	-0.00275	-0.00362
	0.837167	-0.0022	-0.00199	-0.00275	-0.00361
	0.838833	-0.0022	-0.00199	-0.00275	-0.00367
	0.8405	-0.00219	-0.00199	-0.0027	-0.00374
	0.842167	-0.00219	-0.00199	-0.00268	-0.00378
	0.843833	-0.00218	-0.00199	-0.00265	-0.00378
	0.8455	-0.00217	-0.00199	-0.0026	-0.00379
	0.847167	-0.00215	-0.00198	-0.00258	-0.00382
	0.848833	-0.00214	-0.00198	-0.00261	-0.00379
	0.8505	-0.00215	-0.00198	-0.00263	-0.00371
	0.852167	-0.00217	-0.00197	-0.0026	-0.00365
	0.853833	-0.00218	-0.00197	-0.00257	-0.00361
	0.8555	-0.0022	-0.00197	-0.00262	-0.00357
	0.857167	-0.00222	-0.00197	-0.00264	-0.00352
	0.858833	-0.00225	-0.00197	-0.00266	-0.00351
	0.8605	-0.00223	-0.00196	-0.00267	-0.00356
	0.862167	-0.00219	-0.00197	-0.00274	-0.00362
	0.863833	-0.00217	-0.00199	-0.00279	-0.00365
	0.8655	-0.00217	-0.002	-0.0028	-0.00364
	0.867167	-0.00217	-0.00201	-0.00278	-0.00366
	0.868833	-0.00216	-0.00202	-0.00275	-0.00369
	0.8705	-0.00217	-0.00202	-0.00272	-0.00368
	0.872167	-0.0022	-0.00199	-0.00267	-0.00362
	0.873833	-0.00219	-0.00197	-0.00264	-0.00362
	0.8755	-0.00217	-0.00196	-0.00264	-0.00363
	0.877167	-0.00214	-0.00197	-0.00265	-0.00361
	0.878833	-0.00211	-0.00198	-0.00263	-0.00362
	0.8805	-0.00211	-0.00198	-0.00265	-0.00365
	0.882167	-0.00211	-0.002	-0.00266	-0.0037
	0.883833	-0.00212	-0.00201	-0.00269	-0.0037
	0.8855	-0.00213	-0.00204	-0.00267	-0.00372
	0.887167	-0.00214	-0.00204	-0.00269	-0.00369
	0.888833	-0.00215	-0.00204	-0.00273	-0.00362
	0.8905	-0.00217	-0.00204	-0.00275	-0.00353
	0.892167	-0.00217	-0.00205	-0.00274	-0.00351
	0.893833	-0.00216	-0.00203	-0.00273	-0.00356
	0.8955	-0.00216	-0.00199	-0.00276	-0.00357
	0.897167	-0.00217	-0.00198	-0.00279	-0.00358
	0.898833	-0.00218	-0.00198	-0.00276	-0.00359
	0.9005	-0.00216	-0.00199	-0.00275	-0.00366
	0.902167	-0.00212	-0.00199	-0.00279	-0.00369
	0.903833	-0.00212	-0.002	-0.00286	-0.00365
	0.9055	-0.00213	-0.00203	-0.00284	-0.00364
	0.907167	-0.00215	-0.00205	-0.00277	-0.0037
	0.908833	-0.00214	-0.00204	-0.00279	-0.00378
	0.9105	-0.00216	-0.00205	-0.00286	-0.00378
	0.912167	-0.0022	-0.00207	-0.00288	-0.00376
	0.913833	-0.00222	-0.00208	-0.00285	-0.00377
	0.9155	-0.00223	-0.00207	-0.00289	-0.00376
	0.917167	-0.00222	-0.00208	-0.00297	-0.00373
	0.918833	-0.00223	-0.0021	-0.00295	-0.00373
	0.9205	-0.00223	-0.00211	-0.0029	-0.00375
	0.922167	-0.00222	-0.00209	-0.00286	-0.00376
	0.923833	-0.0022	-0.00208	-0.00284	-0.00378
	0.9255	-0.00219	-0.00208	-0.00282	-0.00379
	0.927167	-0.0022	-0.00208	-0.0028	-0.0038
	0.928833	-0.00221	-0.00206	-0.00283	-0.00379
	0.9305	-0.00221	-0.00205	-0.00286	-0.00375
	0.932167	-0.00222	-0.00206	-0.00286	-0.00372
	0.933833	-0.00222	-0.00207	-0.00285	-0.00372
	0.9355	-0.00221	-0.00207	-0.00283	-0.00374
	0.937167	-0.0022	-0.00207	-0.00284	-0.00374
	0.938833	-0.00219	-0.00207	-0.00284	-0.00373
	0.9405	-0.00217	-0.00208	-0.00284	-0.00374
	0.942167	-0.00216	-0.00207	-0.00288	-0.00373
	0.943833	-0.00217	-0.00207	-0.00291	-0.00369
	0.9455	-0.00222	-0.00206	-0.00291	-0.00367
	0.947167	-0.00225	-0.00207	-0.00288	-0.00368
	0.948833	-0.00229	-0.00206	-0.00289	-0.00371
	0.9505	-0.00232	-0.00205	-0.0029	-0.00371
	0.952167	-0.00232	-0.00206	-0.00287	-0.00373
	0.953833	-0.00229	-0.00207	-0.00284	-0.00376
	0.9555	-0.00224	-0.00208	-0.00286	-0.00375
	0.957167	-0.00222	-0.00207	-0.00287	-0.00371
	0.958833	-0.0022	-0.00207	-0.00286	-0.00369
	0.9605	-0.0022	-0.00207	-0.00282	-0.00371
	0.962167	-0.00221	-0.00206	-0.00283	-0.00374
	0.963833	-0.00223	-0.00203	-0.00287	-0.00376
	0.9655	-0.00225	-0.00204	-0.0029	-0.00379
	0.967167	-0.00226	-0.00205	-0.00292	-0.00382
	0.968833	-0.00227	-0.00205	-0.00292	-0.00384
	0.9705	-0.00227	-0.00202	-0.00293	-0.00384
	0.972167	-0.00228	-0.00201	-0.00292	-0.00383
	0.973833	-0.00228	-0.00203	-0.00289	-0.00383
	0.9755	-0.00229	-0.00204	-0.00288	-0.00385
	0.977167	-0.0023	-0.00203	-0.00289	-0.00386
	0.978833	-0.0023	-0.00203	-0.00289	-0.00386
	0.9805	-0.00228	-0.00208	-0.00289	-0.00386
	0.982167	-0.00229	-0.0021	-0.0029	-0.00387
	0.983833	-0.0023	-0.00209	-0.0029	-0.00389
	0.9855	-0.0023	-0.00209	-0.00286	-0.00387
	0.987167	-0.00227	-0.00211	-0.00283	-0.00387
	0.988833	-0.00226	-0.00213	-0.00283	-0.00388
	0.9905	-0.00227	-0.00212	-0.00284	-0.00389
	0.992167	-0.00229	-0.00213	-0.00284	-0.00386
	0.993833	-0.00228	-0.00215	-0.0028	-0.00387
	0.9955	-0.00227	-0.00216	-0.0028	-0.00392
	0.997167	-0.00226	-0.00215	-0.00281	-0.00394
	0.998833	-0.00225	-0.00214	-0.00282	-0.00391
	1.0005	-0.00223	-0.00215	-0.0028	-0.00386
	1.00217	-0.00221	-0.00213	-0.0028	-0.00387
	1.00383	-0.0022	-0.0021	-0.00285	-0.00386
	1.0055	-0.00221	-0.00209	-0.00289	-0.00383
	1.00717	-0.00223	-0.0021	-0.00288	-0.00384
	1.00883	-0.00225	-0.0021	-0.00283	-0.0039
	1.0105	-0.00226	-0.0021	-0.00285	-0.00397
	1.01217	-0.00225	-0.00212	-0.00288	-0.00401
	1.01383	-0.00225	-0.00217	-0.00288	-0.00404
	1.0155	-0.00225	-0.00217	-0.00287	-0.00405
	1.01717	-0.00224	-0.00214	-0.00293	-0.00405
	1.01883	-0.00223	-0.00213	-0.003	-0.00399
	1.0205	-0.00224	-0.00213	-0.00297	-0.00395
	1.02217	-0.00224	-0.00212	-0.00292	-0.00394
	1.02383	-0.00224	-0.00209	-0.00292	-0.00392
	1.0255	-0.00225	-0.00208	-0.00291	-0.00387
	1.02717	-0.00226	-0.0021	-0.00285	-0.00385
	1.02883	-0.00226	-0.00211	-0.00284	-0.00391
	1.0305	-0.00226	-0.00209	-0.00289	-0.00395
	1.03217	-0.00229	-0.00207	-0.00293	-0.00395
	1.03383	-0.00231	-0.00209	-0.00291	-0.00397
	1.0355	-0.0023	-0.00213	-0.00292	-0.00399
	1.03717	-0.00227	-0.00216	-0.00296	-0.00401
	1.03883	-0.00226	-0.00218	-0.00301	-0.00396
	1.0405	-0.00227	-0.00221	-0.00303	-0.00393
	1.04217	-0.00225	-0.00222	-0.00305	-0.00392
	1.04383	-0.00226	-0.0022	-0.00311	-0.00391
	1.0455	-0.00228	-0.00215	-0.00314	-0.00393
	1.04717	-0.00232	-0.00213	-0.00312	-0.00395
	1.04883	-0.00234	-0.00212	-0.00308	-0.00398
	1.0505	-0.00233	-0.00211	-0.00308	-0.00401
	1.05217	-0.00233	-0.00209	-0.0031	-0.004
	1.05383	-0.00233	-0.00211	-0.00306	-0.00395
	1.0555	-0.00231	-0.00213	-0.00302	-0.0039
	1.05717	-0.00229	-0.00211	-0.00303	-0.0039
	1.05883	-0.00229	-0.00207	-0.00308	-0.00393
	1.0605	-0.00231	-0.00207	-0.00308	-0.00391
	1.06217	-0.00231	-0.00208	-0.00305	-0.0039
	1.06383	-0.0023	-0.00208	-0.00308	-0.00396
	1.0655	-0.0023	-0.00209	-0.00313	-0.00401
	1.06717	-0.0023	-0.00211	-0.00316	-0.00398
	1.06883	-0.00229	-0.00213	-0.0031	-0.00394
	1.0705	-0.00228	-0.00212	-0.00308	-0.00394
	1.07217	-0.00229	-0.00211	-0.00305	-0.00394
	1.07383	-0.0023	-0.00212	-0.00301	-0.00388
	1.0755	-0.00229	-0.00212	-0.00292	-0.00384
	1.07717	-0.00228	-0.00212	-0.00288	-0.00386
	1.07883	-0.00228	-0.00213	-0.00292	-0.00391
	1.0805	-0.00229	-0.00216	-0.00297	-0.00396
	1.08217	-0.00228	-0.00219	-0.003	-0.00398
	1.08383	-0.00228	-0.00218	-0.00303	-0.00402
	1.0855	-0.00229	-0.00215	-0.00311	-0.00403
	1.08717	-0.00231	-0.00214	-0.00314	-0.00399
	1.08883	-0.0023	-0.00215	-0.00311	-0.00393
	1.0905	-0.00227	-0.00212	-0.00308	-0.00389
	1.09217	-0.00226	-0.0021	-0.00309	-0.00388
	1.09383	-0.00226	-0.00211	-0.00308	-0.00387
	1.0955	-0.00227	-0.00215	-0.00304	-0.00389
	1.09717	-0.00227	-0.00215	-0.003	-0.00395
	1.09883	-0.00226	-0.00215	-0.00302	-0.004
	1.1005	-0.00226	-0.00217	-0.00303	-0.00398
	1.10217	-0.00226	-0.00219	-0.00301	-0.00396
	1.10383	-0.00226	-0.00219	-0.00304	-0.00399
	1.1055	-0.00227	-0.00219	-0.00309	-0.00405
	1.10717	-0.00228	-0.00219	-0.00315	-0.00406
	1.10883	-0.0023	-0.00219	-0.00313	-0.00408
	1.1105	-0.00231	-0.00218	-0.0031	-0.00418
	1.11217	-0.00232	-0.00217	-0.0031	-0.00425
	1.11383	-0.00234	-0.00217	-0.00311	-0.00428
	1.1155	-0.00235	-0.00215	-0.0031	-0.0043
	1.11717	-0.00233	-0.00212	-0.00306	-0.00436
	1.11883	-0.00232	-0.0021	-0.00306	-0.00436
	1.1205	-0.00233	-0.0021	-0.00306	-0.00429
	1.12217	-0.00234	-0.0021	-0.00303	-0.00426
	1.12383	-0.00232	-0.0021	-0.00296	-0.00425
	1.1255	-0.00231	-0.00211	-0.00295	-0.00421
	1.12717	-0.00232	-0.00214	-0.00297	-0.00411
	1.12883	-0.00233	-0.00216	-0.00297	-0.00405
	1.1305	-0.00232	-0.00215	-0.00296	-0.00405
	1.13217	-0.00231	-0.00214	-0.00301	-0.00407
	1.13383	-0.00231	-0.00213	-0.00305	-0.00406
	1.1355	-0.0023	-0.00214	-0.00301	-0.00402
	1.13717	-0.00228	-0.00214	-0.00294	-0.00404
	1.13883	-0.00226	-0.00212	-0.00293	-0.00408
	1.1405	-0.00228	-0.00212	-0.00296	-0.00409
	1.14217	-0.0023	-0.00214	-0.00297	-0.00408
	1.14383	-0.00231	-0.00216	-0.003	-0.0041
	1.1455	-0.00232	-0.00213	-0.00307	-0.00413
	1.14717	-0.00234	-0.00213	-0.00313	-0.00413
	1.14883	-0.00235	-0.00216	-0.00313	-0.00414
	1.1505	-0.00233	-0.00217	-0.00309	-0.00413
	1.15217	-0.00232	-0.00217	-0.00307	-0.00412
	1.15383	-0.00233	-0.00216	-0.00309	-0.00411
	1.1555	-0.00235	-0.00219	-0.00306	-0.00412
	1.15717	-0.00235	-0.00219	-0.00304	-0.00413
	1.15883	-0.00235	-0.00218	-0.00308	-0.0041
	1.1605	-0.00236	-0.00215	-0.00311	-0.00404
	1.16217	-0.00236	-0.00215	-0.00307	-0.00396
	1.16383	-0.00235	-0.00215	-0.00298	-0.00393
	1.1655	-0.00232	-0.00212	-0.00294	-0.00388
	1.16717	-0.00232	-0.0021	-0.00299	-0.00377
	1.16883	-0.00232	-0.0021	-0.00296	-0.00365
	1.1705	-0.00231	-0.00211	-0.0029	-0.00355
	1.17217	-0.0023	-0.0021	-0.00288	-0.00346
	1.17383	-0.00229	-0.00209	-0.00292	-0.00325
	1.1755	-0.0023	-0.0021	-0.00291	-0.00299
	1.17717	-0.00229	-0.00211	-0.00281	-0.0028
	1.17883	-0.00228	-0.00209	-0.00275	-0.00263
	1.1805	-0.00229	-0.00207	-0.00269	-0.00248
	1.18217	-0.00231	-0.00206	-0.00261	-0.00232
	1.18383	-0.00233	-0.00208	-0.00248	-0.00225
	1.1855	-0.00233	-0.00209	-0.00235	-0.00225
	1.18717	-0.00233	-0.00209	-0.00223	-0.00223
	1.18883	-0.00233	-0.00211	-0.00209	-0.00225
	1.1905	-0.00231	-0.00212	-0.002	-0.0023
	1.19217	-0.0023	-0.00211	-0.00197	-0.00237
	1.19383	-0.00228	-0.00207	-0.00199	-0.00243
	1.1955	-0.00229	-0.00202	-0.00201	-0.00248
	1.19717	-0.0023	-0.00199	-0.002	-0.00262
	1.19883	-0.00231	-0.00198	-0.00199	-0.00278
	1.2005	-0.00232	-0.00196	-0.00198	-0.00291
	1.20217	-0.00232	-0.00194	-0.00196	-0.003
	1.20383	-0.00232	-0.00192	-0.00191	-0.00313
	1.2055	-0.00232	-0.0019	-0.00187	-0.0033
	1.20717	-0.00233	-0.00187	-0.00187	-0.00341
	1.20883	-0.00235	-0.00186	-0.00193	-0.00347
	1.2105	-0.00234	-0.00185	-0.00202	-0.00356
	1.21217	-0.00234	-0.00184	-0.00213	-0.00369
	1.21383	-0.00233	-0.00183	-0.00223	-0.00377
	1.2155	-0.00233	-0.00183	-0.00231	-0.00382
	1.21717	-0.00232	-0.00182	-0.0024	-0.00387
	1.21883	-0.00232	-0.0018	-0.00249	-0.00393
	1.2205	-0.00233	-0.00177	-0.00256	-0.00397
	1.22217	-0.00237	-0.00178	-0.00263	-0.00398
	1.22383	-0.0024	-0.00182	-0.00271	-0.00402
	1.2255	-0.0024	-0.00186	-0.0028	-0.00408
	1.22717	-0.00241	-0.00189	-0.00288	-0.0041
	1.22883	-0.00242	-0.0019	-0.00294	-0.00407
	1.2305	-0.00243	-0.00191	-0.00298	-0.00406
	1.23217	-0.00241	-0.00192	-0.003	-0.00407
	1.23383	-0.0024	-0.00193	-0.003	-0.00407
	1.2355	-0.0024	-0.00193	-0.00298	-0.00405
	1.23717	-0.00238	-0.00197	-0.00295	-0.00407
	1.23883	-0.00235	-0.00202	-0.00296	-0.00413
	1.2405	-0.00232	-0.00207	-0.00301	-0.00419
	1.24217	-0.00232	-0.00211	-0.00305	-0.00422
	1.24383	-0.00231	-0.00214	-0.00308	-0.00423
	1.2455	-0.00232	-0.00217	-0.00314	-0.00425
	1.24717	-0.00232	-0.00215	-0.00318	-0.00426
	1.24883	-0.00234	-0.00212	-0.00318	-0.00424
	1.2505	-0.00236	-0.00211	-0.00313	-0.00423
	1.25217	-0.00235	-0.00211	-0.00311	-0.0043
	1.25383	-0.00233	-0.0021	-0.00313	-0.00438
	1.2555	-0.00231	-0.00209	-0.00314	-0.00434
	1.25717	-0.00233	-0.00212	-0.00314	-0.00425
	1.25883	-0.00234	-0.00214	-0.00316	-0.00426
	1.2605	-0.00234	-0.00216	-0.00322	-0.00429
	1.26217	-0.00235	-0.00217	-0.00325	-0.00427
	1.26383	-0.00239	-0.00217	-0.00324	-0.00422
	1.2655	-0.00242	-0.00217	-0.00322	-0.00425
	1.26717	-0.00241	-0.00216	-0.00323	-0.00432
	1.26883	-0.00239	-0.00218	-0.00323	-0.0043
	1.2705	-0.00236	-0.0022	-0.00318	-0.00422
	1.27217	-0.00232	-0.00219	-0.00313	-0.00417
	1.27383	-0.0023	-0.00218	-0.00317	-0.00419
	1.2755	-0.00231	-0.00218	-0.00323	-0.00417
	1.27717	-0.00235	-0.00218	-0.00325	-0.00414
	1.27883	-0.00236	-0.00216	-0.00326	-0.00417
	1.2805	-0.00238	-0.00215	-0.00328	-0.00422
	1.28217	-0.00241	-0.00216	-0.00328	-0.00418
	1.28383	-0.00243	-0.0022	-0.0032	-0.00414
	1.2855	-0.0024	-0.00222	-0.00316	-0.00414
	1.28717	-0.00236	-0.00222	-0.00314	-0.00419
	1.28883	-0.00235	-0.00221	-0.00316	-0.00419
	1.2905	-0.00238	-0.0022	-0.00316	-0.00418
	1.29217	-0.00242	-0.0022	-0.00317	-0.00423
	1.29383	-0.00242	-0.00219	-0.00323	-0.00428
	1.2955	-0.00244	-0.00217	-0.00324	-0.00434
	1.29717	-0.00245	-0.00218	-0.00322	-0.00434
	1.29883	-0.00246	-0.00218	-0.00318	-0.00431
	1.3005	-0.00242	-0.00219	-0.00317	-0.00429
	1.30217	-0.00237	-0.00218	-0.00314	-0.00426
	1.30383	-0.00234	-0.00216	-0.00309	-0.0042
	1.3055	-0.00233	-0.00215	-0.00308	-0.00414
	1.30717	-0.0023	-0.00216	-0.00313	-0.00417
	1.30883	-0.00228	-0.00218	-0.00317	-0.00424
	1.3105	-0.0023	-0.0022	-0.00318	-0.00427
	1.31217	-0.00234	-0.0022	-0.00318	-0.00425
	1.31383	-0.00237	-0.00221	-0.00323	-0.00425
	1.3155	-0.00239	-0.00222	-0.00324	-0.00429
	1.31717	-0.00241	-0.00222	-0.00323	-0.00425
	1.31883	-0.00243	-0.00222	-0.00322	-0.00418
	1.3205	-0.00244	-0.00221	-0.00324	-0.00417
	1.32217	-0.00243	-0.00219	-0.00328	-0.00422
	1.32383	-0.00243	-0.0022	-0.00332	-0.00426
	1.3255	-0.00242	-0.00222	-0.00333	-0.00424
	1.32717	-0.00241	-0.00221	-0.00332	-0.00424
	1.32883	-0.0024	-0.00221	-0.00331	-0.00432
	1.3305	-0.00238	-0.00223	-0.00331	-0.00433
	1.33217	-0.00236	-0.00227	-0.00327	-0.00431
	1.33383	-0.00235	-0.00226	-0.00325	-0.00433
	1.3355	-0.00235	-0.00223	-0.00328	-0.00437
	1.33717	-0.00237	-0.00221	-0.00333	-0.00436
	1.33883	-0.0024	-0.00221	-0.00335	-0.00431
	1.3405	-0.00243	-0.0022	-0.00335	-0.00433
	1.34217	-0.00244	-0.00218	-0.00339	-0.00432
	1.34383	-0.00244	-0.00219	-0.00337	-0.00427
	1.3455	-0.00242	-0.00222	-0.00329	-0.00424
	1.34717	-0.0024	-0.00223	-0.00323	-0.00426
	1.34883	-0.00238	-0.00222	-0.00321	-0.00431
	1.3505	-0.00237	-0.00221	-0.00321	-0.00433
	1.35217	-0.00235	-0.0022	-0.00319	-0.00435
	1.35383	-0.00234	-0.00219	-0.00319	-0.00436
	1.3555	-0.00236	-0.00218	-0.00321	-0.00436
	1.35717	-0.00237	-0.00219	-0.00321	-0.00432
	1.35883	-0.00238	-0.00222	-0.0032	-0.00426
	1.3605	-0.00236	-0.00224	-0.0032	-0.00424
	1.36217	-0.00236	-0.00222	-0.0032	-0.00428
	1.36383	-0.00236	-0.0022	-0.00322	-0.00428
	1.3655	-0.00236	-0.00219	-0.00324	-0.00429
	1.36717	-0.00234	-0.00218	-0.00329	-0.00432
	1.36883	-0.00232	-0.00215	-0.00334	-0.00439
	1.3705	-0.00232	-0.00213	-0.00339	-0.00441
	1.37217	-0.00235	-0.00213	-0.0034	-0.00437
	1.37383	-0.00238	-0.00215	-0.0034	-0.00436
	1.3755	-0.00241	-0.00215	-0.00341	-0.00436
	1.37717	-0.00243	-0.00215	-0.00339	-0.00431
	1.37883	-0.00244	-0.00217	-0.00331	-0.00423
	1.3805	-0.00245	-0.00218	-0.00322	-0.00423
	1.38217	-0.00245	-0.00217	-0.00319	-0.00427
	1.38383	-0.00244	-0.00218	-0.00317	-0.00426
	1.3855	-0.00242	-0.00221	-0.00317	-0.00424
	1.38717	-0.00242	-0.00223	-0.00316	-0.00427
	1.38883	-0.00242	-0.0022	-0.00318	-0.00432
	1.3905	-0.00244	-0.00218	-0.00322	-0.00436
	1.39217	-0.00243	-0.00216	-0.00327	-0.00436
	1.39383	-0.00242	-0.00214	-0.00333	-0.00442
	1.3955	-0.00241	-0.00212	-0.00335	-0.0045
	1.39717	-0.00241	-0.00213	-0.00337	-0.00452
	1.39883	-0.00241	-0.00217	-0.00335	-0.00447
	1.4005	-0.0024	-0.00221	-0.00334	-0.00444
	1.40217	-0.0024	-0.00224	-0.00333	-0.00447
	1.40383	-0.00241	-0.00224	-0.00331	-0.00447
	1.4055	-0.00243	-0.00224	-0.0033	-0.00442
	1.40717	-0.00242	-0.0022	-0.00333	-0.0044
	1.40883	-0.00241	-0.00216	-0.00339	-0.00442
	1.4105	-0.00242	-0.00214	-0.00342	-0.00439
	1.41217	-0.00243	-0.00212	-0.00342	-0.0043
	1.41383	-0.00242	-0.00213	-0.00339	-0.00426
	1.4155	-0.00241	-0.00213	-0.00337	-0.00425
	1.41717	-0.00241	-0.00214	-0.00338	-0.00428
	1.41883	-0.00242	-0.00215	-0.00339	-0.00428
	1.4205	-0.00243	-0.00216	-0.00344	-0.00433
	1.42217	-0.00244	-0.00217	-0.00348	-0.00439
	1.42383	-0.00244	-0.00216	-0.00352	-0.00445
	1.4255	-0.00243	-0.00218	-0.0035	-0.00451
	1.42717	-0.00243	-0.0022	-0.00347	-0.00453
	1.42883	-0.00243	-0.0022	-0.00343	-0.00454
	1.4305	-0.00241	-0.00221	-0.00338	-0.00451
	1.43217	-0.00239	-0.00222	-0.0033	-0.00448
	1.43383	-0.00238	-0.00225	-0.00325	-0.00445
	1.4355	-0.00236	-0.00224	-0.00327	-0.00442
	1.43717	-0.00236	-0.00222	-0.00329	-0.00443
	1.43883	-0.00238	-0.00221	-0.00332	-0.00447
	1.4405	-0.00241	-0.00221	-0.00333	-0.00448
	1.44217	-0.00244	-0.00223	-0.00337	-0.00449
	1.44383	-0.00248	-0.00225	-0.0034	-0.00451
	1.4455	-0.00251	-0.00227	-0.00339	-0.00447
	1.44717	-0.00249	-0.0023	-0.00336	-0.00438
	1.44883	-0.00246	-0.00232	-0.00333	-0.00437
	1.4505	-0.00242	-0.00232	-0.00334	-0.00442
	1.45217	-0.00242	-0.00229	-0.00338	-0.00443
	1.45383	-0.00241	-0.00225	-0.00338	-0.00442
	1.4555	-0.00238	-0.00222	-0.0034	-0.00444
	1.45717	-0.00238	-0.00221	-0.00342	-0.00447
	1.45883	-0.00239	-0.00221	-0.00341	-0.00441
	1.4605	-0.0024	-0.00222	-0.00336	-0.00431
	1.46217	-0.0024	-0.00222	-0.0033	-0.00427
	1.46383	-0.00241	-0.00224	-0.00329	-0.0043
	1.4655	-0.00244	-0.00225	-0.00329	-0.00435
	1.46717	-0.00249	-0.00226	-0.0033	-0.00436
	1.46883	-0.00252	-0.00226	-0.00333	-0.00441
	1.4705	-0.00252	-0.00224	-0.00339	-0.00448
	1.47217	-0.00251	-0.00224	-0.00342	-0.00451
	1.47383	-0.00253	-0.00225	-0.00339	-0.00451
	1.4755	-0.00252	-0.00225	-0.00338	-0.00451
	1.47717	-0.0025	-0.00221	-0.00339	-0.00452
	1.47883	-0.00249	-0.00218	-0.00338	-0.00453
	1.4805	-0.0025	-0.0022	-0.00334	-0.00452
	1.48217	-0.0025	-0.00221	-0.00336	-0.00455
	1.48383	-0.00248	-0.0022	-0.00341	-0.00458
	1.4855	-0.00248	-0.0022	-0.00341	-0.00457
	1.48717	-0.00249	-0.00224	-0.00343	-0.00454
	1.48883	-0.00246	-0.00227	-0.00346	-0.00451
	1.4905	-0.00245	-0.00226	-0.00348	-0.00449
	1.49217	-0.00248	-0.00225	-0.00347	-0.00442
	1.49383	-0.00249	-0.00227	-0.00346	-0.00434
	1.4955	-0.00248	-0.00228	-0.00348	-0.00433
	1.49717	-0.00249	-0.00225	-0.00347	-0.00438
	1.49883	-0.00253	-0.00221	-0.00348	-0.00444
	1.5005	-0.00253	-0.0022	-0.00348	-0.00443
	1.50217	-0.00251	-0.00219	-0.00345	-0.00448
	1.50383	-0.00248	-0.00217	-0.00343	-0.00451
	1.5055	-0.00247	-0.00214	-0.00344	-0.00448
	1.50717	-0.00247	-0.00215	-0.00342	-0.00441
	1.50883	-0.00245	-0.00217	-0.00336	-0.0044
	1.5105	-0.00244	-0.00217	-0.00335	-0.0044
	1.51217	-0.00243	-0.00215	-0.00341	-0.00438
	1.51383	-0.00245	-0.00215	-0.00344	-0.00436
	1.5155	-0.00244	-0.00218	-0.00343	-0.00438
	1.51717	-0.00243	-0.00219	-0.00347	-0.00449
	1.51883	-0.00242	-0.00219	-0.00356	-0.00453
	1.5205	-0.00243	-0.00222	-0.00357	-0.00452
	1.52217	-0.00246	-0.00225	-0.00355	-0.00453
	1.52383	-0.00246	-0.00225	-0.00356	-0.0046
	1.5255	-0.00247	-0.00224	-0.00359	-0.00465
	1.52717	-0.00248	-0.00225	-0.00359	-0.00461
	1.52883	-0.00247	-0.00227	-0.00357	-0.0046
	1.5305	-0.00246	-0.00226	-0.00357	-0.00465
	1.53217	-0.00245	-0.00223	-0.00355	-0.0047
	1.53383	-0.00245	-0.00224	-0.00354	-0.00466
	1.5355	-0.00244	-0.00227	-0.00353	-0.00461
	1.53717	-0.00245	-0.00225	-0.00349	-0.00463
	1.53883	-0.00247	-0.00223	-0.00346	-0.0046
	1.5405	-0.00249	-0.00223	-0.00346	-0.00451
	1.54217	-0.00249	-0.00226	-0.00351	-0.00446
	1.54383	-0.00249	-0.00226	-0.00354	-0.00453
	1.5455	-0.00248	-0.00224	-0.00354	-0.00458
	1.54717	-0.00249	-0.00223	-0.00349	-0.00454
	1.54883	-0.00247	-0.00224	-0.00342	-0.00452
	1.5505	-0.00245	-0.00226	-0.00337	-0.00457
	1.55217	-0.00244	-0.00224	-0.00335	-0.00455
	1.55383	-0.00245	-0.00223	-0.00332	-0.00443
	1.5555	-0.00247	-0.00223	-0.00326	-0.00435
	1.55717	-0.00248	-0.00224	-0.00329	-0.00435
	1.55883	-0.00248	-0.00223	-0.00335	-0.00437
	1.5605	-0.00249	-0.00222	-0.00336	-0.00434
	1.56217	-0.0025	-0.00223	-0.00327	-0.00434
	1.56383	-0.00249	-0.00223	-0.00318	-0.00441
	1.5655	-0.00247	-0.00222	-0.00319	-0.00445
	1.56717	-0.00244	-0.00222	-0.00319	-0.00443
	1.56883	-0.00243	-0.00222	-0.00318	-0.00439
	1.5705	-0.00242	-0.00221	-0.00319	-0.00442
	1.57217	-0.0024	-0.00219	-0.00325	-0.00445
	1.57383	-0.00241	-0.00222	-0.0033	-0.00441
	1.5755	-0.00243	-0.00226	-0.00329	-0.00436
	1.57717	-0.00245	-0.00228	-0.00327	-0.00431
	1.57883	-0.00244	-0.00229	-0.00327	-0.00429
	1.5805	-0.00244	-0.0023	-0.00325	-0.00424
	1.58217	-0.00244	-0.00232	-0.00319	-0.00419
	1.58383	-0.00242	-0.00232	-0.00318	-0.00416
	1.5855	-0.0024	-0.0023	-0.00324	-0.00414
	1.58717	-0.00241	-0.00228	-0.0033	-0.00414
	1.58883	-0.00246	-0.00229	-0.00329	-0.00416
	1.5905	-0.0025	-0.0023	-0.0033	-0.00419
	1.59217	-0.00252	-0.0023	-0.00337	-0.00422
	1.59383	-0.00254	-0.00229	-0.0034	-0.00424
	1.5955	-0.00257	-0.00229	-0.00336	-0.00426
	1.59717	-0.00258	-0.0023	-0.0033	-0.0043
	1.59883	-0.00257	-0.0023	-0.00329	-0.00432
	1.6005	-0.00255	-0.0023	-0.00329	-0.00431
	1.60217	-0.00253	-0.00231	-0.00328	-0.00429
	1.60383	-0.00253	-0.0023	-0.0033	-0.00427
	1.6055	-0.00252	-0.00228	-0.00337	-0.00427
	1.60717	-0.0025	-0.00226	-0.00343	-0.00429
	1.60883	-0.00251	-0.00225	-0.00342	-0.0043
	1.6105	-0.00251	-0.00224	-0.00342	-0.00434
	1.61217	-0.00251	-0.00222	-0.00345	-0.00439
	1.61383	-0.0025	-0.00222	-0.00346	-0.00445
	1.6155	-0.0025	-0.00223	-0.0034	-0.00449
	1.61717	-0.00248	-0.00225	-0.00337	-0.00447
	1.61883	-0.00245	-0.00224	-0.00341	-0.00445
	1.6205	-0.00242	-0.00222	-0.00344	-0.00442
	1.62217	-0.00242	-0.00222	-0.00338	-0.00437
	1.62383	-0.00242	-0.00221	-0.00334	-0.00429
	1.6255	-0.00242	-0.0022	-0.00336	-0.00426
	1.62717	-0.00242	-0.0022	-0.00337	-0.00423
	1.62883	-0.00242	-0.00222	-0.0033	-0.00416
	1.6305	-0.00244	-0.00224	-0.00318	-0.00407
	1.63217	-0.00245	-0.00225	-0.00311	-0.00402
	1.63383	-0.00246	-0.00225	-0.00307	-0.004
	1.6355	-0.00249	-0.00225	-0.00297	-0.00392
	1.63717	-0.00251	-0.00224	-0.00282	-0.00385
	1.63883	-0.00253	-0.00221	-0.00272	-0.00381
	1.6405	-0.00253	-0.00218	-0.00268	-0.00377
	1.64217	-0.00253	-0.00216	-0.00261	-0.00367
	1.64383	-0.00253	-0.00214	-0.00244	-0.00356
	1.6455	-0.00251	-0.0021	-0.00232	-0.00347
	1.64717	-0.00251	-0.00207	-0.00224	-0.00333
	1.64883	-0.00251	-0.00205	-0.00215	-0.00316
	1.6505	-0.00252	-0.00204	-0.00198	-0.00299
	1.65217	-0.00251	-0.00199	-0.00182	-0.00283
	1.65383	-0.00249	-0.00195	-0.00173	-0.00265
	1.6555	-0.00248	-0.00191	-0.00159	-0.00247
	1.65717	-0.00245	-0.00189	-0.0014	-0.00233
	1.65883	-0.0024	-0.00187	-0.00124	-0.0022
	1.6605	-0.00236	-0.00184	-0.00116	-0.00204
	1.66217	-0.00235	-0.00184	-0.00107	-0.00184
	1.66383	-0.00235	-0.00182	-0.00091	-0.00168
	1.6655	-0.00236	-0.00181	-0.00078	-0.00157
	1.66717	-0.00238	-0.0018	-0.0007	-0.00144
	1.66883	-0.00243	-0.00181	-0.00062	-0.00131
	1.6705	-0.00247	-0.00178	-0.00049	-0.00121
	1.67217	-0.00249	-0.00176	-0.00039	-0.00116
	1.67383	-0.0025	-0.00176	-0.00033	-0.00108
	1.6755	-0.00251	-0.00179	-0.00025	-0.00096
	1.67717	-0.00251	-0.00179	-0.00018	-0.00083
	1.67883	-0.00249	-0.00177	-0.00012	-0.00075
	1.6805	-0.00247	-0.00177	-0.00011	-0.00068
	1.68217	-0.00245	-0.00177	-0.00012	-0.00061
	1.68383	-0.00242	-0.00179	-0.00014	-0.00058
	1.6855	-0.00237	-0.00181	-0.00022	-0.00054
	1.68717	-0.00233	-0.00183	-0.00031	-0.00051
	1.68883	-0.0023	-0.00188	-0.0004	-0.00049
	1.6905	-0.00228	-0.00191	-0.00047	-0.00055
	1.69217	-0.00226	-0.00193	-0.00054	-0.00065
	1.69383	-0.00226	-0.00195	-0.00061	-0.00073
	1.6955	-0.00225	-0.00196	-0.00068	-0.00082
	1.69717	-0.00224	-0.00198	-0.00076	-0.00098
	1.69883	-0.0022	-0.002	-0.00082	-0.00119
	1.7005	-0.00216	-0.00203	-0.00089	-0.00132
	1.70217	-0.00214	-0.00205	-0.00096	-0.00138
	1.70383	-0.00211	-0.00208	-0.00102	-0.00148
	1.7055	-0.00205	-0.00209	-0.00108	-0.00163
	1.70717	-0.002	-0.0021	-0.00116	-0.00173
	1.70883	-0.00197	-0.00211	-0.00125	-0.00177
	1.7105	-0.00193	-0.00214	-0.00133	-0.00183
	1.71217	-0.00186	-0.00217	-0.0014	-0.00196
	1.71383	-0.0018	-0.00218	-0.00149	-0.00208
	1.7155	-0.00178	-0.00219	-0.00157	-0.00216
	1.71717	-0.00176	-0.00222	-0.00159	-0.00225
	1.71883	-0.00172	-0.00223	-0.00162	-0.00236
	1.7205	-0.00167	-0.00222	-0.00173	-0.00252
	1.72217	-0.00164	-0.00221	-0.00186	-0.00268
	1.72383	-0.00162	-0.00223	-0.00197	-0.00282
	1.7255	-0.00159	-0.00226	-0.00207	-0.00297
	1.72717	-0.00155	-0.00225	-0.00221	-0.00317
	1.72883	-0.00153	-0.00223	-0.00233	-0.00331
	1.7305	-0.00153	-0.00224	-0.00239	-0.00338
	1.73217	-0.00152	-0.00223	-0.0024	-0.0034
	1.73383	-0.0015	-0.0022	-0.00248	-0.00352
	1.7355	-0.00152	-0.00218	-0.00262	-0.00364
	1.73717	-0.00155	-0.00221	-0.00269	-0.00368
	1.73883	-0.00159	-0.00223	-0.00272	-0.00374
	1.7405	-0.00163	-0.00226	-0.00275	-0.00385
	1.74217	-0.0017	-0.00229	-0.00284	-0.00399
	1.74383	-0.00177	-0.00233	-0.00288	-0.00402
	1.7455	-0.00182	-0.00236	-0.00292	-0.004
	1.74717	-0.00186	-0.00236	-0.00298	-0.00403
	1.74883	-0.00191	-0.00235	-0.00308	-0.00407
	1.7505	-0.00197	-0.00232	-0.00314	-0.00408
	1.75217	-0.00202	-0.0023	-0.00318	-0.00405
	1.75383	-0.00205	-0.00229	-0.00322	-0.00406
	1.7555	-0.00209	-0.00227	-0.00326	-0.00407
	1.75717	-0.00213	-0.00227	-0.00329	-0.00405
	1.75883	-0.00216	-0.00227	-0.00326	-0.00403
	1.7605	-0.0022	-0.00228	-0.00329	-0.00407
	1.76217	-0.00222	-0.0023	-0.00335	-0.0041
	1.76383	-0.00226	-0.00231	-0.00336	-0.00412
	1.7655	-0.00229	-0.00231	-0.00333	-0.00417
	1.76717	-0.00229	-0.0023	-0.00335	-0.00422
	1.76883	-0.00229	-0.00229	-0.00343	-0.00424
	1.7705	-0.00229	-0.0023	-0.00349	-0.00418
	1.77217	-0.00231	-0.0023	-0.00349	-0.00414
	1.77383	-0.00231	-0.0023	-0.00349	-0.00417
	1.7755	-0.00234	-0.0023	-0.00353	-0.00423
	1.77717	-0.00237	-0.00232	-0.00352	-0.00426
	1.77883	-0.0024	-0.00234	-0.00348	-0.00426
	1.7805	-0.00242	-0.00235	-0.00344	-0.00432
	1.78217	-0.00242	-0.00234	-0.00346	-0.00436
	1.78383	-0.00245	-0.00232	-0.00343	-0.00432
	1.7855	-0.00248	-0.00232	-0.00338	-0.00427
	1.78717	-0.00251	-0.00229	-0.00338	-0.00426
	1.78883	-0.00252	-0.00227	-0.00341	-0.0043
	1.7905	-0.00253	-0.00226	-0.00341	-0.00432
	1.79217	-0.00253	-0.00226	-0.00339	-0.0043
	1.79383	-0.00251	-0.00227	-0.00343	-0.0043
	1.7955	-0.00249	-0.00229	-0.00349	-0.00431
	1.79717	-0.00247	-0.00233	-0.0035	-0.00431
	1.79883	-0.00249	-0.00234	-0.00349	-0.00429
	1.8005	-0.00248	-0.00233	-0.00349	-0.0043
	1.80217	-0.00248	-0.00233	-0.00354	-0.00431
	1.80383	-0.0025	-0.00232	-0.00355	-0.00431
	1.8055	-0.00252	-0.0023	-0.00353	-0.00429
	1.80717	-0.00252	-0.00229	-0.00354	-0.00432
	1.80883	-0.00251	-0.00228	-0.00358	-0.00436
	1.8105	-0.00254	-0.00232	-0.00363	-0.00435
	1.81217	-0.00258	-0.00234	-0.00359	-0.00435
	1.81383	-0.00258	-0.00235	-0.00356	-0.00436
	1.8155	-0.00257	-0.00234	-0.00358	-0.00436
	1.81717	-0.00259	-0.00236	-0.0036	-0.00431
	1.81883	-0.0026	-0.00237	-0.00358	-0.00427
	1.8205	-0.00259	-0.00235	-0.00353	-0.00428
	1.82217	-0.00259	-0.00235	-0.00352	-0.00431
	1.82383	-0.00261	-0.00236	-0.00354	-0.00434
	1.8255	-0.00262	-0.00238	-0.00352	-0.00435
	1.82717	-0.00261	-0.00238	-0.00348	-0.00438
	1.82883	-0.00261	-0.00238	-0.00352	-0.00444
	1.8305	-0.00261	-0.00238	-0.00359	-0.00446
	1.83217	-0.00258	-0.00239	-0.00362	-0.00444
	1.83383	-0.00255	-0.00239	-0.0036	-0.00446
	1.8355	-0.00255	-0.00237	-0.00363	-0.00452
	1.83717	-0.00257	-0.00236	-0.00365	-0.00451
	1.83883	-0.00257	-0.00237	-0.00357	-0.00443
	1.8405	-0.00255	-0.00237	-0.00346	-0.00441
	1.84217	-0.00254	-0.00234	-0.00343	-0.00443
	1.84383	-0.00255	-0.00234	-0.00346	-0.0044
	1.8455	-0.00257	-0.00236	-0.00347	-0.0043
	1.84717	-0.00258	-0.00236	-0.00347	-0.0043
	1.84883	-0.00259	-0.00236	-0.00352	-0.00436
	1.8505	-0.00262	-0.00238	-0.0036	-0.00438
	1.85217	-0.00266	-0.00241	-0.00364	-0.00433
	1.85383	-0.00266	-0.00241	-0.00363	-0.00433
	1.8555	-0.00264	-0.0024	-0.00362	-0.0044
	1.85717	-0.00261	-0.00239	-0.00363	-0.00446
	1.85883	-0.00261	-0.00239	-0.00361	-0.00443
	1.8605	-0.00261	-0.00236	-0.00356	-0.00438
	1.86217	-0.0026	-0.00234	-0.0035	-0.00441
	1.86383	-0.00263	-0.00233	-0.00347	-0.00444
	1.8655	-0.00266	-0.00235	-0.00344	-0.00441
	1.86717	-0.00267	-0.00236	-0.00337	-0.00432
	1.86883	-0.00265	-0.00238	-0.00334	-0.00429
	1.8705	-0.00265	-0.00239	-0.00334	-0.00428
	1.87217	-0.00268	-0.0024	-0.00334	-0.00422
	1.87383	-0.00267	-0.0024	-0.00331	-0.00418
	1.8755	-0.00265	-0.00238	-0.0033	-0.00417
	1.87717	-0.00265	-0.00235	-0.00333	-0.0042
	1.87883	-0.00268	-0.00233	-0.00333	-0.0042
	1.8805	-0.00269	-0.00232	-0.0033	-0.00423
	1.88217	-0.00269	-0.0023	-0.00329	-0.00429
	1.88383	-0.00271	-0.00229	-0.00327	-0.0043
	1.8855	-0.00274	-0.0023	-0.00319	-0.00425
	1.88717	-0.00274	-0.00232	-0.00311	-0.0042
	1.88883	-0.00272	-0.00234	-0.00304	-0.00423
	1.8905	-0.00271	-0.00235	-0.00297	-0.00418
	1.89217	-0.00269	-0.00237	-0.00287	-0.0041
	1.89383	-0.00266	-0.00241	-0.00279	-0.00406
	1.8955	-0.00264	-0.00243	-0.00281	-0.00408
	1.89717	-0.00265	-0.00243	-0.00284	-0.00409
	1.89883	-0.00267	-0.00243	-0.00284	-0.00399
	1.9005	-0.00267	-0.00243	-0.00284	-0.00386
	1.90217	-0.00266	-0.00243	-0.00288	-0.0038
	1.90383	-0.00266	-0.0024	-0.00294	-0.00376
	1.9055	-0.00268	-0.00239	-0.00295	-0.00366
	1.90717	-0.00268	-0.00239	-0.00293	-0.00359
	1.90883	-0.00267	-0.00238	-0.00293	-0.00364
	1.9105	-0.00264	-0.00237	-0.0029	-0.00376
	1.91217	-0.00264	-0.00237	-0.00284	-0.0038
	1.91383	-0.00263	-0.00238	-0.00279	-0.00378
	1.9155	-0.00261	-0.00237	-0.00277	-0.00378
	1.91717	-0.00258	-0.00235	-0.00276	-0.00383
	1.91883	-0.00258	-0.00234	-0.00272	-0.00378
	1.9205	-0.0026	-0.00235	-0.00272	-0.00373
	1.92217	-0.00261	-0.00236	-0.00274	-0.00371
	1.92383	-0.00262	-0.00236	-0.00278	-0.00375
	1.9255	-0.00264	-0.00236	-0.00281	-0.00375
	1.92717	-0.00266	-0.00238	-0.00279	-0.0037
	1.92883	-0.00264	-0.00239	-0.00276	-0.00371
	1.9305	-0.00262	-0.00237	-0.00276	-0.0037
	1.93217	-0.00262	-0.00236	-0.00275	-0.00367
	1.93383	-0.00264	-0.00236	-0.00269	-0.00362
	1.9355	-0.00264	-0.00236	-0.0026	-0.00361
	1.93717	-0.00264	-0.00234	-0.00258	-0.00361
	1.93883	-0.00266	-0.00231	-0.00261	-0.00358
	1.9405	-0.00268	-0.0023	-0.00259	-0.00353
	1.94217	-0.00266	-0.00228	-0.00253	-0.00351
	1.94383	-0.00264	-0.00226	-0.00248	-0.00352
	1.9455	-0.00263	-0.00224	-0.00242	-0.00347
	1.94717	-0.00264	-0.00223	-0.0023	-0.0034
	1.94883	-0.00262	-0.00224	-0.00219	-0.00337
	1.9505	-0.00259	-0.00226	-0.00214	-0.00338
	1.95217	-0.00258	-0.00227	-0.00214	-0.00337
	1.95383	-0.00258	-0.00226	-0.0021	-0.00331
	1.9555	-0.00256	-0.00225	-0.0021	-0.00327
	1.95717	-0.00254	-0.00224	-0.00212	-0.00327
	1.95883	-0.00254	-0.00223	-0.00211	-0.00326
	1.9605	-0.00256	-0.00222	-0.00202	-0.0032
	1.96217	-0.00258	-0.0022	-0.00193	-0.00315
	1.96383	-0.00257	-0.00218	-0.0019	-0.00316
	1.9655	-0.00255	-0.00217	-0.00184	-0.00311
	1.96717	-0.00254	-0.00218	-0.00175	-0.00303
	1.96883	-0.00253	-0.00216	-0.00169	-0.00294
	1.9705	-0.00252	-0.00213	-0.00166	-0.00289
	1.97217	-0.0025	-0.0021	-0.00163	-0.00278
	1.97383	-0.00249	-0.00207	-0.00154	-0.00271
	1.9755	-0.00249	-0.00205	-0.0015	-0.00272
	1.97717	-0.00247	-0.00203	-0.0015	-0.00274
	1.97883	-0.00247	-0.00203	-0.0015	-0.0027
	1.9805	-0.00247	-0.00206	-0.00146	-0.00261
	1.98217	-0.00245	-0.00208	-0.00142	-0.00256
	1.98383	-0.00243	-0.0021	-0.00145	-0.0025
	1.9855	-0.00244	-0.00208	-0.00144	-0.00242
	1.98717	-0.00246	-0.00206	-0.0014	-0.00232
	1.98883	-0.00246	-0.00205	-0.00137	-0.00229
	1.9905	-0.00245	-0.00204	-0.00141	-0.00231
	1.99217	-0.00245	-0.00204	-0.00141	-0.00233
	1.99383	-0.00247	-0.00204	-0.00136	-0.00227
	1.9955	-0.00248	-0.00209	-0.00136	-0.0022
	1.99717	-0.00245	-0.00211	-0.00139	-0.00215
	1.99883	-0.00244	-0.00209	-0.00141	-0.00212
	2.0005	-0.00244	-0.00207	-0.00137	-0.00206
	2.00217	-0.00245	-0.00206	-0.00136	-0.002
	2.00383	-0.00243	-0.00204	-0.00136	-0.00197
	2.0055	-0.00242	-0.00201	-0.00131	-0.00194
	2.00717	-0.00243	-0.002	-0.00126	-0.00188
	2.00883	-0.00243	-0.00202	-0.00124	-0.00181
	2.0105	-0.00242	-0.00204	-0.00129	-0.00175
	2.01217	-0.0024	-0.00205	-0.0013	-0.00175
	2.01383	-0.0024	-0.00204	-0.00123	-0.00173
	2.0155	-0.00241	-0.00204	-0.00119	-0.0017
	2.01717	-0.00241	-0.00203	-0.00119	-0.0017
	2.01883	-0.00239	-0.00199	-0.00118	-0.00171
	2.0205	-0.0024	-0.00197	-0.00112	-0.00168
	2.02217	-0.00242	-0.00198	-0.00109	-0.00163
	2.02383	-0.0024	-0.00202	-0.00116	-0.00161
	2.0255	-0.00237	-0.00202	-0.00124	-0.00163
	2.02717	-0.00236	-0.00203	-0.00124	-0.00163
	2.02883	-0.00237	-0.00206	-0.00118	-0.00163
	2.0305	-0.00235	-0.00207	-0.00114	-0.00165
	2.03217	-0.00234	-0.00204	-0.00111	-0.00165
	2.03383	-0.00236	-0.00203	-0.00107	-0.00161
	2.0355	-0.00237	-0.00203	-0.001	-0.00156
	2.03717	-0.00237	-0.00202	-0.00099	-0.00154
	2.03883	-0.00235	-0.002	-0.00102	-0.00152
	2.0405	-0.00233	-0.00199	-0.00102	-0.00144
	2.04217	-0.00231	-0.00201	-0.00099	-0.00134
	2.04383	-0.00225	-0.002	-0.00095	-0.0013
	2.0455	-0.00223	-0.002	-0.00095	-0.00127
	2.04717	-0.00223	-0.00201	-0.00091	-0.00121
	2.04883	-0.00223	-0.00202	-0.00087	-0.00111
	2.0505	-0.00222	-0.00199	-0.00087	-0.00106
	2.05217	-0.0022	-0.00195	-0.00093	-0.00103
	2.05383	-0.00222	-0.00191	-0.00096	-0.00095
	2.0555	-0.00222	-0.00191	-0.00098	-0.00082
	2.05717	-0.00219	-0.00189	-0.00107	-0.00075
	2.05883	-0.00218	-0.00187	-0.00119	-0.00075
	2.0605	-0.0022	-0.00185	-0.0013	-0.00073
	2.06217	-0.00222	-0.00186	-0.00134	-0.00071
	2.06383	-0.00223	-0.00188	-0.00139	-0.00076
	2.0655	-0.00223	-0.00187	-0.00146	-0.00087
	2.06717	-0.00224	-0.00188	-0.00145	-0.00092
	2.06883	-0.00225	-0.0019	-0.00143	-0.00094
	2.0705	-0.00226	-0.00193	-0.00143	-0.00099
	2.07217	-0.00225	-0.00192	-0.00154	-0.00109
	2.07383	-0.00225	-0.0019	-0.00162	-0.0012
	2.0755	-0.00224	-0.0019	-0.00165	-0.00125
	2.07717	-0.00222	-0.00188	-0.00166	-0.00135
	2.07883	-0.00219	-0.00186	-0.0017	-0.00143
	2.0805	-0.00216	-0.00185	-0.00173	-0.00149
	2.08217	-0.00216	-0.00187	-0.00171	-0.00155
	2.08383	-0.00214	-0.00187	-0.0017	-0.00159
	2.0855	-0.00212	-0.00186	-0.00172	-0.00165
	2.08717	-0.00211	-0.00185	-0.00177	-0.00168
	2.08883	-0.00213	-0.00185	-0.00182	-0.00169
	2.0905	-0.00214	-0.00184	-0.00186	-0.00169
	2.09217	-0.00215	-0.00183	-0.00191	-0.00171
	2.09383	-0.00216	-0.00183	-0.00197	-0.00173
	2.0955	-0.00221	-0.00185	-0.00197	-0.00173
	2.09717	-0.00227	-0.00187	-0.00193	-0.00175
	2.09883	-0.00229	-0.00186	-0.0019	-0.00178
	2.1005	-0.00231	-0.00185	-0.00186	-0.00181
	2.10217	-0.00233	-0.00185	-0.00179	-0.00178
	2.10383	-0.00233	-0.00185	-0.00172	-0.00177
	2.1055	-0.0023	-0.00183	-0.00169	-0.00181
	2.10717	-0.00228	-0.0018	-0.00169	-0.00185
	2.10883	-0.00228	-0.00177	-0.00165	-0.00186
	2.1105	-0.00226	-0.00177	-0.00159	-0.00186
	2.11217	-0.00223	-0.00177	-0.0015	-0.00189
	2.11383	-0.00221	-0.00175	-0.00141	-0.00186
	2.1155	-0.00222	-0.00174	-0.00131	-0.00178
	2.11717	-0.00222	-0.00174	-0.00119	-0.00172
	2.11883	-0.00222	-0.00175	-0.0011	-0.0017
	2.1205	-0.00223	-0.00172	-0.00104	-0.00167
	2.12217	-0.00226	-0.00169	-0.00095	-0.00158
	2.12383	-0.00228	-0.00168	-0.00083	-0.00149
	2.1255	-0.00226	-0.00167	-0.00072	-0.00139
	2.12717	-0.00225	-0.00165	-0.00065	-0.00124
	2.12883	-0.00225	-0.00164	-0.00061	-0.00104
	2.1305	-0.00224	-0.00164	-0.00057	-0.00085
	2.13217	-0.00221	-0.00161	-0.00056	-0.00074
	2.13383	-0.00219	-0.00158	-0.00062	-0.00068
	2.1355	-0.00218	-0.00157	-0.0007	-0.00056
	2.13717	-0.00219	-0.00156	-0.00075	-0.00046
	2.13883	-0.00218	-0.00151	-0.0008	-0.00045
	2.1405	-0.00216	-0.00147	-0.0009	-0.00051
	2.14217	-0.00216	-0.00145	-0.00101	-0.00048
	2.14383	-0.00216	-0.00143	-0.00111	-0.00043
	2.1455	-0.00213	-0.00141	-0.0012	-0.00047
	2.14717	-0.00209	-0.00138	-0.00131	-0.00061
	2.14883	-0.00207	-0.00139	-0.00142	-0.00068
	2.1505	-0.00206	-0.00142	-0.00152	-0.00074
	2.15217	-0.00206	-0.00144	-0.00164	-0.00087
	2.15383	-0.00206	-0.00143	-0.00178	-0.00104
	2.1555	-0.00209	-0.00144	-0.00194	-0.00118
	2.15717	-0.0021	-0.00145	-0.00209	-0.0013
	2.15883	-0.0021	-0.00146	-0.0022	-0.0015
	2.1605	-0.00209	-0.00144	-0.00229	-0.0017
	2.16217	-0.0021	-0.00143	-0.00236	-0.00183
	2.16383	-0.00211	-0.00145	-0.00239	-0.00197
	2.1655	-0.0021	-0.00147	-0.0024	-0.00215
	2.16717	-0.00211	-0.00148	-0.00244	-0.0023
	2.16883	-0.00214	-0.00148	-0.00247	-0.0024
	2.1705	-0.00218	-0.00152	-0.00251	-0.00248
	2.17217	-0.0022	-0.00157	-0.00256	-0.00262
	2.17383	-0.00221	-0.0016	-0.00263	-0.00279
	2.1755	-0.00224	-0.00162	-0.00262	-0.00292
	2.17717	-0.00228	-0.00165	-0.00256	-0.00298
	2.17883	-0.00231	-0.0017	-0.00251	-0.00305
	2.1805	-0.00232	-0.00172	-0.00249	-0.00311
	2.18217	-0.00234	-0.00173	-0.00249	-0.00312
	2.18383	-0.00238	-0.00176	-0.00247	-0.00308
	2.1855	-0.00239	-0.00178	-0.0025	-0.00305
	2.18717	-0.00239	-0.00181	-0.00255	-0.00306
	2.18883	-0.0024	-0.00183	-0.0026	-0.00304
	2.1905	-0.0024	-0.00187	-0.00257	-0.00305
	2.19217	-0.00241	-0.00191	-0.00252	-0.00308
	2.19383	-0.0024	-0.00193	-0.00249	-0.00312
	2.1955	-0.00241	-0.00193	-0.0025	-0.00318
	2.19717	-0.00242	-0.00195	-0.00248	-0.00321
	2.19883	-0.00244	-0.00197	-0.00246	-0.00327
	2.2005	-0.00243	-0.00196	-0.00249	-0.00332
	2.20217	-0.00243	-0.00193	-0.00256	-0.00339
	2.20383	-0.00244	-0.00193	-0.00259	-0.00339
	2.2055	-0.00242	-0.00193	-0.00261	-0.00334
	2.20717	-0.00238	-0.00191	-0.00266	-0.00334
	2.20883	-0.00235	-0.0019	-0.00271	-0.00333
	2.2105	-0.00239	-0.00191	-0.00271	-0.00331
	2.21217	-0.00239	-0.00192	-0.00266	-0.00326
	2.21383	-0.00237	-0.00194	-0.00263	-0.00327
	2.2155	-0.00237	-0.00196	-0.00261	-0.0033
	2.21717	-0.00241	-0.00199	-0.00257	-0.00331
	2.21883	-0.00243	-0.002	-0.00253	-0.0033
	2.2205	-0.00241	-0.002	-0.00252	-0.00328
	2.22217	-0.00242	-0.00198	-0.00251	-0.00326
	2.22383	-0.00246	-0.00196	-0.00249	-0.00322
	2.2255	-0.00249	-0.00195	-0.00246	-0.0032
	2.22717	-0.00249	-0.00193	-0.00244	-0.00321
	2.22883	-0.0025	-0.0019	-0.00241	-0.00321
	2.2305	-0.00251	-0.0019	-0.00239	-0.0032
	2.23217	-0.00249	-0.00192	-0.00236	-0.00318
	2.23383	-0.00242	-0.00191	-0.00236	-0.0032
	2.2355	-0.00238	-0.00189	-0.00238	-0.00323
	2.23717	-0.00236	-0.00187	-0.00237	-0.00322
	2.23883	-0.00234	-0.00186	-0.0024	-0.00317
	2.2405	-0.00232	-0.00183	-0.00247	-0.00315
	2.24217	-0.00231	-0.00175	-0.00257	-0.00317
	2.24383	-0.00235	-0.00168	-0.0026	-0.00317
	2.2455	-0.00239	-0.00163	-0.00255	-0.00313
	2.24717	-0.00237	-0.00155	-0.00252	-0.0031
	2.24883	-0.00235	-0.00144	-0.00256	-0.00314
	2.2505	-0.00234	-0.00135	-0.00251	-0.00313
	2.25217	-0.00233	-0.00125	-0.00243	-0.00309
	2.25383	-0.00228	-0.00112	-0.00244	-0.00308
	2.2555	-0.00223	-0.00097	-0.00253	-0.00309
	2.25717	-0.00221	-0.00086	-0.0026	-0.00307
	2.25883	-0.00218	-0.00075	-0.00259	-0.00298
	2.2605	-0.00212	-0.00061	-0.00261	-0.00296
	2.26217	-0.00205	-0.00047	-0.00262	-0.00293
	2.26383	-0.00198	-0.00038	-0.00259	-0.00288
	2.2655	-0.00189	-0.00032	-0.00254	-0.00282
	2.26717	-0.00176	-0.00025	-0.00257	-0.00282
	2.26883	-0.00163	-0.00018	-0.00259	-0.00287
	2.2705	-0.00153	-0.00015	-0.00258	-0.00292
	2.27217	-0.00143	-0.00016	-0.00252	-0.00297
	2.27383	-0.00131	-0.00016	-0.0025	-0.00303
	2.2755	-0.0012	-0.00015	-0.00249	-0.00307
	2.27717	-0.00113	-0.00016	-0.00248	-0.0031
	2.27883	-0.0011	-0.00019	-0.00247	-0.00313
	2.2805	-0.00104	-0.00023	-0.00247	-0.00316
	2.28217	-0.001	-0.00028	-0.00256	-0.0032
	2.28383	-0.001	-0.00035	-0.00268	-0.00323
	2.2855	-0.00104	-0.00046	-0.00272	-0.00321
	2.28717	-0.00108	-0.00057	-0.00271	-0.0032
	2.28883	-0.00111	-0.00068	-0.00273	-0.0032
	2.2905	-0.00116	-0.00079	-0.00275	-0.00321
	2.29217	-0.00126	-0.0009	-0.00271	-0.00322
	2.29383	-0.00136	-0.00101	-0.00262	-0.00323
	2.2955	-0.00145	-0.0011	-0.0026	-0.00327
	2.29717	-0.00154	-0.00118	-0.00257	-0.00331
	2.29883	-0.00161	-0.00126	-0.00253	-0.00333
	2.3005	-0.00167	-0.00132	-0.00249	-0.00332
	2.30217	-0.00172	-0.00138	-0.00253	-0.00328
	2.30383	-0.00177	-0.00142	-0.00261	-0.00329
	2.3055	-0.00182	-0.00147	-0.0026	-0.0033
	2.30717	-0.00187	-0.00152	-0.00257	-0.00331
	2.30883	-0.00192	-0.00157	-0.00253	-0.00331
	2.3105	-0.00198	-0.00161	-0.0025	-0.00338
	2.31217	-0.00201	-0.00163	-0.00242	-0.00345
	2.31383	-0.00201	-0.00166	-0.00229	-0.00345
	2.3155	-0.00201	-0.00167	-0.00221	-0.0034
	2.31717	-0.00202	-0.00167	-0.00222	-0.00337
	2.31883	-0.00203	-0.00165	-0.00218	-0.00333
	2.3205	-0.00204	-0.00166	-0.00207	-0.00322
	2.32217	-0.00207	-0.00167	-0.00199	-0.00313
	2.32383	-0.00211	-0.00167	-0.00196	-0.00307
	2.3255	-0.00214	-0.00168	-0.00189	-0.00301
	2.32717	-0.00214	-0.00171	-0.00179	-0.00292
	2.32883	-0.00213	-0.00174	-0.00175	-0.00284
	2.3305	-0.00214	-0.00173	-0.00178	-0.00277
	2.33217	-0.00216	-0.00174	-0.00177	-0.00262
	2.33383	-0.00216	-0.00176	-0.00173	-0.00246
	2.3355	-0.00216	-0.00174	-0.00169	-0.00239
	2.33717	-0.0022	-0.00169	-0.00165	-0.00232
	2.33883	-0.00224	-0.00166	-0.00158	-0.00217
	2.3405	-0.00225	-0.00165	-0.00149	-0.00198
	2.34217	-0.00222	-0.00163	-0.00141	-0.00188
	2.34383	-0.00219	-0.00161	-0.00138	-0.0018
	2.3455	-0.00219	-0.00161	-0.00135	-0.00164
	2.34717	-0.00219	-0.00161	-0.00134	-0.00151
	2.34883	-0.00217	-0.00159	-0.00138	-0.00142
	2.3505	-0.00217	-0.00158	-0.00144	-0.00137
	2.35217	-0.00219	-0.00158	-0.00149	-0.00126
	2.35383	-0.0022	-0.00159	-0.00151	-0.0011
	2.3555	-0.0022	-0.00158	-0.00154	-0.00092
	2.35717	-0.00219	-0.00156	-0.00161	-0.00077
	2.35883	-0.00218	-0.00153	-0.00164	-0.00069
	2.3605	-0.00218	-0.0015	-0.00164	-0.00062
	2.36217	-0.00218	-0.00147	-0.00169	-0.00061
	2.36383	-0.00216	-0.00141	-0.00179	-0.00064
	2.3655	-0.00214	-0.00137	-0.00187	-0.00068
	2.36717	-0.00215	-0.00138	-0.00192	-0.00067
	2.36883	-0.00216	-0.00138	-0.00197	-0.00062
	2.3705	-0.00216	-0.00135	-0.00206	-0.0006
	2.37217	-0.00217	-0.00134	-0.00209	-0.00059
	2.37383	-0.00219	-0.00135	-0.00208	-0.00058
	2.3755	-0.00219	-0.00135	-0.0021	-0.00058
	2.37717	-0.00218	-0.00133	-0.00213	-0.00062
	2.37883	-0.00218	-0.00132	-0.00214	-0.00067
	2.3805	-0.00218	-0.00133	-0.00212	-0.00069
	2.38217	-0.00216	-0.00132	-0.00213	-0.00075
	2.38383	-0.00213	-0.0013	-0.00219	-0.00083
	2.3855	-0.00211	-0.00128	-0.00223	-0.00091
	2.38717	-0.0021	-0.00128	-0.00222	-0.00097
	2.38883	-0.00208	-0.00126	-0.00221	-0.00102
	2.3905	-0.00203	-0.00123	-0.00226	-0.00109
	2.39217	-0.00203	-0.00122	-0.00226	-0.00114
	2.39383	-0.00207	-0.00122	-0.00222	-0.00115
	2.3955	-0.0021	-0.00121	-0.00215	-0.0011
	2.39717	-0.00208	-0.00119	-0.00208	-0.00109
	2.39883	-0.00206	-0.00118	-0.00199	-0.00108
	2.4005	-0.00208	-0.00119	-0.00186	-0.00099
	2.40217	-0.00208	-0.00119	-0.00176	-0.00086
	2.40383	-0.00205	-0.00116	-0.00163	-0.00075
	2.4055	-0.00203	-0.00113	-0.00147	-0.00064
	2.40717	-0.00203	-0.0011	-0.00128	-0.00041
	2.40883	-0.00203	-0.00106	-0.00107	-0.00012
	2.4105	-0.002	-0.00097	-0.00084	0.000165
	2.41217	-0.00198	-0.00089	-0.00052	0.00048
	2.41383	-0.00195	-0.00081	-0.00014	0.00091
	2.4155	-0.00192	-0.00074	0.000257	0.001423
	2.41717	-0.00189	-0.00063	0.000655	0.001953
	2.41883	-0.00185	-0.00049	0.001079	0.002544
	2.4205	-0.00183	-0.00035	0.001522	0.003227
	2.42217	-0.00179	-0.00016	0.001967	0.003984
	2.42383	-0.00173	6.19e-05	0.002388	0.00471
	2.4255	-0.00167	0.000308	0.002785	0.005469
	2.42717	-0.00161	0.000547	0.003236	0.006279
	2.42883	-0.00156	0.000803	0.003706	0.007128
	2.4305	-0.00149	0.00108	0.004176	0.007942
	2.43217	-0.00142	0.001343	0.004625	0.008702
	2.43383	-0.00137	0.001582	0.005044	0.00943
	2.4355	-0.00132	0.001816	0.005443	0.0101
	2.43717	-0.00126	0.002066	0.005776	0.010681
	2.43883	-0.00123	0.002315	0.006064	0.011144
	2.4405	-0.00123	0.002521	0.006296	0.011595
	2.44217	-0.00123	0.002704	0.006463	0.011996
	2.44383	-0.00124	0.002921	0.006549	0.01235
	2.4455	-0.00126	0.003129	0.006593	0.012609
	2.44717	-0.00129	0.003278	0.006621	0.012764
	2.44883	-0.0013	0.003356	0.006613	0.012863
	2.4505	-0.00127	0.003451	0.006528	0.012867
	2.45217	-0.00124	0.003537	0.0064	0.012826
	2.45383	-0.00123	0.00355	0.006296	0.012747
	2.4555	-0.0012	0.003514	0.00618	0.012617
	2.45717	-0.00116	0.003493	0.005999	0.012418
	2.45883	-0.00115	0.003494	0.005792	0.012174
	2.4605	-0.00118	0.003435	0.005624	0.01192
	2.46217	-0.00122	0.00334	0.005485	0.011622
	2.46383	-0.00124	0.003237	0.005312	0.011258
	2.4655	-0.00128	0.003129	0.005088	0.010844
	2.46717	-0.00133	0.002994	0.004886	0.010439
	2.46883	-0.00134	0.002841	0.004692	0.010067
	2.4705	-0.00134	0.002702	0.004475	0.009694
	2.47217	-0.00134	0.00258	0.004271	0.009312
	2.47383	-0.00135	0.002473	0.004153	0.008993
	2.4755	-0.00135	0.002373	0.004047	0.008739
	2.47717	-0.00135	0.002284	0.003919	0.008546
	2.47883	-0.00136	0.002187	0.003765	0.008323
	2.4805	-0.00138	0.002081	0.003632	0.008073
	2.48217	-0.0014	0.001974	0.003489	0.007804
	2.48383	-0.00142	0.001881	0.003295	0.007516
	2.4855	-0.00145	0.0018	0.003162	0.007266
	2.48717	-0.00148	0.001709	0.00304	0.007005
	2.48883	-0.00149	0.001605	0.002957	0.006741
	2.4905	-0.0015	0.001514	0.002888	0.00648
	2.49217	-0.0015	0.001424	0.002846	0.006275
	2.49383	-0.00153	0.001332	0.002812	0.006077
	2.4955	-0.00153	0.00125	0.002723	0.005882
	2.49717	-0.00152	0.00118	0.002637	0.005707
	2.49883	-0.00153	0.001134	0.002563	0.005558
	2.5005	-0.00155	0.001077	0.002513	0.005444
	2.50217	-0.00156	0.001042	0.002452	0.005359
	2.50383	-0.00155	0.000999	0.002382	0.005309
	2.5055	-0.00154	0.000946	0.002296	0.005252
	2.50717	-0.00156	0.000888	0.002237	0.005179
	2.50883	-0.00157	0.000837	0.00218	0.005125
	2.5105	-0.00157	0.000804	0.002133	0.005057
	2.51217	-0.00156	0.000765	0.002081	0.004962
	2.51383	-0.00156	0.000731	0.002034	0.004883
	2.5155	-0.00156	0.000701	0.002043	0.004832
	2.51717	-0.00156	0.000699	0.002059	0.004745
	2.51883	-0.00155	0.0007	0.002042	0.004598
	2.5205	-0.00156	0.00069	0.002003	0.004486
	2.52217	-0.00157	0.000662	0.00199	0.004474
	2.52383	-0.00158	0.000648	0.002015	0.004463
	2.5255	-0.00157	0.000649	0.002032	0.004461
	2.52717	-0.00157	0.000634	0.002049	0.004509
	2.52883	-0.00157	0.000608	0.002144	0.00461
	2.5305	-0.00155	0.000599	0.002285	0.004705
	2.53217	-0.00153	0.000631	0.002433	0.004796
	2.53383	-0.00151	0.000659	0.002595	0.004945
	2.5355	-0.0015	0.000673	0.002829	0.005138
	2.53717	-0.00149	0.000692	0.003086	0.00538
	2.53883	-0.00146	0.000744	0.003331	0.0057
	2.5405	-0.00145	0.000822	0.003638	0.006118
	2.54217	-0.00142	0.000886	0.004066	0.006621
	2.54383	-0.00137	0.00095	0.004557	0.007171
	2.5455	-0.00133	0.001057	0.005053	0.007802
	2.54717	-0.00127	0.001213	0.005639	0.008563
	2.54883	-0.00122	0.00138	0.006345	0.009454
	2.5505	-0.00116	0.001557	0.00707	0.010453
	2.55217	-0.0011	0.001793	0.00781	0.011525
	2.55383	-0.00102	0.002095	0.008621	0.012737
	2.5555	-0.00095	0.002417	0.009545	0.014067
	2.55717	-0.00084	0.002758	0.010466	0.015492
	2.55883	-0.0007	0.003164	0.011334	0.016975
	2.5605	-0.00054	0.003631	0.012232	0.018495
	2.56217	-0.00038	0.004107	0.013134	0.020057
	2.56383	-0.00022	0.004596	0.014047	0.021575
	2.5655	-3.2e-05	0.005132	0.014886	0.023031
	2.56717	0.000161	0.005701	0.015678	0.024404
	2.56883	0.000321	0.006252	0.016399	0.025747
	2.5705	0.000478	0.006777	0.017002	0.026982
	2.57217	0.000637	0.007321	0.017432	0.028047
	2.57383	0.000789	0.007869	0.017672	0.028936
	2.5755	0.000903	0.008377	0.017789	0.029681
	2.57717	0.001004	0.008818	0.017801	0.030291
	2.57883	0.001112	0.009239	0.017694	0.030661
	2.5805	0.001194	0.009639	0.017483	0.030806
	2.58217	0.001253	0.009957	0.017222	0.030773
	2.58383	0.001301	0.010174	0.016899	0.030595
	2.5855	0.001343	0.010318	0.016503	0.030177
	2.58717	0.001351	0.010413	0.016007	0.02955
	2.58883	0.001325	0.010428	0.015491	0.0288
	2.5905	0.001274	0.010359	0.014922	0.027954
	2.59217	0.001211	0.010223	0.014323	0.026967
	2.59383	0.001137	0.010044	0.013703	0.025885
	2.5955	0.001046	0.009814	0.013067	0.024833
	2.59717	0.000945	0.009532	0.012443	0.023784
	2.59883	0.000837	0.009207	0.011787	0.022702
	2.6005	0.000733	0.008842	0.011165	0.021554
	2.60217	0.000622	0.008443	0.01054	0.020443
	2.60383	0.000509	0.008031	0.00992	0.019339
	2.6055	0.000394	0.007628	0.0093	0.018251
	2.60717	0.000286	0.007247	0.008722	0.017173
	2.60883	0.000172	0.006851	0.00825	0.016158
	2.6105	5.14e-05	0.00644	0.007814	0.015221
	2.61217	-6e-05	0.006046	0.007382	0.014348
	2.61383	-0.00017	0.00568	0.006967	0.01355
	2.6155	-0.00027	0.005311	0.006598	0.012813
	2.61717	-0.00037	0.004945	0.006263	0.012133
	2.61883	-0.00044	0.00461	0.005891	0.011446
	2.6205	-0.00049	0.004311	0.005512	0.010807
	2.62217	-0.00056	0.004031	0.00519	0.010226
	2.62383	-0.00063	0.003742	0.004926	0.009713
	2.6255	-0.0007	0.003483	0.004671	0.009154
	2.62717	-0.00074	0.003261	0.004401	0.008586
	2.62883	-0.0008	0.003062	0.004178	0.008089
	2.6305	-0.00086	0.002853	0.003992	0.00764
	2.63217	-0.0009	0.002662	0.003794	0.007202
	2.63383	-0.00094	0.002502	0.003527	0.006772
	2.6355	-0.001	0.002336	0.003229	0.006373
	2.63717	-0.00106	0.002126	0.00294	0.006031
	2.63883	-0.00111	0.001892	0.002603	0.005661
	2.6405	-0.00115	0.001691	0.002198	0.005241
	2.64217	-0.00122	0.001497	0.001758	0.004788
	2.64383	-0.00131	0.001283	0.001345	0.004327
	2.6455	-0.00139	0.001064	0.000928	0.003818
	2.64717	-0.00149	0.000871	0.000514	0.003276
	2.64883	-0.00161	0.000689	0.00011	0.002751
	2.6505	-0.00177	0.000482	-0.00023	0.002273
	2.65217	-0.00194	0.000241	-0.00053	0.001812
	2.65383	-0.00208	-1.9e-06	-0.00082	0.001361
	2.6555	-0.00224	-0.00023	-0.00109	0.000991
	2.65717	-0.00241	-0.00048	-0.00131	0.00067
	2.65883	-0.00255	-0.00072	-0.00146	0.000399
	2.6605	-0.00264	-0.00092	-0.00157	0.000168
	2.66217	-0.00269	-0.00108	-0.00169	-2.1e-06
	2.66383	-0.0027	-0.00121	-0.00178	-0.00013
	2.6655	-0.00266	-0.00133	-0.00182	-0.0003
	2.66717	-0.00259	-0.00141	-0.00193	-0.00055
	2.66883	-0.00253	-0.00145	-0.0021	-0.00081
	2.6705	-0.00247	-0.00148	-0.00228	-0.00107
	2.67217	-0.0024	-0.00149	-0.00245	-0.00141
	2.67383	-0.00235	-0.00147	-0.00268	-0.00183
	2.6755	-0.00234	-0.00146	-0.00293	-0.00224
	2.67717	-0.00235	-0.00149	-0.00317	-0.00258
	2.67883	-0.00238	-0.00154	-0.0034	-0.00297
	2.6805	-0.00244	-0.00159	-0.00368	-0.00339
	2.68217	-0.00253	-0.00166	-0.004	-0.00378
	2.68383	-0.00264	-0.00178	-0.00425	-0.00409
	2.6855	-0.00276	-0.00191	-0.00445	-0.00436
	2.68717	-0.00287	-0.00203	-0.00462	-0.00461
	2.68883	-0.00299	-0.00213	-0.00477	-0.00485
	2.6905	-0.00308	-0.00225	-0.00489	-0.005
	2.69217	-0.00317	-0.00236	-0.00493	-0.0051
	2.69383	-0.00321	-0.00244	-0.00497	-0.00518
	2.6955	-0.00323	-0.00249	-0.00504	-0.00527
	2.69717	-0.00325	-0.00253	-0.00506	-0.00528
	2.69883	-0.00325	-0.00256	-0.00499	-0.00521
	2.7005	-0.00323	-0.00257	-0.0049	-0.00516
	2.70217	-0.00321	-0.00258	-0.00486	-0.00514
	2.70383	-0.00321	-0.00259	-0.00482	-0.00512
	2.7055	-0.0032	-0.00258	-0.00472	-0.00502
	2.70717	-0.00316	-0.00256	-0.00467	-0.00492
	2.70883	-0.00313	-0.00253	-0.00471	-0.00485
	2.7105	-0.00312	-0.0025	-0.00469	-0.00477
	2.71217	-0.00308	-0.00246	-0.00457	-0.00468
	2.71383	-0.00302	-0.0024	-0.00443	-0.00464
	2.7155	-0.00296	-0.00234	-0.00432	-0.00463
	2.71717	-0.0029	-0.00231	-0.00418	-0.00465
	2.71883	-0.00283	-0.00229	-0.004	-0.00463
	2.7205	-0.00276	-0.00225	-0.0039	-0.00462
	2.72217	-0.0027	-0.0022	-0.00384	-0.0046
	2.72383	-0.00266	-0.00216	-0.0038	-0.00454
	2.7255	-0.00263	-0.00213	-0.00371	-0.0044
	2.72717	-0.0026	-0.00208	-0.00362	-0.00424
	2.72883	-0.00256	-0.00201	-0.00356	-0.00413
	2.7305	-0.00252	-0.00196	-0.0035	-0.00403
	2.73217	-0.00248	-0.00195	-0.00343	-0.00392
	2.73383	-0.00242	-0.00195	-0.00333	-0.00384
	2.7355	-0.00236	-0.00192	-0.00326	-0.00382
	2.73717	-0.00231	-0.00188	-0.00322	-0.00382
	2.73883	-0.00229	-0.00186	-0.00313	-0.00379
	2.7405	-0.00226	-0.00184	-0.00302	-0.00371
	2.74217	-0.00222	-0.00179	-0.00294	-0.00362
	2.74383	-0.0022	-0.00173	-0.00288	-0.00349
	2.7455	-0.00217	-0.00168	-0.00278	-0.00336
	2.74717	-0.00212	-0.00165	-0.00268	-0.00328
	2.74883	-0.00204	-0.00161	-0.00263	-0.00324
	2.7505	-0.00199	-0.00157	-0.00255	-0.00319
	2.75217	-0.00194	-0.00157	-0.00244	-0.00313
	2.75383	-0.00189	-0.00155	-0.00234	-0.00313
	2.7555	-0.00182	-0.00151	-0.0023	-0.00313
	2.75717	-0.00176	-0.00146	-0.00225	-0.00308
	2.75883	-0.00174	-0.00144	-0.00216	-0.00302
	2.7605	-0.0017	-0.0014	-0.00208	-0.00297
	2.76217	-0.00165	-0.00134	-0.00206	-0.00291
	2.76383	-0.00161	-0.00128	-0.00205	-0.00277
	2.7655	-0.00162	-0.00125	-0.00202	-0.00261
	2.76717	-0.00161	-0.00123	-0.00196	-0.00247
	2.76883	-0.00158	-0.0012	-0.00194	-0.00238
	2.7705	-0.00154	-0.00118	-0.00188	-0.00231
	2.77217	-0.00155	-0.00117	-0.0018	-0.00226
	2.77383	-0.00155	-0.00117	-0.00174	-0.00227
	2.7755	-0.00151	-0.00114	-0.0017	-0.00236
	2.77717	-0.00147	-0.00111	-0.00164	-0.00241
	2.77883	-0.00147	-0.00108	-0.00153	-0.00237
	2.7805	-0.00148	-0.00107	-0.00148	-0.00232
	2.78217	-0.00147	-0.00104	-0.00145	-0.00232
	2.78383	-0.00146	-0.00101	-0.00143	-0.00225
	2.7855	-0.00145	-0.001	-0.00136	-0.00214
	2.78717	-0.00144	-0.00101	-0.00133	-0.00205
	2.78883	-0.00142	-0.00101	-0.00136	-0.00202
	2.7905	-0.0014	-0.001	-0.00139	-0.00199
	2.79217	-0.00139	-0.00097	-0.00138	-0.00193
	2.79383	-0.00139	-0.00097	-0.00137	-0.00197
	2.7955	-0.0014	-0.00096	-0.0014	-0.00205
	2.79717	-0.00141	-0.00093	-0.00144	-0.00208
	2.79883	-0.00142	-0.00094	-0.00144	-0.00208
	2.8005	-0.00142	-0.00096	-0.00142	-0.00209
	2.80217	-0.00137	-0.00099	-0.00143	-0.00213
	2.80383	-0.00134	-0.001	-0.00145	-0.00212
	2.8055	-0.00134	-0.00103	-0.00144	-0.0021
	2.80717	-0.00136	-0.00107	-0.00141	-0.00212
	2.80883	-0.00137	-0.00107	-0.00144	-0.00221
	2.8105	-0.0014	-0.00107	-0.0015	-0.00228
	2.81217	-0.00146	-0.0011	-0.00153	-0.00232
	2.81383	-0.0015	-0.00113	-0.00157	-0.00239
	2.8155	-0.00152	-0.00114	-0.00166	-0.00249
	2.81717	-0.00154	-0.00114	-0.00181	-0.00261
	2.81883	-0.00158	-0.00116	-0.00192	-0.00269
	2.8205	-0.00162	-0.00121	-0.00204	-0.00276
	2.82217	-0.00164	-0.00126	-0.00219	-0.00285
	2.82383	-0.00167	-0.0013	-0.00231	-0.00295
	2.8255	-0.0017	-0.00135	-0.00235	-0.00302
	2.82717	-0.00173	-0.0014	-0.00236	-0.00309
	2.82883	-0.00177	-0.00145	-0.00244	-0.0032
	2.8305	-0.00179	-0.00146	-0.00252	-0.00331
	2.83217	-0.00183	-0.00148	-0.00258	-0.0034
	2.83383	-0.00189	-0.00151	-0.00263	-0.00348
	2.8355	-0.00194	-0.00154	-0.00271	-0.00358
	2.83717	-0.00198	-0.00157	-0.00281	-0.00363
	2.83883	-0.002	-0.00161	-0.00286	-0.00363
	2.8405	-0.00201	-0.00167	-0.00286	-0.00362
	2.84217	-0.00203	-0.00168	-0.00289	-0.00368
	2.84383	-0.00205	-0.0017	-0.00293	-0.00376
	2.8455	-0.0021	-0.00175	-0.00296	-0.00375
	2.84717	-0.00216	-0.00181	-0.00295	-0.0037
	2.84883	-0.00219	-0.00184	-0.00294	-0.00369
	2.8505	-0.00221	-0.00184	-0.00299	-0.0037
	2.85217	-0.00224	-0.00185	-0.00302	-0.00366
	2.85383	-0.00226	-0.00186	-0.00302	-0.00358
	2.8555	-0.00224	-0.00186	-0.00302	-0.00356
	2.85717	-0.00221	-0.00183	-0.00302	-0.00362
	2.85883	-0.00222	-0.00183	-0.003	-0.00368
	2.8605	-0.00225	-0.00185	-0.00293	-0.00373
	2.86217	-0.00226	-0.00187	-0.00287	-0.00379
	2.86383	-0.00225	-0.00188	-0.00289	-0.00387
	2.8655	-0.00226	-0.0019	-0.00292	-0.00389
	2.86717	-0.00228	-0.00192	-0.00291	-0.00387
	2.86883	-0.00227	-0.00193	-0.00291	-0.00384
	2.8705	-0.00225	-0.0019	-0.00295	-0.00382
	2.87217	-0.00224	-0.00188	-0.00296	-0.00377
	2.87383	-0.00226	-0.00188	-0.00292	-0.00371
	2.8755	-0.00227	-0.00188	-0.0029	-0.00368
	2.87717	-0.00227	-0.00187	-0.00295	-0.00364
	2.87883	-0.0023	-0.00188	-0.00301	-0.00359
	2.8805	-0.00234	-0.00193	-0.00303	-0.00353
	2.88217	-0.00235	-0.00197	-0.00308	-0.00351
	2.88383	-0.00233	-0.00198	-0.00319	-0.0035
	2.8855	-0.0023	-0.00198	-0.00328	-0.00351
	2.88717	-0.0023	-0.002	-0.0033	-0.00353
	2.88883	-0.00228	-0.00198	-0.0033	-0.00353
	2.8905	-0.00228	-0.00196	-0.00338	-0.00351
	2.89217	-0.0023	-0.00196	-0.00345	-0.00344
	2.89383	-0.00233	-0.00198	-0.00346	-0.00337
	2.8955	-0.00234	-0.00199	-0.00346	-0.00333
	2.89717	-0.00234	-0.00199	-0.00353	-0.00333
	2.89883	-0.00235	-0.002	-0.0036	-0.00338
	2.9005	-0.00235	-0.00201	-0.00362	-0.00342
	2.90217	-0.00235	-0.002	-0.00366	-0.00345
	2.90383	-0.00235	-0.00198	-0.0037	-0.00347
	2.9055	-0.00238	-0.00196	-0.00378	-0.00348
	2.90717	-0.00242	-0.00198	-0.00382	-0.00346
	2.90883	-0.00242	-0.00198	-0.00383	-0.00344
	2.9105	-0.0024	-0.00197	-0.00388	-0.00346
	2.91217	-0.0024	-0.00199	-0.00394	-0.00354
	2.91383	-0.0024	-0.00203	-0.00398	-0.00362
	2.9155	-0.00239	-0.00206	-0.00401	-0.00371
	2.91717	-0.00235	-0.00204	-0.00405	-0.0038
	2.91883	-0.00235	-0.00203	-0.00412	-0.00386
	2.9205	-0.00238	-0.00204	-0.00414	-0.00392
	2.92217	-0.0024	-0.00204	-0.00412	-0.00396
	2.92383	-0.0024	-0.00199	-0.0041	-0.00401
	2.9255	-0.00241	-0.00195	-0.00408	-0.00405
	2.92717	-0.00242	-0.00196	-0.00404	-0.00407
	2.92883	-0.00242	-0.00197	-0.00401	-0.00409
	2.9305	-0.0024	-0.00194	-0.00398	-0.00415
	2.93217	-0.00239	-0.00192	-0.00398	-0.00424
	2.93383	-0.00239	-0.00193	-0.00398	-0.00431
	2.9355	-0.00237	-0.00196	-0.00397	-0.00437
	2.93717	-0.00237	-0.00195	-0.00395	-0.00446
	2.93883	-0.00237	-0.00195	-0.00393	-0.00458
	2.9405	-0.00237	-0.00196	-0.00393	-0.00463
	2.94217	-0.00237	-0.00199	-0.00389	-0.00465
	2.94383	-0.00236	-0.002	-0.00382	-0.00466
	2.9455	-0.00236	-0.00199	-0.0038	-0.00468
	2.94717	-0.00237	-0.00198	-0.0038	-0.00465
	2.94883	-0.00237	-0.00198	-0.00378	-0.00459
	2.9505	-0.00234	-0.00197	-0.00374	-0.00453
	2.95217	-0.00231	-0.00195	-0.00373	-0.00447
	2.95383	-0.00231	-0.00193	-0.00377	-0.0044
	2.9555	-0.00231	-0.00193	-0.00377	-0.00434
	2.95717	-0.0023	-0.00192	-0.00378	-0.00431
	2.95883	-0.00229	-0.0019	-0.00377	-0.00431
	2.9605	-0.0023	-0.00188	-0.00377	-0.00431
	2.96217	-0.00232	-0.00188	-0.0037	-0.00428
	2.96383	-0.0023	-0.00188	-0.00363	-0.0043
	2.9655	-0.00225	-0.00186	-0.00358	-0.00435
	2.96717	-0.00223	-0.00186	-0.00352	-0.00437
	2.96883	-0.00221	-0.00188	-0.00345	-0.00433
	2.9705	-0.00218	-0.00191	-0.00342	-0.00431
	2.97217	-0.00215	-0.0019	-0.00344	-0.00434
	2.97383	-0.00219	-0.00189	-0.00345	-0.00432
	2.9755	-0.00223	-0.00189	-0.00342	-0.0042
	2.97717	-0.00225	-0.00187	-0.00338	-0.00409
	2.97883	-0.00226	-0.00183	-0.00339	-0.00408
	2.9805	-0.00228	-0.00178	-0.00336	-0.00409
	2.98217	-0.00231	-0.00178	-0.00331	-0.00407
	2.98383	-0.0023	-0.00177	-0.00327	-0.00405
	2.9855	-0.00228	-0.00174	-0.00326	-0.00406
	2.98717	-0.00228	-0.00172	-0.00328	-0.00408
	2.98883	-0.00228	-0.00173	-0.00324	-0.00406
	2.9905	-0.00227	-0.00174	-0.00319	-0.00399
	2.99217	-0.00225	-0.00171	-0.00319	-0.00393
	2.99383	-0.00225	-0.00169	-0.0032	-0.00389
	2.9955	-0.00224	-0.00171	-0.00317	-0.00385
	2.99717	-0.00223	-0.00173	-0.0031	-0.00379
	2.99883	-0.00225	-0.00172	-0.00309	-0.00377
	3.0005	-0.00226	-0.0017	-0.00312	-0.00377
	3.00217	-0.00227	-0.00171	-0.00312	-0.00372
	3.00383	-0.00227	-0.00173	-0.00311	-0.0037
	3.0055	-0.00227	-0.00172	-0.00316	-0.00374
	3.00717	-0.00226	-0.00172	-0.00322	-0.00381
	3.00883	-0.00224	-0.00172	-0.00324	-0.00382
	3.0105	-0.00222	-0.00171	-0.00319	-0.00382
	3.01217	-0.0022	-0.00171	-0.0032	-0.00385
	3.01383	-0.00219	-0.00169	-0.00322	-0.00391
	3.0155	-0.00219	-0.00166	-0.00318	-0.00394
	3.01717	-0.0022	-0.00164	-0.00312	-0.00392
	3.01883	-0.00219	-0.00164	-0.00309	-0.00392
	3.0205	-0.00219	-0.00165	-0.00312	-0.00399
	3.02217	-0.00218	-0.00165	-0.00311	-0.00405
	3.02383	-0.00217	-0.00165	-0.00303	-0.00401
	3.0255	-0.00215	-0.00164	-0.003	-0.00393
	3.02717	-0.00213	-0.00162	-0.00302	-0.0039
	3.02883	-0.00212	-0.00162	-0.00302	-0.00387
	3.0305	-0.00212	-0.00163	-0.00298	-0.00384
	3.03217	-0.00212	-0.00165	-0.00295	-0.00382
	3.03383	-0.00212	-0.00168	-0.00298	-0.00385
	3.0355	-0.00214	-0.00171	-0.00297	-0.00393
	3.03717	-0.00217	-0.00174	-0.00294	-0.00396
	3.03883	-0.00217	-0.00177	-0.00296	-0.00398
	3.0405	-0.00217	-0.00177	-0.00301	-0.00397
	3.04217	-0.00218	-0.00178	-0.00306	-0.00394
	3.04383	-0.00219	-0.00179	-0.00309	-0.0039
	3.0455	-0.00216	-0.00177	-0.00315	-0.00386
	3.04717	-0.00215	-0.00176	-0.00319	-0.00388
	3.04883	-0.00216	-0.00176	-0.00317	-0.00392
	3.0505	-0.00216	-0.00176	-0.00314	-0.00391
	3.05217	-0.00216	-0.00174	-0.00312	-0.00387
	3.05383	-0.00218	-0.00173	-0.00314	-0.00387
	3.0555	-0.00222	-0.00173	-0.00316	-0.00383
	3.05717	-0.00224	-0.00175	-0.00315	-0.00379
	3.05883	-0.00224	-0.00173	-0.00313	-0.00379
	3.0605	-0.00226	-0.00172	-0.00315	-0.00382
	3.06217	-0.00227	-0.00174	-0.00317	-0.00388
	3.06383	-0.00225	-0.00177	-0.00314	-0.00393
	3.0655	-0.00224	-0.00179	-0.00311	-0.00403
	3.06717	-0.00226	-0.0018	-0.00314	-0.00407
	3.06883	-0.00229	-0.00181	-0.00318	-0.00405
	3.0705	-0.0023	-0.00184	-0.00313	-0.00403
	3.07217	-0.00228	-0.00185	-0.00306	-0.00404
	3.07383	-0.00227	-0.00184	-0.00307	-0.00407
	3.0755	-0.00227	-0.00185	-0.0031	-0.00403
	3.07717	-0.00225	-0.00188	-0.00308	-0.00397
	3.07883	-0.00223	-0.00189	-0.00309	-0.00398
	3.0805	-0.00221	-0.00189	-0.00319	-0.00403
	3.08217	-0.00223	-0.0019	-0.00327	-0.00405
	3.08383	-0.00225	-0.00192	-0.00325	-0.00407
	3.0855	-0.00226	-0.00192	-0.00322	-0.0041
	3.08717	-0.00226	-0.0019	-0.00324	-0.00418
	3.08883	-0.00227	-0.0019	-0.00323	-0.00419
	3.0905	-0.00227	-0.00191	-0.00319	-0.00416
	3.09217	-0.00225	-0.00191	-0.00319	-0.00416
	3.09383	-0.00222	-0.00189	-0.00324	-0.00416
	3.0955	-0.00222	-0.00191	-0.00329	-0.00418
	3.09717	-0.00222	-0.00193	-0.0033	-0.00414
	3.09883	-0.00222	-0.00191	-0.0033	-0.00412
	3.1005	-0.00222	-0.00189	-0.00333	-0.00417
	3.10217	-0.00225	-0.0019	-0.00334	-0.00423
	3.10383	-0.00229	-0.0019	-0.00328	-0.00423
	3.1055	-0.00228	-0.00189	-0.00321	-0.00423
	3.10717	-0.00226	-0.00187	-0.0032	-0.0043
	3.10883	-0.00225	-0.00189	-0.00322	-0.00439
	3.1105	-0.00225	-0.00192	-0.00319	-0.00441
	3.11217	-0.00222	-0.00192	-0.00318	-0.0044
	3.11383	-0.00218	-0.00191	-0.00324	-0.00441
	3.1155	-0.00218	-0.00191	-0.00332	-0.00443
	3.11717	-0.00221	-0.00194	-0.00336	-0.00437
	3.11883	-0.00222	-0.00196	-0.00337	-0.00428
	3.1205	-0.00221	-0.00195	-0.00343	-0.00425
	3.12217	-0.00222	-0.00196	-0.0035	-0.00425
	3.12383	-0.00225	-0.002	-0.00354	-0.00424
	3.1255	-0.00225	-0.00203	-0.00353	-0.00421
	3.12717	-0.00224	-0.00203	-0.00351	-0.00424
	3.12883	-0.00225	-0.00201	-0.00351	-0.00433
	3.1305	-0.00227	-0.00201	-0.00348	-0.00436
	3.13217	-0.00228	-0.00203	-0.00344	-0.00436
	3.13383	-0.00228	-0.00203	-0.0034	-0.00435
	3.1355	-0.00227	-0.00199	-0.00338	-0.00434
	3.13717	-0.00228	-0.00199	-0.00339	-0.0043
	3.13883	-0.00229	-0.00203	-0.00338	-0.00424
	3.1405	-0.00228	-0.00203	-0.00335	-0.0042
	3.14217	-0.00227	-0.002	-0.00336	-0.00417
	3.14383	-0.00227	-0.00199	-0.00338	-0.00416
	3.1455	-0.00227	-0.00201	-0.00338	-0.0042
	3.14717	-0.00225	-0.00201	-0.00338	-0.00427
	3.14883	-0.00225	-0.00198	-0.00342	-0.00432
	3.1505	-0.00227	-0.00198	-0.00344	-0.00436
	3.15217	-0.00228	-0.002	-0.00339	-0.00438
	3.15383	-0.00226	-0.002	-0.00334	-0.0044
	3.1555	-0.00224	-0.00199	-0.00335	-0.00438
	3.15717	-0.00225	-0.00198	-0.00337	-0.00435
	3.15883	-0.00224	-0.002	-0.00336	-0.00429
	3.1605	-0.00224	-0.002	-0.00332	-0.00426
	3.16217	-0.00225	-0.00198	-0.00335	-0.00423
	3.16383	-0.00229	-0.00194	-0.00337	-0.00422
	3.1655	-0.00232	-0.00193	-0.00333	-0.00424
	3.16717	-0.00232	-0.00191	-0.00332	-0.0043
	3.16883	-0.00231	-0.00189	-0.00334	-0.00438
	3.1705	-0.00232	-0.00188	-0.00337	-0.00443
	3.17217	-0.00233	-0.00189	-0.00335	-0.00447
	3.17383	-0.00231	-0.00193	-0.00334	-0.00451
	3.1755	-0.0023	-0.00195	-0.00334	-0.00453
	3.17717	-0.0023	-0.00198	-0.00334	-0.00452
	3.17883	-0.00232	-0.002	-0.00331	-0.00447
	3.1805	-0.00232	-0.00199	-0.00329	-0.00446
	3.18217	-0.00231	-0.00198	-0.0033	-0.00449
	3.18383	-0.00231	-0.00197	-0.00334	-0.00449
	3.1855	-0.00232	-0.00194	-0.00337	-0.00442
	3.18717	-0.00233	-0.00191	-0.00338	-0.00438
	3.18883	-0.00233	-0.00187	-0.00339	-0.0044
	3.1905	-0.00232	-0.00186	-0.00341	-0.00438
	3.19217	-0.00231	-0.00187	-0.00337	-0.0043
	3.19383	-0.0023	-0.00189	-0.00335	-0.00427
	3.1955	-0.00228	-0.0019	-0.00334	-0.00433
	3.19717	-0.00225	-0.00191	-0.00335	-0.00439
	3.19883	-0.00224	-0.00194	-0.00335	-0.00436
	3.2005	-0.00223	-0.00197	-0.00336	-0.00435
	3.20217	-0.00223	-0.00196	-0.00344	-0.00442
	3.20383	-0.00224	-0.00196	-0.00349	-0.00446
	3.2055	-0.00224	-0.00198	-0.0035	-0.0044
	3.20717	-0.00225	-0.002	-0.00348	-0.00431
	3.20883	-0.00225	-0.00197	-0.00346	-0.00429
	3.2105	-0.00224	-0.00194	-0.00341	-0.00426
	3.21217	-0.00223	-0.00195	-0.00331	-0.00419
	3.21383	-0.00221	-0.00195	-0.00324	-0.00414
	3.2155	-0.0022	-0.00193	-0.0032	-0.00414
	3.21717	-0.0022	-0.00193	-0.00317	-0.00416
	3.21883	-0.00221	-0.00196	-0.00313	-0.00412
	3.2205	-0.00223	-0.00197	-0.00312	-0.00407
	3.22217	-0.00225	-0.00195	-0.00314	-0.00407
	3.22383	-0.00229	-0.00191	-0.00317	-0.00408
	3.2255	-0.0023	-0.0019	-0.00317	-0.00409
	3.22717	-0.00229	-0.00192	-0.00316	-0.00413
	3.22883	-0.00227	-0.00192	-0.00317	-0.00419
	3.2305	-0.00227	-0.00191	-0.00317	-0.00421
	3.23217	-0.00228	-0.00192	-0.00314	-0.00415
	3.23383	-0.00227	-0.00196	-0.00308	-0.00406
	3.2355	-0.00227	-0.00196	-0.00305	-0.004
	3.23717	-0.00227	-0.00194	-0.00307	-0.00399
	3.23883	-0.00226	-0.00191	-0.0031	-0.00394
	3.2405	-0.00223	-0.0019	-0.00311	-0.0039
	3.24217	-0.00219	-0.00189	-0.00313	-0.00391
	3.24383	-0.00218	-0.00187	-0.00317	-0.00395
	3.2455	-0.00218	-0.00186	-0.00317	-0.00395
	3.24717	-0.00219	-0.00185	-0.00315	-0.00391
	3.24883	-0.00218	-0.00184	-0.0031	-0.00396
	3.2505	-0.00218	-0.00184	-0.0031	-0.00405
	3.25217	-0.0022	-0.00185	-0.00312	-0.00409
	3.25383	-0.0022	-0.00186	-0.00311	-0.00406
	3.2555	-0.00218	-0.00188	-0.00311	-0.00404
	3.25717	-0.00218	-0.00191	-0.00312	-0.00407
	3.25883	-0.00221	-0.00193	-0.00313	-0.00403
	3.2605	-0.00222	-0.00193	-0.0031	-0.00395
	3.26217	-0.0022	-0.00193	-0.00307	-0.00396
	3.26383	-0.00219	-0.0019	-0.00308	-0.00402
	3.2655	-0.00219	-0.00185	-0.00312	-0.00409
	3.26717	-0.00218	-0.00181	-0.00316	-0.00408
	3.26883	-0.00216	-0.00178	-0.00322	-0.0041
	3.2705	-0.00214	-0.00176	-0.00329	-0.00412
	3.27217	-0.00214	-0.00176	-0.0033	-0.00413
	3.27383	-0.00214	-0.00178	-0.00331	-0.00408
	3.2755	-0.00212	-0.00181	-0.0033	-0.004
	3.27717	-0.00211	-0.00182	-0.00329	-0.00398
	3.27883	-0.00213	-0.00182	-0.00325	-0.00401
	3.2805	-0.00216	-0.00183	-0.0032	-0.00402
	3.28217	-0.00218	-0.00184	-0.00317	-0.00401
	3.28383	-0.00219	-0.00182	-0.00318	-0.00402
	3.2855	-0.00219	-0.0018	-0.00317	-0.00406
	3.28717	-0.00218	-0.00182	-0.00312	-0.00407
	3.28883	-0.00215	-0.00185	-0.00309	-0.00405
	3.2905	-0.00212	-0.00185	-0.00312	-0.00405
	3.29217	-0.00211	-0.00185	-0.00319	-0.00404
	3.29383	-0.00211	-0.00187	-0.0032	-0.00403
	3.2955	-0.00213	-0.00188	-0.0032	-0.00401
	3.29717	-0.00216	-0.00186	-0.00324	-0.00402
	3.29883	-0.00218	-0.00184	-0.00326	-0.00401
	3.3005	-0.00217	-0.00182	-0.00324	-0.00397
	3.30217	-0.00216	-0.0018	-0.0032	-0.00398
	3.30383	-0.00216	-0.00179	-0.00322	-0.00401
	3.3055	-0.00217	-0.00179	-0.00327	-0.004
	3.30717	-0.0022	-0.00181	-0.00331	-0.00394
	3.30883	-0.00221	-0.00181	-0.00329	-0.00396
	3.3105	-0.00222	-0.0018	-0.0033	-0.00403
	3.31217	-0.00223	-0.00179	-0.00331	-0.00405
	3.31383	-0.00224	-0.00181	-0.00329	-0.004
	3.3155	-0.00222	-0.00182	-0.00323	-0.00398
	3.31717	-0.00218	-0.00181	-0.00319	-0.00403
	3.31883	-0.00217	-0.00182	-0.00322	-0.00401
	3.3205	-0.00218	-0.00186	-0.00322	-0.00394
	3.32217	-0.00216	-0.0019	-0.00322	-0.00392
	3.32383	-0.00215	-0.00189	-0.00321	-0.00397
[truncated: 22,002 more rows]
