# Supplementary material for: Leveraging platinum-protein interactions to overcome chemoresistance
Source: Nat Commun. 2025 Oct 20;16:9263. doi: 10.1038/s41467-025-64295-0 (PMC12537935; doi:10.1038/s41467-025-64295-0)
Supplement: Supplementary file 4 — Source data [file 41467_2025_64295_MOESM4_ESM.zip › Excel files/Source Data Figure S70a.xlsx]

## Sheet: Figure S70a
Figure S70a	H69

## Sheet: Figure S70a raw data
Figure S70a	Drug (μM)	Ox			Dox			DoxPt			Dox+Ox
	67.5	0.0170034	0.0144844	0.0144844
	22.5	0.028339	0.0270795	0.023301
	7.5	0.0736814	0.0617161	0.0497507
	2.5	0.146733	0.132249	0.0919444
	0.833333	0.20656	0.171923	0.137287
	0.277778	0.381632	0.343217	0.272055
	0.0925926	0.669431	0.61842	0.552296
	0.001	0.873472	0.949042	0.926371
	2.5				0.0214117	0.0201522	0.0182629	0.0201522	0.0195224	0.0182629	0.0188927	0.0182629	0.0182629
	0.833333				0.0421936	0.0403044	0.0333771	0.0239307	0.0245605	0.0201522	0.028339	0.0333771	0.0384151
	0.277778				0.074941	0.0654946	0.0692732	0.0755707	0.0692732	0.0755707	0.0522697	0.0755707	0.107688
	0.0925926				0.213487	0.174442	0.15366	0.184519	0.174442	0.170664	0.141695	0.15555	0.241826
	0.0308642				0.603936	0.467909	0.450276	0.374705	0.36085	0.358331	0.574967	0.580635	0.710365
	0.0102881				0.931409	0.896772	0.836316	0.74878	0.731147	0.702178	0.765783	0.901811	0.953451
	0.00342936				1.05799	0.972343	1.01643	0.908108	0.947783	0.962267	0.985568	0.966675	1.0498
	0.001				1.01643	1.00131	1.13797	0.985568	0.944004	0.972343	1.12789	1.11215	0.953451
