# Supplementary material for: Leveraging platinum-protein interactions to overcome chemoresistance
Source: Nat Commun. 2025 Oct 20;16:9263. doi: 10.1038/s41467-025-64295-0 (PMC12537935; doi:10.1038/s41467-025-64295-0)
Supplement: Supplementary file 4 — Source data [file 41467_2025_64295_MOESM4_ESM.zip › Excel files/Source Data Figure S70B.xlsx]

## Sheet: Figure S70b
Figure S70b	H69AR

## Sheet: Figure S70b raw data
Figure S70b	Drug (μM)	Ox			Dox			DoxPt			Dox+Ox
	67.5	0.0432033	0.0397003	0.033862	0.0665564	0.067724	0.0688917				0.0583828	0.0642211	0.0653887
	22.5	0.12961	0.116766	0.128442	0.0455386	0.0502092	0.0478739				0.0525445	0.0502092	0.0583828
	7.5	0.310596	0.280237	0.254549	0.0642211	0.0618858	0.0583828				0.0443709	0.0432033	0.0548798
	2.5	0.427362	0.360806	0.33862	0.210178	0.223022	0.240537				0.212513	0.239369	0.234699
	0.833333	0.730953	0.575654	0.584996	0.161137	0.183322	0.191496				0.251046	0.256884	0.273231
	0.277778	0.868736	0.911939	0.892089	0.545295	0.60251	0.573319				0.620025	0.512601	0.539457
	0.092593	0.959813	0.95631	0.948137	0.865233	0.924783	0.889754				0.981999	0.962148	0.909604
	0.001	0.820862	0.964484	1.03921	1.0252	1.06724	1.02987				1.08475	1.07191	0.883916
	2.5							0.0432033	0.0397003	0.0432033
	0.833333							0.0443709	0.040868	0.0420356
	0.277778							0.157634	0.168142	0.144789
	0.092593							0.317602	0.280237	0.323441
	0.030864							0.641043	0.554637	0.532451
	0.010288							0.86173	0.758976	0.820862
	0.003429							1.05906	0.908436	0.918945
	0.001							1.01586	1.04272	0.953975
