# Supplementary material for: Leveraging platinum-protein interactions to overcome chemoresistance
Source: Nat Commun. 2025 Oct 20;16:9263. doi: 10.1038/s41467-025-64295-0 (PMC12537935; doi:10.1038/s41467-025-64295-0)
Supplement: Supplementary file 4 — Source data [file 41467_2025_64295_MOESM4_ESM.zip › Excel files/Source Data Figure S70c.xlsx]

## Sheet: Figure S70c
Figure S70c	Dox

## Sheet: Figure S70c raw data
Figure S70c	Dox (μM)	H69			H69AR
	67.5				0.0665564	0.067724	0.0688917
	22.5				0.0455386	0.0502092	0.0478739
	7.5				0.0642211	0.0618858	0.0583828
	2.5				0.210178	0.223022	0.240537
	0.833333				0.161137	0.183322	0.191496
	0.277778				0.545295	0.60251	0.573319
	0.0925926				0.865233	0.924783	0.889754
	0.001				1.0252	1.06724	1.02987
	2.5	0.0214117	0.0201522	0.0182629
	0.833333	0.0421936	0.0403044	0.0333771
	0.277778	0.074941	0.0654946	0.0692732
	0.0925926	0.213487	0.174442	0.15366
	0.0308642	0.603936	0.467909	0.450276
	0.0102881	0.931409	0.896772	0.836316
	0.00342936	1.05799	0.972343	1.01643
	0.001	1.01643	1.00131	1.13797
