# Supplementary material for: Leveraging platinum-protein interactions to overcome chemoresistance
Source: Nat Commun. 2025 Oct 20;16:9263. doi: 10.1038/s41467-025-64295-0 (PMC12537935; doi:10.1038/s41467-025-64295-0)
Supplement: Supplementary file 4 — Source data [file 41467_2025_64295_MOESM4_ESM.zip › Excel files/Source Data Figure S70d.xlsx]

## Sheet: Figure S70d
Figure S70d	DoxPt

## Sheet: Figure S70d raw data
Figure S70d	DoxPt (μM)	H69			H69AR
	2.5	0.0201522	0.0195224	0.0182629	0.0432033	0.0397003	0.0432033
	0.833333	0.0239307	0.0245605	0.0201522	0.0443709	0.040868	0.0420356
	0.277778	0.0755707	0.0692732	0.0755707	0.157634	0.168142	0.144789
	0.0925926	0.184519	0.174442	0.170664	0.317602	0.280237	0.323441
	0.0308642	0.374705	0.36085	0.358331	0.641043	0.554637	0.532451
	0.0102881	0.74878	0.731147	0.702178	0.86173	0.758976	0.820862
	0.00342936	0.908108	0.947783	0.962267	1.05906	0.908436	0.918945
	0.001	0.985568	0.944004	0.972343	1.01586	1.04272	0.953975
