# Supplementary material for: Leveraging platinum-protein interactions to overcome chemoresistance
Source: Nat Commun. 2025 Oct 20;16:9263. doi: 10.1038/s41467-025-64295-0 (PMC12537935; doi:10.1038/s41467-025-64295-0)
Supplement: Supplementary file 4 — Source data [file 41467_2025_64295_MOESM4_ESM.zip › Excel files/Source Data Figure S70e.xlsx]

## Sheet: Figure S70e
Figure S70e	Ox

## Sheet: Figure S70e raw data
Figure S70e	Ox(μM)	H69			H69AR
	67.5	0.0170034	0.0144844	0.0144844	0.0432033	0.0397003	0.033862
	22.5	0.028339	0.0270795	0.023301	0.12961	0.116766	0.128442
	7.5	0.0736814	0.0617161	0.0497507	0.310596	0.280237	0.254549
	2.5	0.146733	0.132249	0.0919444	0.427362	0.360806	0.33862
	0.833333	0.20656	0.171923	0.137287	0.730953	0.575654	0.584996
	0.277778	0.381632	0.343217	0.272055	0.868736	0.911939	0.892089
	0.0925926	0.669431	0.61842	0.552296	0.959813	0.95631	0.948137
	0.001	0.873472	0.949042	0.926371	0.820862	0.964484	1.03921
