# Supplementary material for: Leveraging platinum-protein interactions to overcome chemoresistance
Source: Nat Commun. 2025 Oct 20;16:9263. doi: 10.1038/s41467-025-64295-0 (PMC12537935; doi:10.1038/s41467-025-64295-0)
Supplement: Supplementary file 4 — Source data [file 41467_2025_64295_MOESM4_ESM.zip › Excel files/Source Data Figure S70f.xlsx]

## Sheet: Figure S70f
Figure S70f	Dox+Ox

## Sheet: Figure S70f raw data
Figure S70f	Dox+Ox (μM)	HL-60			HL-60/MX2
	67.5				0.0583828	0.0642211	0.0653887
	22.5				0.0525445	0.0502092	0.0583828
	7.5				0.0443709	0.0432033	0.0548798
	2.5				0.212513	0.239369	0.234699
	0.833333				0.251046	0.256884	0.273231
	0.277778				0.620025	0.512601	0.539457
	0.0925926				0.981999	0.962148	0.909604
	0.001				1.08475	1.07191	0.883916
	2.5	0.0188927	0.0182629	0.0182629
	0.833333	0.028339	0.0333771	0.0384151
	0.277778	0.0522697	0.0755707	0.107688
	0.0925926	0.141695	0.15555	0.241826
	0.0308642	0.574967	0.580635	0.710365
	0.0102881	0.765783	0.901811	0.953451
	0.00342936	0.985568	0.966675	1.0498
	0.001	1.12789	1.11215	0.953451
