# Supplementary material for: Leveraging platinum-protein interactions to overcome chemoresistance
Source: Nat Commun. 2025 Oct 20;16:9263. doi: 10.1038/s41467-025-64295-0 (PMC12537935; doi:10.1038/s41467-025-64295-0)
Supplement: Supplementary file 4 — Source data [file 41467_2025_64295_MOESM4_ESM.zip › Excel files/Source Data Figure S70t.xlsx]

## Sheet: Figure S70t
Figure S70t
	IC80 (μM)	H69	H69AR	Fold Resistance
	Dox	0.077±0.008	0.92±0.05	12
	DoxPt	0.067±0.003	0.16±0.00	2.5
	Ox	0.79±0.16	8.7±1.5	11
	Dox+Ox (1:1)	0.093±0.009	1.2±0.1	13
	Combination index	1.3	1.4
