# Supplementary material for: Leveraging platinum-protein interactions to overcome chemoresistance
Source: Nat Commun. 2025 Oct 20;16:9263. doi: 10.1038/s41467-025-64295-0 (PMC12537935; doi:10.1038/s41467-025-64295-0)
Supplement: Supplementary file 4 — Source data [file 41467_2025_64295_MOESM4_ESM.zip › Excel files/Source Data Figure S71a.xlsx]

## Sheet: Figure S71a
Figure S71a	CEM

## Sheet: Figure S71a raw data
Figure S71a	Drug (μM)	Ox			Dox			DoxPt			Dox+Ox
	67.5	0.017151	0.017151	0.014293
	22.5	0.022868	0.017151	0.007146
	7.5	0.040019	0.028585	0.03859
	2.5	0.155788	0.127203	0.097189
	0.833336	0.43878	0.251548	0.185803
	0.277779	0.528823	0.51596	0.507384
	0.092593	0.854693	0.770367	0.587423
	0.001	1.10338	0.97475	0.921868
	2.5				0.016854	0.015322	0.022983	0.025324	0.032077	0.023635	0.011952	0.011952	0.014343
	0.833336				0.015322	0.012257	0.015322	0.06753	0.06753	0.043894	0.013147	0.010757	0.014343
	0.277779				0.01379	0.016854	0.024515	0.148565	0.094541	0.099606	0.013147	0.010757	0.015538
	0.092593				0.093463	0.068948	0.073544	0.80529	0.703995	0.967361	0.05498	0.039442	0.086056
	0.030865				0.272727	0.173136	0.262002	1.10073	1.01801	0.938661	0.181673	0.125498	0.225896
	0.010288				0.695608	0.586823	0.646578	0.970737	1.10073	1.07878	0.536653	0.399203	0.430279
	0.003429				0.969867	0.727783	0.977528	1.07372	0.904896	1.08723	0.70757	0.54502	0.804382
	0.001				1.07865	0.959142	0.962206	0.994373	1.02307	0.982555	0.859363	1.09123	1.0494
