# Supplementary material for: Leveraging platinum-protein interactions to overcome chemoresistance
Source: Nat Commun. 2025 Oct 20;16:9263. doi: 10.1038/s41467-025-64295-0 (PMC12537935; doi:10.1038/s41467-025-64295-0)
Supplement: Supplementary file 4 — Source data [file 41467_2025_64295_MOESM4_ESM.zip › Excel files/Source Data Figure S71b.xlsx]

## Sheet: Figure S71b
Figure S71b	CEM/C2

## Sheet: Figure S71b raw data
Figure S71b	Drug (μM)	Ox			Dox			DoxPt			Dox+Ox
	67.5	0.011259	0.010235	0.011259
	22.5	0.040942	0.027636	0.023541
	7.5	0.159672	0.099284	0.111566
	2.5	0.498465	0.456499	0.377687
	0.833333	0.716479	0.709314	0.677584
	0.277778	0.802456	0.698055	0.733879
	0.092593	0.896622	0.899693	0.880246
	0.001	1.06141	0.942682	0.995906
	2.5				0.009484	0.014752	0.011591	0.148905	0.143431	0.132482	0.011482	0.01357	0.01357
	0.833333				0.013699	0.013699	0.012645	0.238686	0.211314	0.224453	0.006263	0.014614	0.021921
	0.277778				0.055848	0.04215	0.037935	0.603285	0.638321	0.528832	0.035491	0.039666	0.066806
	0.092593				0.351949	0.306639	0.344573	0.805839	0.854015	0.918613	0.262004	0.23382	0.387265
	0.030864				0.826133	0.720759	0.737619	0.832117	0.95146	0.868248	0.683716	0.61691	0.746347
	0.010288				0.786091	0.832455	0.807165	0.814599	0.768613	0.828832	0.72547	0.75261	0.823591
	0.003429				0.85353	0.856691	0.765016	0.919708	0.944891	0.944891	0.863257	0.93737	0.931106
	0.001				1.00738	1.00632	0.986301	1.0073	1.01715	0.975547	0.991649	0.954071	1.05428
