# Supplementary material for: Leveraging platinum-protein interactions to overcome chemoresistance
Source: Nat Commun. 2025 Oct 20;16:9263. doi: 10.1038/s41467-025-64295-0 (PMC12537935; doi:10.1038/s41467-025-64295-0)
Supplement: Supplementary file 4 — Source data [file 41467_2025_64295_MOESM4_ESM.zip › Excel files/Source Data Figure S71d.xlsx]

## Sheet: Figure S71d
Figure S71d	DoxPt

## Sheet: Figure S71d raw data
Figure S71d	DoxPt (μM)	CEM			CEM/C2
	2.5	0.025324	0.032077	0.023635	0.148905	0.143431	0.132482
	0.833333	0.06753	0.06753	0.043894	0.238686	0.211314	0.224453
	0.277778	0.148565	0.094541	0.099606	0.603285	0.638321	0.528832
	0.0925926	0.80529	0.703995	0.967361	0.805839	0.854015	0.918613
	0.0308642	1.10073	1.01801	0.938661	0.832117	0.95146	0.868248
	0.0102881	0.970737	1.10073	1.07878	0.814599	0.768613	0.828832
	0.00342936	1.07372	0.904896	1.08723	0.919708	0.944891	0.944891
	0.001	0.994373	1.02307	0.982555	1.0073	1.01715	0.975547
