# Supplementary material for: Leveraging platinum-protein interactions to overcome chemoresistance
Source: Nat Commun. 2025 Oct 20;16:9263. doi: 10.1038/s41467-025-64295-0 (PMC12537935; doi:10.1038/s41467-025-64295-0)
Supplement: Supplementary file 4 — Source data [file 41467_2025_64295_MOESM4_ESM.zip › Excel files/Source Data Figure S71e.xlsx]

## Sheet: Figure S71e
Figure S71e	Ox

## Sheet: Figure S71e raw data
Figure S71e	Ox (μM)	CEM			CEM/C2
	67.5	0.017151	0.017151	0.014293	0.011259	0.010235	0.011259
	22.5	0.022868	0.017151	0.007146	0.040942	0.027636	0.023541
	7.5	0.040019	0.028585	0.03859	0.159672	0.099284	0.111566
	2.5	0.155788	0.127203	0.097189	0.498465	0.456499	0.377687
	0.833333	0.43878	0.251548	0.185803	0.716479	0.709314	0.677584
	0.277778	0.528823	0.51596	0.507384	0.802456	0.698055	0.733879
	0.0925926	0.854693	0.770367	0.587423	0.896622	0.899693	0.880246
	0.001	1.10338	0.97475	0.921868	1.06141	0.942682	0.995906
