# Supplementary material for: Leveraging platinum-protein interactions to overcome chemoresistance
Source: Nat Commun. 2025 Oct 20;16:9263. doi: 10.1038/s41467-025-64295-0 (PMC12537935; doi:10.1038/s41467-025-64295-0)
Supplement: Supplementary file 4 — Source data [file 41467_2025_64295_MOESM4_ESM.zip › Excel files/Source Data Figure S71f.xlsx]

## Sheet: Figure S71f
Figure S71f	Dox+Ox

## Sheet: Figure S71f raw data
Figure S71f	Dox+Ox (μM)	CEM			CEM/C2
	2.5	0.011952	0.011952	0.014343	0.011482	0.01357	0.01357
	0.833336	0.013147	0.010757	0.014343	0.006263	0.014614	0.021921
	0.277779	0.013147	0.010757	0.015538	0.035491	0.039666	0.066806
	0.092593	0.05498	0.039442	0.086056	0.262004	0.23382	0.387265
	0.030865	0.181673	0.125498	0.225896	0.683716	0.61691	0.746347
	0.010288	0.536653	0.399203	0.430279	0.72547	0.75261	0.823591
	0.003429	0.70757	0.54502	0.804382	0.863257	0.93737	0.931106
	0.001	0.859363	1.09123	1.0494	0.991649	0.954071	1.05428
