# Supplementary material for: Leveraging platinum-protein interactions to overcome chemoresistance
Source: Nat Commun. 2025 Oct 20;16:9263. doi: 10.1038/s41467-025-64295-0 (PMC12537935; doi:10.1038/s41467-025-64295-0)
Supplement: Supplementary file 4 — Source data [file 41467_2025_64295_MOESM4_ESM.zip › Excel files/Source Data Figure S71t.xlsx]

## Sheet: Figure S71t
Figure S71t
	IC80 (μM)	CEM	CEM/C2	Fold Resistance
	Dox	0.038±0.005	0.14±0.01	3.6
	DoxPt	0.22±0.01	1.0±0.1	4.6
	Ox	1.4±0.3	5.3±0.6	3.6
	Dox+Ox (1:1)	0.029±0.005	0.12±0.02	4.2
	Combination index	0.78	0.89
