# Supplementary material for: Leveraging platinum-protein interactions to overcome chemoresistance
Source: Nat Commun. 2025 Oct 20;16:9263. doi: 10.1038/s41467-025-64295-0 (PMC12537935; doi:10.1038/s41467-025-64295-0)
Supplement: Supplementary file 4 — Source data [file 41467_2025_64295_MOESM4_ESM.zip › Excel files/Source Data Figure S72a.xlsx]

## Sheet: Figure S72a
Figure S72a	OVCAR8

## Sheet: Figure S72a raw data
Figure S72a	Drug (μM)	Ox			Dox			DoxPt			Dox+Ox
	67.5	0.0746706	0.0581991	0.0527086
	22.5	0.182284	0.118594	0.0966325
	7.5	0.20754	0.162518	0.130673
	2.5	0.228404	0.222914	0.211933
	0.833333	0.366764	0.305271	0.238287
	0.277778	0.612738	0.516105	0.495242
	0.0925926	0.938873	0.986091	0.943265
	0.001	1.04209	1.16179	1.11347
	2.5				0.0417277	0.0461201	0.0439239	0.0131772	0.0153733	0.0164714	0.034041	0.0351391	0.045022
	0.833333				0.130673	0.106515	0.0933382	0.0241581	0.02306	0.0208638	0.105417	0.091142	0.130673
	0.277778				0.194363	0.168009	0.112006	0.186676	0.196559	0.185578	0.122987	0.150439	0.200952
	0.0925926				0.56552	0.337116	0.3459	0.505124	0.475476	0.36896	0.327233	0.296486	0.422767
	0.0308642				0.743411	0.553441	0.553441	0.667643	0.659956	0.622621	0.568814	0.605051	0.66325
	0.0102881				0.756589	0.584187	0.583089	0.724744	0.635798	0.625915	0.540264	0.600659	0.765373
	0.00342936				1.02343	1.03441	0.837848	0.869693	0.769766	1.06845	0.697291	0.700586	0.756589
	0.001				1.05198	0.815886	1.07723	1.06406	1.10469	1.06076	0.800512	0.837848	0.869693
