# Supplementary material for: Leveraging platinum-protein interactions to overcome chemoresistance
Source: Nat Commun. 2025 Oct 20;16:9263. doi: 10.1038/s41467-025-64295-0 (PMC12537935; doi:10.1038/s41467-025-64295-0)
Supplement: Supplementary file 4 — Source data [file 41467_2025_64295_MOESM4_ESM.zip › Excel files/Source Data Figure S72b.xlsx]

## Sheet: Figure S72b
Figure S72b	OVCAR8/DoxR

## Sheet: Figure S72b raw data
Figure S72b	Drug (μM)	Ox			Dox			DoxPt			Dox+Ox
	67.5	0.0456064	0.0393159	0.042068
	22.5	0.194221	0.173383	0.149007
	7.5	0.362493	0.377433	0.3448
	2.5	0.396304	0.416355	0.386868
	0.833333	0.665225	0.607431	0.535089
	0.277778	0.823668	0.809908	0.784352
	0.0925926	0.930607	0.9023	0.932966
	0.001	0.999803	0.978966	0.970316
	2.5				0.561431	0.544525	0.497739	0.036957	0.0357775	0.0338117	0.421073	0.342048	0.386082
	0.833333				0.753293	0.835463	0.675447	0.136033	0.127384	0.161982	0.581089	0.595636	0.623943
	0.277778				0.943189	0.94712	0.928248	0.526833	0.524474	0.558286	0.806369	0.770592	0.839788
	0.0925926				0.975034	0.987222	1.02103	0.734814	0.780814	0.780028	0.897582	0.916847	0.951838
	0.0308642				0.975821	0.96953	0.994299	0.943975	0.938077	0.965992	1.01553	1.01435	0.977787
	0.0102881				1.023	1.05838	0.989581	1.06074	1.02261	1.00767	1.04659	1.00767	1.02221
	0.00342936				0.936505	0.915667	1.04226	1.02261	1.00059	1.0171	1.01946	0.971496	1.02457
	0.001				1.04541	1.00098	1.05052	0.94712	1.03519	1.00098	0.997051	0.97818	0.995479
