# Supplementary material for: Leveraging platinum-protein interactions to overcome chemoresistance
Source: Nat Commun. 2025 Oct 20;16:9263. doi: 10.1038/s41467-025-64295-0 (PMC12537935; doi:10.1038/s41467-025-64295-0)
Supplement: Supplementary file 4 — Source data [file 41467_2025_64295_MOESM4_ESM.zip › Excel files/Source Data Figure S72c.xlsx]

## Sheet: Figure S72c
Figure S72c	Dox

## Sheet: Figure S72c raw data
Figure S72c	Dox (μM)	OVCAR8			OVCAR8/DoxR
	2.5	0.0417277	0.0461201	0.0439239	0.561431	0.544525	0.497739
	0.833333	0.130673	0.106515	0.0933382	0.753293	0.835463	0.675447
	0.277778	0.194363	0.168009	0.112006	0.943189	0.94712	0.928248
	0.0925926	0.56552	0.337116	0.3459	0.975034	0.987222	1.02103
	0.0308642	0.743411	0.553441	0.553441	0.975821	0.96953	0.994299
	0.0102881	0.756589	0.584187	0.583089	1.023	1.05838	0.989581
	0.00342936	1.02343	1.03441	0.837848	0.936505	0.915667	1.04226
	0.001	1.05198	0.815886	1.07723	1.04541	1.00098	1.05052
