# Supplementary material for: Leveraging platinum-protein interactions to overcome chemoresistance
Source: Nat Commun. 2025 Oct 20;16:9263. doi: 10.1038/s41467-025-64295-0 (PMC12537935; doi:10.1038/s41467-025-64295-0)
Supplement: Supplementary file 4 — Source data [file 41467_2025_64295_MOESM4_ESM.zip › Excel files/Source Data Figure S72d.xlsx]

## Sheet: Figure S72d
Figure S72d	DoxPt

## Sheet: Figure S72d raw data
Figure S72d	DoxPt (μM)	OVCAR8			OVCAR8/DoxR
	2.5	0.0131772	0.0153733	0.0164714	0.036957	0.0357775	0.0338117
	0.833333	0.0241581	0.02306	0.0208638	0.136033	0.127384	0.161982
	0.277778	0.186676	0.196559	0.185578	0.526833	0.524474	0.558286
	0.0925926	0.505124	0.475476	0.36896	0.734814	0.780814	0.780028
	0.0308642	0.667643	0.659956	0.622621	0.943975	0.938077	0.965992
	0.0102881	0.724744	0.635798	0.625915	1.06074	1.02261	1.00767
	0.00342936	0.869693	0.769766	1.06845	1.02261	1.00059	1.0171
	0.001	1.06406	1.10469	1.06076	0.94712	1.03519	1.00098
