# Supplementary material for: Leveraging platinum-protein interactions to overcome chemoresistance
Source: Nat Commun. 2025 Oct 20;16:9263. doi: 10.1038/s41467-025-64295-0 (PMC12537935; doi:10.1038/s41467-025-64295-0)
Supplement: Supplementary file 4 — Source data [file 41467_2025_64295_MOESM4_ESM.zip › Excel files/Source Data Figure S72e.xlsx]

## Sheet: Figure S72e
Figure S72e	Ox

## Sheet: Figure S72e raw data
Figure S72e	Ox (μM)	OVCAR8			OVCAR8/DoxR
	67.5	0.0746706	0.0581991	0.0527086	0.0456064	0.0393159	0.042068
	22.5	0.182284	0.118594	0.0966325	0.194221	0.173383	0.149007
	7.5	0.20754	0.162518	0.130673	0.362493	0.377433	0.3448
	2.5	0.228404	0.222914	0.211933	0.396304	0.416355	0.386868
	0.833333	0.366764	0.305271	0.238287	0.665225	0.607431	0.535089
	0.277778	0.612738	0.516105	0.495242	0.823668	0.809908	0.784352
	0.0925926	0.938873	0.986091	0.943265	0.930607	0.9023	0.932966
	0.001	1.04209	1.16179	1.11347	0.999803	0.978966	0.970316
