# Supplementary material for: Leveraging platinum-protein interactions to overcome chemoresistance
Source: Nat Commun. 2025 Oct 20;16:9263. doi: 10.1038/s41467-025-64295-0 (PMC12537935; doi:10.1038/s41467-025-64295-0)
Supplement: Supplementary file 4 — Source data [file 41467_2025_64295_MOESM4_ESM.zip › Excel files/Source Data Figure S72f.xlsx]

## Sheet: Figure S72f
Figure S72f	Dox+Ox

## Sheet: Figure S72f raw data
Figure S72f	Dox+Ox (μM)	OVCAR8			OVCAR8/DoxR
	2.5	0.034041	0.0351391	0.045022	0.421073	0.342048	0.386082
	0.833333	0.105417	0.091142	0.130673	0.581089	0.595636	0.623943
	0.277778	0.122987	0.150439	0.200952	0.806369	0.770592	0.839788
	0.0925926	0.327233	0.296486	0.422767	0.897582	0.916847	0.951838
	0.0308642	0.568814	0.605051	0.66325	1.01553	1.01435	0.977787
	0.0102881	0.540264	0.600659	0.765373	1.04659	1.00767	1.02221
	0.00342936	0.697291	0.700586	0.756589	1.01946	0.971496	1.02457
	0.001	0.800512	0.837848	0.869693	0.997051	0.97818	0.995479
