# Supplementary material for: Leveraging platinum-protein interactions to overcome chemoresistance
Source: Nat Commun. 2025 Oct 20;16:9263. doi: 10.1038/s41467-025-64295-0 (PMC12537935; doi:10.1038/s41467-025-64295-0)
Supplement: Supplementary file 4 — Source data [file 41467_2025_64295_MOESM4_ESM.zip › Excel files/Source Data Figure S72t.xlsx]

## Sheet: Figure S72t
Figure S72t
	IC80 (μM)	OVCAR8	OVCAR8/DoxR	Fold Resistance
	Dox	0.23±0.03	9.6	42
	DoxPt	0.25±0.01	0.69±0.04	2.8
	Ox	4.6±1.5	16±1	3.5
	Dox+Ox (1:1)	0.21±0.05	27±20	128
	Combination index	1	4.5
