# Supplementary material for: Leveraging platinum-protein interactions to overcome chemoresistance
Source: Nat Commun. 2025 Oct 20;16:9263. doi: 10.1038/s41467-025-64295-0 (PMC12537935; doi:10.1038/s41467-025-64295-0)
Supplement: Supplementary file 4 — Source data [file 41467_2025_64295_MOESM4_ESM.zip › Excel files/Source Data Figure S73a.xlsx]

## Sheet: Figure S73a
Figure S73a	OVCAR8

## Sheet: Figure S73a raw data
Figure S73a	Drug (μM)	Ox			Dox			DoxPt			Dox+Ox
	67.5	0.0753161	0.0592651	0.0481529
	22.5	0.171622	0.11853	0.117296
	7.5	0.227183	0.167918	0.169153
	2.5	0.306203	0.232122	0.232122
	0.833333	0.545733	0.404978	0.398805
	0.277778	0.861814	0.604998	0.764273
	0.0925926	0.992691	0.886507	0.827242
	0.001	1.16431	1.04455	1.02109
	2.5				0.019755	0.019755	0.0222244	0.0209897	0.0222244	0.0222244	0.0209897	0.0222244	0.0234591
	0.833333				0.0963058	0.0765508	0.0666733	0.0271632	0.0246938	0.0333366	0.0617345	0.0617345	0.0728467
	0.277778				0.225948	0.156806	0.154336	0.202489	0.281509	0.302499	0.175326	0.174091	0.195081
	0.0925926				0.328427	0.245703	0.255581	0.586478	0.466713	0.525978	0.270397	0.23953	0.303734
	0.0308642				0.709947	0.608702	0.570427	0.67661	0.821069	0.793906	0.565488	0.596355	0.681549
	0.0102881				0.949476	0.79761	0.763038	0.865518	0.796375	0.950711	0.766742	0.669202	0.846997
	0.00342936				0.987752	0.786497	0.785263	0.808722	0.907497	1.01121	0.907497	0.749457	0.840824
	0.001				0.951946	0.91367	1.08776	1.10875	0.953181	0.998864	0.923548	0.851936	0.980344
