# Supplementary material for: Leveraging platinum-protein interactions to overcome chemoresistance
Source: Nat Commun. 2025 Oct 20;16:9263. doi: 10.1038/s41467-025-64295-0 (PMC12537935; doi:10.1038/s41467-025-64295-0)
Supplement: Supplementary file 4 — Source data [file 41467_2025_64295_MOESM4_ESM.zip › Excel files/Source Data Figure S73b.xlsx]

## Sheet: Figure S73b
Figure S73b	OVCAR8/OxR

## Sheet: Figure S73b raw data
Figure S73b	Drug (μM)	Ox			Dox			DoxPt			Dox+Ox
	67.5	0.127965	0.110314	0.114727
	22.5	0.430226	0.330943	0.36845
	7.5	0.626586	0.50524	0.478764
	2.5	0.908991	0.710425	0.567016
	0.833333	1.00386	0.853833	0.827358
	0.277778	1.04357	0.884721	0.743519
	0.0925926	1.06122	0.942085	0.886928
	0.001	1.0171	1.00827	0.984004
	2.5				0.0441258	0.0419195	0.0330943	0.0330943	0.0330943	0.0353006	0.0397132	0.0397132	0.0330943
	0.833333				0.185328	0.167678	0.13679	0.0375069	0.0397132	0.0397132	0.112521	0.161059	0.169884
	0.277778				0.311087	0.304468	0.266961	0.180916	0.183122	0.165472	0.242692	0.317705	0.401544
	0.0925926				0.500827	0.624379	0.403751	0.558191	0.50524	0.540541	0.503034	0.496415	0.7016
	0.0308642				0.758963	0.690568	0.745725	0.840596	0.781026	0.692774	0.681743	0.774407	0.851627
	0.0102881				0.721456	0.699393	0.747932	0.734694	0.792057	0.743519	0.708218	0.847215	0.897959
	0.00342936				0.77882	0.871484	0.988417	0.902372	0.765582	0.944291	0.803089	0.924435	0.928847
	0.001				0.999448	0.911197	0.995036	1.08549	0.946498	1.07005	0.966354	0.966354	1.05019
