# Supplementary material for: Leveraging platinum-protein interactions to overcome chemoresistance
Source: Nat Commun. 2025 Oct 20;16:9263. doi: 10.1038/s41467-025-64295-0 (PMC12537935; doi:10.1038/s41467-025-64295-0)
Supplement: Supplementary file 4 — Source data [file 41467_2025_64295_MOESM4_ESM.zip › Excel files/Source Data Figure S73d.xlsx]

## Sheet: Figure S73d
Figure S73d	Dox

## Sheet: Figure S73d raw data
Figure S73d	DoxPt (μM)	OVCAR8			OVCAR8/OxR
	2.5	0.0209897	0.0222244	0.0222244	0.0330943	0.0330943	0.0353006
	0.833333	0.0271632	0.0246938	0.0333366	0.0375069	0.0397132	0.0397132
	0.277778	0.202489	0.281509	0.302499	0.180916	0.183122	0.165472
	0.0925926	0.586478	0.466713	0.525978	0.558191	0.50524	0.540541
	0.0308642	0.67661	0.821069	0.793906	0.840596	0.781026	0.692774
	0.0102881	0.865518	0.796375	0.950711	0.734694	0.792057	0.743519
	0.00342936	0.808722	0.907497	1.01121	0.902372	0.765582	0.944291
	0.001	1.10875	0.953181	0.998864	1.08549	0.946498	1.07005
