# Supplementary material for: Leveraging platinum-protein interactions to overcome chemoresistance
Source: Nat Commun. 2025 Oct 20;16:9263. doi: 10.1038/s41467-025-64295-0 (PMC12537935; doi:10.1038/s41467-025-64295-0)
Supplement: Supplementary file 4 — Source data [file 41467_2025_64295_MOESM4_ESM.zip › Excel files/Source Data Figure S73e.xlsx]

## Sheet: Figure S73e
Figure S73e	Ox

## Sheet: Figure S73e raw data
Figure S73e	Ox (μM)	OVCAR8			OVCAR8/OxR
	67.5	0.0753161	0.0592651	0.0481529	0.127965	0.110314	0.114727
	22.5	0.171622	0.11853	0.117296	0.430226	0.330943	0.36845
	7.5	0.227183	0.167918	0.169153	0.626586	0.50524	0.478764
	2.5	0.306203	0.232122	0.232122	0.908991	0.710425	0.567016
	0.833333	0.545733	0.404978	0.398805	1.00386	0.853833	0.827358
	0.277778	0.861814	0.604998	0.764273	1.04357	0.884721	0.743519
	0.0925926	0.992691	0.886507	0.827242	1.06122	0.942085	0.886928
	0.001	1.16431	1.04455	1.02109	1.0171	1.00827	0.984004
