# Supplementary material for: Leveraging platinum-protein interactions to overcome chemoresistance
Source: Nat Commun. 2025 Oct 20;16:9263. doi: 10.1038/s41467-025-64295-0 (PMC12537935; doi:10.1038/s41467-025-64295-0)
Supplement: Supplementary file 4 — Source data [file 41467_2025_64295_MOESM4_ESM.zip › Excel files/Source Data Figure S73f.xlsx]

## Sheet: Figure S73f
Figure S73f	Dox+Ox

## Sheet: Figure S73f raw data
Figure S73f	Dox+Ox (μM)	OVCAR8			OVCAR8/OxR
	2.5	0.0209897	0.0222244	0.0234591	0.0397132	0.0397132	0.0330943
	0.833333	0.0617345	0.0617345	0.0728467	0.112521	0.161059	0.169884
	0.277778	0.175326	0.174091	0.195081	0.242692	0.317705	0.401544
	0.0925926	0.270397	0.23953	0.303734	0.503034	0.496415	0.7016
	0.0308642	0.565488	0.596355	0.681549	0.681743	0.774407	0.851627
	0.0102881	0.766742	0.669202	0.846997	0.708218	0.847215	0.897959
	0.00342936	0.907497	0.749457	0.840824	0.803089	0.924435	0.928847
	0.001	0.923548	0.851936	0.980344	0.966354	0.966354	1.05019
