# Supplementary material for: Leveraging platinum-protein interactions to overcome chemoresistance
Source: Nat Commun. 2025 Oct 20;16:9263. doi: 10.1038/s41467-025-64295-0 (PMC12537935; doi:10.1038/s41467-025-64295-0)
Supplement: Supplementary file 4 — Source data [file 41467_2025_64295_MOESM4_ESM.zip › Excel files/Source Data Figure S73t.xlsx]

## Sheet: Figure S73t
Figure S73t
	IC80 (μM)	OVCAR8	OVCAR8/OxR	Fold Resistance
	Dox	0.41±0.02	0.84±0.01	2.1
	DoxPt	0.37±0.02	0.31±0.01	0.84
	Ox	12±3	38±5	3.2
	Dox+Ox (1:1)	0.41±0.02	0.81±0.05	2
	Combination index	1	0.98
