# Supplementary material for: Leveraging platinum-protein interactions to overcome chemoresistance
Source: Nat Commun. 2025 Oct 20;16:9263. doi: 10.1038/s41467-025-64295-0 (PMC12537935; doi:10.1038/s41467-025-64295-0)
Supplement: Supplementary file 4 — Source data [file 41467_2025_64295_MOESM4_ESM.zip › Excel files/Source Data Figure S74a.xlsx]

## Sheet: Figure S74a
Figure S74a	MES-SA

## Sheet: Figure S74a raw data
Figure S74a	[Drug]/μM	cisDDP			DoxPt2			Dox			Dox + cisDDP
	7.5	0.0352357	0.0271043	0.0234904
	2.5	0.0984791	0.0840235	0.0867339
	0.833333	0.286403	0.256588	0.234904
	0.277778	0.59991	0.530342	0.588164
	0.0925926	0.760729	0.781509	0.979371
	0.0308642	0.945942	0.8312	0.97666
	0.0102881	1.03719	0.984791	0.945942
	0.001	1.03629	1.07424	0.992019
	2.5							0.0189731	0.0162626	0.0144557	0.0171661	0.0162626	0.0216835
	0.833333							0.0198765	0.0198765	0.0243939	0.0162626	0.02078	0.0234904
	0.277778				0.0189731	0.0180696	0.02078	0.0713748	0.0813131	0.0632435	0.0659539	0.0560157	0.0740852
	0.0925926				0.0659539	0.0487878	0.0596296	0.138232	0.109321	0.114742	0.138232	0.131908	0.146364
	0.0308642				0.223159	0.178889	0.242132	0.161723	0.161723	0.240325	0.186117	0.252974	0.21051
	0.0102881				0.673995	0.630628	0.702906	0.43638	0.496913	0.445415	0.458967	0.525824	0.520404
	0.00342936				0.854691	0.937811	0.878181	0.84927	0.758922	0.739949	0.76886	0.743563	0.801385
	0.001				1.00919	0.89083	0.905285	1.02454	0.943231	1.0119	0.965818	1.0399	1.10676
