# Supplementary material for: Leveraging platinum-protein interactions to overcome chemoresistance
Source: Nat Commun. 2025 Oct 20;16:9263. doi: 10.1038/s41467-025-64295-0 (PMC12537935; doi:10.1038/s41467-025-64295-0)
Supplement: Supplementary file 4 — Source data [file 41467_2025_64295_MOESM4_ESM.zip › Excel files/Source Data Figure S74b.xlsx]

## Sheet: Figure S74b
Figure S74b	MES-SA/Dx5

## Sheet: Figure S74b raw data
Figure S74b	[Drug]/μM	cisDDP			DoxPt2			Dox			Dox + cisDDP
	7.5	0.193197	0.178671	0.142356							0.074083	0.0769883	0.0697252
	2.5	0.479361	0.514223	0.348626							0.168503	0.184481	0.19465
	0.833333	0.814913	0.687084	0.644958							0.459024	0.444498	0.547633
	0.277778	0.845418	0.852681	0.839608							0.536013	0.658032	0.769883
	0.0925926	0.926764	0.89626	0.737925							0.726304	0.793124	0.791672
	0.0308642	1.02845	0.86866	0.883186							0.825082	0.76843	0.858492
	0.0102881	0.954364	0.900617	0.878828							0.817819	0.813461	0.867207
	0.001	1.07784	0.931122	1.01102							1.03862	0.967437	1.13885
	2.5
	0.833333
	0.277778				0.0275996	0.0319574	0.0348626
	0.0925926				0.0871565	0.0566517	0.0798935
	0.0308642				0.472098	0.36751	0.518581
	0.0102881				0.806198	0.70161	0.825082
	0.00342936				0.80765	0.84106	0.913691
	0.001				0.852681	1.00375	1.02699
	67.5							0.0392204	0.0508413	0.0581043
	22.5							0.0464835	0.06682	0.0886091
	7.5							0.123472	0.122019	0.12783
	2.5							0.209176	0.207723	0.216439
	0.833333							0.389299	0.383489	0.380583
	0.277778							0.621717	0.585401	0.586854
	0.0925926							0.691442	0.691442	0.671105
	0.001							0.992132	0.990679	0.96889
