# Supplementary material for: Leveraging platinum-protein interactions to overcome chemoresistance
Source: Nat Commun. 2025 Oct 20;16:9263. doi: 10.1038/s41467-025-64295-0 (PMC12537935; doi:10.1038/s41467-025-64295-0)
Supplement: Supplementary file 4 — Source data [file 41467_2025_64295_MOESM4_ESM.zip › Excel files/Source Data Figure S74c.xlsx]

## Sheet: Figure S74c
Figure S74c	Dox

## Sheet: Figure S74c raw data
Figure S74c	[Drug]/μM	MES-SA			MES-SA/Dx5
	7.5
	2.5
	0.833333
	0.277778
	0.0925926
	0.0308642
	0.0102881
	0.001
	2.5	0.0189731	0.0162626	0.0144557
	0.833333	0.0198765	0.0198765	0.0243939
	0.277778	0.0713748	0.0813131	0.0632435
	0.0925926	0.138232	0.109321	0.114742
	0.0308642	0.161723	0.161723	0.240325
	0.0102881	0.43638	0.496913	0.445415
	0.00342936	0.84927	0.758922	0.739949
	0.001	1.02454	0.943231	1.0119
	67.5				0.0392204	0.0508413	0.0581043
	22.5				0.0464835	0.06682	0.0886091
	7.5				0.123472	0.122019	0.12783
	2.5				0.209176	0.207723	0.216439
	0.833333				0.389299	0.383489	0.380583
	0.277778				0.621717	0.585401	0.586854
	0.0925926				0.691442	0.691442	0.671105
	0.001				0.992132	0.990679	0.96889
