# Supplementary material for: Leveraging platinum-protein interactions to overcome chemoresistance
Source: Nat Commun. 2025 Oct 20;16:9263. doi: 10.1038/s41467-025-64295-0 (PMC12537935; doi:10.1038/s41467-025-64295-0)
Supplement: Supplementary file 4 — Source data [file 41467_2025_64295_MOESM4_ESM.zip › Excel files/Source Data Figure S74d.xlsx]

## Sheet: Figure S74d
Figure S74d	DoxPt2

## Sheet: Figure S74d raw data
Figure S74d	[Drug]/μM	MES-SA			MES-SA/Dx5
	7.5
	2.5
	0.833333
	0.277778
	0.0925926
	0.0308642
	0.0102881
	0.001
	2.5
	0.833333
	0.277778	0.0189731	0.0180696	0.02078	0.0275996	0.0319574	0.0348626
	0.0925926	0.0659539	0.0487878	0.0596296	0.0871565	0.0566517	0.0798935
	0.0308642	0.223159	0.178889	0.242132	0.472098	0.36751	0.518581
	0.0102881	0.673995	0.630628	0.702906	0.806198	0.70161	0.825082
	0.00342936	0.854691	0.937811	0.878181	0.80765	0.84106	0.913691
	0.001	1.00919	0.89083	0.905285	0.852681	1.00375	1.02699
	67.5
	22.5
	7.5
	2.5
	0.833333
	0.277778
	0.0925926
	0.001
