# Supplementary material for: Leveraging platinum-protein interactions to overcome chemoresistance
Source: Nat Commun. 2025 Oct 20;16:9263. doi: 10.1038/s41467-025-64295-0 (PMC12537935; doi:10.1038/s41467-025-64295-0)
Supplement: Supplementary file 4 — Source data [file 41467_2025_64295_MOESM4_ESM.zip › Excel files/Source Data Figure S74e.xlsx]

## Sheet: Figure S74e
Figure S74e	cisDDP

## Sheet: Figure S74e raw data
Figure S74e	[Drug]/μM	MES-SA			MES-SA/Dx5
	7.5	0.0352357	0.0271043	0.0234904	0.193197	0.178671	0.142356
	2.5	0.0984791	0.0840235	0.0867339	0.479361	0.514223	0.348626
	0.833333	0.286403	0.256588	0.234904	0.814913	0.687084	0.644958
	0.277778	0.59991	0.530342	0.588164	0.845418	0.852681	0.839608
	0.0925926	0.760729	0.781509	0.979371	0.926764	0.89626	0.737925
	0.0308642	0.945942	0.8312	0.97666	1.02845	0.86866	0.883186
	0.0102881	1.03719	0.984791	0.945942	0.954364	0.900617	0.878828
	0.001	1.03629	1.07424	0.992019	1.07784	0.931122	1.01102
	2.5
	0.833333
	0.277778
	0.0925926
	0.0308642
	0.0102881
	0.00342936
	0.001
	67.5
	22.5
	7.5
	2.5
	0.833333
	0.277778
	0.0925926
	0.001
