# Supplementary material for: Leveraging platinum-protein interactions to overcome chemoresistance
Source: Nat Commun. 2025 Oct 20;16:9263. doi: 10.1038/s41467-025-64295-0 (PMC12537935; doi:10.1038/s41467-025-64295-0)
Supplement: Supplementary file 4 — Source data [file 41467_2025_64295_MOESM4_ESM.zip › Excel files/Source Data Figure S74f.xlsx]

## Sheet: Figure S74f
Figure S74f	Dox+cisDDP

## Sheet: Figure S74f raw data
Figure S74f	[Drug]/μM	MES-SA			MES-SA/Dx5
	7.5				0.074083	0.0769883	0.0697252
	2.5				0.168503	0.184481	0.19465
	0.833333				0.459024	0.444498	0.547633
	0.277778				0.536013	0.658032	0.769883
	0.0925926				0.726304	0.793124	0.791672
	0.0308642				0.825082	0.76843	0.858492
	0.0102881				0.817819	0.813461	0.867207
	0.001				1.03862	0.967437	1.13885
	2.5	0.0171661	0.0162626	0.0216835
	0.833333	0.0162626	0.02078	0.0234904
	0.277778	0.0659539	0.0560157	0.0740852
	0.0925926	0.138232	0.131908	0.146364
	0.0308642	0.186117	0.252974	0.21051
	0.0102881	0.458967	0.525824	0.520404
	0.00342936	0.76886	0.743563	0.801385
	0.001	0.965818	1.0399	1.10676
	67.5
	22.5
	7.5
	2.5
	0.833333
	0.277778
	0.0925926
	0.001
