# Supplementary material for: Leveraging platinum-protein interactions to overcome chemoresistance
Source: Nat Commun. 2025 Oct 20;16:9263. doi: 10.1038/s41467-025-64295-0 (PMC12537935; doi:10.1038/s41467-025-64295-0)
Supplement: Supplementary file 4 — Source data [file 41467_2025_64295_MOESM4_ESM.zip › Excel files/Source Data Figure S74t.xlsx]

## Sheet: Figure S74t
Figure S74t
	IC80 (μM)	MES-SA	MES-SA/Dx5	Fold Resistance
	Dox	0.030±0.006	2.8±0.5	91
	cisDDP	1.0±0.1	6.3±0.8	6.1
	DoxPt2	0.032±0.002	0.052±0.004	1.6
	Dox+cisDDP (1:1 molar ratio)	0.039±0.003	2.4±0.1	61
	Combination index	1.3	1.2
