# Supplementary material for: Leveraging platinum-protein interactions to overcome chemoresistance
Source: Nat Commun. 2025 Oct 20;16:9263. doi: 10.1038/s41467-025-64295-0 (PMC12537935; doi:10.1038/s41467-025-64295-0)
Supplement: Supplementary file 4 — Source data [file 41467_2025_64295_MOESM4_ESM.zip › Excel files/Source Data Figure S75b.xlsx]

## Sheet: Figure S75b
Figure S75b	MES-SA/Dx5

## Sheet: Figure S75b raw data
Figure S75b	[Drug]/μM	CarboPt			DoxPt3			Dox			Dox+CarboPt
	67.5	0.175737	0.15081	0.15081				0.0324055	0.0448691	0.0386373	0.0386373	0.0373909	0.0348982
	22.5	0.543415	0.481097	0.443706				0.04113	0.0473619	0.0523473	0.04113	0.0486082	0.0610719
	7.5	0.891151	0.766514	0.74408				0.0822601	0.0909846	0.0959701	0.0660573	0.105941	0.134607
	2.5	0.974657	0.945991	0.919817				0.129622	0.152057	0.157042	0.180723	0.193187	0.253012
	0.833333	1.07561	1.01579	0.965933				0.345243	0.322808	0.366431	0.327794	0.398837	0.504778
	0.277778	1.08184	1.08683	0.962194				0.535937	0.50727	0.558371	0.473619	0.559618	0.633153
	0.0925926	1.01703	1.03573	1.03074				0.736602	0.707935	0.666805	0.570835	0.722892	0.700457
	0.001	1.01828	1.07312	1.10926				1.03947	1.02451	0.96344	0.891151	0.874948	0.929788
	2.5				0.0398837	0.0336518	0.0373909
	0.833333				0.0224346	0.0199418	0.0236809
	0.277778				0.143332	0.115912	0.103448
	0.0925926				0.727877	0.557125	0.491068
	0.0308642				0.815123	0.803905	0.684254
	0.0102881				0.958455	0.882426	0.88118
	0.00342936				0.96344	0.897383	0.980889
	0.001				1.03324	1.0806	0.962194
