# Supplementary material for: Leveraging platinum-protein interactions to overcome chemoresistance
Source: Nat Commun. 2025 Oct 20;16:9263. doi: 10.1038/s41467-025-64295-0 (PMC12537935; doi:10.1038/s41467-025-64295-0)
Supplement: Supplementary file 4 — Source data [file 41467_2025_64295_MOESM4_ESM.zip › Excel files/Source Data Figure S75c.xlsx]

## Sheet: Figure S75c
Figure S75c	Dox

## Sheet: Figure S75c raw data
Figure S75c	[Drug]/μM	MES-SA			MES-SA/Dx5
	67.5				0.0324055	0.0448691	0.0386373
	22.5				0.04113	0.0473619	0.0523473
	7.5				0.0822601	0.0909846	0.0959701
	2.5				0.129622	0.152057	0.157042
	0.833333				0.345243	0.322808	0.366431
	0.277778				0.535937	0.50727	0.558371
	0.0925926				0.736602	0.707935	0.666805
	0.001				1.03947	1.02451	0.96344
	2.5	0.00844854	0.0138249	0.0107527
	0.833333	0.015361	0.0168971	0.016129
	0.277778	0.0583717	0.0545315	0.0537634
	0.0925926	0.121352	0.100614	0.139017
	0.0308642	0.171275	0.143625	0.168971
	0.0102881	0.412442	0.404762	0.421659
	0.00342936	0.664363	0.619048	0.682028
	0.001	1.02995	1.00614	0.949309
