# Supplementary material for: Leveraging platinum-protein interactions to overcome chemoresistance
Source: Nat Commun. 2025 Oct 20;16:9263. doi: 10.1038/s41467-025-64295-0 (PMC12537935; doi:10.1038/s41467-025-64295-0)
Supplement: Supplementary file 4 — Source data [file 41467_2025_64295_MOESM4_ESM.zip › Excel files/Source Data Figure S75d.xlsx]

## Sheet: Figure S75d
Figure S75d	DoxPt3

## Sheet: Figure S75d raw data
Figure S75d	[Drug]/μM	MES-SA			MES-SA/Dx5
	67.5
	22.5
	7.5
	2.5
	0.833333
	0.277778
	0.0925926
	0.001
	2.5	0.0207373	0.0253456	0.0199693	0.0398837	0.0336518	0.0373909
	0.833333	0.0145929	0.0130568	0.0184332	0.0224346	0.0199418	0.0236809
	0.277778	0.116743	0.102151	0.125192	0.143332	0.115912	0.103448
	0.0925926	0.392473	0.354839	0.481567	0.727877	0.557125	0.491068
	0.0308642	0.791859	0.768049	0.754992	0.815123	0.803905	0.684254
	0.0102881	0.857143	0.794163	0.705069	0.958455	0.882426	0.88118
	0.00342936	0.945469	0.837174	0.782642	0.96344	0.897383	0.980889
	0.001	0.956989	0.950845	0.963134	1.03324	1.0806	0.962194
