# Supplementary material for: Leveraging platinum-protein interactions to overcome chemoresistance
Source: Nat Commun. 2025 Oct 20;16:9263. doi: 10.1038/s41467-025-64295-0 (PMC12537935; doi:10.1038/s41467-025-64295-0)
Supplement: Supplementary file 4 — Source data [file 41467_2025_64295_MOESM4_ESM.zip › Excel files/Source Data Figure S75e.xlsx]

## Sheet: Figure S75e
Figure S75e	CarboPt

## Sheet: Figure S75e raw data
Figure S75e	[Drug]/μM	MES-SA			MES-SA/Dx5
	67.5	0.0199693	0.0245776	0.0176651	0.175737	0.15081	0.15081
	22.5	0.120584	0.103687	0.100614	0.543415	0.481097	0.443706
	7.5	0.335637	0.28341	0.28341	0.891151	0.766514	0.74408
	2.5	0.615975	0.629032	0.595238	0.974657	0.945991	0.919817
	0.833333	0.908602	0.859447	0.823349	1.07561	1.01579	0.965933
	0.277778	1.04992	0.96467	0.894777	1.08184	1.08683	0.962194
	0.0925926	1.03379	0.965438	0.930876	1.01703	1.03573	1.03074
	0.001	1.11521	0.993088	0.974654	1.01828	1.07312	1.10926
	2.5
	0.833333
	0.277778
	0.0925926
	0.0308642
	0.0102881
	0.00342936
	0.001
