# Supplementary material for: Leveraging platinum-protein interactions to overcome chemoresistance
Source: Nat Commun. 2025 Oct 20;16:9263. doi: 10.1038/s41467-025-64295-0 (PMC12537935; doi:10.1038/s41467-025-64295-0)
Supplement: Supplementary file 4 — Source data [file 41467_2025_64295_MOESM4_ESM.zip › Excel files/Source Data Figure S75f.xlsx]

## Sheet: Figure S75f
Figure S75f	CarboPt

## Sheet: Figure S75f raw data
Figure S75f	[Drug]/μM	MES-SA			MES-SA/Dx5
	67.5				0.0386373	0.0373909	0.0348982
	22.5				0.04113	0.0486082	0.0610719
	7.5				0.0660573	0.105941	0.134607
	2.5				0.180723	0.193187	0.253012
	0.833333				0.327794	0.398837	0.504778
	0.277778				0.473619	0.559618	0.633153
	0.0925926				0.570835	0.722892	0.700457
	0.001				0.891151	0.874948	0.929788
	2.5	0.0115207	0.0122888	0.0145929
	0.833333	0.0107527	0.0184332	0.0199693
	0.277778	0.0445468	0.0652842	0.0698925
	0.0925926	0.111367	0.142089	0.145161
	0.0308642	0.172043	0.197389	0.233487
	0.0102881	0.334101	0.442396	0.538402
	0.00342936	0.737327	0.757296	0.860983
	0.001	1.07757	0.974654	1.00845
