# Supplementary material for: Leveraging platinum-protein interactions to overcome chemoresistance
Source: Nat Commun. 2025 Oct 20;16:9263. doi: 10.1038/s41467-025-64295-0 (PMC12537935; doi:10.1038/s41467-025-64295-0)
Supplement: Supplementary file 4 — Source data [file 41467_2025_64295_MOESM4_ESM.zip › Excel files/Source Data Figure S75t.xlsx]

## Sheet: Figure S75t
Figure S75t
	IC80 (μM)	MES-SA	MES-SA/Dx5	Fold Resistance
	Dox	0.027±0.003	1.9±0.1	70
	CarboPt	12±1	57±3	4.8
	DoxPt3	0.18±0.02	0.24±0.02	1.3
	Dox+ CarboPt (1:1 molar ratio)	0.033±0.005	2.7±0.5	82
	Combination index	1.3	1.5
