# Supplementary material for: Leveraging platinum-protein interactions to overcome chemoresistance
Source: Nat Commun. 2025 Oct 20;16:9263. doi: 10.1038/s41467-025-64295-0 (PMC12537935; doi:10.1038/s41467-025-64295-0)
Supplement: Supplementary file 4 — Source data [file 41467_2025_64295_MOESM4_ESM.zip › Excel files/Source Data Figure S76a.xlsx]

## Sheet: Figure S76a
Figure S76a	MES-SA-DoxPt4

## Sheet: Figure S76a raw data
Figure S76a	[Agent] (μM)	0.0 μM Verapamil			10.0 μM Verapamil
	200	0.00107809	0.00181018	0.00284455	0.00584413	0.00697422	0.00670902
	66.6667	0.00196384	0.00378931	0.0046891	0.00420224	0.00479792	0.003703
	22.2222	0.0213769	0.0202116	0.0228287	0.0152947	0.0145784	0.0180901
	7.40741	0.0453399	0.0557391	0.0493374	0.0357919	0.044189	0.036441
	2.46914	0.128056	0.135583	0.103756	0.081742	0.106434	0.149709
	0.823045	0.570017	0.738571	0.746769	0.454031	0.530836	0.634967
	0.274348	0.918601	1.03453	0.949684	0.879805	0.938279	0.867101
	0.01	0.922212	0.948366	0.914464	0.963203	0.946129	0.962888
