# Supplementary material for: Leveraging platinum-protein interactions to overcome chemoresistance
Source: Nat Commun. 2025 Oct 20;16:9263. doi: 10.1038/s41467-025-64295-0 (PMC12537935; doi:10.1038/s41467-025-64295-0)
Supplement: Supplementary file 4 — Source data [file 41467_2025_64295_MOESM4_ESM.zip › Excel files/Source Data Figure S76b.xlsx]

## Sheet: Figure S76b
Figure S76b	MES-SA/Dx5-DoxPt4

## Sheet: Figure S76b raw data
Figure S76b	[Agent] (μM)	0.0 μM Verapamil			10.0 μM Verapamil
	200	0.0104228	0.00986246	0.00994095	0.00839996	0.00735385	0.00765821
	66.6667	0.0355162	0.0463948	0.0446997	0.00883221	0.0103982	0.00965821
	22.2222	0.290689	0.38238	0.455836	0.0194739	0.0193122	0.0209331
	7.40741	0.681647	0.822717	0.638196	0.334654	0.484502	0.593526
	2.46914	0.952851	1.11272	0.751339	1.02411	1.0497	0.938763
	0.823045	1.07366	1.17935	0.916091	0.951925	1.1313	0.902234
	0.274348	1.24482	1.23083	1.2052	0.963361	1.16268	0.920638
	0.01	1.05035	1.11187	1.1182	1.04588	0.803288	1.02808
