# Supplementary material for: Leveraging platinum-protein interactions to overcome chemoresistance
Source: Nat Commun. 2025 Oct 20;16:9263. doi: 10.1038/s41467-025-64295-0 (PMC12537935; doi:10.1038/s41467-025-64295-0)
Supplement: Supplementary file 4 — Source data [file 41467_2025_64295_MOESM4_ESM.zip › Excel files/Source Data Figure S77a.xlsx]

## Sheet: Figure S77a
Figure S77a	PhenPt

## Sheet: Figure S77a raw data
Figure S77a	[Agent] (μM)	MES-SA			MES-SA/Dx5
	10	0.00375802	0.00414845	0.00452545	0.00855874	0.00914387	0.00832889
	3.33333	0.00422235	0.00428921	0.00370059	0.0664691	0.0553203	0.0512811
	1.11111	0.0198285	0.0192631	0.0193848	0.740861	0.710336	0.812837
	0.37037	0.201095	0.256336	0.325672	0.953885	0.972819	0.945132
	0.123457	0.857952	0.914281	0.926291	1.05829	0.987204	0.995395
	0.0411523	1.11736	1.12317	1.11364	1.14384	1.04903	1.07825
	0.0137174	1.08686	1.08997	1.05974	1.02168	0.997565	1.01759
	0.001	0.970212	1.00322	1.00394	1.01282	0.976844	0.992329
