# Supplementary material for: Leveraging platinum-protein interactions to overcome chemoresistance
Source: Nat Commun. 2025 Oct 20;16:9263. doi: 10.1038/s41467-025-64295-0 (PMC12537935; doi:10.1038/s41467-025-64295-0)
Supplement: Supplementary file 4 — Source data [file 41467_2025_64295_MOESM4_ESM.zip › Excel files/Source Data Figure S77b.xlsx]

## Sheet: Figure S77b
Figure S77b	Phenanthridine

## Sheet: Figure S77b raw data
Figure S77b	[Agent] (μM)	MES-SA			MES-SA/Dx5
	500	0.00356518	0.00347495	0.00361683	0.00470588	0.00536141	0.00528841
	166.667	0.0735144	0.0709398	0.0618382	0.0367761	0.0237452	0.0325026
	55.5556	0.723808	0.662784	0.538143	0.346892	0.297385	0.328409
	18.5185	1.0675	1.02577	1.0454	0.902823	0.923043	0.896712
	6.17284	1.13237	1.12216	1.11384	1.12867	1.05395	1.10695
	2.05761	1.15312	1.12655	1.13152	1.09369	1.11055	1.13134
	0.685871	1.10978	1.09152	1.09638	1.02232	0.914663	0.992326
	0.001	1.04752	1.02715	0.980524	1.01316	1.04304	1.05689
