# Supplementary material for: Leveraging platinum-protein interactions to overcome chemoresistance
Source: Nat Commun. 2025 Oct 20;16:9263. doi: 10.1038/s41467-025-64295-0 (PMC12537935; doi:10.1038/s41467-025-64295-0)
Supplement: Supplementary file 4 — Source data [file 41467_2025_64295_MOESM4_ESM.zip › Excel files/Source Data Figure S77t.xlsx]

## Sheet: Figure S77t
Figure S77t
	IC80 (μM)	MES-SA	MES-SA/Dx5	Fold Resistance
	Phenanthridine	111±5	72±3	0.7
	PhenPt	0.43±0.03	2.3±0.1	5.4
