# Supplementary material for: Leveraging platinum-protein interactions to overcome chemoresistance
Source: Nat Commun. 2025 Oct 20;16:9263. doi: 10.1038/s41467-025-64295-0 (PMC12537935; doi:10.1038/s41467-025-64295-0)
Supplement: Supplementary file 4 — Source data [file 41467_2025_64295_MOESM4_ESM.zip › Excel files/Source Data Figure S78a.xlsx]

## Sheet: Figure S78a
Figure S78a	MES-SA Dox

## Sheet: Figure S78a raw data
Figure S78a	[Agent] (μM)	0.0 μM Verapamil			5.0 μM Verapamil			10 μM Verapamil			25 μM Verapamil
	2.5	0.00301606	0.00241285	0.00331767	0.00882353	0.00819328	0.00756303	0.00411605	0.00411605	0.00411605	0.00606435	0.00505362	0.00707507
	0.833336	0.0491618	0.0452409	0.0434313	0.00283613	0.00220588	0.00315126	0.00651708	0.00480206	0.00583107	0.00202145	0.00370599	0.00606435
	0.277779	0.15593	0.174027	0.209918	0.0415966	0.0289916	0.0431723	0.0723739	0.0740889	0.084379	0.0690662	0.0791735	0.0855747
	0.092593	0.328449	0.356498	0.376706	0.156933	0.142122	0.157248	0.233586	0.230156	0.179391	0.211578	0.162053	0.183278
	0.030865	0.483474	0.472918	0.410184	0.337185	0.31229	0.308193	0.336144	0.340946	0.334086	0.334887	0.323095	0.36285
	0.010288	0.613165	0.656295	0.780556	0.500105	0.443697	0.831618	0.484322	0.498385	0.501472	0.605424	0.442698	0.436633
	0.003429	0.91085	0.580893	0.924423	0.658929	0.871954	0.567857	0.646906	0.677776	0.566643	0.965242	0.94368	0.942333
	0.001	1.00405	1.00194	1.03029	0.980357	0.987605	0.985714	0.986823	0.981335	0.877405	1.00298	0.971644	0.951092
