# Supplementary material for: Leveraging platinum-protein interactions to overcome chemoresistance
Source: Nat Commun. 2025 Oct 20;16:9263. doi: 10.1038/s41467-025-64295-0 (PMC12537935; doi:10.1038/s41467-025-64295-0)
Supplement: Supplementary file 4 — Source data [file 41467_2025_64295_MOESM4_ESM.zip › Excel files/Source Data Figure S78b.xlsx]

## Sheet: Figure S78b
Figure S78b	MES-SA/Dx5-Dox

## Sheet: Figure S78b raw data
Figure S78b	[Agent] (μM)	0.0 μM Verapamil			5.0 μM Verapamil			10 μM Verapamil			25 μM Verapamil
	2.5				0.020994	0.024493	0.0264369	0.0115896	0.00941659	0.0108653	0.00587556	0.0050362	0.00377715
	0.833336				0.05404	0.0579278	0.0520962	0.0510669	0.0405638	0.0478073	0.0201448	0.0247613	0.0235023
	0.277779				0.197888	0.358064	0.210717	0.187245	0.150303	0.160082	0.115833	0.113734	0.147309
	0.092593				0.434264	0.476641	0.523294	0.471192	0.414692	0.436423	0.430175	0.391564	0.430595
	0.030865				0.464978	0.552064	0.955615	0.669303	0.55413	0.544352	0.587976	0.639597	0.645473
	0.010288				0.570336	0.504244	0.988661	0.948541	1.03257	1.02496	0.899801	0.973245	0.846501
	0.003429				0.968833	0.972332	0.946673	0.977515	1.01011	0.684152	0.99339	0.995488	0.962333
	0.001				1.0462	0.952893	0.99527	1.0246	1.05719	0.999245	1.01102	0.959396	0.995908
	67.5	0.051318	0.0495484	0.0539724
	22.5	0.106618	0.0871521	0.0929032
	7.5	0.246415	0.211023	0.228719
	2.5	0.532203	0.451244	0.430894
	0.833336	0.599005	0.638378	0.648995
	0.277779	0.783041	0.697659	0.659613
	0.092593	0.652535	0.888332	0.7127
	0.001	1.04184	0.773309	0.798968
