# Supplementary material for: Leveraging platinum-protein interactions to overcome chemoresistance
Source: Nat Commun. 2025 Oct 20;16:9263. doi: 10.1038/s41467-025-64295-0 (PMC12537935; doi:10.1038/s41467-025-64295-0)
Supplement: Supplementary file 4 — Source data [file 41467_2025_64295_MOESM4_ESM.zip › Excel files/Source Data Figure S78t.xlsx]

## Sheet: Figure S78t
Figure S78t
	IC80 (μM)	MES-SA	MES-SA/Dx5	Fold Resistance
	+ 0.0 μM verapamil	0.24±0.03	9.0±0.6	38
	+ 5.0 μM verapamil	0.071±0.004	0.34±0.06	4.8
	+ 10 μM verapamil	0.093±0.008	0.24±0.01	2.6
	+ 25 μM verapamil	0.095±0.016	0.20±0.01	2.1
