# Supplementary material for: Leveraging platinum-protein interactions to overcome chemoresistance
Source: Nat Commun. 2025 Oct 20;16:9263. doi: 10.1038/s41467-025-64295-0 (PMC12537935; doi:10.1038/s41467-025-64295-0)
Supplement: Supplementary file 4 — Source data [file 41467_2025_64295_MOESM4_ESM.zip › Excel files/Source Data Figure S79b.xlsx]

## Sheet: Figure S79b
Figure S79b	MES-SA/Dx5-Ox

## Sheet: Figure S79b raw data
Figure S79b	Drug (μM)	0.0 μM Verapamil			5.0 μM Verapamil			10 μM Verapamil			25 μM Verapamil
	67.5	0.0137143	0.0106175	0.0132719	0.0163287	0.0120521	0.0116633	0.0148492	0.0148492	0.00977877	0.0167873	0.0138495	0.0142692
	22.5	0.0287558	0.0291982	0.0287558	0.0400441	0.0272144	0.0322685	0.0416503	0.0340446	0.0278876	0.0545588	0.050362	0.0507817
	7.5	0.0477788	0.0424701	0.0371613	0.0664809	0.0299358	0.027992	0.0644674	0.049256	0.0416503	0.0965271	0.0986255	0.0751233
	2.5	0.0924608	0.0659171	0.072553	0.146569	0.118577	0.0808657	0.124589	0.0959768	0.0876468	0.229986	0.195572	0.222432
	0.833336	0.595023	0.499465	0.450802	0.498024	0.424545	0.325795	0.39767	0.420125	0.432077	0.562795	0.58294	0.418004
	0.277779	0.933899	0.994065	0.671558	0.888356	0.571891	0.503467	0.819968	0.839163	0.923188	0.909453	0.697933	0.7676
	0.092593	0.984332	0.815779	0.781272	1.07497	0.806713	0.67414	0.947092	0.889868	0.981137	0.991711	0.892666	0.854475
	0.001	1.1812	1.10157	1.15244	1.00227	1.03104	0.9665	0.911599	0.939848	1.00613	1.01941	0.962333	1.05802
