# Supplementary material for: Leveraging platinum-protein interactions to overcome chemoresistance
Source: Nat Commun. 2025 Oct 20;16:9263. doi: 10.1038/s41467-025-64295-0 (PMC12537935; doi:10.1038/s41467-025-64295-0)
Supplement: Supplementary file 4 — Source data [file 41467_2025_64295_MOESM4_ESM.zip › Excel files/Source Data Figure S79t.xlsx]

## Sheet: Figure S79t
Figure S79t
	IC80 (μM)	MES-SA	MES-SA/Dx5	Fold Resistance
	+ 0.0 μM verapamil	0.65±0.12	1.5±0.1	2.3
	+ 5.0 μM verapamil	0.88±0.19	1.8±0.2	2
	+ 10 μM verapamil	0.87±0.17	1.5±0.1	1.8
	+ 25 μM verapamil	1.0±0.4	3.0±0.2	2.9
