# Supplementary material for: Leveraging platinum-protein interactions to overcome chemoresistance
Source: Nat Commun. 2025 Oct 20;16:9263. doi: 10.1038/s41467-025-64295-0 (PMC12537935; doi:10.1038/s41467-025-64295-0)
Supplement: Supplementary file 4 — Source data [file 41467_2025_64295_MOESM4_ESM.zip › Excel files/Source Data Figure S8.xlsx]

## Sheet: Figure S8
Figure S8	Analytical HPLC chromatograms of DoxPt in DMSO at rt analyzed over time. Solvent gradient is given in the text.

## Sheet: Figure S8 raw data
Figure S8	time (min)	5 min	4 h	12 h	24 h
	-0.00633	0.000857	0.000768	0.000818	0.004014
	-0.00467	0.000851	0.000763	0.000796	0.004028
	-0.003	0.000843	0.000785	0.000833	0.004059
	-0.00133	0.000836	0.000798	0.000894	0.004124
	0.000333	0.000844	0.00081	0.000883	0.004196
	0.002	0.000854	0.000839	0.000855	0.004245
	0.003667	0.00086	0.000882	0.000907	0.00427
	0.005333	0.000859	0.000914	0.000985	0.004295
	0.007	0.000875	0.000968	0.001006	0.004313
	0.008667	0.000914	0.001078	0.001019	0.00434
	0.010333	0.000976	0.001239	0.0011	0.00442
	0.012	0.00108	0.001468	0.001217	0.004586
	0.013667	0.001265	0.001762	0.001338	0.004852
	0.015333	0.001567	0.002139	0.001533	0.005219
	0.017	0.001977	0.002527	0.001851	0.005707
	0.018667	0.002458	0.00281	0.002316	0.006285
	0.020333	0.002976	0.002903	0.00282	0.006826
	0.022	0.003447	0.002749	0.003257	0.007171
	0.023667	0.003775	0.002363	0.003537	0.007242
	0.025333	0.003892	0.001781	0.003654	0.007003
	0.027	0.00379	0.001151	0.003587	0.006412
	0.028667	0.003513	0.000628	0.00332	0.005412
	0.030333	0.003081	0.00026	0.002903	0.004063
	0.032	0.002551	-2.5e-05	0.002442	0.002337
	0.033667	0.001968	-0.00028	0.001981	-3.3e-05
	0.035333	0.001326	-0.0005	0.001548	-0.00352
	0.037	0.000536	-0.0007	0.001147	-0.00856
	0.038667	-0.00058	-0.00088	0.000773	-0.01533
	0.040333	-0.00217	-0.00099	0.000405	-0.0235
	0.042	-0.00432	-0.00092	2.04e-05	-0.03214
	0.043667	-0.00702	-0.00068	-0.00036	-0.03997
	0.045333	-0.01016	-0.00036	-0.00083	-0.04577
	0.047	-0.01345	-0.00012	-0.00152	-0.04866
	0.048667	-0.0164	-2.2e-05	-0.00257	-0.04807
	0.050333	-0.01847	-0.0001	-0.0041	-0.04398
	0.052	-0.01914	-0.00033	-0.00603	-0.03695
	0.053667	-0.01812	-0.0006	-0.0081	-0.02799
	0.055333	-0.01544	-0.00082	-0.00996	-0.01806
	0.057	-0.01145	-0.00089	-0.01117	-0.00789
	0.058667	-0.00676	-0.00083	-0.01139	0.001917
	0.060333	-0.00204	-0.00063	-0.01042	0.010883
	0.062	0.001976	-0.00029	-0.00843	0.018581
	0.063667	0.004632	0.000156	-0.00574	0.024792
	0.065333	0.00557	0.000697	-0.00274	0.029412
	0.067	0.004844	0.0014	0.000141	0.032481
	0.068667	0.002859	0.002349	0.002641	0.034039
	0.070333	0.000205	0.003606	0.004671	0.034092
	0.072	-0.0024	0.005124	0.006249	0.032819
	0.073667	-0.00426	0.006818	0.007325	0.030484
	0.075333	-0.00486	0.008532	0.00787	0.027508
	0.077	-0.00402	0.010083	0.007944	0.024238
	0.078667	-0.0019	0.011314	0.007636	0.021008
	0.080333	0.001111	0.012086	0.006996	0.018115
	0.082	0.004492	0.012365	0.006136	0.015598
	0.083667	0.007747	0.012183	0.005225	0.013454
	0.085333	0.010518	0.011633	0.004377	0.01166
	0.087	0.012561	0.010811	0.003593	0.010239
	0.088667	0.013788	0.009805	0.00287	0.009091
	0.090333	0.014197	0.008705	0.002299	0.008073
	0.092	0.013873	0.007594	0.001853	0.007212
	0.093667	0.012975	0.006516	0.001483	0.006545
	0.095333	0.011683	0.005509	0.001184	0.00599
	0.097	0.010193	0.004595	0.001004	0.005481
	0.098667	0.008642	0.003774	0.000924	0.005045
	0.100333	0.007148	0.003041	0.000842	0.004719
	0.102	0.005816	0.002401	0.00073	0.004436
	0.103667	0.00469	0.001891	0.000625	0.004147
	0.105333	0.003748	0.001471	0.000533	0.003954
	0.107	0.002971	0.001111	0.000424	0.003839
	0.108667	0.002354	0.000806	0.000284	0.003747
	0.110333	0.001875	0.00058	0.000126	0.003639
	0.112	0.001498	0.000395	3.53e-05	0.003546
	0.113667	0.001181	0.00021	5.58e-06	0.003514
	0.115333	0.000931	3.95e-05	-3.9e-05	0.003485
	0.117	0.000734	-9e-05	-2.6e-05	0.003477
	0.118667	0.000583	-0.00019	2.23e-05	0.003423
	0.120333	0.000464	-0.00027	7.62e-05	0.003378
	0.122	0.000362	-0.00035	8.74e-05	0.003321
	0.123667	0.000293	-0.00041	6.51e-05	0.003264
	0.125333	0.000247	-0.00045	4.65e-05	0.003181
	0.127	0.000204	-0.00051	-3.7e-06	0.003112
	0.128667	0.000155	-0.00056	-5e-05	0.003065
	0.130333	0.000109	-0.0006	-4.8e-05	0.003018
	0.132	7.05e-05	-0.00062	-1.7e-05	0.003001
	0.133667	3.28e-05	-0.00065	1.86e-06	0.003007
	0.135333	-3.6e-06	-0.00069	-1.9e-06	0.003046
	0.137	-1.6e-05	-0.00073	-9.3e-06	0.003032
	0.138667	-2.1e-05	-0.00074	-3.7e-06	0.003042
	0.140333	-3.8e-05	-0.00076	0	0.003079
	0.142	-5.7e-05	-0.00079	-1.9e-06	0.003126
	0.143667	-5.8e-05	-0.00081	-2e-05	0.003099
	0.145333	-6.1e-05	-0.00081	-9.3e-06	0.003028
	0.147	-9.7e-05	-0.00082	-7.4e-06	0.003018
	0.148667	-0.00012	-0.00083	-1.5e-05	0.003024
	0.150333	-0.00011	-0.00084	-2.8e-05	0.003011
	0.152	-0.0001	-0.00085	-6.1e-05	0.00297
	0.153667	-0.00013	-0.00089	-8e-05	0.002979
	0.155333	-0.00016	-0.00091	-0.00012	0.002993
	0.157	-0.00016	-0.00092	-0.00016	0.00294
	0.158667	-0.00016	-0.00093	-0.0002	0.002878
	0.160333	-0.00019	-0.00094	-0.00024	0.002839
	0.162	-0.00022	-0.00095	-0.00028	0.002802
	0.163667	-0.00024	-0.00094	-0.00035	0.002741
	0.165333	-0.00024	-0.00093	-0.00036	0.002685
	0.167	-0.00026	-0.00095	-0.00034	0.002679
	0.168667	-0.00029	-0.00098	-0.00032	0.002708
	0.170333	-0.0003	-0.00099	-0.00029	0.002733
	0.172	-0.00029	-0.00101	-0.00024	0.002739
	0.173667	-0.00028	-0.00103	-0.00017	0.002772
	0.175333	-0.00028	-0.00104	-0.00015	0.002819
	0.177	-0.00028	-0.00104	-0.00018	0.002808
	0.178667	-0.00027	-0.00104	-0.0002	0.002772
	0.180333	-0.00027	-0.00104	-0.0002	0.0028
	0.182	-0.00028	-0.00103	-0.00019	0.002882
	0.183667	-0.00028	-0.001	-0.00024	0.002917
	0.185333	-0.00028	-0.00097	-0.00028	0.002948
	0.187	-0.00028	-0.00096	-0.00029	0.003007
	0.188667	-0.00029	-0.00097	-0.00032	0.003034
	0.190333	-0.00029	-0.00096	-0.00041	0.002991
	0.192	-0.00027	-0.00095	-0.00048	0.002952
	0.193667	-0.00028	-0.00095	-0.00046	0.002977
	0.195333	-0.00029	-0.00098	-0.00043	0.00304
	0.197	-0.00028	-0.001	-0.00046	0.0031
	0.198667	-0.00024	-0.001	-0.00046	0.003153
	0.200333	-0.00024	-0.00101	-0.00039	0.003208
	0.202	-0.00024	-0.00103	-0.00033	0.003302
	0.203667	-0.00025	-0.00105	-0.00038	0.003397
	0.205333	-0.00024	-0.00104	-0.00043	0.003376
	0.207	-0.00025	-0.00102	-0.00041	0.003309
	0.208667	-0.00028	-0.00101	-0.00044	0.003319
	0.210333	-0.0003	-0.00101	-0.00055	0.003374
	0.212	-0.0003	-0.001	-0.00067	0.003346
	0.213667	-0.0003	-0.00099	-0.0007	0.003296
	0.215333	-0.00031	-0.001	-0.0007	0.003348
	0.217	-0.00029	-0.00101	-0.00077	0.003407
	0.218667	-0.00025	-0.001	-0.00084	0.003395
	0.220333	-0.00023	-0.00099	-0.00084	0.003333
	0.222	-0.00023	-0.001	-0.00079	0.003335
	0.223667	-0.00022	-0.00102	-0.00079	0.003343
	0.225333	-0.0002	-0.00102	-0.0008	0.003311
	0.227	-0.0002	-0.00102	-0.00077	0.003278
	0.228667	-0.00021	-0.00104	-0.00068	0.003282
	0.230333	-0.00021	-0.00104	-0.00065	0.003309
	0.232	-0.00021	-0.00103	-0.00067	0.003268
	0.233667	-0.00021	-0.00102	-0.00068	0.003222
	0.235333	-0.00021	-0.00103	-0.00071	0.003222
	0.237	-0.00019	-0.00103	-0.00076	0.003266
	0.238667	-0.00017	-0.00102	-0.00083	0.003261
	0.240333	-0.00015	-0.00101	-0.00086	0.003233
	0.242	-0.00014	-0.00104	-0.00088	0.003237
	0.243667	-0.00013	-0.00105	-0.00087	0.003253
	0.245333	-0.00012	-0.00104	-0.00083	0.003266
	0.247	-0.00013	-0.00101	-0.00077	0.003259
	0.248667	-0.00016	-0.001	-0.00071	0.00327
	0.250333	-0.00018	-0.00101	-0.00071	0.003282
	0.252	-0.00018	-0.00102	-0.00072	0.003286
	0.253667	-0.00016	-0.00101	-0.00072	0.003274
	0.255333	-0.00014	-0.00101	-0.00072	0.003241
	0.257	-0.00015	-0.00103	-0.00076	0.00322
	0.258667	-0.00015	-0.00105	-0.00083	0.003179
	0.260333	-0.00014	-0.00103	-0.00089	0.003126
	0.262	-0.00012	-0.00101	-0.00089	0.003106
	0.263667	-0.00012	-0.00102	-0.00088	0.003108
	0.265333	-0.00013	-0.00103	-0.00089	0.003087
	0.267	-0.00012	-0.00101	-0.00088	0.003018
	0.268667	-0.0001	-0.001	-0.00087	0.003024
	0.270333	-0.00011	-0.00101	-0.00087	0.003087
	0.272	-0.0001	-0.00102	-0.00093	0.003087
	0.273667	-0.0001	-0.001	-0.00099	0.003038
	0.275333	-9.8e-05	-0.001	-0.00104	0.003018
	0.277	-8.1e-05	-0.00102	-0.00109	0.003063
	0.278667	-5.6e-05	-0.00102	-0.00111	0.003048
	0.280333	-5.1e-05	-0.00099	-0.00112	0.002976
	0.282	-7.7e-05	-0.00097	-0.00105	0.002927
	0.283667	-9e-05	-0.00096	-0.00099	0.002933
	0.285333	-8.2e-05	-0.00093	-0.00097	0.002938
	0.287	-7.8e-05	-0.00089	-0.00096	0.002899
	0.288667	-8.6e-05	-0.00088	-0.00095	0.002853
	0.290333	-8.3e-05	-0.00091	-0.00096	0.002866
	0.292	-6.7e-05	-0.00094	-0.00101	0.002876
	0.293667	-6.2e-05	-0.00094	-0.00105	0.002845
	0.295333	-7.8e-05	-0.00094	-0.00105	0.002823
	0.297	-9.9e-05	-0.00096	-0.00104	0.002876
	0.298667	-0.00011	-0.00095	-0.00102	0.002927
	0.300333	-9.6e-05	-0.00091	-0.00099	0.002866
	0.302	-9.1e-05	-0.00087	-0.00099	0.00279
	0.303667	-9.3e-05	-0.00085	-0.00101	0.002774
	0.305333	-9.2e-05	-0.00082	-0.00107	0.002772
	0.307	-8.9e-05	-0.0008	-0.00112	0.002702
	0.308667	-0.00011	-0.0008	-0.0012	0.002669
	0.310333	-0.00013	-0.00082	-0.00126	0.002716
	0.312	-0.00014	-0.00085	-0.00128	0.002817
	0.313667	-0.00012	-0.00086	-0.00132	0.002815
	0.315333	-0.00012	-0.00085	-0.00131	0.002724
	0.317	-0.00014	-0.00085	-0.00128	0.002683
	0.318667	-0.00014	-0.00084	-0.00125	0.002667
	0.320333	-0.00014	-0.00082	-0.00124	0.002661
	0.322	-0.00015	-0.0008	-0.00122	0.002618
	0.323667	-0.00018	-0.0008	-0.00119	0.002628
	0.325333	-0.00019	-0.0008	-0.00119	0.002671
	0.327	-0.00018	-0.00079	-0.00124	0.002661
	0.328667	-0.00019	-0.00078	-0.00127	0.002648
	0.330333	-0.00019	-0.00078	-0.00128	0.002622
	0.332	-0.00019	-0.00076	-0.00131	0.002624
	0.333667	-0.00018	-0.00072	-0.00137	0.002624
	0.335333	-0.00017	-0.0007	-0.00143	0.002649
	0.337	-0.00016	-0.00068	-0.00143	0.00269
	0.338667	-0.00013	-0.00067	-0.00139	0.002689
	0.340333	-0.00013	-0.00066	-0.00138	0.002657
	0.342	-0.00012	-0.00065	-0.00137	0.002597
	0.343667	-0.00013	-0.00067	-0.00133	0.002599
	0.345333	-0.00013	-0.00067	-0.00128	0.002603
	0.347	-0.00013	-0.00068	-0.0013	0.002591
	0.348667	-0.00014	-0.00067	-0.00133	0.002571
	0.350333	-0.00014	-0.00066	-0.00136	0.002595
	0.352	-0.00013	-0.00065	-0.00139	0.00263
	0.353667	-9e-05	-0.00062	-0.00142	0.002585
	0.355333	-6.5e-05	-0.00059	-0.00143	0.002544
	0.357	-5.4e-05	-0.00057	-0.00138	0.002552
	0.358667	-3.1e-05	-0.00057	-0.00135	0.002601
	0.360333	-5e-06	-0.00057	-0.00135	0.002571
	0.362	2.14e-06	-0.00057	-0.00133	0.002546
	0.363667	-1e-05	-0.00057	-0.00132	0.002554
	0.365333	-5e-06	-0.0006	-0.00135	0.002569
	0.367	2.85e-05	-0.00062	-0.00141	0.002542
	0.368667	5.06e-05	-0.00062	-0.00147	0.002489
	0.370333	6.48e-05	-0.00062	-0.0015	0.002478
	0.372	7.41e-05	-0.00061	-0.00154	0.002456
	0.373667	9.04e-05	-0.00059	-0.00157	0.002433
	0.375333	0.000102	-0.00057	-0.00156	0.002419
	0.377	9.83e-05	-0.00057	-0.0015	0.002415
	0.378667	9.97e-05	-0.0006	-0.00148	0.002413
	0.380333	0.000107	-0.00062	-0.00149	0.002407
	0.382	0.000142	-0.00064	-0.00148	0.002392
	0.383667	0.000179	-0.00069	-0.00148	0.002357
	0.385333	0.000215	-0.00073	-0.0015	0.00232
	0.387	0.000246	-0.00073	-0.00154	0.002302
	0.388667	0.000277	-0.00074	-0.00154	0.002284
	0.390333	0.0003	-0.00075	-0.00154	0.002296
	0.392	0.000308	-0.00077	-0.00153	0.002331
	0.393667	0.00032	-0.00079	-0.00152	0.002376
	0.395333	0.000326	-0.00082	-0.00146	0.002433
	0.397	0.00032	-0.00087	-0.00142	0.002517
	0.398667	0.000312	-0.00091	-0.00141	0.002638
	0.400333	0.00031	-0.00094	-0.0014	0.002714
	0.402	0.000298	-0.00096	-0.00139	0.002745
	0.403667	0.000254	-0.00098	-0.00138	0.002761
	0.405333	0.000195	-0.00099	-0.00142	0.002761
	0.407	0.000161	-0.00101	-0.00148	0.002726
	0.408667	0.000141	-0.00103	-0.0015	0.002626
	0.410333	0.000103	-0.00106	-0.0015	0.002562
	0.412	6.27e-05	-0.0011	-0.00147	0.002575
	0.413667	4.13e-05	-0.00114	-0.00148	0.002567
	0.415333	2.63e-05	-0.00116	-0.00152	0.002484
	0.417	-1.4e-05	-0.00117	-0.00157	0.00237
	0.418667	-9e-05	-0.00119	-0.0016	0.002314
	0.420333	-0.00016	-0.00121	-0.00163	0.002251
	0.422	-0.00021	-0.00122	-0.00168	0.002107
	0.423667	-0.00027	-0.00123	-0.0017	0.001991
	0.425333	-0.00033	-0.00126	-0.00168	0.001929
	0.427	-0.00038	-0.00129	-0.00164	0.001884
	0.428667	-0.0004	-0.00132	-0.00164	0.001759
	0.430333	-0.00042	-0.00134	-0.00165	0.001654
	0.432	-0.00046	-0.00138	-0.00168	0.001624
	0.433667	-0.00048	-0.00141	-0.00173	0.001615
	0.435333	-0.0005	-0.00143	-0.00175	0.001574
	0.437	-0.00052	-0.00145	-0.00171	0.00154
	0.438667	-0.00054	-0.00146	-0.00165	0.001595
	0.440333	-0.00056	-0.00146	-0.00163	0.00165
	0.442	-0.00058	-0.00145	-0.00163	0.00165
	0.443667	-0.0006	-0.00144	-0.00164	0.001562
	0.445333	-0.00061	-0.00144	-0.00168	0.001519
	0.447	-0.00062	-0.00144	-0.00175	0.001496
	0.448667	-0.00062	-0.00142	-0.00184	0.001464
	0.450333	-0.00063	-0.00143	-0.0019	0.001396
	0.452	-0.00065	-0.00146	-0.00189	0.001351
	0.453667	-0.00066	-0.00148	-0.00187	0.001376
	0.455333	-0.00067	-0.00149	-0.00185	0.00139
	0.457	-0.00069	-0.00151	-0.00183	0.001357
	0.458667	-0.00071	-0.00155	-0.00179	0.001314
	0.460333	-0.00073	-0.00155	-0.00174	0.001294
	0.462	-0.00074	-0.00154	-0.00176	0.001267
	0.463667	-0.00073	-0.00155	-0.00179	0.001209
	0.465333	-0.00073	-0.00157	-0.00179	0.001205
	0.467	-0.00073	-0.00157	-0.0018	0.001253
	0.468667	-0.00073	-0.00155	-0.0018	0.001257
	0.470333	-0.00073	-0.00155	-0.00182	0.001218
	0.472	-0.00075	-0.00156	-0.00181	0.001205
	0.473667	-0.00076	-0.0016	-0.00178	0.001222
	0.475333	-0.00077	-0.0016	-0.00178	0.001191
	0.477	-0.00077	-0.0016	-0.00179	0.001115
	0.478667	-0.00079	-0.00162	-0.0018	0.001105
	0.480333	-0.00079	-0.00164	-0.00181	0.001158
	0.482	-0.00079	-0.00164	-0.0018	0.001162
	0.483667	-0.00078	-0.00162	-0.00182	0.001129
	0.485333	-0.00079	-0.00162	-0.00181	0.001097
	0.487	-0.0008	-0.00162	-0.00185	0.001072
	0.488667	-0.00079	-0.00161	-0.00193	0.001019
	0.490333	-0.00078	-0.0016	-0.00199	0.000933
	0.492	-0.00078	-0.0016	-0.00204	0.000898
	0.493667	-0.00078	-0.00159	-0.00206	0.000935
	0.495333	-0.00079	-0.00159	-0.00213	0.000978
	0.497	-0.00081	-0.00158	-0.00213	0.000972
	0.498667	-0.00083	-0.00157	-0.00208	0.00097
	0.500333	-0.00086	-0.00158	-0.00205	0.001023
	0.502	-0.00088	-0.00159	-0.00206	0.001045
	0.503667	-0.00088	-0.00159	-0.00203	0.001027
	0.505333	-0.00089	-0.00159	-0.00197	0.001002
	0.507	-0.00089	-0.00161	-0.00195	0.001039
	0.508667	-0.00087	-0.00163	-0.00197	0.001062
	0.510333	-0.00086	-0.00162	-0.00195	0.001045
	0.512	-0.00086	-0.00161	-0.00193	0.001041
	0.513667	-0.00086	-0.00161	-0.00196	0.001045
	0.515333	-0.00085	-0.00161	-0.00202	0.001058
	0.517	-0.00085	-0.00159	-0.00204	0.001043
	0.518667	-0.00086	-0.00159	-0.00203	0.001019
	0.520333	-0.00087	-0.00161	-0.00202	0.001006
	0.522	-0.00088	-0.00163	-0.00202	0.000992
	0.523667	-0.00089	-0.00163	-0.00201	0.000963
	0.525333	-0.0009	-0.00162	-0.002	0.000927
	0.527	-0.00092	-0.00162	-0.00197	0.0009
	0.528667	-0.00092	-0.00162	-0.00199	0.000875
	0.530333	-0.00092	-0.0016	-0.00204	0.000816
	0.532	-0.00092	-0.00158	-0.00207	0.000814
	0.533667	-0.00091	-0.00159	-0.00206	0.000849
	0.535333	-0.00089	-0.0016	-0.00209	0.000871
	0.537	-0.00086	-0.0016	-0.00211	0.000865
	0.538667	-0.00086	-0.0016	-0.0021	0.000855
	0.540333	-0.00086	-0.0016	-0.00211	0.000861
	0.542	-0.00086	-0.00162	-0.00216	0.000818
	0.543667	-0.00087	-0.00164	-0.0022	0.00076
	0.545333	-0.00088	-0.00166	-0.00221	0.000713
	0.547	-0.00089	-0.00168	-0.00224	0.000685
	0.548667	-0.00088	-0.00172	-0.0023	0.00066
	0.550333	-0.00088	-0.00172	-0.0023	0.000619
	0.552	-0.0009	-0.00172	-0.00228	0.00058
	0.553667	-0.00092	-0.00172	-0.00224	0.000553
	0.555333	-0.00092	-0.00173	-0.0022	0.000551
	0.557	-0.00095	-0.00172	-0.00216	0.000595
	0.558667	-0.00098	-0.00171	-0.00213	0.00065
	0.560333	-0.001	-0.00173	-0.00211	0.00073
	0.562	-0.001	-0.00177	-0.00212	0.00081
	0.563667	-0.001	-0.00178	-0.00218	0.000836
	0.565333	-0.00101	-0.00177	-0.0022	0.000826
	0.567	-0.00102	-0.00179	-0.00219	0.000802
	0.568667	-0.00101	-0.0018	-0.00218	0.000814
	0.570333	-0.00099	-0.00178	-0.0022	0.000783
	0.572	-0.001	-0.00177	-0.00221	0.000717
	0.573667	-0.00101	-0.00178	-0.00221	0.000695
	0.575333	-0.001	-0.0018	-0.00225	0.000681
	0.577	-0.00099	-0.0018	-0.00229	0.000668
	0.578667	-0.00099	-0.0018	-0.00229	0.000636
	0.580333	-0.00099	-0.00181	-0.00226	0.00067
	0.582	-0.00099	-0.00181	-0.00226	0.000711
	0.583667	-0.00098	-0.00179	-0.00226	0.000713
	0.585333	-0.00099	-0.00178	-0.00223	0.000699
	0.587	-0.00102	-0.00179	-0.00218	0.000685
	0.588667	-0.00104	-0.00181	-0.00219	0.000678
	0.590333	-0.00105	-0.0018	-0.0022	0.000625
	0.592	-0.00105	-0.00178	-0.00218	0.000597
	0.593667	-0.00106	-0.00178	-0.00217	0.000611
	0.595333	-0.00106	-0.00179	-0.0022	0.000635
	0.597	-0.00103	-0.00178	-0.00224	0.000633
	0.598667	-0.00101	-0.00177	-0.00223	0.000629
	0.600333	-0.001	-0.00178	-0.00221	0.000656
	0.602	-0.00101	-0.0018	-0.0022	0.000693
	0.603667	-0.00102	-0.00181	-0.00221	0.000705
	0.605333	-0.00101	-0.00181	-0.0022	0.000709
	0.607	-0.00101	-0.00181	-0.00222	0.000724
	0.608667	-0.00101	-0.00183	-0.00228	0.000736
	0.610333	-0.001	-0.00185	-0.00231	0.000724
	0.612	-0.00099	-0.00185	-0.00231	0.000664
	0.613667	-0.00098	-0.00185	-0.00232	0.000603
	0.615333	-0.00099	-0.00185	-0.00239	0.000568
	0.617	-0.00098	-0.00183	-0.00243	0.000564
	0.618667	-0.00098	-0.00182	-0.00243	0.000535
	0.620333	-0.00099	-0.00182	-0.0024	0.000494
	0.622	-0.00101	-0.00183	-0.00241	0.000502
	0.623667	-0.00102	-0.00183	-0.00243	0.000549
	0.625333	-0.00103	-0.00181	-0.00237	0.000566
	0.627	-0.00104	-0.00181	-0.00231	0.000564
	0.628667	-0.00105	-0.00182	-0.00229	0.000556
	0.630333	-0.00105	-0.00182	-0.00234	0.000515
	0.632	-0.00104	-0.00179	-0.0024	0.000422
	0.633667	-0.00106	-0.00177	-0.0024	0.000355
	0.635333	-0.00107	-0.00179	-0.00239	0.000353
	0.637	-0.00106	-0.00182	-0.0024	0.000348
	0.638667	-0.00105	-0.00183	-0.00241	0.000363
	0.640333	-0.00106	-0.00183	-0.0024	0.00042
	0.642	-0.00107	-0.00184	-0.00236	0.000498
	0.643667	-0.00106	-0.00186	-0.00234	0.000529
	0.645333	-0.00105	-0.00185	-0.00236	0.000517
	0.647	-0.00106	-0.00184	-0.00235	0.000476
	0.648667	-0.00109	-0.00185	-0.00232	0.000431
	0.650333	-0.00111	-0.00185	-0.00232	0.000418
	0.652	-0.0011	-0.00186	-0.00232	0.000418
	0.653667	-0.00109	-0.00186	-0.00231	0.000424
	0.655333	-0.00111	-0.00188	-0.00232	0.000418
	0.657	-0.00112	-0.00187	-0.00237	0.000435
	0.658667	-0.00111	-0.00183	-0.0024	0.000447
	0.660333	-0.00112	-0.00182	-0.00241	0.000428
	0.662	-0.00114	-0.00184	-0.0024	0.000412
	0.663667	-0.00115	-0.00185	-0.00238	0.000359
	0.665333	-0.00115	-0.00186	-0.00234	0.000305
	0.667	-0.00115	-0.00188	-0.00228	0.000254
	0.668667	-0.00115	-0.00191	-0.00226	0.000269
	0.670333	-0.00114	-0.00194	-0.00228	0.000299
	0.672	-0.00113	-0.00193	-0.00231	0.000293
	0.673667	-0.00112	-0.00193	-0.00233	0.000277
	0.675333	-0.00112	-0.00192	-0.00235	0.000285
	0.677	-0.00111	-0.00193	-0.00236	0.000312
	0.678667	-0.00111	-0.00192	-0.00237	0.000283
	0.680333	-0.00111	-0.00191	-0.00236	0.000244
	0.682	-0.00112	-0.00191	-0.00236	0.000228
	0.683667	-0.00111	-0.00192	-0.00239	0.000275
	0.685333	-0.0011	-0.00193	-0.00244	0.000277
	0.687	-0.00111	-0.00192	-0.00247	0.000226
	0.688667	-0.00114	-0.00192	-0.00246	0.000225
	0.690333	-0.00114	-0.00192	-0.00245	0.000279
	0.692	-0.00111	-0.0019	-0.00246	0.00032
	0.693667	-0.0011	-0.00186	-0.00246	0.000316
	0.695333	-0.00112	-0.00184	-0.00242	0.000351
	0.697	-0.00111	-0.00186	-0.0024	0.00041
	0.698667	-0.00108	-0.00189	-0.00242	0.000426
	0.700333	-0.00107	-0.0019	-0.00244	0.000383
	0.702	-0.0011	-0.00194	-0.00243	0.000338
	0.703667	-0.00112	-0.00198	-0.00239	0.000301
	0.705333	-0.00112	-0.002	-0.00236	0.000271
	0.707	-0.00114	-0.00199	-0.00234	0.000236
	0.708667	-0.00116	-0.00197	-0.00232	0.000225
	0.710333	-0.00117	-0.00196	-0.00231	0.000217
	0.712	-0.00116	-0.00193	-0.00233	0.00023
	0.713667	-0.00116	-0.00191	-0.00237	0.000207
	0.715333	-0.00115	-0.0019	-0.00244	0.000217
	0.717	-0.00115	-0.00191	-0.00252	0.000246
	0.718667	-0.00115	-0.00193	-0.00262	0.00026
	0.720333	-0.00116	-0.00194	-0.00267	0.000279
	0.722	-0.00118	-0.00195	-0.00268	0.000297
	0.723667	-0.00119	-0.00196	-0.00265	0.000307
	0.725333	-0.00119	-0.00196	-0.00261	0.000246
	0.727	-0.00118	-0.00195	-0.00254	0.000174
	0.728667	-0.0012	-0.00195	-0.00243	0.000137
	0.730333	-0.0012	-0.00196	-0.00237	0.000125
	0.732	-0.00119	-0.00196	-0.00234	7.81e-05
	0.733667	-0.00118	-0.00195	-0.00236	4.88e-05
	0.735333	-0.00119	-0.00196	-0.00241	7.42e-05
	0.737	-0.00119	-0.00197	-0.00249	0.000113
	0.738667	-0.00118	-0.00194	-0.00255	0.000121
	0.740333	-0.00116	-0.00191	-0.00258	8.98e-05
	0.742	-0.00117	-0.00193	-0.00259	8.2e-05
	0.743667	-0.00119	-0.00196	-0.00257	0.000117
	0.745333	-0.00119	-0.00198	-0.00253	0.00015
	0.747	-0.0012	-0.00201	-0.00249	0.00016
	0.748667	-0.0012	-0.00205	-0.00246	0.000121
	0.750333	-0.0012	-0.00209	-0.00245	0.000121
	0.752	-0.00118	-0.00209	-0.00246	0.000144
	0.753667	-0.00116	-0.00207	-0.00249	0.000123
	0.755333	-0.00115	-0.00205	-0.00253	7.03e-05
	0.757	-0.00116	-0.00205	-0.00253	6.05e-05
	0.758667	-0.00117	-0.00203	-0.00256	0.000103
	0.760333	-0.00119	-0.00199	-0.00257	0.000125
	0.762	-0.00121	-0.00197	-0.00255	9.76e-05
	0.763667	-0.00124	-0.00198	-0.00251	0.000129
	0.765333	-0.00124	-0.002	-0.0025	0.00018
	0.767	-0.00124	-0.00198	-0.00252	0.000189
	0.768667	-0.00126	-0.00199	-0.00253	0.000182
	0.770333	-0.00129	-0.00201	-0.00253	0.000154
	0.772	-0.0013	-0.00203	-0.00254	0.000172
	0.773667	-0.0013	-0.00202	-0.00253	0.000156
	0.775333	-0.0013	-0.00201	-0.00251	0.000125
	0.777	-0.00131	-0.00203	-0.0025	0.000115
	0.778667	-0.0013	-0.00203	-0.00252	0.000137
	0.780333	-0.00127	-0.00202	-0.00253	0.000107
	0.782	-0.00125	-0.00201	-0.00251	3.51e-05
	0.783667	-0.00125	-0.00201	-0.00252	-9.8e-06
	0.785333	-0.00124	-0.00201	-0.00251	-4.1e-05
	0.787	-0.00123	-0.002	-0.0025	-0.0001
	0.788667	-0.00122	-0.002	-0.00245	-0.00018
	0.790333	-0.00122	-0.00202	-0.00244	-0.00015
	0.792	-0.00122	-0.00203	-0.0025	-6.6e-05
	0.793667	-0.00121	-0.00203	-0.00256	-3.3e-05
	0.795333	-0.00122	-0.00203	-0.00258	7.81e-06
	0.797	-0.00123	-0.00202	-0.00256	8.59e-05
	0.798667	-0.00124	-0.00203	-0.00258	0.000158
	0.800333	-0.00126	-0.00202	-0.00259	0.00015
	0.802	-0.00127	-0.00201	-0.00252	7.42e-05
	0.803667	-0.00129	-0.002	-0.00243	5.47e-05
	0.805333	-0.00132	-0.00201	-0.00242	6.44e-05
	0.807	-0.00133	-0.00202	-0.00246	7.03e-05
	0.808667	-0.00133	-0.00201	-0.00243	2.73e-05
	0.810333	-0.00131	-0.00202	-0.00239	5.86e-06
	0.812	-0.0013	-0.00205	-0.00245	4.1e-05
	0.813667	-0.00128	-0.00207	-0.00253	3.12e-05
	0.815333	-0.00127	-0.00207	-0.00251	-4.5e-05
	0.817	-0.00126	-0.00207	-0.00244	-0.00012
	0.818667	-0.00126	-0.00209	-0.00248	-0.00013
	0.820333	-0.00125	-0.00208	-0.00251	-0.00013
	0.822	-0.00125	-0.00207	-0.00249	-0.00015
	0.823667	-0.00126	-0.00206	-0.00248	-0.00014
	0.825333	-0.00126	-0.00207	-0.00253	-8.6e-05
	0.827	-0.00124	-0.00208	-0.0026	-3.3e-05
	0.828667	-0.00124	-0.00209	-0.00261	-2e-06
	0.830333	-0.00127	-0.0021	-0.0026	3.12e-05
	0.832	-0.00128	-0.00211	-0.00263	4.69e-05
	0.833667	-0.00128	-0.00211	-0.00266	6.05e-05
	0.835333	-0.00128	-0.00209	-0.00267	4.69e-05
	0.837	-0.0013	-0.00207	-0.00263	3.9e-06
	0.838667	-0.00132	-0.00206	-0.00261	-7.8e-06
	0.840333	-0.00132	-0.00206	-0.00265	-3.7e-05
	0.842	-0.00133	-0.00207	-0.00267	-5.5e-05
	0.843667	-0.00134	-0.00209	-0.00264	-9.8e-05
	0.845333	-0.00135	-0.00211	-0.00264	-0.00012
	0.847	-0.00133	-0.00212	-0.00268	-0.00014
	0.848667	-0.00131	-0.00211	-0.00268	-0.00015
	0.850333	-0.00131	-0.0021	-0.00261	-0.00015
	0.852	-0.0013	-0.00211	-0.00258	-0.00014
	0.853667	-0.00129	-0.00212	-0.00262	-0.0001
	0.855333	-0.00127	-0.00212	-0.00266	-0.0001
	0.857	-0.00127	-0.00213	-0.00266	-0.00011
	0.858667	-0.00128	-0.00215	-0.00266	-0.00015
	0.860333	-0.00128	-0.00215	-0.0027	-0.00022
	0.862	-0.00129	-0.00214	-0.00273	-0.00029
	0.863667	-0.00129	-0.00212	-0.00269	-0.00032
	0.865333	-0.0013	-0.00211	-0.00263	-0.00029
	0.867	-0.0013	-0.00211	-0.00262	-0.00025
	0.868667	-0.0013	-0.00211	-0.00262	-0.00024
	0.870333	-0.00131	-0.0021	-0.00261	-0.00019
	0.872	-0.00133	-0.0021	-0.00262	-0.00014
	0.873667	-0.00134	-0.0021	-0.00267	-0.00014
	0.875333	-0.00136	-0.0021	-0.00271	-0.00019
	0.877	-0.00138	-0.00209	-0.0027	-0.00021
	0.878667	-0.0014	-0.00209	-0.0027	-0.0002
	0.880333	-0.0014	-0.00209	-0.0027	-0.00017
	0.882	-0.00138	-0.00209	-0.00267	-0.00017
	0.883667	-0.00137	-0.0021	-0.00264	-0.00014
	0.885333	-0.00137	-0.00211	-0.00262	-6.1e-05
	0.887	-0.00136	-0.00213	-0.00265	-5.9e-06
	0.888667	-0.00133	-0.00216	-0.00269	-2e-06
	0.890333	-0.00131	-0.00217	-0.00272	-2.5e-05
	0.892	-0.0013	-0.00218	-0.00272	-3.9e-05
	0.893667	-0.00129	-0.00219	-0.0027	-7.8e-05
	0.895333	-0.0013	-0.00218	-0.00269	-0.00011
	0.897	-0.00131	-0.00218	-0.00269	-0.00014
	0.898667	-0.00133	-0.00217	-0.00267	-0.00014
	0.900333	-0.00134	-0.00216	-0.00266	-0.00017
	0.902	-0.00136	-0.00216	-0.00267	-0.00018
	0.903667	-0.00137	-0.00217	-0.00266	-0.00014
	0.905333	-0.00137	-0.00218	-0.00263	-0.0001
	0.907	-0.00137	-0.00219	-0.00263	-7.2e-05
	0.908667	-0.00137	-0.00217	-0.00267	-6.1e-05
	0.910333	-0.00137	-0.00216	-0.00269	-4.3e-05
	0.912	-0.00137	-0.00215	-0.00268	-2.5e-05
	0.913667	-0.00134	-0.00214	-0.00269	-6.4e-05
	0.915333	-0.00132	-0.00211	-0.00272	-0.00013
	0.917	-0.00131	-0.00211	-0.0027	-0.00019
	0.918667	-0.00132	-0.00215	-0.00265	-0.00021
	0.920333	-0.00133	-0.0022	-0.00264	-0.00021
	0.922	-0.00135	-0.00222	-0.00268	-0.00024
	0.923667	-0.00138	-0.00222	-0.0027	-0.00025
	0.925333	-0.00141	-0.00222	-0.00272	-0.00023
	0.927	-0.00143	-0.00222	-0.00278	-0.00018
	0.928667	-0.00143	-0.0022	-0.00283	-0.00015
	0.930333	-0.00142	-0.00217	-0.00283	-0.00016
	0.932	-0.00142	-0.00218	-0.00273	-0.00017
	0.933667	-0.00141	-0.00219	-0.00267	-0.00016
	0.935333	-0.00139	-0.00219	-0.00265	-0.00016
	0.937	-0.00137	-0.00218	-0.00267	-0.00022
	0.938667	-0.00138	-0.00218	-0.00266	-0.00029
	0.940333	-0.0014	-0.00218	-0.00265	-0.00028
	0.942	-0.00139	-0.00216	-0.00275	-0.00025
	0.943667	-0.0014	-0.00214	-0.00281	-0.00024
	0.945333	-0.00141	-0.00214	-0.00282	-0.00024
	0.947	-0.00143	-0.00215	-0.0028	-0.00023
	0.948667	-0.00141	-0.00214	-0.00282	-0.00021
	0.950333	-0.0014	-0.00211	-0.00282	-0.00021
	0.952	-0.00141	-0.00211	-0.00276	-0.00021
	0.953667	-0.00141	-0.00212	-0.00274	-0.00016
	0.955333	-0.00138	-0.0021	-0.00275	-0.00011
	0.957	-0.00136	-0.00208	-0.00275	-0.00012
	0.958667	-0.00137	-0.00209	-0.00274	-0.00015
	0.960333	-0.00139	-0.00213	-0.00277	-0.00017
	0.962	-0.00139	-0.00215	-0.00281	-0.00019
	0.963667	-0.00138	-0.00215	-0.00283	-0.00024
	0.965333	-0.00141	-0.00217	-0.00283	-0.00029
	0.967	-0.00142	-0.00219	-0.00281	-0.00028
	0.968667	-0.0014	-0.00218	-0.00277	-0.00023
	0.970333	-0.00137	-0.00217	-0.00274	-0.00021
	0.972	-0.00137	-0.00216	-0.00269	-0.00021
	0.973667	-0.00137	-0.00216	-0.00268	-0.0002
	0.975333	-0.00137	-0.00217	-0.0027	-0.00021
	0.977	-0.00137	-0.00218	-0.00274	-0.00024
	0.978667	-0.00137	-0.00219	-0.00277	-0.00028
	0.980333	-0.00138	-0.00218	-0.00278	-0.00027
	0.982	-0.00139	-0.00216	-0.00283	-0.00029
	0.983667	-0.00137	-0.00215	-0.00287	-0.00032
	0.985333	-0.00137	-0.00217	-0.00286	-0.00035
	0.987	-0.00138	-0.00218	-0.00284	-0.00034
	0.988667	-0.00138	-0.00218	-0.00285	-0.00036
	0.990333	-0.00137	-0.00218	-0.00287	-0.00041
	0.992	-0.00136	-0.0022	-0.00282	-0.00045
	0.993667	-0.00137	-0.00223	-0.00278	-0.00046
	0.995333	-0.00136	-0.00222	-0.00281	-0.00048
	0.997	-0.00136	-0.0022	-0.00284	-0.00053
	0.998667	-0.00137	-0.0022	-0.00283	-0.00051
	1.00033	-0.0014	-0.00222	-0.00283	-0.00047
	1.002	-0.00141	-0.00221	-0.00287	-0.00043
	1.00367	-0.00141	-0.00217	-0.00288	-0.00044
	1.00533	-0.00141	-0.00215	-0.00284	-0.00044
	1.007	-0.00142	-0.00217	-0.0028	-0.0004
	1.00867	-0.00142	-0.00218	-0.00281	-0.00041
	1.01033	-0.0014	-0.00217	-0.00281	-0.00045
	1.012	-0.00138	-0.00216	-0.00281	-0.00046
	1.01367	-0.00138	-0.00218	-0.00281	-0.00043
	1.01533	-0.00139	-0.00221	-0.00284	-0.00038
	1.017	-0.00137	-0.00221	-0.00287	-0.00035
	1.01867	-0.00138	-0.00221	-0.00289	-0.00032
	1.02033	-0.00141	-0.00223	-0.00288	-0.00028
	1.022	-0.00144	-0.00224	-0.00288	-0.00028
	1.02367	-0.00145	-0.00221	-0.00288	-0.0003
	1.02533	-0.00145	-0.0022	-0.00284	-0.00032
	1.027	-0.00148	-0.0022	-0.00275	-0.00034
	1.02867	-0.00148	-0.0022	-0.00273	-0.00038
	1.03033	-0.00146	-0.00219	-0.00277	-0.00044
	1.032	-0.00145	-0.00217	-0.00275	-0.00047
	1.03367	-0.00145	-0.00219	-0.0027	-0.00047
	1.03533	-0.00146	-0.00221	-0.00268	-0.00047
	1.037	-0.00145	-0.00221	-0.00275	-0.00051
	1.03867	-0.00143	-0.00219	-0.00276	-0.00054
	1.04033	-0.00143	-0.00221	-0.00274	-0.0005
	1.042	-0.00143	-0.00223	-0.00276	-0.00042
	1.04367	-0.0014	-0.00224	-0.0028	-0.00038
	1.04533	-0.00138	-0.00223	-0.00281	-0.00037
	1.047	-0.00139	-0.00224	-0.00279	-0.00034
	1.04867	-0.0014	-0.00227	-0.00277	-0.00034
	1.05033	-0.0014	-0.00227	-0.00277	-0.00038
	1.052	-0.00141	-0.00225	-0.00276	-0.00045
	1.05367	-0.00143	-0.00226	-0.00275	-0.00049
	1.05533	-0.00144	-0.00226	-0.00277	-0.00048
	1.057	-0.00143	-0.00225	-0.00275	-0.00043
	1.05867	-0.00142	-0.00221	-0.00276	-0.00036
	1.06033	-0.00144	-0.00219	-0.00276	-0.00032
	1.062	-0.00144	-0.00218	-0.0028	-0.00029
	1.06367	-0.00145	-0.00217	-0.00283	-0.00029
	1.06533	-0.00146	-0.00215	-0.00285	-0.00035
	1.067	-0.00147	-0.00216	-0.00286	-0.00043
	1.06867	-0.00148	-0.00218	-0.00286	-0.00048
	1.07033	-0.00147	-0.00219	-0.00288	-0.00051
	1.072	-0.00146	-0.00219	-0.00286	-0.00054
	1.07367	-0.00146	-0.0022	-0.00283	-0.00055
	1.07533	-0.00146	-0.00222	-0.00282	-0.0005
	1.077	-0.00145	-0.00222	-0.00287	-0.00045
	1.07867	-0.00146	-0.00222	-0.00289	-0.00047
	1.08033	-0.00147	-0.00222	-0.00288	-0.0005
	1.082	-0.00147	-0.00225	-0.00288	-0.00048
	1.08367	-0.00146	-0.00227	-0.00291	-0.0005
	1.08533	-0.00145	-0.00227	-0.00291	-0.00056
	1.087	-0.00144	-0.00226	-0.00286	-0.00061
	1.08867	-0.00144	-0.00226	-0.00282	-0.00057
	1.09033	-0.00144	-0.00226	-0.0028	-0.00056
	1.092	-0.00143	-0.00224	-0.00279	-0.0006
	1.09367	-0.00144	-0.00222	-0.00275	-0.00062
	1.09533	-0.00146	-0.00223	-0.00277	-0.00055
	1.097	-0.00147	-0.00223	-0.00285	-0.0005
	1.09867	-0.00148	-0.00222	-0.0029	-0.00051
	1.10033	-0.00148	-0.00222	-0.0029	-0.00052
	1.102	-0.00148	-0.00224	-0.00291	-0.00047
	1.10367	-0.00149	-0.00225	-0.00295	-0.00045
	1.10533	-0.00148	-0.00224	-0.00296	-0.00047
	1.107	-0.00149	-0.00223	-0.00287	-0.00053
	1.10867	-0.0015	-0.00225	-0.00283	-0.00055
	1.11033	-0.00151	-0.00227	-0.00286	-0.00052
	1.112	-0.0015	-0.00224	-0.00289	-0.0005
	1.11367	-0.0015	-0.00222	-0.0029	-0.00049
	1.11533	-0.00149	-0.00221	-0.00291	-0.00051
	1.117	-0.00148	-0.00222	-0.00292	-0.00049
	1.11867	-0.00146	-0.00221	-0.00294	-0.00047
	1.12033	-0.00144	-0.00219	-0.00291	-0.00048
	1.122	-0.00145	-0.00221	-0.00288	-0.00052
	1.12367	-0.00147	-0.00222	-0.00287	-0.00057
	1.12533	-0.00147	-0.00222	-0.0029	-0.00059
	1.127	-0.00147	-0.00221	-0.00297	-0.0006
	1.12867	-0.00148	-0.00223	-0.00302	-0.0006
	1.13033	-0.00148	-0.00225	-0.00305	-0.00057
	1.132	-0.00147	-0.00226	-0.00303	-0.00052
	1.13367	-0.00148	-0.00228	-0.00297	-0.00049
	1.13533	-0.0015	-0.0023	-0.00291	-0.00047
	1.137	-0.00149	-0.00231	-0.00288	-0.00045
	1.13867	-0.00148	-0.00231	-0.00286	-0.00047
	1.14033	-0.00147	-0.0023	-0.00287	-0.0005
	1.142	-0.00148	-0.00229	-0.00294	-0.00047
	1.14367	-0.00148	-0.00229	-0.00307	-0.00043
	1.14533	-0.00147	-0.00227	-0.00312	-0.00045
	1.147	-0.00147	-0.00226	-0.0031	-0.00049
	1.14867	-0.00149	-0.00227	-0.00305	-0.0005
	1.15033	-0.00149	-0.00229	-0.00303	-0.00052
	1.152	-0.00147	-0.00229	-0.00299	-0.00059
	1.15367	-0.00146	-0.00227	-0.00289	-0.00064
	1.15533	-0.00147	-0.00229	-0.00281	-0.00062
	1.157	-0.00147	-0.00229	-0.0028	-0.00054
	1.15867	-0.00145	-0.00227	-0.00282	-0.0005
	1.16033	-0.00146	-0.00225	-0.00279	-0.00052
	1.162	-0.00149	-0.00227	-0.00275	-0.00053
	1.16367	-0.00152	-0.00229	-0.00276	-0.0005
	1.16533	-0.00152	-0.00228	-0.00277	-0.00048
	1.167	-0.00152	-0.00227	-0.00273	-0.00052
	1.16867	-0.00154	-0.00228	-0.00262	-0.00055
	1.17033	-0.00155	-0.00229	-0.00254	-0.00052
	1.172	-0.00153	-0.00227	-0.00249	-0.00049
	1.17367	-0.00149	-0.00225	-0.00241	-0.00055
	1.17533	-0.00148	-0.00225	-0.00233	-0.00062
	1.177	-0.00148	-0.00227	-0.0023	-0.00063
	1.17867	-0.00148	-0.00225	-0.00233	-0.00061
	1.18033	-0.00147	-0.00222	-0.00234	-0.0006
	1.182	-0.00148	-0.00223	-0.00228	-0.0006
	1.18367	-0.0015	-0.00226	-0.00227	-0.00055
	1.18533	-0.0015	-0.00227	-0.0023	-0.00049
	1.187	-0.00149	-0.00226	-0.00232	-0.00045
	1.18867	-0.0015	-0.00229	-0.00233	-0.00043
	1.19033	-0.0015	-0.00233	-0.00239	-0.00037
	1.192	-0.00149	-0.00234	-0.00249	-0.00028
	1.19367	-0.0015	-0.00231	-0.00256	-0.00022
	1.19533	-0.00153	-0.0023	-0.00256	-0.00019
	1.197	-0.00155	-0.00231	-0.00259	-0.00014
	1.19867	-0.00154	-0.0023	-0.00266	-8.4e-05
	1.20033	-0.00154	-0.00227	-0.00269	-8e-05
	1.202	-0.00156	-0.00226	-0.00269	-0.00013
	1.20367	-0.00156	-0.00228	-0.00272	-0.00014
	1.20533	-0.00154	-0.00229	-0.00277	-0.00012
	1.207	-0.0015	-0.00228	-0.00281	-0.00014
	1.20867	-0.0015	-0.00227	-0.00283	-0.0002
	1.21033	-0.00151	-0.00227	-0.00286	-0.00025
	1.212	-0.00151	-0.00227	-0.00287	-0.00027
	1.21367	-0.00149	-0.00225	-0.00291	-0.00028
	1.21533	-0.00149	-0.00225	-0.00291	-0.00033
	1.217	-0.00151	-0.00226	-0.00291	-0.00036
	1.21867	-0.00152	-0.00228	-0.00289	-0.00037
	1.22033	-0.0015	-0.00227	-0.00285	-0.0004
	1.222	-0.00149	-0.00227	-0.00286	-0.00043
	1.22367	-0.0015	-0.00229	-0.00289	-0.00045
	1.22533	-0.00151	-0.0023	-0.00292	-0.00044
	1.227	-0.00151	-0.00227	-0.00289	-0.00046
	1.22867	-0.00151	-0.00226	-0.00285	-0.00047
	1.23033	-0.00152	-0.00228	-0.00283	-0.00046
	1.232	-0.00154	-0.00228	-0.00286	-0.00044
	1.23367	-0.00154	-0.00226	-0.00285	-0.00045
	1.23533	-0.00153	-0.00225	-0.00282	-0.00053
	1.237	-0.00153	-0.00227	-0.00282	-0.00058
	1.23867	-0.00153	-0.00228	-0.00287	-0.00062
	1.24033	-0.00153	-0.00228	-0.00289	-0.00067
	1.242	-0.00153	-0.00228	-0.00286	-0.0007
	1.24367	-0.00152	-0.0023	-0.00284	-0.00069
	1.24533	-0.0015	-0.00231	-0.00289	-0.00066
	1.247	-0.00148	-0.00232	-0.00296	-0.00063
	1.24867	-0.00148	-0.00231	-0.00297	-0.00061
	1.25033	-0.00149	-0.00232	-0.00299	-0.00059
	1.252	-0.00149	-0.00232	-0.00301	-0.00057
	1.25367	-0.0015	-0.0023	-0.00299	-0.0006
	1.25533	-0.00153	-0.00229	-0.00291	-0.00062
	1.257	-0.00154	-0.00228	-0.00287	-0.00059
	1.25867	-0.00155	-0.00229	-0.0029	-0.00056
	1.26033	-0.00154	-0.00229	-0.00292	-0.00055
	1.262	-0.00155	-0.0023	-0.00286	-0.00059
	1.26367	-0.00155	-0.00231	-0.00283	-0.00061
	1.26533	-0.00154	-0.00233	-0.00287	-0.00061
	1.267	-0.00151	-0.00232	-0.00289	-0.00064
	1.26867	-0.00149	-0.00231	-0.00282	-0.00067
	1.27033	-0.0015	-0.00231	-0.00278	-0.00067
	1.272	-0.0015	-0.00232	-0.00284	-0.00064
	1.27367	-0.00149	-0.00232	-0.00293	-0.00062
	1.27533	-0.0015	-0.0023	-0.00293	-0.00062
	1.277	-0.00151	-0.00229	-0.00292	-0.00062
	1.27867	-0.00152	-0.00229	-0.00296	-0.00065
	1.28033	-0.0015	-0.00228	-0.00298	-0.00069
	1.282	-0.0015	-0.00226	-0.00292	-0.00073
	1.28367	-0.0015	-0.00225	-0.00285	-0.0007
	1.28533	-0.00149	-0.00226	-0.00285	-0.0007
	1.287	-0.00149	-0.00227	-0.00286	-0.00066
	1.28867	-0.0015	-0.00228	-0.00285	-0.00064
	1.29033	-0.00152	-0.00229	-0.00283	-0.00062
	1.292	-0.00152	-0.00231	-0.00284	-0.00061
	1.29367	-0.00151	-0.00232	-0.00287	-0.0006
	1.29533	-0.00152	-0.00231	-0.00289	-0.0006
	1.297	-0.00155	-0.00231	-0.0029	-0.00065
	1.29867	-0.00154	-0.00232	-0.0029	-0.00064
	1.30033	-0.00152	-0.0023	-0.0029	-0.00062
	1.302	-0.00151	-0.00227	-0.00289	-0.00059
	1.30367	-0.00153	-0.00226	-0.00289	-0.00062
	1.30533	-0.00154	-0.00227	-0.00291	-0.0006
	1.307	-0.00152	-0.00228	-0.00294	-0.00056
	1.30867	-0.00151	-0.00227	-0.00296	-0.00055
	1.31033	-0.00152	-0.00229	-0.003	-0.00061
	1.312	-0.00153	-0.00232	-0.00305	-0.00068
	1.31367	-0.0015	-0.00232	-0.00308	-0.00074
	1.31533	-0.00149	-0.0023	-0.00303	-0.0008
	1.317	-0.00149	-0.00228	-0.00293	-0.00086
	1.31867	-0.00151	-0.00228	-0.00288	-0.00088
	1.32033	-0.00152	-0.00228	-0.00286	-0.00085
	1.322	-0.00154	-0.00228	-0.00283	-0.00082
	1.32367	-0.00156	-0.00229	-0.00282	-0.00079
	1.32533	-0.00156	-0.00231	-0.00285	-0.00073
	1.327	-0.00155	-0.00232	-0.00292	-0.00071
	1.32867	-0.00153	-0.00231	-0.00297	-0.00075
	1.33033	-0.00151	-0.00231	-0.00296	-0.00078
	1.332	-0.00149	-0.0023	-0.00292	-0.00079
	1.33367	-0.00146	-0.0023	-0.00287	-0.00079
	1.33533	-0.00146	-0.0023	-0.00282	-0.00085
	1.337	-0.00148	-0.00232	-0.00279	-0.00083
	1.33867	-0.00151	-0.00234	-0.00278	-0.00077
	1.34033	-0.00152	-0.00235	-0.00281	-0.00071
	1.342	-0.00153	-0.00235	-0.00284	-0.0007
	1.34367	-0.00153	-0.00236	-0.00286	-0.00069
	1.34533	-0.00154	-0.00238	-0.00289	-0.00069
	1.347	-0.00153	-0.00236	-0.00291	-0.00069
	1.34867	-0.0015	-0.00235	-0.0029	-0.00073
	1.35033	-0.00149	-0.00234	-0.00286	-0.0008
	1.352	-0.00149	-0.00234	-0.00283	-0.00083
	1.35367	-0.0015	-0.00233	-0.00286	-0.00082
	1.35533	-0.00149	-0.00233	-0.00289	-0.00083
	1.357	-0.0015	-0.00233	-0.00288	-0.00088
	1.35867	-0.00151	-0.00232	-0.00288	-0.00088
	1.36033	-0.00149	-0.00232	-0.0029	-0.00085
	1.362	-0.00147	-0.0023	-0.00292	-0.00082
	1.36367	-0.00147	-0.00227	-0.00293	-0.00086
	1.36533	-0.00147	-0.00226	-0.00294	-0.00086
	1.367	-0.00146	-0.00226	-0.00296	-0.00081
	1.36867	-0.00145	-0.00227	-0.00298	-0.00079
	1.37033	-0.00146	-0.00229	-0.00299	-0.00079
	1.372	-0.00148	-0.00232	-0.00296	-0.00079
	1.37367	-0.00148	-0.00234	-0.00293	-0.00075
	1.37533	-0.00149	-0.00234	-0.0029	-0.00075
	1.377	-0.0015	-0.00234	-0.00289	-0.00079
	1.37867	-0.00151	-0.00233	-0.00288	-0.00084
	1.38033	-0.00152	-0.00232	-0.00293	-0.00085
	1.382	-0.00154	-0.0023	-0.00301	-0.00086
	1.38367	-0.00155	-0.00229	-0.00304	-0.00087
	1.38533	-0.00156	-0.0023	-0.00303	-0.00091
	1.387	-0.00155	-0.00231	-0.00303	-0.00091
	1.38867	-0.00154	-0.00231	-0.00303	-0.00092
	1.39033	-0.00155	-0.0023	-0.00296	-0.00091
	1.392	-0.00156	-0.00233	-0.00289	-0.0009
	1.39367	-0.00155	-0.00235	-0.00288	-0.00086
	1.39533	-0.00154	-0.00234	-0.00291	-0.00084
	1.397	-0.00154	-0.00233	-0.00291	-0.00083
	1.39867	-0.00156	-0.00233	-0.00287	-0.0008
	1.40033	-0.00157	-0.00234	-0.00286	-0.00077
	1.402	-0.00157	-0.00231	-0.00289	-0.00078
	1.40367	-0.00157	-0.00227	-0.00288	-0.00087
	1.40533	-0.00159	-0.00226	-0.00286	-0.0009
	1.407	-0.00159	-0.00228	-0.00285	-0.00086
	1.40867	-0.00157	-0.00231	-0.0029	-0.00084
	1.41033	-0.00155	-0.00231	-0.00294	-0.00088
	1.412	-0.00155	-0.00231	-0.00293	-0.00089
	1.41367	-0.00156	-0.00232	-0.00294	-0.00085
	1.41533	-0.00156	-0.00232	-0.00296	-0.00085
	1.417	-0.00155	-0.0023	-0.00293	-0.00086
	1.41867	-0.00156	-0.00229	-0.00289	-0.00084
	1.42033	-0.00157	-0.00231	-0.00287	-0.00079
	1.422	-0.00155	-0.00233	-0.0029	-0.00075
	1.42367	-0.00152	-0.00234	-0.00289	-0.00077
	1.42533	-0.00151	-0.00234	-0.00287	-0.00076
	1.427	-0.00153	-0.00235	-0.00287	-0.00076
	1.42867	-0.00153	-0.00234	-0.00289	-0.00077
	1.43033	-0.00153	-0.00231	-0.00291	-0.00078
	1.432	-0.00155	-0.00231	-0.00286	-0.00077
	1.43367	-0.00157	-0.00233	-0.00284	-0.00071
	1.43533	-0.00157	-0.00235	-0.00286	-0.0007
	1.437	-0.00156	-0.00236	-0.0029	-0.00074
	1.43867	-0.00156	-0.00237	-0.00289	-0.00081
	1.44033	-0.00157	-0.00239	-0.00287	-0.00087
	1.442	-0.00157	-0.00238	-0.00293	-0.00091
	1.44367	-0.00156	-0.00235	-0.00299	-0.00094
	1.44533	-0.00156	-0.00234	-0.00301	-0.00094
	1.447	-0.00158	-0.00234	-0.00302	-0.00096
	1.44867	-0.00159	-0.00234	-0.00306	-0.00097
	1.45033	-0.00159	-0.00233	-0.00309	-0.00098
	1.452	-0.00158	-0.00234	-0.00306	-0.00097
	1.45367	-0.00159	-0.00237	-0.00303	-0.00098
	1.45533	-0.00159	-0.00239	-0.00302	-0.00099
	1.457	-0.00159	-0.00238	-0.00303	-0.00099
	1.45867	-0.00159	-0.00238	-0.00301	-0.00096
	1.46033	-0.0016	-0.0024	-0.00297	-0.00092
	1.462	-0.00161	-0.00242	-0.00297	-0.00092
	1.46367	-0.00159	-0.0024	-0.003	-0.00096
	1.46533	-0.0016	-0.00239	-0.00299	-0.00097
	1.467	-0.00161	-0.0024	-0.00295	-0.00091
	1.46867	-0.0016	-0.00242	-0.00295	-0.00088
	1.47033	-0.00157	-0.00241	-0.00298	-0.00093
	1.472	-0.00157	-0.0024	-0.003	-0.00097
	1.47367	-0.00161	-0.00241	-0.00299	-0.00095
	1.47533	-0.00162	-0.00241	-0.00296	-0.00094
	1.477	-0.00161	-0.00239	-0.00295	-0.00099
	1.47867	-0.00162	-0.00238	-0.00292	-0.00108
	1.48033	-0.00165	-0.00238	-0.00293	-0.0011
	1.482	-0.00166	-0.00239	-0.00295	-0.00106
	1.48367	-0.00164	-0.00238	-0.00296	-0.00104
	1.48533	-0.00164	-0.00239	-0.00296	-0.00103
	1.487	-0.00166	-0.00241	-0.00299	-0.00097
	1.48867	-0.00166	-0.00241	-0.00304	-0.00086
	1.49033	-0.00163	-0.00241	-0.00305	-0.00081
	1.492	-0.00162	-0.0024	-0.00304	-0.00083
	1.49367	-0.00161	-0.00241	-0.00301	-0.00082
	1.49533	-0.0016	-0.00242	-0.00302	-0.00082
	1.497	-0.00158	-0.00241	-0.00305	-0.00087
	1.49867	-0.0016	-0.0024	-0.00305	-0.00092
	1.50033	-0.00162	-0.00239	-0.00302	-0.00093
	1.502	-0.00163	-0.00239	-0.00301	-0.00091
	1.50367	-0.00163	-0.00237	-0.00305	-0.0009
	1.50533	-0.00163	-0.00235	-0.00304	-0.00091
	1.507	-0.00164	-0.00235	-0.003	-0.00091
	1.50867	-0.00164	-0.00237	-0.003	-0.00095
	1.51033	-0.00162	-0.00239	-0.00304	-0.00099
	1.512	-0.00161	-0.0024	-0.00308	-0.00104
	1.51367	-0.00163	-0.00242	-0.00307	-0.00106
	1.51533	-0.00164	-0.00245	-0.00304	-0.00107
	1.517	-0.00164	-0.00245	-0.00303	-0.00105
	1.51867	-0.00163	-0.00245	-0.00304	-0.00101
	1.52033	-0.00163	-0.00245	-0.00303	-0.00097
	1.522	-0.00163	-0.00245	-0.00303	-0.00094
	1.52367	-0.00161	-0.00243	-0.00304	-0.00094
	1.52533	-0.0016	-0.00239	-0.00306	-0.00093
	1.527	-0.00161	-0.00238	-0.00312	-0.00092
	1.52867	-0.00162	-0.00238	-0.00314	-0.00091
	1.53033	-0.00163	-0.00237	-0.00313	-0.00091
	1.532	-0.00164	-0.00236	-0.00308	-0.00089
	1.53367	-0.00167	-0.00236	-0.00303	-0.0009
	1.53533	-0.00169	-0.00237	-0.00305	-0.00093
	1.537	-0.00168	-0.00237	-0.00308	-0.00097
	1.53867	-0.00167	-0.00236	-0.00307	-0.001
	1.54033	-0.00166	-0.00235	-0.00304	-0.00101
	1.542	-0.00167	-0.00234	-0.00305	-0.00101
	1.54367	-0.00166	-0.00234	-0.00309	-0.00101
	1.54533	-0.00165	-0.00233	-0.00306	-0.001
	1.547	-0.00166	-0.00233	-0.003	-0.00094
	1.54867	-0.00166	-0.00235	-0.00303	-0.00087
	1.55033	-0.00164	-0.00236	-0.00312	-0.00083
	1.552	-0.00162	-0.00237	-0.00318	-0.0008
	1.55367	-0.00162	-0.00237	-0.00318	-0.00075
	1.55533	-0.00163	-0.00238	-0.0032	-0.00073
	1.557	-0.00161	-0.00237	-0.0032	-0.00075
	1.55867	-0.0016	-0.00233	-0.00315	-0.00081
	1.56033	-0.00161	-0.00231	-0.00308	-0.00083
	1.562	-0.00162	-0.00233	-0.00304	-0.00083
	1.56367	-0.00161	-0.00233	-0.00308	-0.00082
	1.56533	-0.00159	-0.00232	-0.00312	-0.00079
	1.567	-0.00159	-0.00232	-0.00314	-0.00075
	1.56867	-0.00162	-0.00236	-0.00314	-0.00071
	1.57033	-0.00164	-0.00239	-0.00312	-0.00071
	1.572	-0.00164	-0.00239	-0.00308	-0.00075
	1.57367	-0.00164	-0.00241	-0.00303	-0.00082
	1.57533	-0.00165	-0.00243	-0.00298	-0.00088
	1.577	-0.00167	-0.00244	-0.00296	-0.00093
	1.57867	-0.00167	-0.00243	-0.00297	-0.00097
	1.58033	-0.00167	-0.00241	-0.003	-0.001
	1.582	-0.00168	-0.00239	-0.00304	-0.00101
	1.58367	-0.0017	-0.00237	-0.00305	-0.00099
	1.58533	-0.00169	-0.00236	-0.00305	-0.00095
	1.587	-0.00168	-0.00235	-0.00303	-0.00094
	1.58867	-0.00168	-0.00234	-0.003	-0.00094
	1.59033	-0.00168	-0.00234	-0.00296	-0.00093
	1.592	-0.00167	-0.00233	-0.00295	-0.00093
	1.59367	-0.00165	-0.00232	-0.00294	-0.00095
	1.59533	-0.00166	-0.00231	-0.00295	-0.00099
	1.597	-0.00166	-0.00231	-0.00296	-0.00097
	1.59867	-0.00164	-0.00229	-0.00301	-0.0009
	1.60033	-0.00163	-0.00227	-0.00301	-0.00085
	1.602	-0.00165	-0.00228	-0.003	-0.00084
	1.60367	-0.00168	-0.0023	-0.00301	-0.0008
	1.60533	-0.00168	-0.00229	-0.00305	-0.00077
	1.607	-0.00169	-0.00227	-0.00306	-0.00081
	1.60867	-0.00169	-0.00227	-0.00303	-0.00086
	1.61033	-0.00168	-0.00227	-0.00305	-0.00088
	1.612	-0.00165	-0.00225	-0.00311	-0.0009
	1.61367	-0.00162	-0.00222	-0.00311	-0.00093
	1.61533	-0.0016	-0.00221	-0.00305	-0.00093
	1.617	-0.00157	-0.0022	-0.00302	-0.0009
	1.61867	-0.00155	-0.00217	-0.00302	-0.00088
	1.62033	-0.00155	-0.00215	-0.00301	-0.0009
	1.622	-0.00155	-0.00214	-0.00299	-0.00087
	1.62367	-0.00154	-0.00214	-0.00301	-0.0008
	1.62533	-0.00153	-0.00214	-0.00301	-0.00078
	1.627	-0.00152	-0.00216	-0.00301	-0.00077
	1.62867	-0.00153	-0.00217	-0.00298	-0.00076
	1.63033	-0.00152	-0.00218	-0.00296	-0.00068
	1.632	-0.00151	-0.00219	-0.00294	-0.0006
	1.63367	-0.00151	-0.00218	-0.00294	-0.00055
	1.63533	-0.00152	-0.00218	-0.00294	-0.00051
	1.637	-0.00153	-0.00218	-0.00292	-0.00041
	1.63867	-0.00153	-0.00219	-0.0029	-0.0003
	1.64033	-0.00153	-0.0022	-0.00285	-0.00024
	1.642	-0.00153	-0.0022	-0.00275	-0.00016
	1.64367	-0.00152	-0.00222	-0.00263	-5.3e-05
	1.64533	-0.0015	-0.00222	-0.00259	5.47e-05
	1.647	-0.00149	-0.00221	-0.00255	0.000117
	1.64867	-0.00149	-0.00221	-0.00248	0.000205
	1.65033	-0.00149	-0.00222	-0.00246	0.000324
	1.652	-0.00147	-0.00221	-0.0025	0.000445
	1.65367	-0.00147	-0.00219	-0.00254	0.00059
	1.65533	-0.00147	-0.00218	-0.00251	0.000758
	1.657	-0.00148	-0.00218	-0.00251	0.000922
	1.65867	-0.00149	-0.00215	-0.00257	0.001029
	1.66033	-0.00149	-0.00212	-0.00266	0.00113
	1.662	-0.0015	-0.00212	-0.00269	0.001201
	1.66367	-0.00151	-0.00213	-0.00267	0.001261
	1.66533	-0.00151	-0.00212	-0.00267	0.001316
	1.667	-0.0015	-0.00209	-0.00271	0.001363
	1.66867	-0.00151	-0.00208	-0.0027	0.001388
	1.67033	-0.00154	-0.00208	-0.00266	0.001408
	1.672	-0.00154	-0.00209	-0.00264	0.001445
	1.67367	-0.00153	-0.00206	-0.0027	0.00146
	1.67533	-0.00153	-0.00204	-0.00277	0.001458
	1.677	-0.00153	-0.00204	-0.00283	0.001458
	1.67867	-0.0015	-0.00203	-0.00289	0.001486
	1.68033	-0.00147	-0.00197	-0.00295	0.001486
	1.682	-0.00146	-0.00191	-0.00297	0.001458
	1.68367	-0.00146	-0.00189	-0.00297	0.001433
	1.68533	-0.00147	-0.00187	-0.003	0.001396
	1.687	-0.00147	-0.00183	-0.00304	0.001339
	1.68867	-0.00149	-0.0018	-0.00306	0.001244
	1.69033	-0.00151	-0.00179	-0.00304	0.001181
	1.692	-0.00151	-0.00179	-0.00307	0.001138
	1.69367	-0.00151	-0.00179	-0.00312	0.001068
	1.69533	-0.00151	-0.00177	-0.00313	0.000935
	1.697	-0.00151	-0.00176	-0.00308	0.000812
	1.69867	-0.00148	-0.00173	-0.00308	0.000777
	1.70033	-0.00143	-0.00167	-0.00308	0.000681
	1.702	-0.00141	-0.00163	-0.00307	0.000506
	1.70367	-0.0014	-0.0016	-0.00305	0.00032
	1.70533	-0.00139	-0.00156	-0.00305	0.00026
	1.707	-0.00136	-0.00152	-0.00309	0.000189
	1.70867	-0.00134	-0.0015	-0.0031	8.59e-05
	1.71033	-0.00133	-0.00151	-0.00313	3.9e-06
	1.712	-0.0013	-0.00149	-0.00317	-3.5e-05
	1.71367	-0.00125	-0.00147	-0.0032	-6.8e-05
	1.71533	-0.0012	-0.00145	-0.00323	-0.00017
	1.717	-0.00117	-0.00145	-0.00326	-0.00025
	1.71867	-0.00115	-0.00145	-0.00329	-0.00035
	1.72033	-0.00111	-0.00143	-0.00335	-0.00044
	1.722	-0.00106	-0.00141	-0.00337	-0.00056
	1.72367	-0.00102	-0.00139	-0.00334	-0.00065
	1.72533	-0.00098	-0.00138	-0.00329	-0.0007
	1.727	-0.00094	-0.00137	-0.00328	-0.00072
	1.72867	-0.0009	-0.00136	-0.00325	-0.00078
	1.73033	-0.00087	-0.00136	-0.00319	-0.00083
	1.732	-0.00084	-0.00137	-0.00317	-0.00082
	1.73367	-0.00081	-0.00135	-0.00318	-0.00083
	1.73533	-0.00078	-0.00132	-0.00316	-0.00092
	1.737	-0.00075	-0.00128	-0.00312	-0.00099
	1.73867	-0.00071	-0.00125	-0.00315	-0.00099
	1.74033	-0.00067	-0.00123	-0.0032	-0.00098
	1.742	-0.00064	-0.00122	-0.00325	-0.001
	1.74367	-0.00062	-0.00123	-0.00329	-0.00098
	1.74533	-0.0006	-0.00124	-0.00332	-0.00093
	1.747	-0.00057	-0.00124	-0.00334	-0.00091
	1.74867	-0.00055	-0.00124	-0.00326	-0.00093
	1.75033	-0.00055	-0.00123	-0.00315	-0.00096
	1.752	-0.00054	-0.00123	-0.00308	-0.00098
	1.75367	-0.00052	-0.00122	-0.00307	-0.001
	1.75533	-0.00052	-0.0012	-0.00304	-0.00099
	1.757	-0.00056	-0.00118	-0.00296	-0.001
	1.75867	-0.00059	-0.00117	-0.00294	-0.00097
	1.76033	-0.00062	-0.00117	-0.00295	-0.00093
	1.762	-0.00065	-0.00116	-0.00295	-0.0009
	1.76367	-0.00067	-0.00114	-0.0029	-0.00092
	1.76533	-0.0007	-0.00113	-0.00287	-0.00091
	1.767	-0.00072	-0.00113	-0.00291	-0.00084
	1.76867	-0.00075	-0.00113	-0.00299	-0.00079
	1.77033	-0.00079	-0.00112	-0.00303	-0.00077
	1.772	-0.00086	-0.00116	-0.00301	-0.00077
	1.77367	-0.00092	-0.00119	-0.003	-0.00073
	1.77533	-0.00095	-0.00121	-0.00302	-0.00076
	1.777	-0.00098	-0.00122	-0.00305	-0.00083
	1.77867	-0.00102	-0.00124	-0.00302	-0.00092
	1.78033	-0.00107	-0.00127	-0.00301	-0.00096
	1.782	-0.0011	-0.00126	-0.00304	-0.00099
	1.78367	-0.00114	-0.00127	-0.00307	-0.001
	1.78533	-0.0012	-0.00129	-0.0031	-0.00098
	1.787	-0.00123	-0.00132	-0.00312	-0.00098
	1.78867	-0.00125	-0.00133	-0.00312	-0.00099
	1.79033	-0.00127	-0.00134	-0.00311	-0.001
	1.792	-0.00129	-0.00139	-0.00313	-0.00103
	1.79367	-0.00132	-0.00144	-0.00316	-0.00107
	1.79533	-0.00134	-0.00148	-0.00318	-0.00111
	1.797	-0.00138	-0.00152	-0.00317	-0.00113
	1.79867	-0.00142	-0.00157	-0.00317	-0.00113
	1.80033	-0.00144	-0.0016	-0.00321	-0.00111
	1.802	-0.00145	-0.00161	-0.00322	-0.00109
	1.80367	-0.00147	-0.00162	-0.00322	-0.00108
	1.80533	-0.00151	-0.00166	-0.00325	-0.00106
	1.807	-0.00154	-0.0017	-0.0033	-0.001
	1.80867	-0.00157	-0.00174	-0.00332	-0.00097
	1.81033	-0.0016	-0.00178	-0.00329	-0.001
	1.812	-0.00165	-0.00183	-0.00326	-0.00103
	1.81367	-0.00167	-0.00187	-0.00321	-0.00102
	1.81533	-0.00167	-0.00191	-0.00313	-0.00105
	1.817	-0.00168	-0.00194	-0.00307	-0.00111
	1.81867	-0.00169	-0.00197	-0.00306	-0.00112
	1.82033	-0.00168	-0.002	-0.00308	-0.0011
	1.822	-0.00166	-0.00202	-0.00309	-0.00108
	1.82367	-0.00165	-0.00206	-0.0031	-0.00113
	1.82533	-0.00164	-0.0021	-0.00312	-0.00116
	1.827	-0.00162	-0.00213	-0.00314	-0.00119
	1.82867	-0.00161	-0.00217	-0.00316	-0.00123
	1.83033	-0.00161	-0.00221	-0.00314	-0.00129
	1.832	-0.00162	-0.00224	-0.00311	-0.00133
	1.83367	-0.00164	-0.00225	-0.00312	-0.00131
	1.83533	-0.00164	-0.00224	-0.00314	-0.0013
	1.837	-0.00163	-0.00223	-0.00314	-0.00128
	1.83867	-0.00164	-0.00223	-0.00312	-0.00126
	1.84033	-0.00166	-0.00224	-0.00315	-0.00123
	1.842	-0.00167	-0.00223	-0.0032	-0.0012
	1.84367	-0.00168	-0.00222	-0.00322	-0.00118
	1.84533	-0.0017	-0.00221	-0.00321	-0.00114
	1.847	-0.00172	-0.00222	-0.00321	-0.00111
	1.84867	-0.00172	-0.00223	-0.0032	-0.00113
	1.85033	-0.00171	-0.00224	-0.00317	-0.00119
	1.852	-0.00171	-0.00226	-0.00317	-0.00124
	1.85367	-0.00172	-0.00232	-0.0032	-0.00129
	1.85533	-0.00171	-0.00236	-0.00322	-0.00138
	1.857	-0.00171	-0.00238	-0.00323	-0.00148
	1.85867	-0.00173	-0.00239	-0.00327	-0.00149
	1.86033	-0.00175	-0.00242	-0.00335	-0.00143
	1.862	-0.00175	-0.00242	-0.00338	-0.00138
	1.86367	-0.00174	-0.0024	-0.00335	-0.00136
	1.86533	-0.00177	-0.0024	-0.00331	-0.0013
	1.867	-0.00178	-0.00241	-0.00329	-0.00119
	1.86867	-0.00177	-0.00241	-0.00329	-0.00116
	1.87033	-0.00177	-0.00239	-0.00328	-0.0012
	1.872	-0.00179	-0.00238	-0.00324	-0.00122
	1.87367	-0.00182	-0.00241	-0.00325	-0.00123
	1.87533	-0.00181	-0.00244	-0.00326	-0.00122
	1.877	-0.0018	-0.00244	-0.00325	-0.00125
	1.87867	-0.00181	-0.00246	-0.00321	-0.00129
	1.88033	-0.00182	-0.0025	-0.00318	-0.00127
	1.882	-0.00181	-0.00252	-0.00318	-0.00118
	1.88367	-0.00177	-0.00251	-0.00316	-0.00111
	1.88533	-0.00177	-0.00249	-0.00315	-0.00113
	1.887	-0.00178	-0.00248	-0.00315	-0.00113
	1.88867	-0.00179	-0.00246	-0.00317	-0.00111
	1.89033	-0.00179	-0.00243	-0.00316	-0.00113
	1.892	-0.00178	-0.00242	-0.00313	-0.00126
	1.89367	-0.0018	-0.00243	-0.00313	-0.00137
	1.89533	-0.0018	-0.00244	-0.00315	-0.00141
	1.897	-0.00179	-0.00244	-0.00322	-0.00144
	1.89867	-0.00179	-0.00244	-0.00325	-0.00146
	1.90033	-0.00179	-0.00246	-0.00327	-0.00145
	1.902	-0.0018	-0.00245	-0.00328	-0.0014
	1.90367	-0.0018	-0.00243	-0.00329	-0.00136
	1.90533	-0.00181	-0.00241	-0.00327	-0.00134
	1.907	-0.00182	-0.00242	-0.00325	-0.00131
	1.90867	-0.00182	-0.00243	-0.00326	-0.00128
	1.91033	-0.00181	-0.00242	-0.00325	-0.00125
	1.912	-0.00182	-0.00241	-0.00323	-0.00123
	1.91367	-0.00182	-0.00244	-0.0032	-0.00119
	1.91533	-0.00182	-0.00245	-0.00318	-0.00115
	1.917	-0.00181	-0.00244	-0.00314	-0.00115
	1.91867	-0.00182	-0.00245	-0.00309	-0.00116
	1.92033	-0.00182	-0.00247	-0.0031	-0.00118
	1.922	-0.00181	-0.00248	-0.00315	-0.00121
	1.92367	-0.00181	-0.00247	-0.00321	-0.00126
	1.92533	-0.00182	-0.00245	-0.00325	-0.0013
	1.927	-0.00184	-0.00244	-0.00327	-0.0013
	1.92867	-0.00184	-0.00244	-0.0033	-0.00129
	1.93033	-0.00186	-0.00244	-0.0033	-0.00128
	1.932	-0.00188	-0.00245	-0.00324	-0.00126
	1.93367	-0.00189	-0.00247	-0.00319	-0.00125
	1.93533	-0.00189	-0.0025	-0.00319	-0.00127
	1.937	-0.00188	-0.00251	-0.00321	-0.00132
	1.93867	-0.00186	-0.00249	-0.0032	-0.00137
	1.94033	-0.00186	-0.00248	-0.00318	-0.00134
	1.942	-0.00185	-0.00247	-0.0032	-0.00126
	1.94367	-0.00185	-0.00247	-0.0032	-0.00122
	1.94533	-0.00184	-0.00246	-0.00318	-0.00121
	1.947	-0.00184	-0.00247	-0.00312	-0.00121
	1.94867	-0.00187	-0.00249	-0.00306	-0.0012
	1.95033	-0.00187	-0.0025	-0.00305	-0.00123
	1.952	-0.00187	-0.00249	-0.00303	-0.00127
	1.95367	-0.00185	-0.00249	-0.00302	-0.00127
	1.95533	-0.00185	-0.00249	-0.00301	-0.00119
	1.957	-0.00185	-0.00249	-0.00304	-0.00112
	1.95867	-0.00184	-0.0025	-0.00306	-0.00111
	1.96033	-0.00183	-0.00251	-0.00306	-0.00114
	1.962	-0.00184	-0.00253	-0.0031	-0.00114
	1.96367	-0.00185	-0.00253	-0.00314	-0.00113
	1.96533	-0.00185	-0.00252	-0.00314	-0.00117
	1.967	-0.00185	-0.00252	-0.00312	-0.00123
	1.96867	-0.00186	-0.00252	-0.00314	-0.00123
	1.97033	-0.00186	-0.0025	-0.00318	-0.0012
	1.972	-0.00187	-0.00246	-0.0032	-0.00123
	1.97367	-0.00189	-0.00246	-0.00319	-0.00123
	1.97533	-0.0019	-0.00247	-0.00318	-0.00118
	1.977	-0.00189	-0.00248	-0.00318	-0.00109
	1.97867	-0.00187	-0.00248	-0.00316	-0.00106
	1.98033	-0.00188	-0.00251	-0.00313	-0.00103
	1.982	-0.00189	-0.00254	-0.00313	-0.001
	1.98367	-0.00189	-0.00255	-0.00313	-0.00101
	1.98533	-0.00189	-0.00253	-0.00313	-0.00107
	1.987	-0.0019	-0.00254	-0.00313	-0.00112
	1.98867	-0.00191	-0.00255	-0.00312	-0.00111
	1.99033	-0.00189	-0.00255	-0.0031	-0.00108
	1.992	-0.00186	-0.00252	-0.00303	-0.0011
	1.99367	-0.00182	-0.0025	-0.00298	-0.00111
	1.99533	-0.0018	-0.00248	-0.00295	-0.00108
	1.997	-0.0018	-0.00245	-0.00291	-0.00104
	1.99867	-0.00179	-0.00243	-0.00285	-0.00101
	2.00033	-0.0018	-0.00242	-0.00278	-0.00098
	2.002	-0.00183	-0.00244	-0.00275	-0.00089
	2.00367	-0.00186	-0.00245	-0.00273	-0.00079
	2.00533	-0.00188	-0.00244	-0.00274	-0.00073
	2.007	-0.0019	-0.00245	-0.00275	-0.00069
	2.00867	-0.0019	-0.00247	-0.00279	-0.00064
	2.01033	-0.00188	-0.00249	-0.00286	-0.00059
	2.012	-0.00184	-0.0025	-0.0029	-0.00061
	2.01367	-0.00181	-0.00252	-0.0029	-0.00062
	2.01533	-0.0018	-0.00255	-0.00283	-0.00058
	2.017	-0.00181	-0.00255	-0.00281	-0.00053
	2.01867	-0.00181	-0.00253	-0.00276	-0.00051
	2.02033	-0.00183	-0.0025	-0.00267	-0.0005
	2.022	-0.00186	-0.00249	-0.00256	-0.00046
	2.02367	-0.00188	-0.0025	-0.00256	-0.00043
	2.02533	-0.00187	-0.00249	-0.0026	-0.00042
	2.027	-0.00185	-0.00249	-0.00262	-0.00042
	2.02867	-0.00183	-0.00251	-0.00261	-0.00042
	2.03033	-0.00183	-0.00253	-0.00263	-0.0004
	2.032	-0.00182	-0.00253	-0.00266	-0.00039
	2.03367	-0.00182	-0.00252	-0.00265	-0.0004
	2.03533	-0.00183	-0.00252	-0.0026	-0.0004
	2.037	-0.00183	-0.00252	-0.00258	-0.00036
	2.03867	-0.00183	-0.00251	-0.00258	-0.00036
	2.04033	-0.00182	-0.0025	-0.00255	-0.00037
	2.042	-0.00182	-0.00252	-0.00253	-0.00039
	2.04367	-0.00183	-0.00254	-0.00252	-0.00036
	2.04533	-0.00184	-0.00254	-0.0025	-0.00034
	2.047	-0.00184	-0.00254	-0.00244	-0.00036
	2.04867	-0.00184	-0.00255	-0.00239	-0.00034
	2.05033	-0.00184	-0.00255	-0.00236	-0.00031
	2.052	-0.00183	-0.00253	-0.00234	-0.0003
	2.05367	-0.00181	-0.00252	-0.00229	-0.00031
	2.05533	-0.00181	-0.00253	-0.00226	-0.00025
	2.057	-0.00181	-0.00254	-0.00227	-0.00013
	2.05867	-0.0018	-0.00253	-0.00228	-5.7e-05
	2.06033	-0.00181	-0.00253	-0.00224	-7.8e-06
	2.062	-0.00182	-0.00253	-0.00217	0.000102
	2.06367	-0.00183	-0.00252	-0.00214	0.000215
	2.06533	-0.00182	-0.00249	-0.00209	0.000238
	2.067	-0.00182	-0.00248	-0.00202	0.000197
	2.06867	-0.00183	-0.00249	-0.00191	0.000221
	2.07033	-0.00184	-0.00248	-0.00186	0.000338
	2.072	-0.00183	-0.00246	-0.00183	0.000418
	2.07367	-0.00181	-0.00244	-0.00178	0.000439
	2.07533	-0.0018	-0.00244	-0.0017	0.000539
	2.077	-0.00179	-0.00245	-0.00165	0.000701
	2.07867	-0.00176	-0.00244	-0.00165	0.000793
	2.08033	-0.00175	-0.00245	-0.00162	0.000804
	2.082	-0.00175	-0.00246	-0.00152	0.000826
	2.08367	-0.00176	-0.00247	-0.00141	0.000914
	2.08533	-0.00176	-0.00247	-0.00132	0.000951
	2.087	-0.00177	-0.00246	-0.00118	0.00098
	2.08867	-0.00178	-0.00246	-0.001	0.001068
	2.09033	-0.00177	-0.00246	-0.00077	0.001207
	2.092	-0.00175	-0.00245	-0.00055	0.001369
	2.09367	-0.00172	-0.00242	-0.00031	0.001554
	2.09533	-0.00171	-0.00242	-2e-05	0.001837
	2.097	-0.0017	-0.00243	0.000301	0.002175
	2.09867	-0.00168	-0.00244	0.000612	0.002575
	2.10033	-0.00167	-0.00242	0.000887	0.003015
	2.102	-0.00167	-0.00241	0.001154	0.00354
	2.10367	-0.00167	-0.00242	0.001403	0.004075
	2.10533	-0.00165	-0.00242	0.001563	0.00459
	2.107	-0.00163	-0.0024	0.001686	0.00508
	2.10867	-0.00162	-0.00238	0.001809	0.005525
	2.11033	-0.00162	-0.0024	0.001902	0.005887
	2.112	-0.0016	-0.00244	0.001929	0.006111
	2.11367	-0.00159	-0.00245	0.001909	0.006246
	2.11533	-0.00161	-0.00246	0.0019	0.006318
	2.117	-0.00162	-0.00246	0.001883	0.006344
	2.11867	-0.00161	-0.00246	0.001842	0.006316
	2.12033	-0.0016	-0.00245	0.001797	0.006256
	2.122	-0.0016	-0.00244	0.00179	0.006195
	2.12367	-0.00159	-0.00243	0.001809	0.00616
	2.12533	-0.00156	-0.00242	0.001809	0.006092
	2.127	-0.00154	-0.00242	0.001796	0.005957
	2.12867	-0.00155	-0.00242	0.00179	0.005769
	2.13033	-0.00157	-0.00242	0.001764	0.005602
	2.132	-0.00159	-0.0024	0.001712	0.005463
	2.13367	-0.0016	-0.00238	0.001662	0.005274
	2.13533	-0.00162	-0.00237	0.001643	0.005067
	2.137	-0.00164	-0.00236	0.001599	0.004908
	2.13867	-0.00165	-0.00234	0.001504	0.004748
	2.14033	-0.00165	-0.00232	0.001444	0.004508
	2.142	-0.00165	-0.00231	0.001415	0.004217
	2.14367	-0.00166	-0.00231	0.001349	0.003977
	2.14533	-0.00166	-0.00232	0.001225	0.003717
	2.147	-0.00167	-0.00232	0.001115	0.003425
	2.14867	-0.00167	-0.00232	0.001033	0.003182
	2.15033	-0.00168	-0.00233	0.000944	0.003058
	2.152	-0.00167	-0.00234	0.000838	0.002968
	2.15367	-0.00166	-0.00233	0.000734	0.002845
	2.15533	-0.00166	-0.00232	0.000669	0.002731
	2.157	-0.00164	-0.00231	0.000584	0.002618
	2.15867	-0.00163	-0.00231	0.000539	0.002521
	2.16033	-0.00161	-0.0023	0.000526	0.002446
	2.162	-0.00162	-0.00229	0.000541	0.002409
	2.16367	-0.00162	-0.00229	0.000591	0.002429
	2.16533	-0.00163	-0.0023	0.000658	0.002536
	2.167	-0.00163	-0.00229	0.000747	0.002698
	2.16867	-0.00161	-0.00229	0.000825	0.002837
	2.17033	-0.0016	-0.00228	0.000864	0.002933
	2.172	-0.00161	-0.00228	0.000849	0.003042
	2.17367	-0.0016	-0.00227	0.000862	0.003165
	2.17533	-0.0016	-0.00227	0.000941	0.003253
	2.177	-0.0016	-0.00228	0.001028	0.003317
	2.17867	-0.00161	-0.00229	0.001046	0.003438
	2.18033	-0.00161	-0.00231	0.001004	0.003561
	2.182	-0.0016	-0.00232	0.000983	0.003598
	2.18367	-0.00159	-0.00233	0.000972	0.003565
	2.18533	-0.00158	-0.00233	0.000888	0.003528
	2.187	-0.00157	-0.00232	0.000742	0.003468
	2.18867	-0.00157	-0.00231	0.000602	0.003323
	2.19033	-0.00156	-0.00229	0.000548	0.00313
	2.192	-0.00156	-0.00229	0.000496	0.00295
	2.19367	-0.00156	-0.00228	0.000359	0.00279
	2.19533	-0.00156	-0.00226	0.000171	0.002573
	2.197	-0.00157	-0.00228	4.83e-05	0.002339
	2.19867	-0.00158	-0.00229	-1.1e-05	0.002152
	2.20033	-0.00157	-0.00228	-0.00012	0.001995
	2.202	-0.00154	-0.00226	-0.00027	0.001855
	2.20367	-0.00151	-0.00226	-0.00041	0.001695
	2.20533	-0.0015	-0.00225	-0.00048	0.00157
	2.207	-0.00147	-0.00222	-0.0006	0.00147
	2.20867	-0.00142	-0.00218	-0.00076	0.001369
	2.21033	-0.00137	-0.00215	-0.0009	0.001281
	2.212	-0.00134	-0.00213	-0.00097	0.001187
	2.21367	-0.00129	-0.00208	-0.00104	0.001101
	2.21533	-0.00125	-0.00203	-0.00112	0.001
	2.217	-0.0012	-0.00198	-0.00116	0.000914
	2.21867	-0.00118	-0.00192	-0.00119	0.00084
	2.22033	-0.00115	-0.00184	-0.00123	0.000785
	2.222	-0.00113	-0.00171	-0.00127	0.000744
	2.22367	-0.00112	-0.00159	-0.00129	0.000724
	2.22533	-0.00112	-0.00146	-0.00133	0.000777
	2.227	-0.00111	-0.0013	-0.00137	0.000832
	2.22867	-0.00111	-0.00111	-0.00139	0.000843
	2.23033	-0.00113	-0.00094	-0.00142	0.000801
	2.232	-0.00116	-0.00082	-0.00146	0.000756
	2.23367	-0.00117	-0.00068	-0.00149	0.000758
	2.23533	-0.00118	-0.00055	-0.00147	0.000728
	2.237	-0.0012	-0.00049	-0.00142	0.000679
	2.23867	-0.00123	-0.00048	-0.00139	0.000656
	2.24033	-0.00124	-0.00048	-0.00138	0.000672
	2.242	-0.00126	-0.00049	-0.00135	0.000685
	2.24367	-0.0013	-0.00053	-0.00129	0.000662
	2.24533	-0.00135	-0.00059	-0.00127	0.00066
	2.247	-0.00137	-0.00064	-0.00133	0.000666
	2.24867	-0.00139	-0.00069	-0.00136	0.000676
	2.25033	-0.00142	-0.00077	-0.00135	0.000679
	2.252	-0.00145	-0.00087	-0.00131	0.000681
	2.25367	-0.00145	-0.00097	-0.0013	0.000695
	2.25533	-0.00145	-0.00104	-0.00135	0.000689
	2.257	-0.00146	-0.00111	-0.00136	0.000701
	2.25867	-0.00148	-0.00118	-0.00135	0.000719
	2.26033	-0.00149	-0.00124	-0.00136	0.000771
	2.262	-0.0015	-0.00127	-0.00141	0.00081
	2.26367	-0.00152	-0.0013	-0.00146	0.00082
	2.26533	-0.00153	-0.00135	-0.00145	0.00084
	2.267	-0.00152	-0.00142	-0.00145	0.000906
	2.26867	-0.0015	-0.00145	-0.00146	0.000968
	2.27033	-0.00149	-0.00147	-0.00144	0.000976
	2.272	-0.0015	-0.0015	-0.00143	0.001017
	2.27367	-0.00151	-0.00152	-0.00144	0.001066
	2.27533	-0.00152	-0.00153	-0.00149	0.001127
	2.277	-0.00153	-0.00153	-0.00149	0.001105
	2.27867	-0.00155	-0.00156	-0.00149	0.001076
	2.28033	-0.00156	-0.00159	-0.00153	0.001056
	2.282	-0.00154	-0.00162	-0.00158	0.001062
	2.28367	-0.00154	-0.00165	-0.00159	0.001105
	2.28533	-0.00154	-0.00171	-0.00156	0.001088
	2.287	-0.00153	-0.00176	-0.00156	0.001047
	2.28867	-0.00152	-0.0018	-0.0016	0.001002
	2.29033	-0.00153	-0.00183	-0.00162	0.000965
	2.292	-0.00153	-0.00186	-0.00162	0.00089
	2.29367	-0.00151	-0.00189	-0.00164	0.000804
	2.29533	-0.0015	-0.00191	-0.00168	0.000789
	2.297	-0.00149	-0.00191	-0.00166	0.00081
	2.29867	-0.00149	-0.00192	-0.00161	0.000818
	2.30033	-0.00147	-0.00191	-0.00164	0.000818
	2.302	-0.00142	-0.00188	-0.00168	0.000834
	2.30367	-0.00138	-0.00184	-0.00171	0.000814
	2.30533	-0.00132	-0.00181	-0.0017	0.00076
	2.307	-0.00126	-0.00177	-0.00174	0.000724
	2.30867	-0.00118	-0.00173	-0.00182	0.000713
	2.31033	-0.00108	-0.00169	-0.00183	0.000693
	2.312	-0.00097	-0.00165	-0.00183	0.000619
	2.31367	-0.00086	-0.00163	-0.00182	0.000541
	2.31533	-0.00074	-0.00157	-0.00187	0.000447
	2.317	-0.00062	-0.00149	-0.0019	0.000361
	2.31867	-0.00051	-0.00141	-0.00189	0.000275
	2.32033	-0.00043	-0.00133	-0.00188	0.00024
	2.322	-0.00037	-0.00122	-0.00189	0.000271
	2.32367	-0.00033	-0.00107	-0.00189	0.000301
	2.32533	-0.00031	-0.00092	-0.00182	0.000279
	2.327	-0.00033	-0.00076	-0.0018	0.00026
	2.32867	-0.00035	-0.00059	-0.00185	0.000289
	2.33033	-0.00037	-0.00041	-0.00191	0.000269
	2.332	-0.0004	-0.00024	-0.00191	0.000211
	2.33367	-0.00045	-0.00011	-0.00192	0.000185
	2.33533	-0.00049	2.98e-06	-0.00198	0.000213
	2.337	-0.00053	9.23e-05	-0.00202	0.000223
	2.33867	-0.00056	0.000128	-0.00199	0.000205
	2.34033	-0.00062	0.000115	-0.00195	0.000219
	2.342	-0.00068	7.97e-05	-0.00196	0.000244
	2.34367	-0.00073	4.24e-05	-0.00197	0.000232
	2.34533	-0.00079	-3.1e-05	-0.00195	0.000199
	2.347	-0.00085	-0.00013	-0.0019	0.000166
	2.34867	-0.0009	-0.00022	-0.0019	0.000129
	2.35033	-0.00095	-0.00031	-0.00193	9.76e-05
	2.352	-0.00101	-0.0004	-0.00196	7.22e-05
	2.35367	-0.00107	-0.00051	-0.00195	0.000103
	2.35533	-0.0011	-0.00062	-0.00197	0.000166
	2.357	-0.00112	-0.00071	-0.002	0.000226
	2.35867	-0.00115	-0.0008	-0.00196	0.000236
	2.36033	-0.00118	-0.00088	-0.00187	0.000223
	2.362	-0.00119	-0.00096	-0.00177	0.000184
	2.36367	-0.00119	-0.00101	-0.00169	0.000125
	2.36533	-0.00121	-0.00105	-0.00166	0.000105
	2.367	-0.00126	-0.0011	-0.00167	0.000123
	2.36867	-0.00127	-0.00116	-0.00172	0.00015
	2.37033	-0.00128	-0.0012	-0.00181	0.000168
	2.372	-0.00131	-0.00123	-0.00189	0.000203
	2.37367	-0.00133	-0.00131	-0.00196	0.000234
	2.37533	-0.00132	-0.00138	-0.002	0.000211
	2.377	-0.0013	-0.00142	-0.00202	0.000137
	2.37867	-0.00131	-0.00144	-0.002	7.42e-05
	2.38033	-0.00131	-0.00148	-0.00199	5.27e-05
	2.382	-0.0013	-0.00152	-0.00197	7.22e-05
	2.38367	-0.00129	-0.00153	-0.00196	7.81e-05
	2.38533	-0.00129	-0.00152	-0.00194	7.22e-05
	2.387	-0.00131	-0.00152	-0.00191	9.96e-05
	2.38867	-0.00131	-0.00153	-0.00191	0.000178
	2.39033	-0.00132	-0.00154	-0.00193	0.000252
	2.392	-0.00133	-0.00154	-0.00192	0.000279
	2.39367	-0.00135	-0.00154	-0.00188	0.000312
	2.39533	-0.00135	-0.00154	-0.00187	0.000398
	2.397	-0.00135	-0.00154	-0.00187	0.000478
	2.39867	-0.00135	-0.00153	-0.0018	0.000515
	2.40033	-0.00135	-0.00152	-0.00174	0.000541
	2.402	-0.00136	-0.00151	-0.0017	0.000609
	2.40367	-0.00136	-0.00147	-0.00168	0.000703
	2.40533	-0.00137	-0.00142	-0.00166	0.000767
	2.407	-0.00138	-0.00138	-0.00161	0.000884
	2.40867	-0.00138	-0.00134	-0.00157	0.001058
	2.41033	-0.00137	-0.00125	-0.00149	0.001267
	2.412	-0.00136	-0.00115	-0.00138	0.00146
	2.41367	-0.00136	-0.00107	-0.0012	0.001663
	2.41533	-0.00136	-0.00099	-0.00104	0.001952
	2.417	-0.00133	-0.00088	-0.0009	0.002245
	2.41867	-0.00131	-0.00077	-0.00072	0.00254
	2.42033	-0.00129	-0.00067	-0.00052	0.002853
	2.422	-0.00127	-0.00058	-0.00034	0.003237
	2.42367	-0.00125	-0.00046	-0.00015	0.003669
	2.42533	-0.00123	-0.00032	0.000149	0.004088
	2.427	-0.00124	-0.0002	0.000517	0.004489
	2.42867	-0.00125	-9.3e-05	0.000864	0.004899
	2.43033	-0.00125	2.01e-05	0.001203	0.005299
	2.432	-0.00123	0.000131	0.001522	0.005648
	2.43367	-0.00122	0.000231	0.001825	0.005971
	2.43533	-0.00122	0.000316	0.002089	0.006269
	2.437	-0.00121	0.000386	0.002387	0.006541
	2.43867	-0.0012	0.000461	0.002731	0.006791
	2.44033	-0.00119	0.000535	0.003082	0.007017
	2.442	-0.00119	0.000595	0.003422	0.007249
	2.44367	-0.00118	0.000634	0.003712	0.007462
	2.44533	-0.00117	0.000676	0.003965	0.007632
	2.447	-0.00118	0.000725	0.004128	0.007767
	2.44867	-0.0012	0.000748	0.004182	0.007851
	2.45033	-0.00121	0.00076	0.004203	0.007872
	2.452	-0.0012	0.000771	0.004245	0.007786
	2.45367	-0.0012	0.00078	0.004262	0.007648
	2.45533	-0.0012	0.000781	0.004244	0.007505
	2.457	-0.0012	0.000789	0.004197	0.007378
	2.45867	-0.00119	0.000807	0.004191	0.007228
	2.46033	-0.00118	0.0008	0.004188	0.007019
	2.462	-0.00119	0.000774	0.004143	0.00683
	2.46367	-0.0012	0.000759	0.004052	0.006691
	2.46533	-0.00122	0.000743	0.003931	0.006558
	2.467	-0.00121	0.000716	0.003814	0.006357
	2.46867	-0.00123	0.000675	0.003643	0.006168
	2.47033	-0.00125	0.000646	0.003424	0.006088
	2.472	-0.00125	0.000641	0.003199	0.006051
	2.47367	-0.00125	0.000645	0.003091	0.005932
	2.47533	-0.00125	0.000638	0.003033	0.005756
	2.477	-0.00125	0.000628	0.002955	0.005609
	2.47867	-0.00124	0.000628	0.002859	0.00552
	2.48033	-0.00124	0.000629	0.002809	0.005418
	2.482	-0.00126	0.000626	0.002757	0.005334
	2.48367	-0.00127	0.000601	0.002617	0.005276
	2.48533	-0.00126	0.000576	0.002459	0.005203
	2.487	-0.00125	0.000545	0.002349	0.005147
	2.48867	-0.00124	0.000528	0.002296	0.005084
	2.49033	-0.00122	0.000506	0.002216	0.005057
	2.492	-0.00122	0.000483	0.00216	0.005014
	2.49367	-0.00123	0.000463	0.002149	0.004987
	2.49533	-0.00124	0.000442	0.002139	0.005002
	2.497	-0.00125	0.000427	0.00213	0.00502
	2.49867	-0.00127	0.000405	0.002128	0.005
	2.50033	-0.00128	0.00039	0.002134	0.004944
	2.502	-0.00128	0.000362	0.002121	0.004869
	2.50367	-0.00127	0.000337	0.002082	0.00483
	2.50533	-0.00126	0.000316	0.002043	0.004801
	2.507	-0.00126	0.0003	0.002002	0.004799
	2.50867	-0.00125	0.000284	0.001978	0.004776
	2.51033	-0.00125	0.000267	0.001989	0.004756
	2.512	-0.00125	0.000259	0.002011	0.004754
	2.51367	-0.00125	0.000259	0.002006	0.00475
	2.51533	-0.00126	0.000256	0.002011	0.004711
	2.517	-0.00127	0.000248	0.002	0.004672
	2.51867	-0.00128	0.000243	0.001974	0.00466
	2.52033	-0.00128	0.000249	0.001935	0.004657
	2.522	-0.00129	0.000269	0.001903	0.004623
	2.52367	-0.00131	0.000292	0.001879	0.004596
	2.52533	-0.00132	0.000334	0.001857	0.004623
	2.527	-0.00132	0.000387	0.001842	0.004659
	2.52867	-0.00132	0.000445	0.001846	0.004713
	2.53033	-0.00131	0.000514	0.001853	0.004774
	2.532	-0.00129	0.000599	0.001838	0.004875
	2.53367	-0.00127	0.000701	0.001883	0.004989
	2.53533	-0.00129	0.000818	0.001931	0.005094
	2.537	-0.00129	0.000961	0.001983	0.005219
	2.53867	-0.00128	0.00113	0.002011	0.005338
	2.54033	-0.00127	0.001323	0.002065	0.005496
	2.542	-0.00126	0.001539	0.002197	0.005707
	2.54367	-0.00125	0.001786	0.002316	0.005982
	2.54533	-0.00122	0.002076	0.00247	0.00634
	2.547	-0.0012	0.0024	0.002675	0.006757
	2.54867	-0.00119	0.002739	0.002952	0.007277
	2.55033	-0.0012	0.003099	0.003273	0.007874
	2.552	-0.00121	0.003495	0.003608	0.008472
	2.55367	-0.00121	0.003916	0.004006	0.009075
	2.55533	-0.0012	0.004338	0.004452	0.009719
	2.557	-0.00119	0.004746	0.004939	0.01044
	2.55867	-0.00117	0.005166	0.005476	0.011199
	2.56033	-0.00115	0.00559	0.006099	0.011949
	2.562	-0.00115	0.005978	0.006779	0.012728
	2.56367	-0.00115	0.00632	0.007476	0.013501
	2.56533	-0.00114	0.006631	0.008178	0.014255
	2.567	-0.00113	0.006927	0.008926	0.014911
	2.56867	-0.00114	0.007179	0.009686	0.015516
	2.57033	-0.00115	0.00736	0.010405	0.016104
	2.572	-0.00114	0.007491	0.0111	0.016641
	2.57367	-0.00112	0.00759	0.011797	0.017074
	2.57533	-0.00112	0.007635	0.012457	0.017363
	2.577	-0.00111	0.007607	0.013011	0.017578
	2.57867	-0.00111	0.007531	0.013521	0.017689
	2.58033	-0.00111	0.00744	0.013998	0.017674
	2.582	-0.00112	0.007311	0.014407	0.017553
	2.58367	-0.00114	0.007134	0.014693	0.017416
	2.58533	-0.00116	0.006939	0.014913	0.017271
	2.587	-0.00118	0.006738	0.015117	0.017031
	2.58867	-0.00119	0.006515	0.015231	0.016729
	2.59033	-0.00119	0.006251	0.015186	0.016393
	2.592	-0.0012	0.005987	0.014967	0.016039
	2.59367	-0.0012	0.005722	0.014701	0.015608
	2.59533	-0.00121	0.00544	0.01442	0.015116
	2.597	-0.00121	0.005146	0.014056	0.014632
	2.59867	-0.00121	0.004851	0.013584	0.014171
	2.60033	-0.00122	0.004589	0.013093	0.013716
	2.602	-0.0012	0.00433	0.012719	0.013255
	2.60367	-0.00119	0.004076	0.012374	0.012833
	2.60533	-0.00118	0.003839	0.011967	0.012423
	2.607	-0.00118	0.003641	0.011519	0.011994
	2.60867	-0.0012	0.003463	0.011082	0.011514
	2.61033	-0.00122	0.003258	0.010641	0.011055
	2.612	-0.00124	0.003058	0.010143	0.010641
	2.61367	-0.00127	0.002877	0.009623	0.010258
	2.61533	-0.00131	0.002703	0.009152	0.009911
	2.617	-0.00134	0.002505	0.008744	0.009612
	2.61867	-0.00134	0.002299	0.008374	0.009344
	2.62033	-0.00131	0.002124	0.008028	0.009054
	2.622	-0.00131	0.001945	0.007757	0.008749
	2.62367	-0.00131	0.001757	0.007509	0.008407
	2.62533	-0.00131	0.001564	0.007251	0.008058
	2.627	-0.00129	0.001394	0.00698	0.007722
	2.62867	-0.00129	0.001232	0.006725	0.007384
	2.63033	-0.00132	0.001055	0.00645	0.007044
	2.632	-0.00135	0.000891	0.006106	0.00674
	2.63367	-0.00137	0.000751	0.00576	0.006427
	2.63533	-0.00142	0.000613	0.005422	0.006111
	2.637	-0.0015	0.000453	0.005093	0.005736
	2.63867	-0.00159	0.0003	0.004747	0.005381
	2.64033	-0.00168	0.000183	0.004398	0.005008
	2.642	-0.00177	7.6e-05	0.004065	0.004545
	2.64367	-0.00188	-4.1e-05	0.003727	0.004044
	2.64533	-0.00198	-0.00013	0.003359	0.00354
	2.647	-0.00205	-0.0002	0.00297	0.003091
	2.64867	-0.0021	-0.00025	0.002597	0.002626
	2.65033	-0.00214	-0.00031	0.00226	0.0022
	2.652	-0.00214	-0.00034	0.001874	0.001874
	2.65367	-0.0021	-0.00034	0.001435	0.001683
	2.65533	-0.00203	-0.00033	0.00098	0.00155
	2.657	-0.00196	-0.00033	0.000507	0.001447
	2.65867	-0.00189	-0.00032	6.13e-05	0.001439
	2.66033	-0.00182	-0.0003	-0.00032	0.001492
	2.662	-0.00175	-0.00031	-0.0006	0.00154
	2.66367	-0.00172	-0.00035	-0.00077	0.00158
	2.66533	-0.00171	-0.00042	-0.00082	0.001621
	2.667	-0.00172	-0.00049	-0.00076	0.001648
	2.66867	-0.00175	-0.00058	-0.00069	0.001589
	2.67033	-0.00182	-0.00069	-0.00059	0.001488
	2.672	-0.00189	-0.00083	-0.00046	0.001361
	2.67367	-0.00195	-0.00097	-0.00031	0.001181
	2.67533	-0.00202	-0.00112	-0.00018	0.000953
	2.677	-0.0021	-0.00128	-8.6e-05	0.000709
	2.67867	-0.00216	-0.00143	-3.5e-05	0.000474
	2.68033	-0.0022	-0.00155	-6.5e-05	0.000203
	2.682	-0.00224	-0.00165	-0.00015	-9.8e-05
	2.68367	-0.0023	-0.00174	-0.0003	-0.0004
	2.68533	-0.00234	-0.00183	-0.00055	-0.00065
	2.687	-0.00235	-0.00189	-0.00086	-0.00088
	2.68867	-0.00236	-0.00194	-0.00119	-0.00111
	2.69033	-0.00238	-0.00199	-0.00152	-0.00134
	2.692	-0.00239	-0.00203	-0.00187	-0.00152
	2.69367	-0.00239	-0.00207	-0.00222	-0.00163
	2.69533	-0.00237	-0.00207	-0.00252	-0.00172
	2.697	-0.00236	-0.00207	-0.00275	-0.00179
	2.69867	-0.00235	-0.00207	-0.00295	-0.00185
	2.70033	-0.00232	-0.00209	-0.00313	-0.00187
	2.702	-0.00229	-0.00209	-0.00329	-0.00189
	2.70367	-0.00227	-0.00209	-0.0034	-0.00194
	2.70533	-0.00225	-0.0021	-0.00345	-0.00196
	2.707	-0.00219	-0.00211	-0.00352	-0.00197
	2.70867	-0.00214	-0.00209	-0.00361	-0.00194
	2.71033	-0.0021	-0.00208	-0.00368	-0.00189
	2.712	-0.00208	-0.00209	-0.00372	-0.00182
	2.71367	-0.00204	-0.00209	-0.00377	-0.00174
	2.71533	-0.002	-0.00207	-0.00384	-0.00166
	2.717	-0.00198	-0.00205	-0.00386	-0.0016
	2.71867	-0.00196	-0.00205	-0.00382	-0.00157
	2.72033	-0.00192	-0.00205	-0.00377	-0.00152
	2.722	-0.00187	-0.00201	-0.00369	-0.00143
	2.72367	-0.00182	-0.00197	-0.00362	-0.00135
	2.72533	-0.00179	-0.00194	-0.00351	-0.00127
	2.727	-0.00176	-0.00194	-0.00343	-0.00122
	2.72867	-0.00174	-0.00192	-0.00338	-0.00115
	2.73033	-0.00171	-0.00188	-0.00332	-0.0011
	2.732	-0.00168	-0.00187	-0.00326	-0.00107
	2.73367	-0.00165	-0.00187	-0.00321	-0.00102
	2.73533	-0.00161	-0.00184	-0.00319	-0.001
	2.737	-0.00157	-0.0018	-0.00314	-0.00097
	2.73867	-0.00153	-0.00178	-0.00303	-0.00093
	2.74033	-0.0015	-0.00177	-0.00293	-0.00087
	2.742	-0.00147	-0.00174	-0.00287	-0.00084
	2.74367	-0.00145	-0.00169	-0.0028	-0.00086
	2.74533	-0.00145	-0.00167	-0.00274	-0.00088
	2.747	-0.00144	-0.00167	-0.00273	-0.00086
	2.74867	-0.00141	-0.00164	-0.00274	-0.00083
	2.75033	-0.0014	-0.00163	-0.00275	-0.00086
	2.752	-0.0014	-0.00164	-0.00271	-0.0009
	2.75367	-0.00138	-0.00165	-0.00269	-0.00088
	2.75533	-0.00134	-0.00166	-0.00266	-0.00081
	2.757	-0.00133	-0.00164	-0.00265	-0.00079
	2.75867	-0.00133	-0.00165	-0.00263	-0.00079
	2.76033	-0.00132	-0.00168	-0.00262	-0.00075
	2.762	-0.00129	-0.00169	-0.00263	-0.00068
	2.76367	-0.00128	-0.00167	-0.00259	-0.00065
	2.76533	-0.00128	-0.00168	-0.00255	-0.00063
	2.767	-0.00126	-0.0017	-0.00255	-0.00056
	2.76867	-0.00122	-0.0017	-0.00255	-0.00043
	2.77033	-0.00119	-0.00167	-0.0025	-0.00035
	2.772	-0.00118	-0.00166	-0.00243	-0.0003
	2.77367	-0.00115	-0.00169	-0.00245	-0.00026
	2.77533	-0.00113	-0.0017	-0.00245	-0.00023
	2.777	-0.00113	-0.00169	-0.00237	-0.00022
	2.77867	-0.00112	-0.00169	-0.00228	-0.00022
	2.78033	-0.00111	-0.00169	-0.00228	-0.00017
	2.782	-0.0011	-0.00169	-0.00228	-8.4e-05
	2.78367	-0.00109	-0.00167	-0.0022	1.56e-05
	2.78533	-0.00109	-0.00164	-0.0021	9.57e-05
	2.787	-0.00107	-0.00163	-0.00205	0.000185
	2.78867	-0.00106	-0.00161	-0.00202	0.000264
	2.79033	-0.00105	-0.00159	-0.00191	0.000324
	2.792	-0.00105	-0.00157	-0.00178	0.000379
	2.79367	-0.00104	-0.00155	-0.0017	0.000428
	2.79533	-0.00101	-0.00152	-0.00164	0.000476
	2.797	-0.00099	-0.0015	-0.00153	0.000492
	2.79867	-0.00096	-0.00147	-0.00142	0.000515
	2.80033	-0.00094	-0.00147	-0.00136	0.000576
	2.802	-0.00091	-0.00146	-0.00136	0.000662
	2.80367	-0.00087	-0.00145	-0.00132	0.000726
	2.80533	-0.00085	-0.00145	-0.00126	0.000806
	2.807	-0.00085	-0.00145	-0.00118	0.000867
	2.80867	-0.00085	-0.00144	-0.0011	0.00092
	2.81033	-0.00086	-0.00141	-0.00103	0.000963
	2.812	-0.00086	-0.00138	-0.00094	0.000957
	2.81367	-0.00087	-0.00135	-0.0009	0.000955
	2.81533	-0.00086	-0.00132	-0.00089	0.000949
	2.817	-0.00084	-0.0013	-0.00093	0.001009
	2.81867	-0.00083	-0.00131	-0.00095	0.001033
	2.82033	-0.00083	-0.00134	-0.00091	0.001027
	2.822	-0.00083	-0.00137	-0.00088	0.001045
	2.82367	-0.00081	-0.00137	-0.00083	0.001082
	2.82533	-0.0008	-0.0014	-0.00078	0.001146
	2.827	-0.00081	-0.00143	-0.0007	0.001146
	2.82867	-0.00082	-0.00144	-0.00066	0.001185
	2.83033	-0.00079	-0.00142	-0.00063	0.001222
	2.832	-0.00078	-0.00143	-0.00058	0.001238
	2.83367	-0.00078	-0.00147	-0.00054	0.001255
	2.83533	-0.00078	-0.00149	-0.0005	0.001263
	2.837	-0.00077	-0.0015	-0.00049	0.001263
	2.83867	-0.00075	-0.00154	-0.00049	0.001224
	2.84033	-0.00076	-0.00157	-0.00051	0.001222
	2.842	-0.00078	-0.00157	-0.00054	0.001267
	2.84367	-0.0008	-0.00152	-0.00059	0.001304
	2.84533	-0.00081	-0.00146	-0.00064	0.00133
	2.847	-0.00083	-0.0014	-0.00066	0.001394
	2.84867	-0.00083	-0.00134	-0.00068	0.001535
	2.85033	-0.0008	-0.0013	-0.00074	0.001695
	2.852	-0.00074	-0.0013	-0.00081	0.001849
	2.85367	-0.00068	-0.00137	-0.0008	0.00199
	2.85533	-0.00062	-0.00143	-0.00073	0.002124
	2.857	-0.00057	-0.00144	-0.00061	0.002239
	2.85867	-0.00053	-0.00139	-0.00042	0.002327
	2.86033	-0.00055	-0.00127	-0.00018	0.002431
	2.862	-0.00057	-0.00104	-1.3e-05	0.002665
	2.86367	-0.00057	-0.0007	4.46e-05	0.003038
	2.86533	-0.00052	-0.00026	6.13e-05	0.003536
	2.867	-0.00042	0.000229	6.69e-05	0.004188
	2.86867	-0.00025	0.000772	2.04e-05	0.005012
	2.87033	2.21e-05	0.00139	1.67e-05	0.005928
	2.872	0.000363	0.002037	0.000245	0.00682
	2.87367	0.000758	0.002693	0.000688	0.007755
	2.87533	0.001205	0.003353	0.001258	0.008808
	2.877	0.001695	0.004049	0.001959	0.009924
	2.87867	0.002204	0.004752	0.00287	0.011006
	2.88033	0.002724	0.005432	0.003922	0.012117
	2.882	0.003262	0.006123	0.004996	0.01331
	2.88367	0.003823	0.006842	0.006151	0.014571
	2.88533	0.004388	0.007593	0.007437	0.015801
	2.887	0.004958	0.008328	0.00876	0.017018
	2.88867	0.005544	0.009077	0.010061	0.018296
	2.89033	0.006148	0.009835	0.011363	0.019626
	2.892	0.006748	0.010608	0.012747	0.020987
	2.89367	0.007342	0.011366	0.014153	0.022295
	2.89533	0.007934	0.012109	0.015506	0.023613
	2.897	0.008534	0.012868	0.016859	0.02497
	2.89867	0.009117	0.013645	0.018262	0.026346
	2.90033	0.00969	0.01443	0.019718	0.027731
	2.902	0.010289	0.015205	0.021108	0.02914
	2.90367	0.01092	0.015995	0.022441	0.030587
	2.90533	0.011557	0.016806	0.023777	0.032057
	2.907	0.012189	0.017616	0.02516	0.033543
	2.90867	0.012841	0.01841	0.026573	0.035095
	2.91033	0.013509	0.019211	0.02793	0.036675
	2.912	0.014176	0.020019	0.029324	0.038245
	2.91367	0.014818	0.020818	0.030755	0.03985
	2.91533	0.015471	0.021607	0.032205	0.041521
	2.917	0.016155	0.022405	0.033602	0.043212
	2.91867	0.016854	0.023208	0.034963	0.044863
	2.92033	0.017545	0.024	0.036392	0.046507
	2.922	0.018233	0.024776	0.037842	0.048202
	2.92367	0.018937	0.025543	0.039285	0.049951
	2.92533	0.019645	0.026304	0.040692	0.05167
	2.927	0.020339	0.027059	0.04216	0.05339
	2.92867	0.021022	0.02779	0.043653	0.055165
	2.93033	0.021717	0.028526	0.045103	0.057004
	2.932	0.022434	0.02926	0.046511	0.058845
	2.93367	0.023153	0.029999	0.047946	0.060653
	2.93533	0.023861	0.030736	0.049456	0.062508
	2.937	0.024572	0.031472	0.050941	0.064392
	2.93867	0.025297	0.032201	0.052393	0.066247
	2.94033	0.026031	0.032917	0.053837	0.068088
	2.942	0.026747	0.033637	0.055296	0.069907
	2.94367	0.027468	0.034336	0.056722	0.071739
	2.94533	0.0282	0.035012	0.05809	0.073547
	2.947	0.028938	0.035688	0.059484	0.075327
	2.94867	0.029671	0.036374	0.060906	0.077102
	2.95033	0.030401	0.037064	0.062342	0.078899
	2.952	0.031142	0.03775	0.063779	0.080671
	2.95367	0.031858	0.038424	0.065231	0.082421
	2.95533	0.03256	0.039095	0.066681	0.08418
	2.957	0.03327	0.039742	0.068088	0.085974
	2.95867	0.033983	0.040379	0.069439	0.087774
	2.96033	0.034683	0.040976	0.070776	0.089526
	2.962	0.035366	0.041527	0.07214	0.091312
	2.96367	0.036068	0.04208	0.073536	0.093105
	2.96533	0.036777	0.042634	0.074941	0.094858
	2.967	0.037466	0.043166	0.076335	0.096551
	2.96867	0.038132	0.043668	0.077763	0.098202
	2.97033	0.038783	0.044156	0.079196	0.099848
	2.972	0.039419	0.044635	0.080592	0.101455
	2.97367	0.040031	0.04507	0.081988	0.103002
	2.97533	0.040623	0.045452	0.083411	0.104521
	2.977	0.041198	0.045804	0.084824	0.106047
	2.97867	0.041751	0.046133	0.086231	0.107586
	2.98033	0.042283	0.046428	0.087666	0.109001
	2.982	0.042786	0.046681	0.089108	0.110345
	2.98367	0.043256	0.046916	0.090473	0.111678
	2.98533	0.043708	0.047135	0.091763	0.112984
	2.987	0.044135	0.047325	0.093084	0.114212
	2.98867	0.044528	0.047463	0.094428	0.115359
	2.99033	0.044874	0.047579	0.095724	0.116518
	2.992	0.045183	0.047674	0.096962	0.117618
	2.99367	0.045462	0.047733	0.098216	0.118611
	2.99533	0.045686	0.047735	0.099501	0.119517
	2.997	0.045854	0.047701	0.100752	0.120367
	2.99867	0.045992	0.047654	0.101919	0.121136
	3.00033	0.046106	0.047564	0.103032	0.12178
	3.002	0.046182	0.047438	0.104112	0.122331
	3.00367	0.04622	0.04728	0.105142	0.122819
	3.00533	0.046224	0.047112	0.106097	0.123282
	3.007	0.046195	0.046908	0.107003	0.123602
	3.00867	0.046115	0.046664	0.107863	0.123785
	3.01033	0.046004	0.046395	0.108627	0.123914
	3.012	0.045869	0.046112	0.109311	0.123994
	3.01367	0.045695	0.045807	0.109928	0.123951
	3.01533	0.045482	0.045466	0.110518	0.123746
	3.017	0.045252	0.045104	0.111001	0.123479
	3.01867	0.04502	0.044723	0.111406	0.123198
	3.02033	0.044762	0.044325	0.111778	0.122834
	3.022	0.044473	0.043896	0.112092	0.122354
	3.02367	0.044169	0.043454	0.112322	0.121815
	3.02533	0.043862	0.043006	0.112425	0.121226
	3.027	0.043517	0.042566	0.112425	0.120574
	3.02867	0.043134	0.042114	0.112332	0.119785
	3.03033	0.042726	0.041638	0.112179	0.118902
	3.032	0.042317	0.041151	0.111926	0.117998
	3.03367	0.041887	0.040667	0.111577	0.117092
	3.03533	0.041445	0.040186	0.111161	0.116155
	3.037	0.041012	0.039682	0.110672	0.115171
	3.03867	0.040592	0.039186	0.110116	0.114177
	3.04033	0.040183	0.038722	0.109495	0.113178
	3.042	0.039756	0.038273	0.108871	0.112125
	3.04367	0.039314	0.037796	0.108226	0.111063
	3.04533	0.038862	0.037309	0.107534	0.110023
	3.047	0.038394	0.036842	0.106817	0.108996
	3.04867	0.037923	0.036365	0.106066	0.107949
	3.05033	0.037452	0.035864	0.10527	0.106895
	3.052	0.036992	0.035373	0.104423	0.10587
	3.05367	0.036549	0.034912	0.103551	0.104759
	3.05533	0.036097	0.034469	0.102674	0.103544
	3.057	0.035653	0.034009	0.10178	0.102334
	3.05867	0.035202	0.033568	0.100841	0.101182
	3.06033	0.034755	0.03314	0.099876	0.100004
	3.062	0.034304	0.032711	0.098925	0.098804
	3.06367	0.033857	0.032284	0.097993	0.097644
	3.06533	0.033422	0.031858	0.097004	0.096521
	3.067	0.032993	0.031451	0.095997	0.095362
	3.06867	0.032574	0.031031	0.095006	0.094169
	3.07033	0.032155	0.030606	0.094029	0.09304
	3.072	0.031744	0.030188	0.093008	0.091964
	3.07367	0.031344	0.029783	0.091999	0.090912
	3.07533	0.030965	0.029376	0.091032	0.089848
	3.077	0.030581	0.028949	0.090064	0.088795
	3.07867	0.030186	0.028552	0.089092	0.087778
	3.08033	0.029795	0.028195	0.088147	0.086777
	3.082	0.029412	0.027838	0.087227	0.085722
	3.08367	0.029023	0.027471	0.086246	0.084648
	3.08533	0.02863	0.027119	0.085255	0.083639
	3.087	0.028259	0.026805	0.084294	0.082653
	3.08867	0.027903	0.026477	0.083367	0.08165
	3.09033	0.027553	0.026128	0.082389	0.080654
	3.092	0.027202	0.025794	0.081395	0.079734
	3.09367	0.026875	0.02549	0.08048	0.07884
	3.09533	0.026549	0.025178	0.079621	0.077914
	3.097	0.026213	0.024846	0.078742	0.076995
	3.09867	0.025882	0.024529	0.077833	0.076108
	3.10033	0.02556	0.024243	0.076973	0.075203
	3.102	0.025235	0.023952	0.076131	0.074277
	3.10367	0.024898	0.023627	0.075244	0.073338
	3.10533	0.024578	0.0233	0.07432	0.072455
	3.107	0.024281	0.022992	0.073393	0.071618
	3.10867	0.023981	0.022682	0.072501	0.070798
	3.11033	0.023677	0.022362	0.071621	0.069988
	3.112	0.02339	0.022045	0.07074	0.06915
	3.11367	0.023105	0.02176	0.069867	0.06833
	3.11533	0.022808	0.021503	0.069047	0.067516
	3.117	0.022503	0.021244	0.068313	0.066707
	3.11867	0.022208	0.020993	0.067592	0.065924
	3.12033	0.021924	0.020741	0.066816	0.065143
	3.122	0.021636	0.020492	0.066079	0.064384
	3.12367	0.021352	0.02022	0.06538	0.06364
	3.12533	0.021078	0.019946	0.064658	0.06291
	3.127	0.020812	0.01969	0.063883	0.062201
	3.12867	0.020557	0.019437	0.063108	0.061463
	3.13033	0.020296	0.019181	0.062385	0.060702
	3.132	0.020029	0.018916	0.061653	0.059983
	3.13367	0.01978	0.018678	0.060902	0.059317
	3.13533	0.019536	0.01845	0.060151	0.058642
	3.137	0.019292	0.018204	0.059421	0.057945
	3.13867	0.019036	0.017955	0.058722	0.05731
	3.14033	0.018788	0.017731	0.058058	0.05675
	3.142	0.01856	0.01754	0.057435	0.056131
	3.14367	0.018323	0.017336	0.056794	0.055463
	3.14533	0.018094	0.017112	0.056129	0.054813
	3.147	0.017862	0.016907	0.0555	0.054186
	3.14867	0.017648	0.016718	0.054885	0.053513
	3.15033	0.017436	0.016515	0.054272	0.052835
	3.152	0.017222	0.016285	0.053631	0.052251
	3.15367	0.017017	0.016065	0.053021	0.051687
	3.15533	0.01681	0.015863	0.052409	0.051068
	3.157	0.016601	0.015665	0.05179	0.050428
	3.15867	0.016386	0.015464	0.051157	0.049846
	3.16033	0.016186	0.015268	0.050499	0.049305
	3.162	0.01598	0.015068	0.049859	0.048725
	3.16367	0.015771	0.014868	0.049244	0.04814
	3.16533	0.015562	0.014655	0.048697	0.047605
	3.167	0.015374	0.014434	0.048125	0.047118
	3.16867	0.015191	0.01421	0.047591	0.046595
	3.17033	0.015	0.014006	0.047071	0.046049
	3.172	0.014811	0.013817	0.046564	0.045519
	3.17367	0.014624	0.013626	0.046038	0.044998
	3.17533	0.014446	0.013458	0.04551	0.044457
	3.177	0.014257	0.013306	0.045021	0.043875
	3.17867	0.014073	0.013149	0.044523	0.043354
	3.18033	0.013895	0.012979	0.044002	0.042862
	3.182	0.013725	0.012813	0.043459	0.042364
	3.18367	0.013558	0.012659	0.042948	0.041874
	3.18533	0.013374	0.012484	0.04245	0.041408
	3.187	0.013195	0.012301	0.041932	0.041007
	3.18867	0.013016	0.012128	0.041394	0.040586
	3.19033	0.012838	0.011959	0.040922	0.040127
	3.192	0.012646	0.011781	0.040491	0.039668
	3.19367	0.012467	0.011605	0.040026	0.039231
	3.19533	0.012318	0.011451	0.039539	0.038807
	3.197	0.012172	0.011297	0.039088	0.038364
	3.19867	0.01202	0.011137	0.03869	0.037917
	3.20033	0.011869	0.010982	0.038247	0.037493
	3.202	0.011739	0.010859	0.03777	0.037079
	3.20367	0.0116	0.010736	0.037331	0.036642
	3.20533	0.011438	0.010593	0.036911	0.036226
	3.207	0.011279	0.010461	0.036443	0.035816
	3.20867	0.011131	0.010349	0.035948	0.035371
	3.21033	0.010986	0.010232	0.035537	0.034894
	3.212	0.01084	0.010101	0.035203	0.034439
	3.21367	0.010707	0.009955	0.034829	0.034057
	3.21533	0.010594	0.009819	0.03442	0.033664
	3.217	0.010458	0.009687	0.034037	0.033237
	3.21867	0.010303	0.009541	0.03366	0.032821
	3.22033	0.010142	0.009392	0.033234	0.032432
	3.222	0.009997	0.009245	0.032764	0.032051
	3.22367	0.009858	0.009115	0.032344	0.031665
	3.22533	0.009707	0.008972	0.031944	0.031278
	3.227	0.009588	0.008825	0.031541	0.030898
	3.22867	0.00949	0.008697	0.031179	0.030546
	3.23033	0.009386	0.008584	0.030829	0.030251
	3.232	0.009251	0.008459	0.030476	0.029933
	3.23367	0.009108	0.008339	0.030114	0.029593
	3.23533	0.008984	0.008243	0.029749	0.029291
	3.237	0.008847	0.008155	0.029383	0.029027
	3.23867	0.008717	0.008042	0.028983	0.028709
	3.24033	0.008606	0.007909	0.028595	0.02833
	3.242	0.008513	0.007791	0.028244	0.027977
	3.24367	0.008412	0.007678	0.027892	0.027629
	3.24533	0.008288	0.007563	0.027549	0.027248
	3.247	0.008173	0.007434	0.027233	0.02686
	3.24867	0.008059	0.007327	0.026911	0.026536
	3.25033	0.007951	0.007237	0.02658	0.026266
	3.252	0.007839	0.007146	0.026225	0.025973
	3.25367	0.007727	0.007039	0.025905	0.025677
	3.25533	0.007633	0.006925	0.025575	0.025386
	3.257	0.007545	0.006824	0.025275	0.025118
	3.25867	0.007441	0.006725	0.025008	0.024841
	3.26033	0.007324	0.006627	0.024734	0.024517
	3.262	0.007235	0.006528	0.024443	0.024191
	3.26367	0.007151	0.006428	0.02414	0.023898
	3.26533	0.007055	0.006324	0.023891	0.023613
	3.267	0.006935	0.006207	0.023589	0.023297
	3.26867	0.006835	0.006087	0.023262	0.022994
	3.27033	0.006741	0.005979	0.022972	0.022756
	3.272	0.006627	0.00588	0.022718	0.022555
	3.27367	0.006515	0.005779	0.022417	0.022315
	3.27533	0.006419	0.005697	0.022088	0.022059
	3.277	0.006337	0.005633	0.021818	0.021813
	3.27867	0.006239	0.005564	0.021576	0.021534
	3.28033	0.006134	0.005472	0.021316	0.021231
	3.282	0.006038	0.00538	0.021011	0.020958
	3.28367	0.005961	0.0053	0.020772	0.020715
	3.28533	0.005871	0.005213	0.020556	0.020464
	3.287	0.005776	0.005114	0.020329	0.020206
	3.28867	0.005696	0.005025	0.020088	0.019974
	3.29033	0.005634	0.004957	0.01982	0.019757
	3.292	0.00556	0.004892	0.019601	0.019493
	3.29367	0.005465	0.004829	0.019366	0.019224
	3.29533	0.005375	0.004773	0.019104	0.019034
	3.297	0.005292	0.004711	0.018837	0.018863
	3.29867	0.005206	0.004627	0.018593	0.018679
	3.30033	0.005122	0.004532	0.018379	0.018464
	3.302	0.005056	0.004446	0.018164	0.018261
	3.30367	0.004998	0.004375	0.017965	0.01808
	3.30533	0.004932	0.004295	0.017781	0.017824
	3.307	0.004863	0.004216	0.017584	0.017566
	3.30867	0.004796	0.004148	0.017355	0.017349
	3.31033	0.004729	0.004093	0.017136	0.017146
	3.312	0.004645	0.004025	0.0169	0.01692
	3.31367	0.004551	0.003933	0.01664	0.016676
	3.31533	0.004479	0.003834	0.016396	0.016502
	3.317	0.00442	0.003752	0.016138	0.016319
	3.31867	0.004358	0.003693	0.015909	0.016084
	3.32033	0.004281	0.003615	0.015669	0.015877
	3.322	0.004218	0.00353	0.015424	0.015725
	3.32367	0.004157	0.003458	0.015173	0.015581
[truncated: 22,002 more rows]
