# Supplementary material for: Leveraging platinum-protein interactions to overcome chemoresistance
Source: Nat Commun. 2025 Oct 20;16:9263. doi: 10.1038/s41467-025-64295-0 (PMC12537935; doi:10.1038/s41467-025-64295-0)
Supplement: Supplementary file 4 — Source data [file 41467_2025_64295_MOESM4_ESM.zip › Excel files/Source Data Figure S80a.xlsx]

## Sheet: Figure S80a
Figure S80a	MES-SA-DoxPt

## Sheet: Figure S80a raw data
Figure S80a	Drug (μM)	0.0 μM Verapamil			5.0 μM Verapamil			10 μM Verapamil			25 μM Verapamil
	67.5	0.0102546	0.00874658	0.00934979	0.00472689	0.00567227	0.00472689	0.00754609	0.00445905	0.0082321	0.00774889	0.00943343	0.0080858
	22.5	0.0856561	0.078116	0.0775128	0.050105	0.0412815	0.0510504	0.0493926	0.0480206	0.0507646	0.0835533	0.095682	0.101072
	7.5	0.280192	0.339307	0.373991	0.286134	0.259979	0.327101	0.293612	0.252108	0.27406	0.26481	0.270537	0.312988
	2.5	0.690678	0.533239	0.532938	0.426996	0.495063	0.53792	0.501129	0.528226	0.59717	0.425178	0.45988	0.452468
	0.833336	0.812225	0.491919	0.560686	0.560609	0.57542	0.566912	0.511076	0.465114	0.510733	0.490875	0.466281	0.90662
	0.277779	0.908437	0.49765	0.62342	0.793487	0.611975	0.780567	0.561155	0.675375	0.606774	0.885058	0.989837	0.728396
	0.092593	1.01852	0.960314	0.692488	0.792227	0.976576	0.733929	1.06949	1.05542	0.96933	1.03094	1.02892	1.0461
	0.001	1.01008	1.02425	0.973584	0.985084	0.976891	1.00588	1.07909	1.04479	1.03347	0.986131	0.987478	1.01544
