# Supplementary material for: Leveraging platinum-protein interactions to overcome chemoresistance
Source: Nat Commun. 2025 Oct 20;16:9263. doi: 10.1038/s41467-025-64295-0 (PMC12537935; doi:10.1038/s41467-025-64295-0)
Supplement: Supplementary file 4 — Source data [file 41467_2025_64295_MOESM4_ESM.zip › Excel files/Source Data Figure S80b.xlsx]

## Sheet: Figure S80b
Figure S80b	MES-SA/Dx5-DoxPt

## Sheet: Figure S80b raw data
Figure S80b	Drug (μM)	0.0 μM Verapamil			5.0 μM Verapamil			10 μM Verapamil			25 μM Verapamil
	67.5	0.0402581	0.0283134	0.0318525	0.00971943	0.00971943	0.00971943	0.00688136	0.00398394	0.0047083	0.00293778	0.00335747	0.00545588
	22.5	0.273843	0.241548	0.215005	0.0598717	0.0692024	0.0921402	0.0416503	0.0514291	0.0579483	0.0239219	0.0167873	0.0214038
	7.5	0.592811	0.59812	0.641475	0.301302	0.33707	0.304413	0.320164	0.31618	0.257145	0.235023	0.208583	0.22453
	2.5	0.74765	0.691908	0.656959	0.417547	0.562172	0.525627	0.528054	0.537108	0.569342	0.684084	0.729829	0.624489
	0.833336	0.865327	0.775521	0.689696	0.536901	0.503855	0.503467	0.892766	0.546887	0.80693	0.932536	0.764243	0.835589
	0.277779	0.7127	0.923724	0.762691	0.594052	0.691635	0.909739	1.06516	0.866327	0.888057	0.998007	1.08278	0.958137
	0.092593	0.73482	0.686599	0.672	0.933066	0.930733	0.905074	0.925724	0.971358	0.990915	0.931697	0.918267	0.927919
	0.001	1.18651	1.079	0.773751	1.03143	0.946673	1.02715	1.06045	0.991278	1.01989	1.01018	0.996328	0.964432
