# Supplementary material for: Leveraging platinum-protein interactions to overcome chemoresistance
Source: Nat Commun. 2025 Oct 20;16:9263. doi: 10.1038/s41467-025-64295-0 (PMC12537935; doi:10.1038/s41467-025-64295-0)
Supplement: Supplementary file 4 — Source data [file 41467_2025_64295_MOESM4_ESM.zip › Excel files/Source Data Figure S80t.xlsx]

## Sheet: Figure S80t
Figure S80t
	IC80 (μM)	MES-SA	MES-SA/Dx5	Fold Resistance
	+ 0.0 μM verapamil	0.44±0.03	0.95±0.05	2.2
	+ 5.0 μM verapamil	0.37±0.03	0.41±0.01	1.1
	+ 10 μM verapamil	0.36±0.01	0.44±0.07	1.2
	+ 25 μM verapamil	0.43±0.03	0.30±0.00	0.7
