# Supplementary material for: Leveraging platinum-protein interactions to overcome chemoresistance
Source: Nat Commun. 2025 Oct 20;16:9263. doi: 10.1038/s41467-025-64295-0 (PMC12537935; doi:10.1038/s41467-025-64295-0)
Supplement: Supplementary file 4 — Source data [file 41467_2025_64295_MOESM4_ESM.zip › Excel files/Source Data Figure S81b.xlsx]

## Sheet: Figure S81b
Figure S81b	MES-SA/Dx5-Dox+Ox

## Sheet: Figure S81b raw data
Figure S81b	Drug (μM)	0.0 μM Verapamil			5.0 μM Verapamil			10 μM Verapamil			25 μM Verapamil
	2.5				0.0159399	0.0206052	0.0198276	0.0130384	0.012314	0.0115896	0.00587556	0.00713461	0.00377715
	0.833336				0.024493	0.0404328	0.0454869	0.0358555	0.0398394	0.0380286	0.0230826	0.0230826	0.0230826
	0.277779				0.0843647	0.167174	0.21616	0.0890955	0.108653	0.173483	0.117092	0.138915	0.144371
	0.092593				0.61038	0.580056	0.621266	0.450548	0.482419	0.543989	0.455356	0.498164	0.456615
	0.030865				0.864641	0.620877	0.904685	0.558476	0.574412	0.891317	0.673591	0.881754	0.883433
	0.010288				0.956003	0.929567	0.945506	0.909063	0.976428	0.936227	0.912811	0.954359	1.02571
	0.003429				0.953671	0.899631	0.959502	0.980774	0.942022	0.98005	0.927919	1.01647	1.01186
	0.001				1.04309	0.948228	1.00927	1.02206	0.987656	0.98005	0.974504	0.998007	1.05047
	67.5	0.0194654	0.0207926	0.0199078
	22.5	0.0207926	0.0185807	0.0283134
	7.5	0.0238894	0.030083	0.0336221
	2.5	0.0371613	0.0358341	0.0367189
	0.833336	0.240221	0.239779	0.199078
	0.277779	0.63882	0.771982	0.731281
	0.092593	0.644571	0.911779	0.87329
	0.001	0.936111	0.820645	1.15465
