# Supplementary material for: Leveraging platinum-protein interactions to overcome chemoresistance
Source: Nat Commun. 2025 Oct 20;16:9263. doi: 10.1038/s41467-025-64295-0 (PMC12537935; doi:10.1038/s41467-025-64295-0)
Supplement: Supplementary file 4 — Source data [file 41467_2025_64295_MOESM4_ESM.zip › Excel files/Source Data Figure S81t.xlsx]

## Sheet: Figure S81t
Figure S81t
	IC80 (μM)	MES-SA	MES-SA/Dx5	Fold Resistance
	+ 0.0 μM verapamil	0.16±0.03	1.0±0.0	6.4
	+ 5.0 μM verapamil	0.084±0.001	0.25±0.03	3
	+ 10 μM verapamil	0.079±0.006	0.21±0.02	2.6
	+ 25 μM verapamil	0.11±0.02	0.20±0.01	1.8
