# Supplementary material for: Leveraging platinum-protein interactions to overcome chemoresistance
Source: Nat Commun. 2025 Oct 20;16:9263. doi: 10.1038/s41467-025-64295-0 (PMC12537935; doi:10.1038/s41467-025-64295-0)
Supplement: Supplementary file 4 — Source data [file 41467_2025_64295_MOESM4_ESM.zip › Excel files/Source Data Figure S82a.xlsx]

## Sheet: Figure S82a
Figure S82a	MES-SA-DoxNH2NH2

## Sheet: Figure S82a raw data
Figure S82a	[Agent] (μM)	0.0 μM Verapamil			10.0 μM Verapamil
	2.5	0.00501457	0.00530806	0.00563248	0.00461373	0.00447852	0.00490478
	0.833333	0.00324362	0.00411293	0.00458739	0.00394607	0.00446699	0.00311214
	0.277778	0.00282402	0.00423264	0.00528611	0.00365706	0.00340989	0.0040305
	0.0925926	0.00410495	0.00542079	0.00498484	0.00193547	0.00157318	0.00235708
	0.0308642	0.0297041	0.0222145	0.0264529	0.0175563	0.019085	0.0169048
	0.0102881	0.0619691	0.0584908	0.0719477	0.0780085	0.078098	0.0704092
	0.00342936	0.432583	0.276647	0.334852	0.200869	0.25878	0.181156
	0.001	1.03888	1.07453	0.987041	1.02318	1.06414	1.09026
