# Supplementary material for: Leveraging platinum-protein interactions to overcome chemoresistance
Source: Nat Commun. 2025 Oct 20;16:9263. doi: 10.1038/s41467-025-64295-0 (PMC12537935; doi:10.1038/s41467-025-64295-0)
Supplement: Supplementary file 4 — Source data [file 41467_2025_64295_MOESM4_ESM.zip › Excel files/Source Data Figure S82b.xlsx]

## Sheet: Figure S82b
Figure S82b	MES-SA/Dx5-DoxNH2NH2

## Sheet: Figure S82b raw data
Figure S82b	[Agent] (μM)	0.0 μM Verapamil			10.0 μM Verapamil
	2.5	0.00400639	0.0034884	0.00316768	0.00300207	0.00399511	0.0043782
	0.833333	0.00402926	0.00311167	0.00251648	0.00282941	0.00227588	0.00222212
	0.277778	0.00380071	0.00358123	0.00333417	0.00234785	0.00117015	0.00285044
	0.0925926	0.00742062	0.00784544	0.0128954	0.00232682	0.00266859	0.00329542
	0.0308642	0.336868	0.235078	0.285219	0.0131845	0.0154302	0.0144417
	0.0102881	0.919417	0.953586	0.723937	0.279998	0.342843	0.306514
	0.00342936	1.11074	1.08451	1.11914	0.880562	0.932006	0.885093
	0.001	0.70194	0.988173	1.17754	0.966254	1.00264	1.01027
