# Supplementary material for: Leveraging platinum-protein interactions to overcome chemoresistance
Source: Nat Commun. 2025 Oct 20;16:9263. doi: 10.1038/s41467-025-64295-0 (PMC12537935; doi:10.1038/s41467-025-64295-0)
Supplement: Supplementary file 4 — Source data [file 41467_2025_64295_MOESM4_ESM.zip › Excel files/Source Data Figure S83a.xlsx]

## Sheet: Figure S83a
Figure S83a	A-TdT

## Sheet: Figure S83a raw data
Figure S83a	Drug (μM)	Ox		Dox		DoxPt
	90.0001	0.056671	0.05813
	30	0.071993	0.077101
	10	0.095343	0.108476
	3.3	0.455065	0.457254
	1.1	0.922048	0.91913
	0.369999	1.0242	0.967287
	0.12	1.02858	1.05995
	0.001	1.00669	0.966557
	10			0.020917	0.011432
	3.3			0.031132	0.025295
	1.1			0.088776	0.065426
	0.369999			0.139122	0.119421
	0.12			0.192387	0.157364
	0.04			0.765171	0.625076
	0.014			0.96072	0.971665
	0.001			0.990636	1.02201
	10					0.026754	0.034051
	5					0.063238	0.082209
	2.5					0.07929	0.112854
	1.25					0.119421	0.155175
	0.625					0.234708	0.309133
	0.3125					0.640399	0.712636
	0.15625					0.908185	0.878998
	0.001					0.984799	1.02931
