# Supplementary material for: Leveraging platinum-protein interactions to overcome chemoresistance
Source: Nat Commun. 2025 Oct 20;16:9263. doi: 10.1038/s41467-025-64295-0 (PMC12537935; doi:10.1038/s41467-025-64295-0)
Supplement: Supplementary file 4 — Source data [file 41467_2025_64295_MOESM4_ESM.zip › Excel files/Source Data Figure S83b.xlsx]

## Sheet: Figure S83b
Figure S83b	AP-TdT

## Sheet: Figure S83b raw data
Figure S83b	Drug (μM)	Ox		Dox		DoxPt
	90	0.042663	0.0473
	30	0.078988	0.095991
	10	0.119951	0.10913
	3.3	0.217333	0.261387
	1.1	0.505616	0.596043
	0.37	0.780761	0.93379
	0.12	0.899784	1.03581
	0.001	0.892055	0.970115
	10					0.076669	0.075124
	3.3					0.120723	0.124588
	1.1					0.249021	0.263706
	0.37					0.81013	0.824042
	0.12					0.992529	1.00721
	0.041					1.03272	1.03349
	0.014					1.00953	0.994075
	0.001					1.04045	1.0304
	1.1			0.033388	0.027978
	0.37			0.071259	0.065076
	0.12			0.157049	0.169415
	0.041			0.645507	0.582904
	0.014			1.05513	0.967024
	0.0045			0.987892	1.00876
	0.0015			0.989437	1.02731
	0.001			1.04431	1.02267
