# Supplementary material for: Leveraging platinum-protein interactions to overcome chemoresistance
Source: Nat Commun. 2025 Oct 20;16:9263. doi: 10.1038/s41467-025-64295-0 (PMC12537935; doi:10.1038/s41467-025-64295-0)
Supplement: Supplementary file 4 — Source data [file 41467_2025_64295_MOESM4_ESM.zip › Excel files/Source Data Figure S83c.xlsx]

## Sheet: Figure S83c
Figure S83c	AKP-TdT

## Sheet: Figure S83c raw data
Figure S83c	Drug (μM)	Ox		Dox		DoxPt
	90	0.037253	0.044825
	30	0.053911	0.056182
	10	0.152343	0.133414
	3.3	0.550617	0.490043
	1.1	0.798213	0.786855
	0.37	0.911789	0.974635
	0.12	1.00871	0.977663
	0.001	0.96252	1.00644
	10					0.041039	0.035739
	3.3					0.075112	0.066783
	1.1					0.172787	0.156886
	0.37					0.685394	0.764897
	0.12					0.944348	0.990535
	0.041					1.00189	0.979935
	0.014					0.915575	1.00644
	0.001					0.952677	1.02688
	1.1			0.030438	0.02741
	0.37			0.044825	0.040282
	0.12			0.124328	0.100098
	0.041			0.652078	0.646021
	0.014			0.966306	0.932233
	0.0045			0.950405	1.04051
	0.0015			0.998107	1.02461
	0.001			0.990535	1.06095
