# Supplementary material for: Leveraging platinum-protein interactions to overcome chemoresistance
Source: Nat Commun. 2025 Oct 20;16:9263. doi: 10.1038/s41467-025-64295-0 (PMC12537935; doi:10.1038/s41467-025-64295-0)
Supplement: Supplementary file 4 — Source data [file 41467_2025_64295_MOESM4_ESM.zip › Excel files/Source Data Figure S83d.xlsx]

## Sheet: Figure S83d
Figure S83d	AKPS-TdT

## Sheet: Figure S83d raw data
Figure S83d	Drug (μM)	Ox						Dox						DoxPt
	12.5	0.005744	0.004595	0.006127
	2.5	0.003829	0.004595	0.003829
	0.5	0.008424	0.008424	0.008041
	0.1	0.015317	0.017231	0.0157
	0.02	0.092667	0.113345	0.117174
	0.004	0.976067	0.986406	0.975684
	0.0008	0.971855	0.929351	0.995979
	0.0001	1.00977	0.950412	0.938541
	67.5							0.014245	0.013431	0.014245
	22.5							0.026048	0.024013	0.022385
	7.5							0.157916	0.131054	0.168091
	2.5							0.738299	0.693936	0.685796
	0.833333							1.05983	1.06797	1.06064
	0.277778							0.993488	1.01506	1.05006
	0.092593							0.924298	1.03175	1.10826
	0.0001							0.915344	0.903134	0.985348
	2.5													0.009547	0.009165	0.010692
	0.833333													0.027495	0.033223	0.025204
	0.277778													0.549516	0.552189	0.577775
	0.092593													0.934063	0.996309	0.966141
	0.030864													0.977597	0.993254	0.995545
	0.010288													0.865708	0.981034	0.983325
	0.003429													0.957357	1.00433	0.983707
	0.0001													0.966522	0.947429	0.997454
