# Supplementary material for: Leveraging platinum-protein interactions to overcome chemoresistance
Source: Nat Commun. 2025 Oct 20;16:9263. doi: 10.1038/s41467-025-64295-0 (PMC12537935; doi:10.1038/s41467-025-64295-0)
Supplement: Supplementary file 4 — Source data [file 41467_2025_64295_MOESM4_ESM.zip › Excel files/Source Data Figure S83t1.xlsx]

## Sheet: Figure S83t1
Figure S83t1
	IC50 (μM)	A-TdT	AP-TdT	AKP-TdT	AKPS-TdT
	Dox	0.058±0.006	0.096±0.005	0.052±0.001	0.011±0.000
	DoxPt	0.42±0.03	1.3±0.0	0.54±0.02	0.30±0.00
	Ox	3.1±0.0	4.1±0.1	3.2±0.2	3.6±0.1
