# Supplementary material for: Leveraging platinum-protein interactions to overcome chemoresistance
Source: Nat Commun. 2025 Oct 20;16:9263. doi: 10.1038/s41467-025-64295-0 (PMC12537935; doi:10.1038/s41467-025-64295-0)
Supplement: Supplementary file 4 — Source data [file 41467_2025_64295_MOESM4_ESM.zip › Excel files/Source Data Figure S83t2.xlsx]

## Sheet: Figure S83t2
Figure S83t2
	IC80 (μM)	A-TdT	AP-TdT	AKP-TdT	AKPS-TdT
	Dox	0.11±0.01	0.052±0.001	0.091±0.002	0.016±0.000
	DoxPt	0.83±0.11	0.67±0.01	1.0±0.0	0.46±0.02
	Ox	5.9±0.2	1.3±0.2	8.9±0.8	6.2±0.2
