# Supplementary material for: Leveraging platinum-protein interactions to overcome chemoresistance
Source: Nat Commun. 2025 Oct 20;16:9263. doi: 10.1038/s41467-025-64295-0 (PMC12537935; doi:10.1038/s41467-025-64295-0)
Supplement: Supplementary file 4 — Source data [file 41467_2025_64295_MOESM4_ESM.zip › Excel files/Source Data Figure S84a.xlsx]

## Sheet: Figure S84a
Figure S84a	Resistance acquisition of AKP organoids

## Sheet: Figure S84a raw data
Figure S84a
	Months of Selection	Ox			Dox			DoxPt
	0.25	1	1	1	1	1	1	1	1	1
	0.5	2	2	2	4	4	4	1	1	1
	0.75	2	2	2	4	4	4	2	2	2
	1	4	4	4	4	4	2	2	2	2
	1.25	2	4	4	2	4	4	1	1	2
	1.5	4	4	4	4	4	2	2	2	2
	1.75	4	4	4	8	8	4	2	1	2
	2	4	4	4	16	8	16	2	4	2
	2.25	4	8	8	16	16	4	2	0	4
	2.5	4	2	4	16	16	16	2	4	2
	2.75	8	4	4	32	16	8	4	1	4
	3	4	4	8	32	32	8	2	2	4
	3.25	4	4	2	32	64	8	4	2	4
	3.5	8	4	4	32	32	16	2	2	4
	3.75	4	8	8	64	64	64	4	2	4
	4	8	4	4	128	128	128	2	2	2
	4.25	4	8	8	64	64	128	4	4	2
	4.5	4	4	4	256	256	64	4	2	4
	4.75	8	4	8	512	128	128	4	2	2
	5	8	8	8	512	256	256	4	2	4
