# Supplementary material for: Leveraging platinum-protein interactions to overcome chemoresistance
Source: Nat Commun. 2025 Oct 20;16:9263. doi: 10.1038/s41467-025-64295-0 (PMC12537935; doi:10.1038/s41467-025-64295-0)
Supplement: Supplementary file 4 — Source data [file 41467_2025_64295_MOESM4_ESM.zip › Excel files/Source Data Figure S84b.xlsx]

## Sheet: Figure S84b
Figure S84b	Resistance acquisition of AKP organoids

## Sheet: Figure S84b raw data
Figure S84b
	Months of Selection	Ox			Dox			DoxPt
	0.25	10	10	10	0.0390625	0.0390625	0.0390625	0.3125	0.3125	0.3125
	0.5	20	20	20	0.15625	0.15625	0.15625	0.3125	0.3125	0.3125
	0.75	20	20	20	0.15625	0.15625	0.15625	0.625	0.625	0.625
	1	40	40	40	0.15625	0.15625	0.07825	0.625	0.625	0.625
	1.25	20	40	40	0.07825	0.15625	0.15625	0.3125	0.3125	0.625
	1.5	40	40	40	0.15625	0.15625	0.07825	0.625	0.625	0.625
	1.75	40	40	40	0.3125	0.3125	0.15625	0.625	0.3125	0.625
	2	40	40	40	0.625	0.3125	0.3125	0.625	1.25	0.625
	2.25	40	80	80	0.625	0.625	0.15625	0.625	0	1.25
	2.5	40	20	40	0.625	0.625	0.625	0.625	1.25	0.625
	2.75	80	40	40	1.25	0.625	0.3125	1.25	0.3125	1.25
	3	40	40	80	1.25	1.25	0.3125	0.625	0.625	1.25
	3.25	40	40	20	1.25	2.5	0.3125	1.25	0.625	1.25
	3.5	80	40	40	1.25	1.25	0.625	0.625	0.625	1.25
	3.75	40	80	80	2.5	2.5	2.5	1.25	0.625	1.25
	4	80	40	40	5	5	5	0.625	0.625	0.625
	4.25	40	80	80	2.5	2.5	5	1.25	0.625	0.625
	4.5	40	40	40	10	10	2.5	1.25	0.625	1.25
	4.75	80	40	80	20	5	5	1.25	0.625	0.625
	5	80	80	80	20	10	10	1.25	0.625	1.25
