# Supplementary material for: Leveraging platinum-protein interactions to overcome chemoresistance
Source: Nat Commun. 2025 Oct 20;16:9263. doi: 10.1038/s41467-025-64295-0 (PMC12537935; doi:10.1038/s41467-025-64295-0)
Supplement: Supplementary file 4 — Source data [file 41467_2025_64295_MOESM4_ESM.zip › Excel files/Source Data Figure S84c.xlsx]

## Sheet: Figure S84c
Figure S84c	Resistance acquisition of AKPS organoids

## Sheet: Figure S84c raw data
Figure S84c
	Months of Selection	Ox			Dox			DoxPt
	0.25	1	1	1	1	1	1	1	1	1
	0.5	2	2	2	2	2	2	0	0	0
	0.75	2	2	2	4	4	4	1	1	1
	1	4	4	4	4	4	4	2	2	2
	1.25	2	0	2	4	4	4	1	1	0
	1.5	2	2	4	4	8	4	2	2	2
	1.75	2	2	2	4	4	8	2	2	1
	2	4	4	4	8	16	16	1	2	2
	2.25	4	2	4	16	32	16	2	2	2
	2.5	2	4	4	64	64	32	2	2	2
	2.75	4	4	4	64	128	64	4	2	4
	3	4	4	4	128	64	64	2	1	2
	3.25	4	2	2	64	256	64	4	4	2
	3.5	4	4	4	128	128	128	2	1	2
	3.75	4	4	4	128	256	256	2	4	4
	4	4	4	4	256	256	512	2	2	2
	4.25	4	4	4	256	512	512	4	4	4
	4.5	4	8	4	128	256	1024	2	2	2
	4.75	4	4	4	256	512	1024	4	4	4
	5	4	8	4	256	256	1024	2	2	2
