# Supplementary material for: Leveraging platinum-protein interactions to overcome chemoresistance
Source: Nat Commun. 2025 Oct 20;16:9263. doi: 10.1038/s41467-025-64295-0 (PMC12537935; doi:10.1038/s41467-025-64295-0)
Supplement: Supplementary file 4 — Source data [file 41467_2025_64295_MOESM4_ESM.zip › Excel files/Source Data Figure S84d.xlsx]

## Sheet: Figure S84d
Figure S84d	Resistance acquisition of AKPS organoids

## Sheet: Figure S84d raw data
Figure S84d
	Months of Selection	Ox			Dox			DoxPt
	0.25	10	10	10	0.0195312	0.0195312	0.0195312	0.3125	0.3125	0.3125
	0.5	20	20	20	0.0390625	0.0390625	0.0390625	0	0	0
	0.75	20	20	20	0.078125	0.078125	0.078125	0.3125	0.3125	0.3125
	1	40	40	40	0.078125	0.078125	0.078125	0.625	0.625	0.625
	1.25	20	0	20	0.078125	0.078125	0.078125	0.3125	0.3125	0
	1.5	20	20	40	0.078125	0.15625	0.078125	0.625	0.625	0.625
	1.75	20	20	20	0.078125	0.078125	0.15625	0.625	0.625	0.3125
	2	40	40	40	0.15625	0.3125	0.3125	0.3125	0.625	0.625
	2.25	40	20	40	0.3125	0.625	0.3125	0.625	0.625	0.625
	2.5	20	40	40	1.25	1.25	0.625	0.625	0.625	0.625
	2.75	40	40	40	1.25	2.5	1.25	1.25	0.625	1.25
	3	40	40	40	2.5	1.25	1.25	0.625	0.3125	0.625
	3.25	40	20	20	1.25	5	1.25	1.25	1.25	0.625
	3.5	40	40	40	2.5	2.5	2.5	0.625	0.3125	0.625
	3.75	40	40	40	2.5	5	5	0.625	1.25	1.25
	4	40	40	40	5	5	10	0.625	0.625	0.625
	4.25	40	40	40	5	10	10	1.25	1.25	1.25
	4.5	40	80	40	2.5	5	20	0.625	0.625	0.625
	4.75	40	40	40	5	10	20	1.25	1.25	1.25
	5	40	80	40	5	5	20	0.625	0.625	0.625
