# Supplementary material for: Leveraging platinum-protein interactions to overcome chemoresistance
Source: Nat Commun. 2025 Oct 20;16:9263. doi: 10.1038/s41467-025-64295-0 (PMC12537935; doi:10.1038/s41467-025-64295-0)
Supplement: Supplementary file 4 — Source data [file 41467_2025_64295_MOESM4_ESM.zip › Excel files/Source Data Figure S85a.xlsx]

## Sheet: Figure S85a
Figure S85a	AKP Naïve

## Sheet: Figure S85a raw data
Figure S85a	Drug (μM)	Dox			Dox+Verapamil			Ox			Ox+Verapamil			DoxPt			DoxPt+Verapamil
	12.5	0.00678823	0.00678823	0.00718754	0.00678823	0.00678823	0.00678823
	2.5	0.00718754	0.00598962	0.00559031	0.005191	0.00479169	0.00359377
	0.5	0.0099827	0.0115799	0.0099827	0.00598962	0.005191	0.00638893
	0.1	0.0243578	0.0171702	0.0159723	0.0131772	0.0115799	0.0123785
	0.02	0.221616	0.305071	0.214828	0.0471183	0.0419273	0.0451218
	0.004	0.970318	0.948755	0.955144	0.902036	0.831758	0.895648
	0.0008	0.976707	0.957141	0.994277	0.931585	0.978704	1.00945
	0.0001	0.968721	0.982297	1.01744	1.02383	0.953946	1.05377
	67.5							0.00840285	0.0062108	0.00949887	0.00949887	0.00986421	0.00949887
	22.5							0.0157097	0.0179017	0.0189978	0.0248432	0.0263046	0.0314193
	7.5							0.117275	0.118736	0.127869	0.142848	0.192535	0.173537
	2.5							0.608293	0.580162	0.615235	0.68538	0.718992	0.757718
	0.833333							0.906046	0.944407	0.86184	0.948791	0.932351	0.946599
	0.277778							0.950618	0.979845	0.941119	0.937831	0.995555	1.00505
	0.092593							0.959021	0.978384	0.925044	1.04707	0.978384	1.01784
	0.0001							0.944773	0.981672	1.02259	1.00944	1.02844	1.01309
	2.5													0.00799627	0.00919571	0.00799627	0.00959552	0.00759645	0.00679683
	0.833333													0.0287866	0.0323849	0.0435797	0.0207903	0.0223896	0.0199907
	0.277778													0.47098	0.570134	0.610115	0.314653	0.292663	0.226294
	0.092593													0.891584	0.956754	0.92157	0.933964	0.960352	0.916372
	0.030864													0.962751	0.971147	0.975945	0.934764	1.02472	1.02392
	0.010288													0.990338	0.979943	0.983141	1.00513	1.05271	1.05951
	0.003429													0.982342	0.961151	1.00593	1.01113	0.990738	1.11188
	0.0001													0.987539	0.94316	1.00433	0.982741	1.01433	1.0679
