# Supplementary material for: Leveraging platinum-protein interactions to overcome chemoresistance
Source: Nat Commun. 2025 Oct 20;16:9263. doi: 10.1038/s41467-025-64295-0 (PMC12537935; doi:10.1038/s41467-025-64295-0)
Supplement: Supplementary file 4 — Source data [file 41467_2025_64295_MOESM4_ESM.zip › Excel files/Source Data Figure S85b.xlsx]

## Sheet: Figure S85b
Figure S85b	AKP/DoxR +/- verapamil

## Sheet: Figure S85b raw data
Figure S85b	Drug (μM)	AKP/DoxR-Ox			AKP/DoxR-Dox			AKP/DoxR-DoxPt			AKP-Ox			AKP-Dox			AKP-DoxPt			AKP/DoxR-Ox + verapamil			AKP/DoxR-Dox + verapamil			AKP/DoxR-DoxPt + verapamil
	12.5				0.0587058	0.0503669	0.0503669							0.00678823	0.00678823	0.00718754							0.0341388	0.0345821	0.0407892
	2.5				0.103736	0.128419	0.1501							0.00718754	0.00598962	0.00559031							0.0363556	0.0367989	0.0456662
	0.5				0.28519	0.33956	0.485657							0.0099827	0.0115799	0.0099827							0.0496564	0.0545334	0.0558634
	0.1				0.62942	0.730821	0.889927							0.0243578	0.0171702	0.0159723							0.121481	0.116604	0.117047
	0.02				0.817211	1.25751	1.12308							0.221616	0.305071	0.214828							0.973177	0.92618	0.732875
	0.004				1.13809	1.36391	1.16711							0.970318	0.948755	0.955144							1.32476	1.34649	0.958102
	0.0008				0.903269	1.22348	1.33522							0.976707	0.957141	0.994277							1.56994	1.76724	0.757703
	0.0001					1.01868	0.981321							0.968721	0.982297	1.01744							0.986921	1.01308
	67.5	0.0314157	0.0322011	0.0298449							0.00840285	0.0062108	0.00949887							0.0470801	0.0516071	0.044364
	22.5	0.0502651	0.0510505	0.054192							0.0157097	0.0179017	0.0189978							0.0778633	0.0796741	0.073789
	7.5	0.130768	0.145297	0.157078							0.117275	0.118736	0.127869							0.319602	0.315075	0.350385
	2.5	0.599647	0.677793	0.572943							0.608293	0.580162	0.615235							1.18062	0.742417	0.624717
	0.833333	0.834871	0.889063	0.949931							0.906046	0.944407	0.86184							1.05613	1.17248	0.824355
	0.277778	0.869821	1.28058	1.21382							0.950618	0.979845	0.941119							1.38524	1.00407	0.991852
	0.092593	0.998626	1.20597	1.03711							0.959021	0.978384	0.925044							1.11136	1.27478	0.852422
	0.0001		1.02376	0.976242							0.944773	0.981672	1.02259							0.998189	1.00181
	2.5							0.039604	0.040324	0.0468047							0.00799627	0.00919571	0.00799627							0.0383128	0.0331553	0.0261558
	0.833333							0.161656	0.209901	0.249505							0.0287866	0.0323849	0.0435797							0.0688893	0.0990974	0.0699945
	0.277778							0.577858	0.747795	0.788839							0.47098	0.570134	0.610115							0.634739	0.572481	0.500645
	0.092593							0.926733	1.17876	1.15716							0.891584	0.956754	0.92157							0.996132	1.14017	0.947136
	0.030864							0.851845	1.2234	1.29001							0.962751	0.971147	0.975945							1.19985	1.30558	0.94161
	0.010288							1.10963	1.05743	1.10747							0.990338	0.979943	0.983141							1.10518	1.26137	1.02929
	0.003429							0.951215	1.25797	1.209							0.982342	0.961151	1.00593							1.06244	1.1888	1.04623
	0.0001								0.914851	1.08515							0.987539	0.94316	1.00433							0.967029	1.03297
