# Supplementary material for: Leveraging platinum-protein interactions to overcome chemoresistance
Source: Nat Commun. 2025 Oct 20;16:9263. doi: 10.1038/s41467-025-64295-0 (PMC12537935; doi:10.1038/s41467-025-64295-0)
Supplement: Supplementary file 4 — Source data [file 41467_2025_64295_MOESM4_ESM.zip › Excel files/Source Data Figure S85c.xlsx]

## Sheet: Figure S85c
Figure S85c	AKP/OxR

## Sheet: Figure S85c raw data
Figure S85c	Drug (μM)	AKP-Dox			AKPOxR-Dox			AKP-Ox			AKP/OxR-Ox			AKP-DoxPt			AKP/OxR-DoxPt
	12.5	0.00678823	0.00678823	0.00718754	0.0131503	0.0119097	0.014639
	2.5	0.00718754	0.00598962	0.00559031	0.0129022	0.0131503	0.0136465
	0.5	0.0099827	0.0115799	0.0099827	0.00769167	0.00967662	0.0156315
	0.1	0.0243578	0.0171702	0.0159723	0.0203457	0.0205938	0.0253081
	0.02	0.221616	0.305071	0.214828	0.161277	0.140187	0.17269
	0.004	0.970318	0.948755	0.955144	1.03763	0.996196	1.03565
	0.0008	0.976707	0.957141	0.994277	0.987263	0.981557	1.03813
	0.0001	0.968721	0.982297	1.01744	0.985526	0.997188	1.01729
	67.5							0.00840285	0.0062108	0.00949887	0.0462359	0.04649	0.0447117
	22.5							0.0157097	0.0179017	0.0189978	0.377509	0.393005	0.391227
	7.5							0.117275	0.118736	0.127869	0.906427	0.95495	0.90846
	2.5							0.608293	0.580162	0.615235	1.03218	1.03624	0.998391
	0.833333							0.906046	0.944407	0.86184	1.0149	0.978068	0.91227
	0.277778							0.950618	0.979845	0.941119	1.0144	0.987975	0.939961
	0.092593							0.959021	0.978384	0.925044	0.984927	1.00119	0.905157
	0.0001							0.944773	0.981672	1.02259	0.967144	1.00957	1.02329
	2.5													0.00799627	0.00919571	0.00799627	0.0232653	0.0198367	0.0173878
	0.833333													0.0287866	0.0323849	0.0435797	0.0766531	0.0460408	0.0538776
	0.277778													0.47098	0.570134	0.610115	0.530694	0.573796	0.550286
	0.092593													0.891584	0.956754	0.92157	0.961959	0.979102	0.969061
	0.030864													0.962751	0.971147	0.975945	0.997469	0.989143	0.982286
	0.010288													0.990338	0.979943	0.983141	0.991837	1.00163	1.01118
	0.003429													0.982342	0.961151	1.00593	1.04571	1.01069	0.987184
	0.0001													0.987539	0.94316	1.00433	0.978612	0.951184	1.0702
