# Supplementary material for: Leveraging platinum-protein interactions to overcome chemoresistance
Source: Nat Commun. 2025 Oct 20;16:9263. doi: 10.1038/s41467-025-64295-0 (PMC12537935; doi:10.1038/s41467-025-64295-0)
Supplement: Supplementary file 4 — Source data [file 41467_2025_64295_MOESM4_ESM.zip › Excel files/Source Data Figure S85t1.xlsx]

## Sheet: Figure S85t1
Figure S85t1
	IC80 (μM)	AKP	AKP/DoxR	Fold Resistance
	Dox	0.022±0.002	1.0±0.2	46
	DoxPt	0.49±0.02	0.82±0.05	1.6
	Ox	6.0±0.3	6.4±0.5	1.1
