# Supplementary material for: Leveraging platinum-protein interactions to overcome chemoresistance
Source: Nat Commun. 2025 Oct 20;16:9263. doi: 10.1038/s41467-025-64295-0 (PMC12537935; doi:10.1038/s41467-025-64295-0)
Supplement: Supplementary file 4 — Source data [file 41467_2025_64295_MOESM4_ESM.zip › Excel files/Source Data Figure S85t4.xlsx]

## Sheet: Figure S85t4
Figure S85t4
	IC80 (μM) with AKP	(−) verapamil	(+) verapamil (10 μM)	Fold Sensitization
	Dox	0.022±0.002	0.011±0.000	2
	DoxPt	0.49±0.02	0.32±0.01	1.6
	Ox	6.0±0.3	7.0±0.3	0.86
