# Supplementary material for: Leveraging platinum-protein interactions to overcome chemoresistance
Source: Nat Commun. 2025 Oct 20;16:9263. doi: 10.1038/s41467-025-64295-0 (PMC12537935; doi:10.1038/s41467-025-64295-0)
Supplement: Supplementary file 4 — Source data [file 41467_2025_64295_MOESM4_ESM.zip › Excel files/Source Data Figure S85t5.xlsx]

## Sheet: Figure S85t5
Figure S85t5
	IC80 (μM) with AKP/DoxR	(−) verapamil	(+) verapamil (10 μM)	Fold Sensitization
	Dox	1.0±0.2	0.076±0.003	13.8
	DoxPt	0.82±0.05	0.44±0.05	1.9
	Ox	6.4±0.5	10±2	0.61
