# Supplementary material for: Leveraging platinum-protein interactions to overcome chemoresistance
Source: Nat Commun. 2025 Oct 20;16:9263. doi: 10.1038/s41467-025-64295-0 (PMC12537935; doi:10.1038/s41467-025-64295-0)
Supplement: Supplementary file 4 — Source data [file 41467_2025_64295_MOESM4_ESM.zip › Excel files/Source Data Figure S86a.xlsx]

## Sheet: Figure S86a
Figure S86a	AKPS naïve

## Sheet: Figure S86a raw data
Figure S86a	Drug (μM)	Dox			Dox+verapamil			Ox			Ox+verapamil			DoxPt			DoxPt+verapamil
	12.5	0.00574383	0.00459506	0.00612675	0.00497798	0.00612675	0.00612675
	2.5	0.00382922	0.00459506	0.00382922	0.00574383	0.0034463	0.00421214
	0.5	0.00842428	0.00842428	0.00804136	0.00421214	0.00459506	0.00497798
	0.1	0.0153169	0.0172315	0.0156998	0.0114877	0.00995596	0.0122535
	0.02	0.0926671	0.113345	0.117174	0.029485	0.0283362	0.0310167
	0.004	0.976067	0.986406	0.975684	0.897186	0.897568	0.882634
	0.0008	0.971855	0.929351	0.995979	1.01436	1.03772	1.05112
	0.0001	1.00976	0.950412	0.938541	1.0404	1.04423	1.01666
	67.5							0.014245	0.013431	0.014245	0.012617	0.012617	0.014245
	22.5							0.026048	0.024013	0.022385	0.028897	0.023199	0.027676
	7.5							0.157916	0.131054	0.168091	0.159137	0.164021	0.170126
	2.5							0.738299	0.693936	0.685796	0.717949	0.636956	0.657713
	0.833333							1.05983	1.06797	1.06064	1.06756	1.0521	1.06593
	0.277778							0.993488	1.01506	1.05006	1.11274	1.11762	1.1685
	0.092593							0.924298	1.03175	1.10826	1.14286	1.0175	1.08384
	0.0001							0.915344	0.903134	0.985348	1.01872	1.0232	1.15425
	2.5													0.00954684	0.00916497	0.0106925	0.0072556	0.00992872	0.00840122
	0.833333													0.0274949	0.033223	0.0252037	0.0248218	0.0221487	0.0294043
	0.277778													0.549516	0.552189	0.577775	0.108834	0.129455	0.196283
	0.092593													0.934063	0.996309	0.966141	0.881365	0.843941	0.934445
	0.030864													0.977597	0.993254	0.995545	1.01693	1.00013	1.007
	0.010288													0.865708	0.981034	0.983325	1.00051	1.01349	1.05015
	0.003429													0.957357	1.00433	0.983707	1.00242	0.991726	1.05015
	0.0001													0.966522	0.947429	0.997454	0.983325	1.02342	1.08185
