# Supplementary material for: Leveraging platinum-protein interactions to overcome chemoresistance
Source: Nat Commun. 2025 Oct 20;16:9263. doi: 10.1038/s41467-025-64295-0 (PMC12537935; doi:10.1038/s41467-025-64295-0)
Supplement: Supplementary file 4 — Source data [file 41467_2025_64295_MOESM4_ESM.zip › Excel files/Source Data Figure S86b.xlsx]

## Sheet: Figure S86b
Figure S86b	AKPS/DoxR verapamil

## Sheet: Figure S86b raw data
Figure S86b	Drug (μM)	AKPS/DoxR-Ox			AKPS/DoxR-Dox			AKPS/DoxR-DoxPt			AKPS-Ox			AKPS-Dox			AKPS-DoxPt			AKPS/DoxR-Ox + verapamil			AKPS/DoxR-Dox + verapamil			AKPS/DoxR-DoxPt + verapamil
	12.5				0.18602	0.240135	0.22872							0.00574383	0.00459506	0.00612675							0.0275385	0.0254201	0.0275385
	2.5				0.446026	0.661218	0.62655							0.00382922	0.00459506	0.00382922							0.0245728	0.0262675	0.0347409
	0.5				0.852311	0.907272	1.03284							0.00842428	0.00842428	0.00804136							0.0716001	0.0610083	0.0826155
	0.1				0.994363	1.05947	1.12923							0.0153169	0.0172315	0.0156998							0.342325	0.40757	0.394012
	0.02				1.12711	1.13472	1.29665							0.0926671	0.113345	0.117174							0.781246	0.99308	0.964694
	0.004				0.985908	1.28861	1.20025							0.976067	0.986406	0.975684							0.913854	1.13289	1.04646
	0.0008				1.11063	1.19433	1.40065							0.971855	0.929351	0.995979							1.20915	1.02019	1.0329
	0.0001				1.02565	0.955045	1.01931							1.00976	0.950412	0.938541							0.983759	0.893094	1.12315
	67.5	0.023252	0.0331464	0.0316623							0.014245	0.013431	0.014245							0.0298884	0.0265207	0.0286255
	22.5	0.0336412	0.0361148	0.0400726							0.026048	0.024013	0.022385							0.0332562	0.03494	0.0345191
	7.5	0.0356201	0.0494723	0.0494723							0.157916	0.131054	0.168091							0.0307304	0.0391497	0.0517786
	2.5	0.103892	0.099934	0.0939974							0.738299	0.693936	0.685796							0.0926121	0.101873	0.138918
	0.833333	0.324538	0.346801	0.300297							1.05983	1.06797	1.06064							0.322879	0.31867	0.364976
	0.277778	0.790073	0.682718	0.843503							0.993488	1.01506	1.05006							0.67691	0.782151	0.74679
	0.092593	0.947889	1.2091	1.11362							0.924298	1.03175	1.10826							0.869291	0.901284	1.0844
	0.0001	0.952342	1.0122	1.03546							0.915344	0.903134	0.985348							0.977478	1.02252
	2.5							0.0273944	0.0299427	0.0280314							0.00954684	0.00916497	0.0106925							0.0258998	0.0229815	0.0291829
	0.833333							0.136335	0.184753	0.1701							0.0274949	0.033223	0.0252037							0.0791586	0.078429	0.0813473
	0.277778							0.661287	0.768635	0.901465							0.549516	0.552189	0.577775							0.543166	0.577821	0.526386
	0.092593							0.848588	1.00181	1.06774							0.934063	0.996309	0.966141							0.834266	0.933123	0.850316
	0.030864							0.952432	0.939053	1.07252							0.977597	0.993254	0.995545							1.01192	1.0028	0.864543
	0.010288							0.914844	1.03398	0.995116							0.865708	0.981034	0.983325							0.97945	1.00608	1.02359
	0.003429							0.909429	0.895095	1.07634							0.957357	1.00433	0.983707							1.05861	1.0152	0.967048
	0.0001							0.858781	1.02824	1.11298							0.966522	0.947429	0.997454							1.04183	0.984557	0.973614
