# Supplementary material for: Leveraging platinum-protein interactions to overcome chemoresistance
Source: Nat Commun. 2025 Oct 20;16:9263. doi: 10.1038/s41467-025-64295-0 (PMC12537935; doi:10.1038/s41467-025-64295-0)
Supplement: Supplementary file 4 — Source data [file 41467_2025_64295_MOESM4_ESM.zip › Excel files/Source Data Figure S86c.xlsx]

## Sheet: Figure S86c
Figure S86c	AKPS/OxR

## Sheet: Figure S86c raw data
Figure S86c	Drug (μM)	AKPS/OxR-Ox			AKPS/OxR-Dox			AKPS/OxR-DoxPt			AKPS-Ox			AKPS-Dox			AKPS-DoxPt
	12.5				0.00929247	0.0105152	0.0105152							0.00574383	0.00459506	0.00612675
	2.5				0.0136942	0.0075807	0.0117378							0.00382922	0.00459506	0.00382922
	0.5				0.0146723	0.0119824	0.0112488							0.00842428	0.00842428	0.00804136
	0.1				0.0271438	0.0200522	0.0215194							0.0153169	0.0172315	0.0156998
	0.02				0.235246	0.226443	0.298093							0.0926671	0.113345	0.117174
	0.004				1.0141	0.918487	1.09187							0.976067	0.986406	0.975684
	0.0008				1.00921	0.976932	1.09773							0.971855	0.929351	0.995979
	0.0001				0.961526	0.955902	1.08257							1.00976	0.950412	0.938541
	67.5	0.0246732	0.0244135	0.0283092							0.014245	0.013431	0.014245
	22.5	0.282573	0.367241	0.296078							0.026048	0.024013	0.022385
	7.5	1.04952	1.12847	1.05913							0.157916	0.131054	0.168091
	2.5	1.03238	1.13704	1.13938							0.738299	0.693936	0.685796
	0.833333	1.01809	1.10224	1.12614							1.05983	1.06797	1.06064
	0.277778	0.992122	1.08224	1.14328							0.993488	1.01506	1.05006
	0.092593	1.0142	1.07887	1.16042							0.924298	1.03175	1.10826
	0.0001	0.927712	0.98485	1.08744							0.915344	0.903134	0.985348
	2.5							0.0226833	0.0255847	0.0263759							0.00954684	0.00916497	0.0106925
	0.833333							0.0725338	0.0841393	0.0838755							0.0274949	0.033223	0.0252037
	0.277778							1.02471	1.09381	1.06612							0.549516	0.552189	0.577775
	0.092593							0.940039	1.14208	1.15553							0.934063	0.996309	0.966141
	0.030864							0.965887	1.01811	1.12863							0.977597	0.993254	0.995545
	0.010288							0.955337	1.16951	1.12625							0.865708	0.981034	0.983325
	0.003429							0.946896	1.07113	1.16265							0.957357	1.00433	0.983707
	0.0001							0.907333	1.04528	1.04739							0.966522	0.947429	0.997454
