# Supplementary material for: Leveraging platinum-protein interactions to overcome chemoresistance
Source: Nat Commun. 2025 Oct 20;16:9263. doi: 10.1038/s41467-025-64295-0 (PMC12537935; doi:10.1038/s41467-025-64295-0)
Supplement: Supplementary file 4 — Source data [file 41467_2025_64295_MOESM4_ESM.zip › Excel files/Source Data Figure S86d.xlsx]

## Sheet: Figure S86d
Figure S86d	AKPS/DoxPtR

## Sheet: Figure S86d raw data
Figure S86d	Drug (μM)	AKP/DoxPtR-Ox			AKP/DoxPtR-Dox			AKP/DoxPtR-DoxPt			AKP-Ox			AKP-Dox			AKP-DoxPt
	12.5				0.014454	0.0142799	0.0174145							0.00678823	0.00678823	0.00718754
	2.5				0.0165438	0.0163696	0.0193301							0.00718754	0.00598962	0.00559031
	0.5				0.0255993	0.0283857	0.0278632							0.0099827	0.0115799	0.0099827
	0.1				0.0569455	0.0639113	0.0518953							0.0243578	0.0171702	0.0159723
	0.02				0.567191	0.621002	0.6621							0.221616	0.305071	0.214828
	0.004				0.925408	0.983746	1.05445							0.970318	0.948755	0.955144
	0.0008				0.995588	1.00813	1.04034							0.976707	0.957141	0.994277
	0.0001				0.953793	0.993673	1.05253							0.968721	0.982297	1.01744
	67.5	0.0118481	0.0111511	0.0106284							0.00840285	0.0062108	0.00949887
	22.5	0.0170752	0.0158555	0.0146359							0.0157097	0.0179017	0.0189978
	7.5	0.0423394	0.0446045	0.0357184							0.117275	0.118736	0.127869
	2.5	0.258741	0.264142	0.222848							0.608293	0.580162	0.615235
	0.833333	0.844523	0.814206	0.795737							0.906046	0.944407	0.86184
	0.277778	1.00168	0.93983	0.943141							0.950618	0.979845	0.941119
	0.092593	0.962133	0.922929	0.959868							0.959021	0.978384	0.925044
	0.0001	0.96161	0.99001	1.04838							0.944773	0.981672	1.02259
	2.5							0.0154147	0.0150796	0.0159173							0.00799627	0.00919571	0.00799627
	0.833333							0.156493	0.134543	0.120302							0.0287866	0.0323849	0.0435797
	0.277778							0.944652	0.934432	0.849483							0.47098	0.570134	0.610115
	0.092593							1.00849	1.0353	1.02642							0.891584	0.956754	0.92157
	0.030864							0.985032	1.00397	0.974141							0.962751	0.971147	0.975945
	0.010288							1.00531	0.992404	1.00748							0.990338	0.979943	0.983141
	0.003429							1.0301	0.964926	1.02776							0.982342	0.961151	1.00593
	0.0001							0.968109	1.00564	1.02625							0.987539	0.94316	1.00433
