# Supplementary material for: Leveraging platinum-protein interactions to overcome chemoresistance
Source: Nat Commun. 2025 Oct 20;16:9263. doi: 10.1038/s41467-025-64295-0 (PMC12537935; doi:10.1038/s41467-025-64295-0)
Supplement: Supplementary file 4 — Source data [file 41467_2025_64295_MOESM4_ESM.zip › Excel files/Source Data Figure S86t1.xlsx]

## Sheet: Figure S86t1
Figure S86t1
	IC80 (μM)	AKPS	AKPS/DoxR	Fold Resistance
	Dox	0.016±0.000	15±2	918
	DoxPt	0.46±0.02	0.78±0.01	1.7
	Ox	6.2±0.2	1.2±0.1	0.19
